# Supplementary material for: Robust optimization through neuroevolution
Source: PLoS One. 2019 Mar 1;14(3):e0213193. doi: 10.1371/journal.pone.0213193 (PMC6396973; doi:10.1371/journal.pone.0213193)
Supplement: S1 File — (ZIP) [file pone.0213193.s001.zip]

Archive with 9 entries (8 files):
- doublepole/
- doublepole/cmaes.py
- doublepole/doublepole.c
- doublepole/doublepole.ini
- doublepole/dpole.pyx
- doublepole/setup.py
- doublepole/snes.py
- doublepole/sss.py
- doublepole/xnes.py
