# Supplementary material for: Robust optimization through neuroevolution
Source: PLoS One. 2019 Mar 1;14(3):e0213193. doi: 10.1371/journal.pone.0213193 (PMC6396973; doi:10.1371/journal.pone.0213193)
Supplement: S1 File — (ZIP) [file pone.0213193.s001.zip › doublepole/cmaes.py]

#!/usr/bin/env python

import numpy as np
from numpy import floor, log, eye, zeros, array, sqrt, sum, dot, tile, outer, real
from numpy import exp, diag, power, ravel
from numpy.linalg import eig, norm
from numpy.random import randn
import dpole                                    # double pole balancing evaluator
import random
import time
from scipy import zeros
import sys
import ConfigParser
import os

""" CMA-ES: Evolution Strategy with Covariance Matrix Adaptation for
	nonlinear function minimization.
	This code is a close transcription of the provided matlab code.
	"""

# evolution parameter 
nreplications = 1		        # replications
maxevaluations = 500			# max number of evaluations
prange = 1.0				# parameters range
ngenes = 0                              # number of parameters (calculated on the basis of the neural architecture)
center = None                           # the solution center
sample = None                           # the solution samples
verbose = False                         # verbosity
fitlevel = 0.8                          # level of fitness for increasing task complexity
# Directory of the script .py
scriptdirname = os.path.dirname(os.path.realpath(__file__))

# environment parameters
ntrials = 1			# number of trials (i.e., number of evaluations performed when evo() is called)
nttrials = 1                    # number of testing trials
polelen2 = 0.05			# second pole length
polemass2 = 0.01		# second pole mass
fixedPositions = True		# flags the environment type (i.e., deterministic or stochastic)
envChangesEvery = 0             # environment regenerated every n generatios (0 = never)
delay = 0                       # delay
coeff = 0.1                     # coefficient for initial states

# neural network structure
ninputs = 4				# number of inputs
nhiddens = 0				# number of hiddens
noutputs = 1				# number of outputs
fullRecurrent = 0                       # whether we use a full recurrent architecture
inputOutputConnections = True           # input-output connections?
recurrentHiddens = False		# recurrent hiddens?
recurrentOutputs = True			# recurrent outputs?

# read parameters from the configuration file
def parseConfigFile(filename):
	global maxevaluations
	global nreplications
	global prange
	global fitlevel
	global ntrials
	global nttrials
	global envChangesEvery
	global polelen2
	global polemass2
	global fixedPositions
	global delay
	global coeff
	global ninputs
	global nhiddens
	global noutputs
	global fullRecurrent
	global inputOutputConnections
	global recurrentHiddens
	global recurrentOutputs

	# The configuration file must have the following sections:
	# [DEFAULT]: contains the default setting for the other sections
	# [ALGO]: parameters for the algorithm
	# [NET]: parameters of the neural network
	# [ENV]: parameter of the environment

	config = ConfigParser.ConfigParser()
	config.read(filename)
    
	# Section ALGO
	if (config.has_option("ALGO", "maxevaluations")):
		maxevaluations = config.getint("ALGO","maxevaluations")
	if (config.has_option("ALGO", "nreplications")):
		nreplications = config.getint("ALGO","nreplications")
	if (config.has_option("ALGO", "prange")):
		prange = config.getfloat("ALGO","prange")
	if (config.has_option("ALGO", "fitlevel")):
		fitlevel = config.getfloat("ALGO","fitlevel")
	# Section NET
	if (config.has_option("NET", "ninputs")):
		ninputs = config.getint("NET","ninputs")
	if (config.has_option("NET", "nhiddens")):
		nhiddens = config.getint("NET","nhiddens")
	if (config.has_option("NET", "noutputs")):
		noutputs = config.getint("NET","noutputs")
	if (config.has_option("NET", "fullRecurrent")):
		fullRecurrent = config.getint("NET","fullRecurrent")
	if (config.has_option("NET", "inputOutputConnections")):
		ioConns = config.getint("NET","inputOutputConnections")
	else:
		ioConns = 0
	if ioConns == 1:
		inputOutputConnections = True
	else:
		inputOutputConnections = False
	if (config.has_option("NET", "recurrentHiddens")):
		recHiddens = config.getint("NET","recurrentHiddens")
	else:
		recHiddens = 0
	if recHiddens == 1:
		recurrentHiddens = True
	else:
		recurrentHiddens = False
	if (config.has_option("NET", "recurrentOutputs")):
		recOutputs = config.getint("NET","recurrentOutputs")
	else:
		recOutputs = 0
	if recOutputs == 1:
		recurrentOutputs = True
	else:
		recurrentOutputs = False
	# Section ENV
	if (config.has_option("ENV", "ntrials")):
		ntrials = config.getint("ENV","ntrials")
	if (config.has_option("ENV", "nttrials")):
		nttrials = int(config.get("ENV","nttrials"))
	if (config.has_option("ENV", "envChangesEvery")):
		envChangesEvery = int(config.get("ENV","envChangesEvery"))
	if (config.has_option("ENV", "polelen2")):
		polelen2 = config.getfloat("ENV","polelen2")
	if (config.has_option("ENV", "polemass2")):
		polemass2 = config.getfloat("ENV","polemass2")
	if (config.has_option("ENV", "fixedPositions")):
		fixed = config.getint("ENV","fixedPositions")
	else:
		fixed = 1
	if fixed == 1:
		fixedPositions = True
	else:
		fixedPositions = False
	if (config.has_option("ENV", "delay")):
		delay = config.getint("ENV","delay")
	if (config.has_option("ENV", "coeff")):
		coeff = config.getfloat("ENV","coeff")

	if verbose:
		# Print some parameters
		print("Parameters")
		print("ALGO: ")
		print("ngenes %d, maxevals %d, replications %d, prange %.1f" % (ngenes, maxevaluations, nreplications, prange))
		print("NET: ")
		print("ninputs %d, nhiddens %d, noutputs %d" % (ninputs, nhiddens, noutputs))
		print("ENV: ")
		print("ntrials %d %d, envChangesEvery %d fixedPositions %d" % (ntrials, nttrials, envChangesEvery, fixedPositions))

# compute the number of parameters on the basis of the architecture of the network
def computeParams():
	global ngenes
	global fullRecurrent
	global ninputs
	global nhiddens
	global noutputs
	global inputOutputConnections
	global recurrentHiddens
	global recurrentOutputs

	if (fullRecurrent):
		nparams = (ninputs * (nhiddens + noutputs)) + ((nhiddens + noutputs) * (nhiddens + noutputs))
	else:
		nparams = (ninputs * nhiddens) + (nhiddens * noutputs)
		if inputOutputConnections:
    			nparams += (ninputs * noutputs)
		if recurrentHiddens:
    			nparams += (nhiddens * nhiddens)
		if recurrentOutputs:
    			nparams += (noutputs * noutputs)
	return nparams

# Sorting function
def sorti(vect):
	""" sort, but also return the indices-changes """
	tmp = sorted(map(lambda (x, y): (y, x), enumerate(ravel(vect))))
	res1 = array(map(lambda x: x[0], tmp))
	res2 = array(map(lambda x: int(x[1]), tmp))
	return res1, res2

# Sorting function
def sortm(vect):
	""" sort, but also return the indices-changes """
	tmp = sorted(map(lambda (x, y): (y,x), enumerate(ravel(vect))))
	res1 = array(map(lambda x: x[0], tmp))
	res2 = array(map(lambda x: int(x[1]), tmp))
	n = len(vect)
	invRes1 = zeros(n)
	invRes2 = []
	j = n - 1
	i = 0
	while (j >= 0):
		invRes1[i] = res1[j]
		invRes2.append(int(res2[j]))
		i += 1
		j -= 1
	return invRes1, invRes2

# average fitness of the samples
def AverageFit(fitness):
	avef = 0.0
	for i in range(len(fitness)):
		avef = avef + fitness[i]
	avef = avef / len(fitness)
	return avef

# save new fitter genotype in best.gen file
def SaveBestGeno(genotype, seed, bestgen, besteval, bestfit):
	fname = scriptdirname + "/bestS" + str(seed) + ".gen"
	fp = open(fname, "a")
	for i in range(ngenes):
		fp.write('%lf ' % (genotype[i]))
	fp.write("\n")
	fp.close()
	fname = scriptdirname + "/bestS" + str(seed) + ".txt"
	fp = open(fname, "a")
	fp.write('%d\t%d\t%.2f\n' % (bestgen, besteval, bestfit))
	fp.close()

# load best genotypes
def LoadBestGeno(seed):
	genotypes = []
	fname = scriptdirname + "/bestS" + str(seed) + ".gen"
	fp = open(fname, "r")
	for line in fp:
		genome = [float(s) for s in line.split()]
		genotypes.append(genome)
	fp.close()
	return np.asarray(genotypes)

# Main code of CMA-ES algorithm
def CMAES(seed):
	global center
	global sample
	global ngenes
	global delay
	global envChangesEvery
	global verbose
	global fitlevel
	global coeff

        # setting parameters
        batchSize = int(4 + floor(3 * log(ngenes)))                           # population size, offspring number
        mu = int(floor(batchSize / 2))		                                # number of parents/points for recombination
        weights = log(mu + 1) - log(array(xrange(1, mu + 1)))	                # use array
        weights /= sum(weights)	                                        # normalize recombination weights array
        muEff = sum(weights) ** 2 / sum(power(weights, 2))                      # variance-effective size of mu
        cumCov = 4 / float(ngenes + 4)					        # time constant for cumulation for covariance matrix
        cumStep = (muEff + 2) / (ngenes + muEff + 3)	                        # t-const for cumulation for Size control
        muCov = muEff								# size of mu used for calculating learning rate covLearningRate
        covLearningRate = ((1 / muCov) * 2 / (ngenes + 1.4) ** 2 + (1 - 1 / muCov) *	   # learning rate for
				 ((2 * muEff - 1) / ((ngenes + 2) ** 2 + 2 * muEff)))					   # covariance matrix
        dampings = 1 + 2 * max(0, sqrt((muEff - 1) / (ngenes + 1)) - 1) + cumStep       # damping for stepSize usually close to 1 former damp == dampings/cumStep


	# allocate and initialize the solution center
	if center is None:
		center = np.arange(ngenes, dtype=np.float64)
	# initialize the genome in the range [-prange, prange]
	for g in range(ngenes):
		center[g] = round((random.random() * (prange * 2.0) - prange), 5)
	# allocate the solution sampled
	if sample is None:
		sample = np.arange(ngenes*batchSize, dtype=np.float64).reshape(batchSize,ngenes)
		
	# initialize statitiscs
	stat = np.arange(0, dtype=np.float64)

	bestfit = -9999.0                       # best fitness achieved so far
	bestgfit = -9999.0                      # best generalization fitness achieved so far
	ceval = 0			        # current evaluation
	cgen = 0				# current generation
	startcoeff = coeff			# use the value of coeff read from configuration
	start_time = time.time()

	# Initialize dynamic (internal) strategy parameters and constants
	covPath = zeros(ngenes)
	stepPath = zeros(ngenes)		# evolution paths for C and stepSize
	B = eye(ngenes, ngenes)			# B defines the coordinate system
	D = eye(ngenes, ngenes)			# diagonal matrix D defines the scaling
	C = dot(dot(B, D), dot(B, D).T)		# covariance matrix
	chiN = ngenes ** 0.5 * (1 - 1. / (4. * ngenes) + 1 / (21. * ngenes ** 2))
						# expectation of ||numParameters(0,I)|| == norm(randn(numParameters,1))
	stepSize = 0.5

        # main loop
	while (ceval <= maxevaluations):
		cgen = cgen + 1

		if not fixedPositions:
			# If we are not in the deterministic case, we must
			# produce new initial states every <varenvrate> generations
			if (envChangesEvery > 0 and (cgen % envChangesEvery) == 0):
				# vary the environment
				dpole.initStates(1, startcoeff)
				if (verbose):
					print("Environment varied")

		if delay > 0:
			# In case of delayed task, we check whether or not the current bestfit
			# reached the fitness level required to increase task complexity
			if (bestfit >= fitlevel):
				print("cgen %d ceval %d bestfit %.3f coeff %.3f - next task" % (cgen, ceval, bestfit, startcoeff))
				# change coefficient
				startcoeff += coeff
				if startcoeff >= 1.0:
					startcoeff = 1.0
				dpole.initStates(1, startcoeff)
				# reset bestfit (only if startcoeff < 1.0)
				if startcoeff < 1.0:
					bestfit = -9999.0

		# Generate and evaluate lambda offspring
		arz = randn(ngenes, batchSize)
		arx = tile(center.reshape(ngenes, 1), (1, batchSize))\
							+ stepSize * dot(dot(B, D), arz)
		fitness = zeros(batchSize)
		for k in xrange(batchSize):
			for g in range(ngenes):
				sample[k][g] = arx[g,k]
			fitness[k] = dpole.dpole(sample[k], ngenes, 0)
			ceval = ceval + ntrials
			
		# Sort by fitness and compute weighted mean into center
		#fitness, index = sorti(fitness)  # minimization
		fitness, index = sortm(fitness)  # maximization
		arz = arz[:, index]
		arx = arx[:, index]
		arzsel = arz[:, xrange(mu)]
		arxsel = arx[:, xrange(mu)]
		arxmut = arxsel - tile(center.reshape(ngenes, 1), (1, mu))

		zmean = dot(arzsel, weights)
		center = dot(arxsel, weights)

		# Cumulation: Update evolution paths
		stepPath = (1 - cumStep) * stepPath \
				+ sqrt(cumStep * (2 - cumStep) * muEff) * dot(B, zmean)		 # Eq. (4)
		hsig = norm(stepPath) / sqrt(1 - (1 - cumStep) ** (2 * ceval / float(batchSize))) / chiN \
				< 1.4 + 2. / (ngenes + 1)
		covPath = (1 - cumCov) * covPath + hsig * \
				sqrt(cumCov * (2 - cumCov) * muEff) * dot(dot(B, D), zmean) # Eq. (2)

		# Adapt covariance matrix C
		C = ((1 - covLearningRate) * C					# regard old matrix   % Eq. (3)
				 + covLearningRate * (1 / muCov) * (outer(covPath, covPath) # plus rank one update
				 + (1 - hsig) * cumCov * (2 - cumCov) * C)
				 + covLearningRate * (1 - 1 / muCov)				 # plus rank mu update
				 * dot(dot(arxmut, diag(weights)), arxmut.T)
			)

		# Adapt step size
		stepSize *= exp(( cumStep /  dampings) * (norm( stepPath) /  chiN - 1)) # Eq. (5)

		# Update B and D from C
		# This is O(n^3). When strategy internal CPU-time is critical, the
		# next three lines should be executed only every (alpha/covLearningRate/N)-th
		# iteration, where alpha is e.g. between 0.1 and 10
		C = (C + C.T) / 2 # enforce symmetry
		Ev, B = eig(C)		  # eigen decomposition, B==normalized eigenvectors
		Ev = real(Ev)	   # enforce real value
		D = diag(sqrt(Ev))	  #diag(ravel(sqrt(Ev))) # D contains standard deviations now
		B = real(B)

		# We evaluate the centroid
		centroidfit = dpole.dpole(center, ngenes, 0)#rosenbrock(center)
		ceval = ceval + ntrials

		# We measure the generalization of the best offspring/centroid
		if (centroidfit > fitness[0]):
			f = dpole.dpole(center, ngenes, 1)
			if (centroidfit > bestfit):
				bestfit = centroidfit
				bestsol = np.copy(center)
		else:
			f = dpole.dpole(sample[index[0]], ngenes, 1)
			if (fitness[0] > bestfit):
				bestfit = fitness[0]
				bestsol = np.copy(sample[index[0]])
		ceval = ceval + nttrials
		if (f > bestgfit):
			bestgfit = f;
			if (centroidfit > fitness[0]):
                            bestgsol = np.copy(center)
                        else:
                            bestgsol = np.copy(sample[index[0]])
                averagef = AverageFit(fitness)
                stat = np.append(stat,[ceval, bestgfit, bestfit, averagef, fitness[0], centroidfit])

		if fixedPositions:
                	if (fitness[0] >= 1.0 or centroidfit >= 1.0):
                        	break                                                                      
		if (verbose):
			print('Seed %d Gen %d Bestfit %.2f Bestgfit %.2f centroidfit %.2f Avg %.2f' % (seed, cgen, bestfit, bestgfit, centroidfit, averagef))		

	fname = scriptdirname + "/S" + str(seed) + ".fit"
	fp = open(fname, "w")
	fp.write('Seed %d Gen %d Evaluat %d Bestfit %.2f Bestgfit %.2f bestoffspring %.2f centroid %.2f Average %.2f  Runtime %d\n' % (seed, cgen, ceval, bestfit, bestgfit, fitness[0], centroidfit, averagef, (time.time() - start_time)))
	fp.close()                                                                      
	fname = scriptdirname + "/statS" + str(seed)
	stat.resize(len(stat)/6, 6)
        stat = stat.transpose()
	np.save(fname, stat)
	fname = scriptdirname + "/bestS" + str(seed)
	np.save(fname, bestsol)
	fname = scriptdirname + "/bestgS" + str(seed)
	np.save(fname, bestgsol)

def main(argv):
	global nreplications
	global verbose
	global ngenes
	global coeff

	seed = 1
	argc = len(argv)

	i = 1
	while (i < argc):
		if (argv[i] == "-f"):
			i += 1
			if (i < argc):
				filename = argv[i]
				i += 1
		elif (argv[i] == "-s"):
			i += 1
			if (i < argc):
				seed = int(argv[i])
				i += 1
		elif (argv[i] == "-v"):
			i += 1
			verbose = True
		else:
			# We simply ignore the argument
			i += 1
	
	# Read parameters from configuration file
	if filename is not None:
		parseConfigFile(filename)
		ngenes = computeParams()
		print "Number of genes " + str(ngenes)
	# Initialize network and environment
	dpole.init(filename)
	# Run the CMAES algorithm for multiple replications
	for i in range(nreplications):
		random.seed(seed)
		# Set the initial states
		dpole.initStates(0, coeff)
		CMAES(seed)
		seed = seed + 1
	pass

if __name__ == "__main__":
	main(sys.argv)
