# Supplementary material for: Robust optimization through neuroevolution
Source: PLoS One. 2019 Mar 1;14(3):e0213193. doi: 10.1371/journal.pone.0213193 (PMC6396973; doi:10.1371/journal.pone.0213193)
Supplement: S1 File — (ZIP) [file pone.0213193.s001.zip › doublepole/doublepole.c]

#include <stdio.h>
#include <stdlib.h>
#include <math.h>
#include <ctype.h>
#include <string.h>

#ifndef MYBOOLEAN_H
#define MYBOOLEAN_H

#define false 0
#define true 1
typedef int bool; // or #define bool int

#endif

// Configuration
#define MAXLEN 80
#define MAXBUF 1024
#define DELIM " = "

// Cart-pole
#define NUM_STEPS 1000
#define MASSPOLE_1 0.1
#define LENGTH_1 0.5
#define MUP 0.000002
#define MUC 0.0005
#define GRAVITY -9.8
#define MASSCART 1.0
#define FORCE_MAG 10.0
#define TAU 0.01
#define NUM_INPUTS 7
#define NUM_STATES 6
//! Initial states
double* initstates = NULL;
// State variables
double state[NUM_STATES] = {0.0};
// Ranges for state variables
double stateRanges[NUM_STATES];
// whether we used fixed or randomly varying initial states
bool fixed = false;
// Constant value representing an angle of 36°
const double thirty_six_degrees = 0.628329;
// Sizes of second pole (changeable values)
double MASSPOLE_2 = 0.01;
double LENGTH_2 = 0.05;
// Number of trials
int ntrials = 1;
// Number of test trials
int nttrials = 0;
// Delay
int delay = 0;

// Neural network
#define MAXN 1000
#define MAX_BLOCKS 10

//! whether the network has a full recurrent architecture
bool fullRecurrent;
//! whether we have input-output connections
bool inputOutputConnections;
//! whether we have recurrent connections on the hiddens
bool recurrentHiddens;
//! whether we have recurrent connections on the outputs
bool recurrentOutputs;
//! actvations
double *act;
//! Net-inputs
double *neti;
//! Inputs
double *input;
//! Number of blocks of the ANN
int net_nblocks;
//! Number of inputs
int ninputs;
//! Number of hiddens
int nhiddens;
//! Number of outputs
int noutputs;
//! Number of neurons
int nneurons;
//! Weight range
double wrange;
//! Bias range
double brange;
//! whether neurons have biases
bool biases;
//! The type of neurons
int *neurontype;
//! Whether neurons have bias
bool neuronbias[MAXN];
int *neuronb;
//! Decsription of network architecture
int *netblock;
//! Parameters
double* freep;

// other variables
// display level (0=null, 1=number required parameters & genotye 2= also state of the network every step
int verbose=0;

/*
 * compute the number of free parameters
 * this function is included but it is not used
 */
int computeParameters()
{
	int i;
	int t;
	int b;
	int ng;
    	int *nt;
    	int *nbl;
    
	ng  = 0;
	
	// biases
	for(i=0;i < nneurons;i++) {
		if (neuronbias[i]) {
			ng++;
		}
	}
	// timeconstants
	for(i=0, nt = neurontype;i < nneurons;i++, nt++) {
		if (*nt == 1) {
			ng++;
		}
	}
	// blocks
	for (b=0, nbl = netblock; b < net_nblocks; b++) {
		// connection block
		if (*nbl == 0) {
			for(t=*(nbl + 1); t < *(nbl + 1) + *(nbl + 2);t++) {
				for(i=*(nbl + 3); i < *(nbl + 3) + *(nbl + 4);i++) {
					ng++;
				}
			}
		}
        	nbl = (nbl + 5);
	}
	return(ng);
}


/*
 * standard logistic
 */
static double logistic(double f)
{
	return((double) (1.0 / (1.0 + exp(0.0 - f))));
}

/*
 * set the network input (required for external call, e.g. Lyapunov computation)
 */
void setInput(int i, double in)
{
	*(input + i) = in;
}

/*
 * update the network
 */
void updateNet()
{
    int i;
    int t;
    int b;
    double *p;
    double *a;
    double *ni;
    int *nt;
    double delta;
    int *nbl;
    
    
    p = freep;
    
    // biases
    for(i=0, ni = neti;i < nneurons;i++, ni++)
    {
        if (neuronbias[i])
        {
            *ni = ((double)*p/wrange)*brange;
            p++;
        }
        else
        {
            *ni = 0.0;
        }
    }
    
    
    // blocks
    for (b=0, nbl = netblock; b < net_nblocks; b++) {
        // connection block
        if (*nbl == 0) {
            for(t=0, ni=(neti + *(nbl + 1)); t < *(nbl + 2);t++, ni++) {
                for(i=0, a=(act + *(nbl + 3)); i < *(nbl + 4);i++, a++) {
                    *ni += *a * *p;
                    p++;
                }
            }
        }

        // update block
        if (*nbl == 1) {
            for(t=*(nbl + 1), a =(act + *(nbl + 1)), ni=(neti + *(nbl + 1)),nt = (neurontype + *(nbl + 1)); t < (*(nbl + 1) + *(nbl + 2)); t++, a++, ni++, nt++) {
                if (t < ninputs) {
                    switch(*nt) {
                        case 0: // simple rely units
                            *a = *(input + t);
                            break;
                        case 1: // delta neurons
                            delta = (double) (fabs((double) *p) / wrange);
                            p++;
                            *a = (*a * delta)  + (*(input + t) * (1.0f - delta));
                            break;
                    }
                } else {
                    switch(*nt) {
                        case 0: // logistic neurons
                        default:
                            *a = logistic(*ni);
                            delta = 0.0;
                            break;
                        case 1: // delta neurons
                            delta = (double) (fabs((double) *p) / wrange);
                            p++;
                            *a = (*a * delta)  + (logistic(*ni) * (1.0f - delta));
                            // Check whether actvation is within range [0,1]
                            break;
                        case 2: // binary neurons
                            if (*ni >= 0.0)
                              *a = 1.0;
                            else
                              *a = 0.0;
                            break;
                        case 3: // logistic2 neurons
                            *a = logistic(*ni*0.2f);
                            break;
                    }
                }
            }
        }
        nbl = (nbl + 5);
    }
}

void resetNet()
{
    double *a;
    int i;
    
	for (i = 0, a = act; i < nneurons; i++, a++)
		*a = 0.0;
}


double getOutput(int i)
{
    double *a;
    
    a = (act + (ninputs + nhiddens + i));
    return *a;
}

/*
 * Initialize the neural network architecture
 */
static void initNetwork()
{
    nneurons = ninputs + nhiddens + noutputs;
    int n;
    int *nt;
    int *nbl;
    
    act=(double*)malloc(nneurons*sizeof(double));
    neti=(double*)malloc(nneurons*sizeof(double));
    neurontype=(int*)malloc(nneurons*sizeof(int));
    input=(double*)malloc(ninputs*sizeof(double));
    netblock = (int *)malloc(MAX_BLOCKS * 5 * sizeof(int));
	
    //initialize
    net_nblocks = 0;
    nbl = netblock;
	
    //biases
    for (n=0, nt = neurontype; n < nneurons; n++, nt++)
    {
        neuronbias[n] = false;
        *nt = 0;
    }
    // input update block
    *nbl = 1; nbl++;
    *nbl = 0; nbl++;
    *nbl = ninputs; nbl++;
    *nbl = 0; nbl++;
    *nbl = 0; nbl++;
    net_nblocks++;
	
    if (fullRecurrent)
    {
	// input-neurons connections
	*nbl = 0; nbl++;
	*nbl = ninputs; nbl++;
	*nbl = nhiddens+noutputs; nbl++;
	*nbl = 0; nbl++;
	*nbl = ninputs; nbl++;
	net_nblocks++;
		
	// neurons-neurons connections
	*nbl = 0; nbl++;
	*nbl = ninputs; nbl++;
	*nbl = nhiddens+noutputs; nbl++;
	*nbl = ninputs; nbl++;
	*nbl = nhiddens+noutputs; nbl++;
	net_nblocks++;
		
	// hidden update block
	*nbl = 1; nbl++;
	*nbl = ninputs; nbl++;
	*nbl = nhiddens+noutputs; nbl++;
	*nbl = 0; nbl++;
	*nbl = 0; nbl++;
	net_nblocks++;
    }
    else
    {
	// input-hidden connections
        if (nhiddens > 0) {
            *nbl = 0; nbl++;
            *nbl = ninputs; nbl++;
            *nbl = nhiddens; nbl++;
            *nbl = 0; nbl++;
            *nbl = ninputs; nbl++;
            net_nblocks++;
        }
    
        // hidden-hidden connections
        if (recurrentHiddens) {
            *nbl = 0; nbl++;
            *nbl = ninputs; nbl++;
            *nbl = nhiddens; nbl++;
            *nbl = ninputs; nbl++;
            *nbl = nhiddens; nbl++;
            net_nblocks++;
        }
    
        // hidden update block
        if (nhiddens > 0) {
            *nbl = 1; nbl++;
            *nbl = ninputs; nbl++;
            *nbl = nhiddens; nbl++;
            *nbl = 0; nbl++;
            *nbl = 0; nbl++;
            net_nblocks++;
        }
    
        // input-output connections
        if (nhiddens == 0 || inputOutputConnections) {
            *nbl = 0; nbl++;
            *nbl = ninputs + nhiddens; nbl++;
            *nbl = noutputs; nbl++;
            *nbl = 0; nbl++;
            *nbl = ninputs; nbl++;
            net_nblocks++;
        }
    
        // hidden-output connections
        if (nhiddens > 0) {
            *nbl = 0; nbl++;
            *nbl = ninputs + nhiddens; nbl++;
            *nbl = noutputs; nbl++;
            *nbl = ninputs; nbl++;
            *nbl = nhiddens; nbl++;
            net_nblocks++;
        }
    
        // output-output connections
        if (recurrentOutputs) {
            *nbl = 0; nbl++;
            *nbl = ninputs + nhiddens; nbl++;
            *nbl = noutputs; nbl++;
            *nbl = ninputs + nhiddens; nbl++;
            *nbl = noutputs; nbl++;
            net_nblocks++;
        }
    
        // output update block
        *nbl = 1; nbl++;
        *nbl = ninputs + nhiddens; nbl++;
        *nbl = noutputs; nbl++;
        *nbl = 0; nbl++;
        *nbl = 0; nbl++;
        net_nblocks++;
	
    }
    // display blocks
    if (verbose >= 2)
    {
	nbl = netblock;
	for (n=0; n < net_nblocks*5; n++, nbl++)
	    if ((n % 5) == 0)
	        printf("block ");
	    printf("%d ", *nbl);
	    if ((n % 5) == 5)
	      printf("block ");
     }	
}

/*
 * Check whether the cart is located within the 4.8m area
 * and whether the angle of the poles does not exceed 36 degrees
 */
static bool outsideBounds()
{

    return
    state[0] < -2.4          ||
    state[0] > 2.4           ||
    state[2] < -0.628329     ||
    state[2] > 0.628329      ||
    state[4] < -0.628329     ||
    state[4] > 0.628329;
}

static void step(double acton, double *st, double *derivs)
{
    double force,costheta_1,costheta_2,sintheta_1,sintheta_2,
          gsintheta_1,gsintheta_2,temp_1,temp_2,ml_1,ml_2,fi_1,fi_2,mi_1,mi_2;

    force =  (acton - 0.5) * FORCE_MAG * 2;
    costheta_1 = cos(st[2]);
    sintheta_1 = sin(st[2]);
    gsintheta_1 = GRAVITY * sintheta_1;
    costheta_2 = cos(st[4]);
    sintheta_2 = sin(st[4]);
    gsintheta_2 = GRAVITY * sintheta_2;

    ml_1 = LENGTH_1 * MASSPOLE_1;
    ml_2 = LENGTH_2 * MASSPOLE_2;
    temp_1 = MUP * st[3] / ml_1;
    temp_2 = MUP * st[5] / ml_2;
    fi_1 = (ml_1 * st[3] * st[3] * sintheta_1) +
           (0.75 * MASSPOLE_1 * costheta_1 * (temp_1 + gsintheta_1));
    fi_2 = (ml_2 * st[5] * st[5] * sintheta_2) +
           (0.75 * MASSPOLE_2 * costheta_2 * (temp_2 + gsintheta_2));
    mi_1 = MASSPOLE_1 * (1 - (0.75 * costheta_1 * costheta_1));
    mi_2 = MASSPOLE_2 * (1 - (0.75 * costheta_2 * costheta_2));

    derivs[1] = (force + fi_1 + fi_2)
                 / (mi_1 + mi_2 + MASSCART);

    derivs[3] = -0.75 * (derivs[1] * costheta_1 + gsintheta_1 + temp_1)
                 / LENGTH_1;
    derivs[5] = -0.75 * (derivs[1] * costheta_2 + gsintheta_2 + temp_2)
                  / LENGTH_2;

}

static void rk4(double f, double y[], double dydx[], double yout[])
{

    int i;

    double hh,h6,dym[6],dyt[6],yt[6];


    hh=TAU*0.5;
    h6=TAU/6.0;
    for (i=0;i<=5;i++) yt[i]=y[i]+hh*dydx[i];
    step(f,yt,dyt);
    dyt[0] = yt[1];
    dyt[2] = yt[3];
    dyt[4] = yt[5];
    for (i=0;i<=5;i++) yt[i]=y[i]+hh*dyt[i];
    step(f,yt,dym);
    dym[0] = yt[1];
    dym[2] = yt[3];
    dym[4] = yt[5];
    for (i=0;i<=5;i++) {
        yt[i]=y[i]+TAU*dym[i];
        dym[i] += dyt[i];
    }
    step(f,yt,dyt);
    dyt[0] = yt[1];
    dyt[2] = yt[3];
    dyt[4] = yt[5];
    for (i=0;i<=5;i++)
        yout[i]=y[i]+h6*(dydx[i]+dyt[i]+2.0*dym[i]);
}

/*
 * Apply the chosen torque and compute the new state of the cart and of the poles
 * by calling the functions step() and rk4()
 */
static void performacton(double output, int stepnum)
{

  int i;
  double  dydx[6];

  const bool RK4=true; //Use the Runge-Kutta 4th order integration method
  const double EULER_TAU= TAU/4;

  /*--- Apply acton to the simulated cart-pole ---*/

  if(RK4){
    for(i=0;i<2;++i){
      dydx[0] = state[1];
      dydx[2] = state[3];
      dydx[4] = state[5];
      step(output,state,dydx);
      rk4(output,state,dydx,state);
    }
  }
  else{
    for(i=0;i<8;++i){
      step(output,state,dydx);
      state[0] += EULER_TAU * dydx[0];
      state[1] += EULER_TAU * dydx[1];
      state[2] += EULER_TAU * dydx[2];
      state[3] += EULER_TAU * dydx[3];
      state[4] += EULER_TAU * dydx[4];
      state[5] += EULER_TAU * dydx[5];
    }
  }

}

/*
 * trim: get rid of trailing and leading whitespace...
 *       ...including the annoying "\n" from fgets()
 */
static char* trim (char* s)
{
  /* Initialize start, end pointers */
  char *s1 = s, *s2 = &s[strlen(s) - 1];

  /* Trim and delimit right side */
  while ( (isspace(*s2)) && (s2 >= s1) )
      s2--;
  *(s2+1) = '\0';

  /* Trim left side */
  while ( (isspace(*s1)) && (s1 < s2) )
      s1++;

  /* Copy finished string */
  strcpy (s, s1);
  return s;
}

/*
 * copy the first string in the second string by removing initial spaces
 * and by terminating when a newline is encountered
 * strings should be shorter than 1024 characters
 */
void copyandclear(char *s, char *sc)

{
    int n = 0;
    
    while (*s == ' ' && n < 1024)
    {
        s++;
        n++;
    }
    
    while (*s != ' ' && *s != '\n' && *s != '\0' && n < 1024)
    {
        *sc = *s;
        sc++;
        s++;
    }
    *sc = '\0';
    
}

/*
 * read parameters from the configuration file
 */
static bool readConfig(const char* filename)
{
    char *s;
    char buff[MAXBUF];
    char name[MAXBUF];
    char value[MAXBUF];
    char *ptr;
    
    FILE* fp = fopen(filename, "r");
    if (fp != NULL)
    {
        // Read lines
  	while (fgets(buff, sizeof(buff), fp) != NULL)
	{
	    // Skip blank lines and comments
	    if (buff[0] == '\n' || buff[0] == '#' || buff[0] == '[')
	        continue;

	    // Parse name/value pair from line
	    s = strtok(buff, DELIM);
	    if (s == NULL)
	        continue;
	    else
	        //strncpy(name, s, MAXLEN);
		copyandclear(s, name);
	    s = strtok(NULL, DELIM);
	    if (s == NULL)
	        continue;
	    else
	        //strncpy (value, s, MAXLEN);
		copyandclear(s, value);
	    //trim (value);

	    // Copy into correct entry in parameters struct
	    if (strcmp(name, "ninputs")==0)
	        ninputs = (int)strtol(value, &ptr, 10);
	    else if (strcmp(name, "nhiddens")==0)
	        nhiddens = (int)strtol(value, &ptr, 10);
	    else if (strcmp(name, "noutputs")==0)
	        noutputs = (int)strtol(value, &ptr, 10);
	    else if (strcmp(name, "fullRecurrent")==0)
                fullRecurrent = (bool)strtol(value, &ptr, 10);
	    else if (strcmp(name, "inputOutputConnections")==0)
	        inputOutputConnections = (bool)strtol(value, &ptr, 10);
	    else if (strcmp(name, "recurrentHiddens")==0)
	        recurrentHiddens = (bool)strtol(value, &ptr, 10);
	    else if (strcmp(name, "recurrentOutputs")==0)
	        recurrentOutputs = (bool)strtol(value, &ptr, 10);
	    else if (strcmp(name, "prange")==0)
	        wrange = brange = strtod(value, &ptr);
	    else if (strcmp(name, "ntrials")==0)
		ntrials = (int)strtol(value, &ptr, 10);
	    else if (strcmp(name, "nttrials")==0)
		nttrials = (int)strtol(value, &ptr, 10);
	    else if (strcmp(name, "polelen2")==0)
		LENGTH_2 = strtod(value, &ptr);
	    else if (strcmp(name, "polemass2")==0)
		MASSPOLE_2 = strtod(value, &ptr);
	    else if (strcmp(name, "fixedPositions")==0)
		fixed = (bool)strtol(value, &ptr, 10);
	    else if (strcmp(name, "delay")==0)
		delay = (int)strtol(value, &ptr, 10);
	    else if (strcmp(name, "verbose")==0)
		verbose = (int)strtol(value, &ptr, 10);
	}
  	/* Close file */
  	fclose (fp);
	if (verbose >= 1)
        {
            printf("Trials %d %d Fixed %d Network %d->%d->%d IOC %d RH %d RO %d PoleL %.2f %.2f PoleM %.2f %.2f\n", ntrials, nttrials, fixed, ninputs, nhiddens, noutputs, inputOutputConnections, recurrentHiddens, recurrentOutputs, LENGTH_1, LENGTH_2, MASSPOLE_1, MASSPOLE_2);
        }
        return(true);
    }
    else
    {
        printf("ERROR: unable to open file %s\n", filename);
        fflush(stdout);
        return(false);
    }
}

static double mrand(double range)
{
    return(((double)rand() / (double)RAND_MAX) * (range * 2) - range);
}

/*
 * generate or regenerate the initial training and testing states
 * when mode is 1 re-generate only the training states
 */
void createInitialStates(int mode, double coeff)
{
    int t, s;
    double *st;
    int trials;

    stateRanges[0] = 1.944;
    stateRanges[1] = 1.215;
    stateRanges[2] = 0.10472;
    stateRanges[3] = 0.135088;
    stateRanges[4] = stateRanges[2];
    stateRanges[5] = stateRanges[3];

    // Allocate space for initial states
    if (initstates == NULL)
        initstates = (double*)malloc(sizeof(double) * ((NUM_STATES * ntrials) + (NUM_STATES) * nttrials));

    st = initstates;
    
    if (fixed)
    {
	// Fixed initial states
        for (t = 0; t < ntrials; t++)
        {
            switch (t)
	    {
		case 0:
		    *st = -coeff * stateRanges[0];
		    st++;
		    *st = 0.0;
		    st++;
		    *st = 0.0;
		    st++;
		    *st = 0.0;
		    st++;
		    *st = 0.0;
		    st++;
		    *st = 0.0;
		    st++;
		    break;
		case 1:
		    *st = coeff * stateRanges[0];
		    st++;
		    *st = 0.0;
		    st++;
		    *st = 0.0;
		    st++;
		    *st = 0.0;
		    st++;
		    *st = 0.0;
		    st++;
		    *st = 0.0;
		    st++;
		    break;
		case 2:
		    *st = 0.0;
		    st++;
		    *st = -coeff * stateRanges[1];
		    st++;
		    *st = 0.0;
		    st++;
		    *st = 0.0;
		    st++;
		    *st = 0.0;
		    st++;
		    *st = 0.0;
		    st++;
		    break;
		case 3:
		    *st = 0.0;
		    st++;
		    *st = coeff * stateRanges[1];
		    st++;
		    *st = 0.0;
		    st++;
		    *st = 0.0;
		    st++;
		    *st = 0.0;
		    st++;
		    *st = 0.0;
		    st++;
		    break;
		case 4:
		    *st = 0.0;
		    st++;
		    *st = 0.0;
		    st++;
		    *st = -coeff * stateRanges[2];
		    st++;
		    *st = 0.0;
		    st++;
		    *st = 0.0;
		    st++;
		    *st = 0.0;
		    st++;
		    break;
		case 5:
		    *st = 0.0;
		    st++;
		    *st = 0.0;
		    st++;
		    *st = coeff * stateRanges[2];
		    st++;
		    *st = 0.0;
		    st++;
		    *st = 0.0;
		    st++;
		    *st = 0.0;
		    st++;
		    break;
		case 6:
		    *st = 0.0;
		    st++;
		    *st = 0.0;
		    st++;
		    *st = 0.0;
		    st++;
		    *st = -coeff * stateRanges[3];
		    st++;
		    *st = 0.0;
		    st++;
		    *st = 0.0;
		    st++;
		    break;
		case 7:
		    *st = 0.0;
		    st++;
		    *st = 0.0;
		    st++;
		    *st = 0.0;
		    st++;
		    *st = coeff * stateRanges[3];
		    st++;
		    *st = 0.0;
		    st++;
		    *st = 0.0;
		    st++;
		    break;
		default:
		    printf("ERROR - Invalid value for trial %d!!!", t);
		    break;
	    }
        }
	if (mode == 0)
	{
	    // Test trials
	    for (t = 0; t < nttrials; t++)
            {
                for (s = 0; s < NUM_STATES; s++, st++)
                {
                    *st = mrand(stateRanges[s]);
                }
            }
	}
    }
    else
    {
	// Randomly varying initial states
	// Test trials are located after training trials
	if (mode == 0)
	{
	    // Here we compute evaluation trials and test trials
	    // Trials
	    for (t = 0; t < ntrials; t++)
            {
                for (s = 0; s < NUM_STATES; s++, st++)
                {
                    *st = mrand(coeff * stateRanges[s]);
                }
            }
	    // Test trials
	    for (t = 0; t < nttrials; t++)
            {
                for (s = 0; s < NUM_STATES; s++, st++)
                {
                    *st = mrand(stateRanges[s]);
                }
            }
	}
	else
	{
	    // We simply change the evaluation trials
            for (t = 0; t < ntrials; t++)
            {
                for (s = 0; s < NUM_STATES; s++, st++)
                {
                    *st = mrand(coeff * stateRanges[s]);
                }
            }
	}
    }
}

void initialize(const char* filename)
{
    // parameters are read from configuration file
    bool ret = readConfig(filename);
    if (!ret)
    {
	printf("WARNING: unable to read parameters from file %s! Default values are used...\n", filename);
	fflush(stdout);
	// Here we set the default inputs for the network (default parameters for environment are already set)
	// More specifically, a simple sensory-motor network will be used
	ninputs = 4;
	nhiddens = 1;
	noutputs = 1;
	fullRecurrent = 1;
	wrange = brange = 1.0;
    }
    // initialize the neural network
    // (allocate memory and create the blocks that describe the architecture
    initNetwork();
    // Sanity check
    if (fixed && (ntrials != 8))
    {
	printf("FATAL ERROR!!! Inconsistent data in configuration file: fixed = %d - ntrials = %d... Abort!!!", fixed, ntrials);
	exit(-1);
    }
}

/*
 * evaluate for ntrials (mode should be set to 0)
 * receive the genotype and the number of parameters
 * when mode is set to 1, it evaluate for nttrials on the test set
 */
double doublepole(double* genotype, const int glen, int mode)
{
    int t;
    int i;
    int j;
    double fit;
    double *p;
    int steps;
    double output;
    int n;
    double *a;
    double *in;
    double *st;
    int s;
    int trials;
    int it;
    int numSteps;
    double oldStates[NUM_STEPS + (NUM_STEPS / 2)][NUM_STATES];
   
    freep = genotype;
    
    // Print number of parameters and genotype
    if (verbose >= 1)
    {
        printf("num parameters %d\n", computeParameters());
        for (i = 0, p = freep; i < glen; i++, p++)
            printf("%.1f ", *p);
        printf("\n");
        fflush(stdout);
    }
    
    // sanity check
    if (glen != computeParameters())
    {
	printf("ERROR: genotype length (%d) does not match the parameters required by doublepole.c (%d)\n", glen, computeParameters());
	fflush(stdout);
	return(-9999.0);
    }
    
    // evaluate for multiple trials
    if (mode == 0)
    {
	trials = ntrials;
	it = 0;
    }
    else
    {
	trials = nttrials;
	it = ntrials;
    }

    for (t = 0, fit = 0.0; t < trials; t++)
    {
	resetNet();
	// Initialize the state of the cart
	st = ((initstates + ((t + it) * NUM_STATES)));
	for (s = 0; s < NUM_STATES; s++, st++)
	    state[s] = *st;
         
        //Trial loop
        steps = 0;
        while (steps++ < NUM_STEPS)
        {
            // set the input
            in = input;
	    // We store the current state
	    for (j = 0; j < NUM_STATES; j++)
	    {
	        oldStates[steps - 1][j] = state[j];
	    }
	    if (delay == 0)
	    {
		// Standard case
            	*in = state[0] / 4.8;
            	in++;
            	*in = state[2]  / 0.52;
            	in++;
            	*in = state[4] / 0.52;
            	in++;
            	*in = 0.5;
	    }
	    else
	    {
		// Delayed case
		*in = oldStates[steps - 1 - delay][0] / 4.8;
            	in++;
            	*in = oldStates[steps - 1 - delay][2] / 0.52;
            	in++;
            	*in = oldStates[steps - 1 - delay][4] / 0.52;
            	in++;
            	*in = 0.5;
            }
             
            // actvate the net
            updateNet();
             
            // save the actvations of the neurons
            if (verbose >= 2)
            {
                FILE* fp = fopen("activation.txt", "a");
                fprintf(fp, "%d  %d ",t, steps);
		fprintf(fp, "%.3f %.3f %.3f ", state[0], state[2], state[4]); // Cart position and pole angles
                for(n=0, a=act; n < (ninputs + nhiddens + noutputs); n++,a++)
                    if (n < ninputs)
                        fprintf(fp, "%.3f ",input[n]);
                    else
                        fprintf(fp, "%.3f ",*a);
                fprintf(fp, "\n");
                fclose(fp);
            }
             
            // Get the network output
            output = getOutput(0);
             
            // Perform acton (i.e., the new state)
            performacton(output,steps);
             
            // terminate prematurely in case of failure
            if (outsideBounds())
                break;
        }
         
	fit += ((double) steps) / NUM_STEPS;
    }
    if (mode == 0)
        fit /= ntrials;
    else
        fit /= nttrials;
    
    return(fit);
}
