# Supplementary material for: Robust optimization through neuroevolution
Source: PLoS One. 2019 Mar 1;14(3):e0213193. doi: 10.1371/journal.pone.0213193 (PMC6396973; doi:10.1371/journal.pone.0213193)
Supplement: S1 File — (ZIP) [file pone.0213193.s001.zip › doublepole/doublepole.ini]

[DEFAULT]
ngenes = 151
maxevaluations = 1000
nreplications = 1
prange = 5.0
fitlevel = 0.75
ninputs = 4
nhiddens = 2
noutputs = 1
fullRecurrent = 0
inputOutputConnections = 0
recurrentHiddens = 1
recurrentOutputs = 1
ntrials = 1
nttrials = 0
envChangesEvery = 0
polelen2 = 0.05
polemass2 = 0.01
fixedPositions = 0
delay = 0
coeff = 0.1
verbose = 0

[ALGO]
maxevaluations = 32000000
nreplications = 1
prange = 1.0

[NET]
ninputs = 4
nhiddens = 10
noutputs = 1
fullRecurrent = 1

[ENV]
ntrials = 20
nttrials = 500
envChangesEvery = 1
polelen2 = 0.25
polemass2 = 0.05
fixedPositions = 0
delay = 0
coeff = 1.0
