# Supplementary material for: Robust optimization through neuroevolution
Source: PLoS One. 2019 Mar 1;14(3):e0213193. doi: 10.1371/journal.pone.0213193 (PMC6396973; doi:10.1371/journal.pone.0213193)
Supplement: S1 File — (ZIP) [file pone.0213193.s001.zip › doublepole/dpole.pyx]

import cython

# import both numpy and the Cython declarations for numpy
import numpy as np
cimport numpy as np

# declare the interface to the C code
cdef extern void createInitialStates(int mode, double coeff)
cdef extern void initialize(const char* filename)
cdef extern double doublepole (double* genotype, const int glen, int mode)

@cython.boundscheck(False)
@cython.wraparound(False)

def initStates(int mode, double coeff):
    createInitialStates(mode, coeff)

def init(filename):
    initialize(filename)

def dpole(np.ndarray[double, ndim=1, mode="c"] input not None, int length, int mode):
    cdef float fit

    fit = doublepole (&input[0], length, mode)

    return fit

def dpole2(np.ndarray[double, ndim=1, mode="c"] input not None, double value, int length, int mode):
    cdef float fit

    fit = doublepole (<double*> input.data, length, mode)

    return fit
