# Supplementary material for: Robust optimization through neuroevolution
Source: PLoS One. 2019 Mar 1;14(3):e0213193. doi: 10.1371/journal.pone.0213193 (PMC6396973; doi:10.1371/journal.pone.0213193)
Supplement: S1 File — (ZIP) [file pone.0213193.s001.zip › doublepole/setup.py]

#!/usr/bin/env python

from distutils.core import setup
from distutils.extension import Extension
from Cython.Distutils import build_ext

import numpy

setup(
    cmdclass = {'build_ext': build_ext},
    ext_modules = [Extension("dpole",
                             sources=["dpole.pyx", "doublepole.c"],
                             include_dirs=[numpy.get_include()])],
)
