# Supplementary material for: Robust optimization through neuroevolution
Source: PLoS One. 2019 Mar 1;14(3):e0213193. doi: 10.1371/journal.pone.0213193 (PMC6396973; doi:10.1371/journal.pone.0213193)
Supplement: S1 File — (ZIP) [file pone.0213193.s001.zip › doublepole/sss.py]

#!/usr/bin/env python

"""
StochasticSteadyState algorithm
"""

import numpy as np
import random
import time
from scipy import zeros, floor
from operator import itemgetter
import sys
import ConfigParser
import os

# evolution parameters
efunction = "doublepole"                        # evaluation function               
efunctionpackage = "doublepole"                 # evaluation function library
eFunctionInit = "doublepole.init"               # initialization
eFunctionInitStates = "doublepole.initStates"   # trials initialization
eFunctionEval = "doublepole.eval"               # evaluation function
eFunctionSaveg = "doublepole.saveg"             # saving a genotype in a c file
popsize = 20					# popsize (parents)
maxevaluations = 500			        # max number of evaluations
nreplications = 1				# replications
prange = 5.0					# parameters range
mutrate = 0.02					# mutation rate
wrProb = 0.5					# weight-replace probability
wpProb = 0.5					# weight-perturb probability
stochasticity = 0.2				# stochasticity
verbose = True                                  # verbosity

# environment parameters
ntrials = 1					# number of trials (i.e., number of evaluations performed when evo() is called)
polelen2 = 0.05					# second pole length
polemass2 = 0.01				# second pole mass
fixedPositions = True			        # flags the environment type (i.e., deterministic or stochastic)
envChangesEvery = 0                             # environment regenerated every n generatios (0= never)

# neural network structure
ninputs = 4					# number of inputs
nhiddens = 0					# number of hiddens
noutputs = 1					# number of outputs
biases = False                                  # whether we have biases
inputOutputConnections = False                  # whether we have direct input-output connections
recurrentHiddens = True		                # whether we have recurrent hiddens
recurrentOutputs = True			        # whether we have recurrent outputs
fullrecurrent = False                           # whether we have a full recurrent architecture

#global variables
ngenes = 0                                      # number of free parameters
genome = None
indfit = []
# Directory of the script .py
scriptdirname = os.path.dirname(os.path.realpath(__file__))

# read parameters from the configuration file
def parseConfigFile(filename):
    global efunction
    global efunctionpackage
    global eFunctionInit
    global eFunctionInitStates
    global eFunctionEval
    global eFunctionSaveg
    global maxevaluations
    global nreplications
    global prange
    global ntrials
    global nttrials
    global envChangesEvery
    global polelen2
    global polemass2
    global fixedPositions
    global ninputs
    global nhiddens
    global noutputs
    global biases
    global fullRecurrent
    global inputOutputConnections
    global recurrentHiddens
    global recurrentOutputs
    global posize
    global mutrate
    global stochasticity
    
    # The configuration file must have the following sections:
    # [DEFAULT]: contains the default setting for the other sections
    # [ALGO]: parameters for the algorithm
    # [NET]: parameters of the neural network
    # [ENV]: parameter of the environment

    config = ConfigParser.ConfigParser()
    config.read(filename)
    
    # Section ALGO
    maxevaluations = int(config.get("ALGO","maxevaluations"))
    nreplications = int(config.get("ALGO","nreplications"))
    prange = float(config.get("ALGO","prange"))
    mutrate = float(config.get("ALGO","mutrate"))
    stochasticity = float(config.get("ALGO","stochasticity"))
    popsize = int(config.get("ALGO","popsize"))
    efunction = config.get("ALGO", "efunction")
    
    # Section NET
    ninputs = int(config.get("NET","ninputs"))
    nhiddens = int(config.get("NET","nhiddens"))
    noutputs = int(config.get("NET","noutputs"))
    fullRecurrent = int(config.get("NET","fullRecurrent"))
    biases = config.has_option("NET","biases")
    inputOutputConnections = config.has_option("NET","inputOutputConnections")
    recurrentHiddens = config.has_option("NET","recurrentHiddens")
    recurrentOutputs= config.has_option("NET","recurrentOutputs")
	
    # Section ENV
    ntrials = int(config.get("ENV","trials"))
    nttrials = int(config.get("ENV","ttrials"))
    envChangesEvery = int(config.get("ENV","envChangesEvery"))

    # Evaluation and associated functions
    efunctionpackage = __import__(efunction)
    eFunctionInit = getattr(efunctionpackage, 'init')
    eFunctionInitStates = getattr(efunctionpackage, 'initStates')
    eFunctionEval = getattr(efunctionpackage, 'eval')
    eFunctionSaveg = getattr(efunctionpackage, 'saveg')
  
    fixedPositions = False

    # display parameters
    if verbose:
        print("SSS eFunction: %s" % (efunction))
        print("maxevals %d, replications %d, prange %.1f" % (maxevaluations, nreplications, prange))
        print("ntrials %d %d, envChangesEvery %d fixedPositions %d" % (ntrials, nttrials, envChangesEvery, fixedPositions))


# compute the number of parameters on the basis of the architecture of the network
def computeParams():
    global ngenes
    global fullRecurrent
    global ninputs
    global nhiddens
    global noutputs
    global biases
    global inputOutputConnections
    global recurrentHiddens
    global recurrentOutputs

    if (fullRecurrent):
         nparams = (ninputs * (nhiddens + noutputs)) + ((nhiddens + noutputs) * (nhiddens + noutputs))
    else:
        nparams = (ninputs * nhiddens) + (nhiddens * noutputs)
        if inputOutputConnections:
            nparams += (ninputs * noutputs)
        if recurrentHiddens:
            nparams += (nhiddens * nhiddens)
        if recurrentOutputs:
            nparams += (noutputs * noutputs)
    if biases:
        nparams += (nhiddens + noutputs)
    return nparams


# copy the genotype from position gfrom into the genotype at position gto
# and mutate genes with a mutr probability
def CopyAndMutate(gfrom, gto, mutr):
	for i in range(ngenes):
		if random.random() <= mutr:
			if random.random() <= wrProb:
				# Weight replace
				genome[gto][i] = random.random() * (prange * 2.0) - prange
			else:
				# Weight perturb
				w = genome[gfrom][i] + random.gauss(0.0,1.0)
				if w > prange:
					w = prange
				if w < -prange:
					w = -prange
				genome[gto][i] = w
		else:
			# Copy gene
			genome[gto][i] = genome[gfrom][i]

# compute and return the average population fitness
def AverageFit():

        global indfit
        global popsize
        
	avef = 0.0
	for i in range(popsize):
		avef = avef + indfit[i][1]
	avef = avef / popsize
	return avef

# refine presorted individuals by preferring offspring to parents in case of equal fitness 
def PreferOffspring():
	i = 0
	while (i < popsize*2-1):
		# For each individual we look for all other individuals with the same fitness (we check noisy fitness!!!)
		f = indfit[i][2]
		j = i + 1
		idx = -1
		found = False
		while (j < popsize*2 and not found):
			if (indfit[j][2] == f):
				idx = j
			if (indfit[j][2] < f):
				found = True
			j += 1
	# Now we revert the indices
	if (idx >= 0):
		j = i
		k = idx
		while (j < k):
			print("j %d k %d" % (j,k))
			xi = indfit[j]
			indfit[j] = indfit[k]
			indfit[k] = xi
			j += 1
			k -= 1
	# Next index starts from the last examined individual (i.e., idx + 1)
	i = idx + 1


# the SSS algorithm
def SSS(seed):
        global popsize
        global ngenes
        global genome
	global mutrate
	global stochasticity
	global maxevaluations
	global envChangesEvery
	global indfit
        global eFunctionInitStates
        global eFunctionEval

	
	# initialize the genome in the range [-prange, prange]
	if genome is None:
            genome = np.arange(ngenes*popsize*2, dtype=np.float64).reshape((popsize*2,ngenes))
	for i in range(popsize*2):
		for g in range(ngenes):
			genome[i,g] = random.random() * (prange * 2.0) - prange

	# initialize variables
	ceval = cgen = 0
	bestfit = bestgfit = -9999.0
	mutr = mutrate          # mutation rate (reduced to 1% during the last 1/20 evaluations) 
	stoch = stochasticity   # stochasticity (reduced to 0% during the last 1/20 evaluations)
	stat = np.arange(0, dtype=np.float64)
	indfit = []
	for i in range(popsize*2):
		indfit.append([i, -9999, -9999])
	start_time = time.time()
	# evaluate parents
	print 'Gen ', cgen
	for i in range(popsize):
		f = indfit[i][1] = eFunctionEval(genome[indfit[i][0]], ngenes, 0) # Fitness without noise
		indfit[i][2] = f + random.random() * (stoch * f * 2.0) - (stoch * f) # Fitness with noise
		ceval = ceval + ntrials
		CopyAndMutate(indfit[i][0], indfit[i+popsize][0], mutr) # generate offspring 

	# generation loop
	while (ceval <= maxevaluations):
		cgen = cgen + 1
                # vary the environment and re-evaluate parents
                if (envChangesEvery > 0 and (cgen % envChangesEvery) == 0):
                        eFunctionInitStates(1)
                        if (verbose):
                            print("Environment varied")
			for i in range(popsize):
				f = indfit[i][1] = eFunctionEval(genome[indfit[i][0]], ngenes, 0)
				ceval = ceval + ntrials
		# refinement phase
		if (ceval > (maxevaluations / 20 * 19)):
			stoch = 0.0
			mutr = 0.01
		# We perturbate parents' fitness, generate offspring, evaluate offspring, perturb offspring fitness
		for i in range(popsize):
			indfit[i][2] = indfit[i][1] + random.random() * (stoch * indfit[i][1] * 2.0) - (stoch * indfit[i][1]) # Fitness with noise
			CopyAndMutate(indfit[i][0], indfit[i+popsize][0], mutr)
			f = indfit[i+popsize][1] = eFunctionEval(genome[indfit[i+popsize][0]], ngenes, 0) # Fitness without noise
			indfit[i+popsize][2] = f + random.random() * (stoch * f * 2.0) - (stoch * f) # Fitness with noise
			ceval = ceval + ntrials
		# sort indexes by fitness
		indfit.sort(key=itemgetter(2), reverse=True)
		# Shuffle the order to prefer offspring to parents in case of equal fitness
		#PreferOffspring() commented
		# update bestfit and bestgfit and postevaluate the best individual for generazation
		if (indfit[0][1] > bestfit):
			bestfit = indfit[0][1]
			bestsol = np.copy(genome[indfit[0][0]])
		f = eFunctionEval(genome[indfit[0][0]], ngenes, 1)
		if (f > bestgfit):
			bestgfit = f
			bestgsol = np.copy(genome[indfit[0][0]])
		averagefit = AverageFit()
		ceval = ceval + nttrials
		stat = np.append(stat,[ceval, bestgfit, bestfit, averagefit, indfit[0][1], averagefit])
                if (verbose):
                        print('Seed %d Gen %d Best %.2f Bestg %.2f cBest %.2f cNoiseBest %.2f Avg %.2f' % (seed, cgen, bestfit, bestgfit, indfit[0][1], indfit[0][2], averagefit))
	fname = scriptdirname + "/S" + str(seed) + ".fit"
	fp = open(fname, "w")
	fp.write('Seed %d Gen %d Evaluat %d Bestfit %.2f Bestgfit %.2f cbest %.2f cgen %.2f Average %.2f  Runtime %d\n' % (seed, cgen, ceval, bestfit, bestgfit, indfit[0][1], f, averagefit, (time.time() - start_time)))
	fp.close()                                                                      
	fname = scriptdirname + "/statS" + str(seed)
	stat.resize(len(stat)/6, 6)
        stat = stat.transpose()
	np.save(fname, stat)
	fname = scriptdirname + "/bestS" + str(seed)
	np.save(fname, bestsol)
	fname = scriptdirname + "/bestgS" + str(seed)
	np.save(fname, bestgsol)
	fname = fname + ".gen"
	eFunctionSaveg(fname, bestsol, ngenes, 0)


def main(argv):
    global nreplications
    global verbose
    global ngenes
    global eFunctionInit
    global eFunctionInitStates
	
    seed = 1
    argc = len(argv)
    argfile = 0

    i = 1
    while (i < argc):
            if (argv[i] == "-f"):
		    i += 1
		    if (i < argc):
			    filename = argv[i]
			    i += 1
	    elif (argv[i] == "-s"):
		    i += 1
		    if (i < argc):
			    seed = int(argv[i])
			    i += 1
	    elif (argv[i] == "-v"):
		    i += 1
		    verbose = True
	    else:
		    # We simply ignore the argument
		    i += 1

    #if (argfile == 0):
        #raise "-f configurationFile parameter is mandatory"

    # Read parameters from configuration file
    if filename is not None:
	    parseConfigFile(filename)
	    ngenes = computeParams()
    # Initialize network and environment
    eFunctionInit(filename, 0)
    # Set the initial states
    eFunctionInitStates(0)
    # Run the xNES algorithm for multiple replications
    for i in range(nreplications):
	    random.seed(seed)
	    SSS(seed)
	    seed = seed + 1
    pass

if __name__ == "__main__":
	main(sys.argv)
