# Supplementary material for: Robust optimization through neuroevolution
Source: PLoS One. 2019 Mar 1;14(3):e0213193. doi: 10.1371/journal.pone.0213193 (PMC6396973; doi:10.1371/journal.pone.0213193)
Supplement: S2 File — (ZIP) [file pone.0213193.s002.zip › torcs.txt]

Modifications to TORCS-1.3.7

Tested algorithms (SSS, CMA-ES, xNES, sNES and NEAT) have been put in file main.cpp.
For a description of these algorithms, see the implementation in file cforaging.zip.

Here below, we provide the piece of code we used to implement our controller. The code
should be inserted in the drive() method in file inferno.cpp.

// Evolution
if (driveCnt == 0)
{
	// Create the network structure
	create_net_blocks();
	copyParams(p, n);
	// Reset all variables of the ANN
	resetNet();
}
// Set inputs
const int currIdx = getSegmentInList(car);
if (currIdx == -1)
{
	printf("Error: segment not found in list... Abort!!!\n");
	exit(-1);
}
ninputs = 12; // Force the minimum number of inputs
if (situation->_ncars > 1)
{
	ninputs += 3;
}
if (trackId != -1)
{
	ninputs += 3;
}
const tTrackSeg* currSeg = segList[currIdx].seg;
const double toLeft = car->_trkPos.toLeft;
const double toRight = car->_trkPos.toRight;
const double width = currSeg->width;
double lval = setSide(toLeft, width);
double dval = setSide(toRight, width);
input[0] = lval;
input[1] = dval;
const int segType = currSeg->type;
if (segType == TR_STR)
{
	// Straight segment
	input[2] = 0.0;
	input[3] = 0.0;
}
else if (segType == TR_LFT)
{
	// Left curve
	input[2] = 1.0;
	input[3] = 0.0;
}
else
{
	// Right curve
	input[2] = 0.0;
	input[3] = 1.0;
}
const double speed = car->pub.speed;
double sp = setSpeed(speed);
input[4] = sp;
const tTrackSeg* nextSeg = segList[currIdx].nextseg;
// Information about distance to current segment
double endSegment[2][2];
endSegment[0][0] = nextSeg->vertex[TR_SL].x;
endSegment[0][1] = nextSeg->vertex[TR_SL].y;
endSegment[1][0] = nextSeg->vertex[TR_SR].x;
endSegment[1][1] = nextSeg->vertex[TR_SR].y;
double carPosX = car->_pos_X;
double carPosY = car->_pos_Y;
double toEndX = (endSegment[0][0] + endSegment[1][0]) / 2.0;
double toEndY = (endSegment[0][1] + endSegment[1][1]) / 2.0;
double distToEnd = computeDistance(carPosX, carPosY, toEndX, toEndY);
input[5] = (logistic(normLength(distToEnd)) - 0.5) * 2.0;
// Information about length of next segment
int ni = findSegmentInList(nextSeg);
const tTrackSeg* nnseg = segList[ni].nextseg;
double nextEnd[2][2];
nextEnd[0][0] = nnseg->vertex[TR_SL].x;
nextEnd[0][1] = nnseg->vertex[TR_SL].y;
nextEnd[1][0] = nnseg->vertex[TR_SR].x;
nextEnd[1][1] = nnseg->vertex[TR_SR].y;
double startX = toEndX;
double startY = toEndY;
double endX = (nextEnd[0][0] + nextEnd[1][0]) / 2.0;
double endY = (nextEnd[0][1] + nextEnd[1][1]) / 2.0;
double len = computeDistance(startX, startY, endX, endY);
input[6] = (logistic(normLength(len)) - 0.5) * 2.0;
// Information about next segment
const int nextSegType = nextSeg->type;
const double nextArc = nextSeg->arc;
if (nextSegType == TR_STR)
{
	// Straight segment
	input[7] = 0.0;
	input[8] = 0.0;
	input[9] = 0.0;
	input[10] = 0.0;
}
else if (nextSegType == TR_LFT)
{
	// Left curve
	input[7] = nextArc * 10.0;
	input[8] = 0.0;
	input[9] = 1.0;
	input[10] = 0.0;
}
else
{
	// Right curve
	input[7] = 0.0;
	input[8] = nextArc * 10.0;
	input[9] = 0.0;
	input[10] = 1.0;
}
// Relative angle with the track
double relAngle = RtTrackSideTgAngleL(&car->_trkPos) - car->_yaw;
NORM_PI_PI(relAngle);
input[11] = relAngle;
// Information referring to opponents (if any)
if (situation->_ncars > 1)
{
	tCarElt* otherCar = ocar[0].getCarPtr();
	const double maxDistFromOtherCar = 10.0;
	double sqDist = ((otherCar->_pos_X - carPosX) * (otherCar->_pos_X - carPosX)) + ((otherCar->_pos_Y - carPosY) * (otherCar->_pos_Y - carPosY));
	double distFromOtherCar = sqrt(sqDist);
	if (distFromOtherCar > maxDistFromOtherCar)
		distFromOtherCar = maxDistFromOtherCar;
	input[12] = distFromOtherCar / maxDistFromOtherCar;
	if (input[12] == 1.0)
	{
		input[13] = 0.0;
		input[14] = 0.0;
	}
	else
	{
		const double otherToLeft = otherCar->_trkPos.toLeft;
		const double otherToRight = otherCar->_trkPos.toRight;
		double olval = setSide(otherToLeft, width);
		double orval = setSide(otherToRight, width);
		input[13] = olval;
		input[14] = orval;
	}
}
else
{
	// No information about opponents is provided
}
// Information about the track (based on <trackId>)
if (trackId != -1)
{
	if (trackId == 0)
	{
		// First track
		input[15] = 1.0;
		input[16] = 0.0;
		input[17] = 0.0;
	}
	else if (trackId == 1)
	{
		// Second track
		input[15] = 0.0;
		input[16] = 1.0;
		input[17] = 0.0;
	}
	else if (trackId == 2)
	{
		// Third track
		input[15] = 0.0;
		input[16] = 0.0;
		input[17] = 1.0;
	}
	else
	{
		// Invalid track (we set all inputs to 0.0)
		input[15] = 0.0;
		input[16] = 0.0;
		input[17] = 0.0;
	}
}
else
{
	// No track sensors provided
}
// Activate network
updateNet();
// Update motors
double motors[2];
for (int i = 0; i < 2; i++)
{
	motors[i] = act[ninputs + nhiddens + i];
}
// The first output determines the steering
car->_steerCmd = actToSteer(motors[0]);
// The second output determines acceleration and brake
if (motors[1] >= 0.5)
{
	car->_accelCmd = 1.1 * motors[1];
	car->_brakeCmd = 0.0;
}
else
{
	car->_accelCmd = 0.0;
	car->_brakeCmd = 1.0 - motors[1];
}
// Compute gear and clutch
computeGearAndClutch(car);
// Check whether or not the car is outside the track
car->_debug = 0;
if ((toLeft < 0.0) || (toRight < 0.0))
{
	car->_debug = -1;
}
// Check whether or not the car collided with the wall (i.e., about-turn)
if (fabs(relAngle) > M_PI / 2.0)
{
	car->_debug = -2;
}
driveCnt++;

For other information, please contact:

paolo.pagliuca@istc.cnr.it
