# Supplementary material for: Robust optimization through neuroevolution
Source: PLoS One. 2019 Mar 1;14(3):e0213193. doi: 10.1371/journal.pone.0213193 (PMC6396973; doi:10.1371/journal.pone.0213193)
Supplement: S3 File — (ZIP) [file pone.0213193.s003.zip]

Archive with 46 entries (42 files):
- foraging/
- foraging/build/
- foraging/build/cforaging.pro
- foraging/cforaging/
- foraging/cforaging/cforaging.ini
- foraging/cforaging/epuck-light.sample
- foraging/cforaging/epuck-scylinder.sample
- foraging/cforaging/epuck-wall.sample
- foraging/cforaging/khepera-cylinder.sample
- foraging/cforaging/khepera-light.sample
- foraging/cforaging/khepera-scylinder.sample
- foraging/cforaging/khepera-wall.sample
- foraging/cforaging/marxbot-cylinder.sample
- foraging/cforaging/marxbot-scylinder.sample
- foraging/cforaging/marxbot-wall.sample
- foraging/src/
- foraging/src/cforaging.cpp
- foraging/src/cforaging.h
- foraging/src/coevo.cpp
- foraging/src/coevo.h
- foraging/src/coevoxnes.cpp
- foraging/src/coevoxnes.h
- foraging/src/createsample.cpp
- foraging/src/createsample.h
- foraging/src/discrim.cpp
- foraging/src/discrim.h
- foraging/src/doublepole.cpp
- foraging/src/doublepole.h
- foraging/src/evo.cpp
- foraging/src/evo.h
- foraging/src/evonet.cpp
- foraging/src/evonet.h
- foraging/src/evosss.cpp
- foraging/src/evosss.h
- foraging/src/evoxnes.cpp
- foraging/src/evoxnes.h
- foraging/src/main.cpp
- foraging/src/main.h
- foraging/src/predprey.cpp
- foraging/src/predprey.h
- foraging/src/robot-env.cpp
- foraging/src/robot-env.h
- foraging/src/simplemain.cpp
- foraging/src/simplemain.h
- foraging/src/utilities.cpp
- foraging/src/utilities.h
