# Supplementary material for: Robust optimization through neuroevolution
Source: PLoS One. 2019 Mar 1;14(3):e0213193. doi: 10.1371/journal.pone.0213193 (PMC6396973; doi:10.1371/journal.pone.0213193)
Supplement: S3 File — (ZIP) [file pone.0213193.s003.zip › foraging/build/cforaging.pro]

######################
# Evorobot* makefile #
######################

TEMPLATE = app
TARGET = cforaging 

QT += widgets

# Python library

INCLUDEPATH += /usr/include/python2.7
LIBS += -L"/usr/lib/python2.7" -lpython2.7

# GSL library, lib and include path
INCLUDEPATH += /usr/include/gsl
LIBS += -L"/usr/lib/" -lgsl -lgslcblas

# Eigen and unsupported include path 
INCLUDEPATH += <path To Eigen and unsupported directories>/src

HEADERS += ../src/main.h 
HEADERS += ../src/cforaging.h 
HEADERS += ../src/evonet.h 
HEADERS += ../src/evosss.h 
HEADERS += ../src/robot-env.h 
HEADERS += ../src/utilities.h

SOURCES += ../src/main.cpp 
SOURCES += ../src/cforaging.cpp 
SOURCES += ../src/evonet.cpp 
SOURCES += ../src/evosss.cpp
SOURCES += ../src/robot-env.cpp
SOURCES += ../src/utilities.cpp
