# Supplementary material for: Robust optimization through neuroevolution
Source: PLoS One. 2019 Mar 1;14(3):e0213193. doi: 10.1371/journal.pone.0213193 (PMC6396973; doi:10.1371/journal.pone.0213193)
Supplement: S3 File — (ZIP) [file pone.0213193.s003.zip › foraging/cforaging/cforaging.ini]

[EVO]
nreplications = 1
maxevaluations = 1500000
prange = 8.0
popsize = 20
mutrate = 0.02
stochasticity = 0.0
envchangeevery = 20

[NET]
fullRecurrent = 1
nhiddens = 5
afunction = 1

[EXP]
robottype = 2
nrobots = 10
trials = 6
ttrials = 20
steps = 1000
steptimelength = 2
