# Supplementary material for: Robust optimization through neuroevolution
Source: PLoS One. 2019 Mar 1;14(3):e0213193. doi: 10.1371/journal.pone.0213193 (PMC6396973; doi:10.1371/journal.pone.0213193)
Supplement: S3 File — (ZIP) [file pone.0213193.s003.zip › foraging/cforaging/epuck-light.sample]

8 180 20 5 20 
TURN 0
0.042033 0.070381 0.962854 0.972630 0.086999 0.036168 0.008798 0.006843 
0.040078 0.069404 0.958944 0.973607 0.089932 0.037146 0.009775 0.005865 
0.037146 0.066471 0.954057 0.975562 0.092864 0.038123 0.010753 0.005865 
0.034213 0.063539 0.940371 0.977517 0.096774 0.041056 0.011730 0.006843 
0.031281 0.059629 0.641251 0.978495 0.101662 0.043011 0.012708 0.007820 
0.029326 0.056696 0.374389 0.980450 0.105572 0.044966 0.012708 0.007820 
0.027370 0.053763 0.227761 0.981427 0.109482 0.046921 0.013685 0.008798 
0.026393 0.050831 0.158358 0.981427 0.116325 0.047898 0.013685 0.008798 
0.026393 0.048876 0.136852 0.981427 0.125122 0.051808 0.013685 0.009775 
0.025415 0.046921 0.123167 0.981427 0.143695 0.055718 0.013685 0.009775 
0.025415 0.044966 0.113392 0.981427 0.200391 0.059629 0.013685 0.010753 
0.024438 0.043011 0.106549 0.981427 0.335288 0.063539 0.013685 0.010753 
0.025415 0.040078 0.099707 0.980450 0.563050 0.069404 0.014663 0.009775 
0.023460 0.038123 0.094819 0.978495 0.913979 0.075269 0.015640 0.008798 
0.022483 0.036168 0.089932 0.976540 0.951124 0.083089 0.015640 0.007820 
0.022483 0.035191 0.086999 0.974585 0.957967 0.089932 0.017595 0.007820 
0.022483 0.033236 0.082111 0.972630 0.963832 0.096774 0.018573 0.007820 
0.021505 0.032258 0.077224 0.962854 0.967742 0.104594 0.019550 0.007820 
0.019550 0.029326 0.071359 0.940371 0.972630 0.107527 0.020528 0.006843 
0.018573 0.028348 0.067449 0.892473 0.975562 0.112414 0.022483 0.006843 
0.016618 0.026393 0.063539 0.473118 0.978495 0.117302 0.023460 0.006843 
0.015640 0.025415 0.059629 0.333333 0.979472 0.123167 0.025415 0.006843 
0.015640 0.024438 0.056696 0.285435 0.981427 0.130987 0.027370 0.006843 
0.014663 0.022483 0.053763 0.256109 0.982405 0.138807 0.028348 0.007820 
0.015640 0.021505 0.050831 0.236559 0.982405 0.146628 0.030303 0.007820 
0.015640 0.020528 0.047898 0.219941 0.981427 0.157380 0.031281 0.008798 
0.014663 0.018573 0.043988 0.206256 0.982405 0.170088 0.033236 0.009775 
0.015640 0.016618 0.041056 0.220919 0.981427 0.198436 0.034213 0.010753 
0.016618 0.015640 0.039101 0.221896 0.979472 0.273705 0.035191 0.011730 
0.016618 0.014663 0.036168 0.192571 0.978495 0.398827 0.037146 0.011730 
0.016618 0.013685 0.033236 0.156403 0.976540 0.608993 0.039101 0.011730 
0.017595 0.012708 0.031281 0.142717 0.974585 0.917889 0.040078 0.011730 
0.018573 0.011730 0.029326 0.132942 0.971652 0.947214 0.042033 0.011730 
0.018573 0.011730 0.026393 0.126100 0.968719 0.955034 0.044966 0.011730 
0.018573 0.012708 0.024438 0.118280 0.964809 0.960899 0.047898 0.010753 
0.018573 0.012708 0.023460 0.113392 0.960899 0.963832 0.050831 0.010753 
0.017595 0.012708 0.022483 0.108504 0.956012 0.966764 0.054741 0.010753 
0.016618 0.012708 0.021505 0.102639 0.947214 0.969697 0.058651 0.010753 
0.014663 0.012708 0.020528 0.096774 0.829912 0.972630 0.062561 0.010753 
0.012708 0.012708 0.020528 0.109482 0.522972 0.974585 0.066471 0.011730 
0.011730 0.011730 0.020528 0.126100 0.317693 0.976540 0.071359 0.011730 
0.010753 0.011730 0.020528 0.125122 0.191593 0.977517 0.076246 0.012708 
0.009775 0.010753 0.018573 0.086022 0.123167 0.979472 0.081134 0.014663 
0.008798 0.009775 0.018573 0.076246 0.106549 0.980450 0.086022 0.016618 
0.008798 0.007820 0.017595 0.070381 0.093842 0.980450 0.091887 0.017595 
0.008798 0.006843 0.015640 0.066471 0.086999 0.980450 0.098729 0.019550 
0.009775 0.006843 0.014663 0.064516 0.083089 0.980450 0.106549 0.020528 
0.010753 0.005865 0.012708 0.063539 0.078201 0.979472 0.112414 0.022483 
0.012708 0.005865 0.011730 0.058651 0.076246 0.978495 0.114370 0.023460 
0.013685 0.005865 0.009775 0.053763 0.073314 0.976540 0.119257 0.024438 
0.015640 0.005865 0.008798 0.049853 0.070381 0.975562 0.125122 0.025415 
0.016618 0.006843 0.007820 0.045943 0.068426 0.973607 0.130010 0.025415 
0.017595 0.007820 0.007820 0.041056 0.065494 0.970675 0.137830 0.026393 
0.016618 0.007820 0.006843 0.037146 0.062561 0.968719 0.146628 0.028348 
0.017595 0.008798 0.006843 0.034213 0.058651 0.964809 0.156403 0.029326 
0.016618 0.009775 0.007820 0.031281 0.055718 0.960899 0.173998 0.030303 
0.016618 0.009775 0.007820 0.029326 0.052786 0.956012 0.226784 0.031281 
0.014663 0.009775 0.008798 0.027370 0.049853 0.947214 0.325513 0.033236 
0.014663 0.009775 0.008798 0.025415 0.046921 0.877810 0.473118 0.035191 
0.015640 0.009775 0.009775 0.024438 0.043988 0.551320 0.709677 0.038123 
0.014663 0.007820 0.009775 0.025415 0.042033 0.346041 0.934506 0.040078 
0.013685 0.006843 0.009775 0.025415 0.040078 0.199413 0.951124 0.043011 
0.013685 0.006843 0.009775 0.024438 0.039101 0.152493 0.957967 0.045943 
0.014663 0.005865 0.009775 0.024438 0.037146 0.136852 0.960899 0.048876 
0.016618 0.005865 0.008798 0.024438 0.037146 0.124145 0.964809 0.052786 
0.017595 0.005865 0.007820 0.024438 0.036168 0.115347 0.966764 0.057674 
0.018573 0.004888 0.007820 0.024438 0.035191 0.107527 0.969697 0.061584 
0.020528 0.005865 0.006843 0.025415 0.035191 0.101662 0.971652 0.066471 
0.022483 0.005865 0.005865 0.026393 0.033236 0.097752 0.973607 0.071359 
0.023460 0.006843 0.005865 0.027370 0.030303 0.093842 0.975562 0.076246 
0.024438 0.007820 0.005865 0.028348 0.028348 0.089932 0.977517 0.080156 
0.025415 0.008798 0.005865 0.028348 0.025415 0.086999 0.978495 0.086022 
0.025415 0.009775 0.005865 0.027370 0.023460 0.082111 0.980450 0.089932 
0.025415 0.009775 0.006843 0.025415 0.021505 0.078201 0.980450 0.094819 
0.025415 0.010753 0.007820 0.024438 0.019550 0.074291 0.980450 0.097752 
0.025415 0.010753 0.007820 0.022483 0.017595 0.070381 0.980450 0.101662 
0.025415 0.009775 0.008798 0.021505 0.015640 0.066471 0.980450 0.108504 
0.025415 0.009775 0.009775 0.020528 0.014663 0.061584 0.979472 0.115347 
0.026393 0.008798 0.009775 0.021505 0.012708 0.057674 0.978495 0.124145 
0.027370 0.007820 0.009775 0.020528 0.011730 0.053763 0.976540 0.132942 
0.029326 0.007820 0.009775 0.020528 0.010753 0.050831 0.975562 0.140762 
0.031281 0.007820 0.008798 0.020528 0.010753 0.046921 0.973607 0.149560 
0.034213 0.007820 0.007820 0.019550 0.010753 0.043988 0.970675 0.160313 
0.037146 0.007820 0.006843 0.019550 0.011730 0.041056 0.967742 0.168133 
0.040078 0.008798 0.005865 0.019550 0.011730 0.038123 0.964809 0.177908 
0.043011 0.009775 0.005865 0.016618 0.011730 0.036168 0.959922 0.189638 
0.044966 0.010753 0.005865 0.014663 0.011730 0.034213 0.954057 0.203324 
0.047898 0.011730 0.005865 0.013685 0.011730 0.033236 0.946237 0.231672 
0.050831 0.013685 0.005865 0.011730 0.010753 0.032258 0.871945 0.302053 
0.052786 0.014663 0.006843 0.010753 0.009775 0.030303 0.566960 0.414467 
0.054741 0.015640 0.006843 0.009775 0.008798 0.029326 0.336266 0.616813 
0.056696 0.016618 0.008798 0.009775 0.007820 0.027370 0.210166 0.919844 
0.059629 0.016618 0.009775 0.009775 0.006843 0.025415 0.168133 0.948192 
0.061584 0.017595 0.010753 0.010753 0.005865 0.024438 0.151515 0.955034 
0.065494 0.017595 0.010753 0.011730 0.005865 0.022483 0.136852 0.959922 
0.068426 0.016618 0.011730 0.013685 0.004888 0.019550 0.128055 0.963832 
0.072336 0.017595 0.011730 0.015640 0.005865 0.018573 0.119257 0.967742 
0.076246 0.017595 0.011730 0.016618 0.005865 0.017595 0.111437 0.970675 
0.083089 0.018573 0.010753 0.018573 0.006843 0.014663 0.103617 0.974585 
0.088954 0.019550 0.011730 0.018573 0.007820 0.013685 0.096774 0.976540 
0.096774 0.021505 0.010753 0.017595 0.009775 0.012708 0.089932 0.978495 
0.103617 0.023460 0.011730 0.016618 0.009775 0.012708 0.085044 0.979472 
0.110459 0.025415 0.012708 0.015640 0.009775 0.012708 0.081134 0.981427 
0.119257 0.028348 0.012708 0.014663 0.008798 0.012708 0.078201 0.981427 
0.127077 0.031281 0.013685 0.013685 0.008798 0.013685 0.077224 0.981427 
0.135875 0.033236 0.014663 0.012708 0.007820 0.014663 0.074291 0.981427 
0.147605 0.033236 0.015640 0.012708 0.007820 0.014663 0.070381 0.981427 
0.155425 0.035191 0.016618 0.011730 0.005865 0.014663 0.065494 0.980450 
0.159335 0.039101 0.017595 0.011730 0.005865 0.013685 0.061584 0.979472 
0.165200 0.041056 0.018573 0.011730 0.005865 0.013685 0.057674 0.978495 
0.173998 0.042033 0.018573 0.012708 0.004888 0.012708 0.053763 0.976540 
0.183773 0.043011 0.019550 0.013685 0.004888 0.011730 0.050831 0.974585 
0.194526 0.043988 0.019550 0.015640 0.004888 0.010753 0.046921 0.973607 
0.207234 0.044966 0.020528 0.015640 0.005865 0.010753 0.043988 0.970675 
0.222874 0.046921 0.020528 0.016618 0.005865 0.009775 0.040078 0.968719 
0.250244 0.048876 0.021505 0.017595 0.006843 0.008798 0.037146 0.964809 
0.292278 0.051808 0.021505 0.017595 0.007820 0.008798 0.034213 0.961877 
0.380254 0.054741 0.021505 0.017595 0.008798 0.009775 0.031281 0.957967 
0.517107 0.057674 0.022483 0.018573 0.008798 0.009775 0.029326 0.952102 
0.742913 0.060606 0.023460 0.018573 0.009775 0.009775 0.027370 0.942326 
0.940371 0.065494 0.025415 0.018573 0.008798 0.010753 0.026393 0.757576 
0.951124 0.069404 0.026393 0.020528 0.008798 0.010753 0.025415 0.511241 
0.957967 0.073314 0.028348 0.017595 0.008798 0.010753 0.024438 0.307918 
0.961877 0.080156 0.030303 0.018573 0.006843 0.010753 0.024438 0.207234 
0.964809 0.087977 0.033236 0.018573 0.006843 0.010753 0.023460 0.174976 
0.967742 0.091887 0.036168 0.019550 0.005865 0.010753 0.022483 0.159335 
0.970675 0.094819 0.038123 0.020528 0.005865 0.009775 0.021505 0.149560 
0.973607 0.097752 0.040078 0.023460 0.004888 0.008798 0.021505 0.140762 
0.976540 0.100684 0.042033 0.024438 0.005865 0.007820 0.020528 0.134897 
0.977517 0.104594 0.043988 0.026393 0.005865 0.006843 0.019550 0.130010 
0.978495 0.109482 0.045943 0.027370 0.006843 0.005865 0.017595 0.125122 
0.980450 0.114370 0.047898 0.029326 0.007820 0.005865 0.016618 0.119257 
0.981427 0.119257 0.050831 0.031281 0.008798 0.005865 0.014663 0.113392 
0.982405 0.125122 0.052786 0.033236 0.009775 0.004888 0.013685 0.108504 
0.982405 0.131965 0.055718 0.035191 0.009775 0.005865 0.012708 0.103617 
0.981427 0.143695 0.059629 0.037146 0.011730 0.006843 0.010753 0.096774 
0.982405 0.157380 0.062561 0.038123 0.011730 0.007820 0.009775 0.090909 
0.981427 0.191593 0.066471 0.040078 0.012708 0.008798 0.009775 0.085044 
0.980450 0.264907 0.069404 0.041056 0.012708 0.008798 0.008798 0.079179 
0.979472 0.384164 0.074291 0.043988 0.012708 0.009775 0.008798 0.074291 
0.977517 0.588465 0.079179 0.045943 0.012708 0.010753 0.009775 0.069404 
0.976540 0.848485 0.083089 0.046921 0.012708 0.010753 0.009775 0.064516 
0.974585 0.944282 0.087977 0.049853 0.012708 0.010753 0.009775 0.060606 
0.972630 0.953079 0.092864 0.053763 0.013685 0.010753 0.010753 0.057674 
0.970675 0.958944 0.098729 0.055718 0.013685 0.010753 0.010753 0.053763 
0.968719 0.962854 0.103617 0.061584 0.014663 0.009775 0.010753 0.050831 
0.965787 0.965787 0.108504 0.065494 0.014663 0.009775 0.010753 0.047898 
0.961877 0.969697 0.114370 0.067449 0.016618 0.008798 0.009775 0.044966 
0.956989 0.972630 0.124145 0.071359 0.018573 0.009775 0.008798 0.042033 
0.952102 0.975562 0.130987 0.075269 0.019550 0.010753 0.007820 0.040078 
0.943304 0.977517 0.138807 0.078201 0.021505 0.009775 0.006843 0.038123 
0.805474 0.979472 0.146628 0.083089 0.022483 0.010753 0.006843 0.036168 
0.538612 0.980450 0.154448 0.088954 0.024438 0.011730 0.005865 0.034213 
0.363636 0.981427 0.166178 0.093842 0.025415 0.012708 0.005865 0.032258 
0.254154 0.982405 0.182796 0.098729 0.025415 0.013685 0.004888 0.029326 
0.202346 0.982405 0.210166 0.104594 0.026393 0.013685 0.005865 0.027370 
0.178886 0.981427 0.271750 0.111437 0.027370 0.013685 0.005865 0.025415 
0.167155 0.981427 0.948192 0.118280 0.028348 0.013685 0.006843 0.024438 
0.160313 0.980450 0.957967 0.125122 0.029326 0.014663 0.006843 0.022483 
0.153470 0.977517 0.962854 0.134897 0.032258 0.015640 0.008798 0.020528 
0.146628 0.975562 0.965787 0.143695 0.034213 0.015640 0.008798 0.019550 
0.137830 0.973607 0.967742 0.153470 0.035191 0.016618 0.009775 0.019550 
0.129032 0.970675 0.969697 0.166178 0.037146 0.016618 0.009775 0.018573 
0.119257 0.966764 0.971652 0.182796 0.038123 0.016618 0.010753 0.018573 
0.108504 0.962854 0.973607 0.195503 0.041056 0.016618 0.009775 0.018573 
0.099707 0.955034 0.975562 0.206256 0.043988 0.017595 0.009775 0.017595 
0.091887 0.943304 0.976540 0.215054 0.045943 0.017595 0.008798 0.016618 
0.086022 0.675464 0.977517 0.231672 0.048876 0.018573 0.008798 0.015640 
0.081134 0.323558 0.979472 0.263930 0.050831 0.018573 0.007820 0.015640 
0.076246 0.162268 0.979472 0.312805 0.051808 0.018573 0.006843 0.014663 
0.073314 0.121212 0.979472 0.404692 0.054741 0.019550 0.006843 0.013685 
0.070381 0.099707 0.979472 0.555230 0.056696 0.021505 0.005865 0.012708 
0.067449 0.090909 0.979472 0.800587 0.059629 0.023460 0.005865 0.011730 
0.063539 0.086022 0.979472 0.941349 0.062561 0.024438 0.005865 0.010753 
0.060606 0.084066 0.977517 0.950147 0.065494 0.026393 0.005865 0.009775 
0.056696 0.081134 0.975562 0.956012 0.069404 0.027370 0.006843 0.008798 
0.052786 0.080156 0.973607 0.959922 0.072336 0.029326 0.007820 0.007820 
0.049853 0.078201 0.971652 0.963832 0.076246 0.031281 0.008798 0.006843 
0.045943 0.075269 0.968719 0.967742 0.080156 0.033236 0.009775 0.006843 
0.043011 0.073314 0.965787 0.969697 0.083089 0.034213 0.010753 0.006843 
TURN 1
0.038123 0.065494 0.956012 0.960899 0.079179 0.031281 0.010753 0.006843 
0.036168 0.060606 0.954057 0.961877 0.096774 0.033236 0.010753 0.006843 
0.033236 0.057674 0.952102 0.962854 0.130010 0.034213 0.011730 0.006843 
0.031281 0.054741 0.948192 0.963832 0.176931 0.036168 0.012708 0.007820 
0.029326 0.051808 0.941349 0.963832 0.234604 0.037146 0.012708 0.008798 
0.028348 0.048876 0.916911 0.963832 0.309873 0.040078 0.013685 0.009775 
0.027370 0.045943 0.772238 0.963832 0.395894 0.041056 0.013685 0.009775 
0.026393 0.043011 0.633431 0.963832 0.500489 0.043988 0.013685 0.009775 
0.027370 0.041056 0.510264 0.963832 0.618768 0.045943 0.012708 0.009775 
0.026393 0.039101 0.406647 0.963832 0.765396 0.049853 0.013685 0.010753 
0.026393 0.037146 0.320626 0.963832 0.920821 0.052786 0.014663 0.009775 
0.026393 0.035191 0.247312 0.963832 0.941349 0.056696 0.014663 0.009775 
0.026393 0.034213 0.179863 0.963832 0.949169 0.060606 0.014663 0.007820 
0.025415 0.033236 0.129032 0.963832 0.953079 0.065494 0.015640 0.007820 
0.025415 0.032258 0.093842 0.962854 0.956012 0.070381 0.016618 0.006843 
0.024438 0.032258 0.076246 0.962854 0.957967 0.075269 0.017595 0.005865 
0.022483 0.031281 0.069404 0.961877 0.958944 0.080156 0.018573 0.005865 
0.019550 0.031281 0.064516 0.959922 0.960899 0.087977 0.020528 0.005865 
0.018573 0.029326 0.060606 0.958944 0.961877 0.101662 0.021505 0.005865 
0.016618 0.027370 0.057674 0.956989 0.961877 0.126100 0.023460 0.005865 
0.015640 0.026393 0.054741 0.956012 0.962854 0.159335 0.024438 0.005865 
0.014663 0.024438 0.051808 0.953079 0.962854 0.205279 0.026393 0.006843 
0.012708 0.022483 0.049853 0.946237 0.962854 0.261975 0.027370 0.007820 
0.011730 0.020528 0.047898 0.497556 0.962854 0.333333 0.028348 0.008798 
0.011730 0.018573 0.043988 0.167155 0.962854 0.429130 0.029326 0.008798 
0.011730 0.017595 0.041056 0.144673 0.962854 0.536657 0.030303 0.009775 
0.012708 0.015640 0.038123 0.133920 0.962854 0.660802 0.031281 0.010753 
0.013685 0.014663 0.036168 0.130010 0.962854 0.787879 0.032258 0.010753 
0.014663 0.013685 0.032258 0.124145 0.962854 0.928641 0.033236 0.010753 
0.014663 0.013685 0.030303 0.119257 0.962854 0.942326 0.034213 0.010753 
0.015640 0.012708 0.028348 0.114370 0.961877 0.947214 0.035191 0.010753 
0.016618 0.012708 0.026393 0.109482 0.960899 0.950147 0.037146 0.010753 
0.016618 0.013685 0.024438 0.103617 0.959922 0.953079 0.039101 0.009775 
0.016618 0.012708 0.022483 0.099707 0.957967 0.955034 0.041056 0.009775 
0.015640 0.012708 0.021505 0.101662 0.956989 0.956012 0.043011 0.009775 
0.014663 0.012708 0.020528 0.096774 0.955034 0.957967 0.045943 0.009775 
0.012708 0.012708 0.020528 0.087977 0.952102 0.958944 0.049853 0.010753 
0.011730 0.012708 0.019550 0.077224 0.950147 0.959922 0.054741 0.010753 
0.010753 0.011730 0.019550 0.069404 0.947214 0.960899 0.058651 0.010753 
0.009775 0.011730 0.019550 0.064516 0.943304 0.961877 0.061584 0.011730 
0.008798 0.010753 0.018573 0.060606 0.934506 0.961877 0.063539 0.012708 
0.008798 0.009775 0.018573 0.057674 0.862170 0.961877 0.067449 0.014663 
0.007820 0.008798 0.017595 0.054741 0.726295 0.961877 0.070381 0.015640 
0.007820 0.007820 0.017595 0.053763 0.590420 0.961877 0.074291 0.017595 
0.008798 0.006843 0.015640 0.051808 0.477028 0.961877 0.078201 0.018573 
0.009775 0.005865 0.014663 0.050831 0.374389 0.961877 0.083089 0.019550 
0.010753 0.005865 0.012708 0.052786 0.289345 0.961877 0.087977 0.020528 
0.012708 0.005865 0.011730 0.058651 0.219941 0.961877 0.100684 0.021505 
0.013685 0.005865 0.010753 0.062561 0.163245 0.961877 0.126100 0.021505 
0.013685 0.006843 0.009775 0.067449 0.122190 0.961877 0.157380 0.022483 
0.014663 0.007820 0.009775 0.050831 0.090909 0.960899 0.201369 0.022483 
0.014663 0.007820 0.008798 0.039101 0.070381 0.959922 0.261975 0.023460 
0.013685 0.008798 0.008798 0.035191 0.062561 0.959922 0.331378 0.023460 
0.012708 0.008798 0.008798 0.033236 0.057674 0.957967 0.426197 0.025415 
0.011730 0.009775 0.008798 0.031281 0.052786 0.956012 0.549365 0.025415 
0.010753 0.008798 0.009775 0.031281 0.049853 0.955034 0.679374 0.027370 
0.010753 0.008798 0.009775 0.029326 0.045943 0.953079 0.837732 0.029326 
0.010753 0.007820 0.009775 0.028348 0.043988 0.950147 0.929619 0.031281 
0.010753 0.006843 0.009775 0.028348 0.041056 0.947214 0.941349 0.034213 
0.010753 0.005865 0.009775 0.027370 0.039101 0.942326 0.946237 0.036168 
0.011730 0.004888 0.008798 0.027370 0.037146 0.930596 0.949169 0.039101 
0.012708 0.004888 0.007820 0.026393 0.036168 0.823069 0.952102 0.042033 
0.014663 0.004888 0.006843 0.025415 0.034213 0.667644 0.953079 0.043988 
0.016618 0.004888 0.006843 0.024438 0.034213 0.536657 0.955034 0.045943 
0.017595 0.005865 0.005865 0.023460 0.032258 0.417400 0.956989 0.047898 
0.018573 0.006843 0.005865 0.021505 0.031281 0.328446 0.957967 0.049853 
0.019550 0.007820 0.004888 0.019550 0.030303 0.247312 0.958944 0.051808 
0.020528 0.007820 0.004888 0.018573 0.028348 0.178886 0.959922 0.054741 
0.020528 0.008798 0.005865 0.017595 0.027370 0.134897 0.960899 0.057674 
0.020528 0.008798 0.005865 0.016618 0.025415 0.099707 0.961877 0.060606 
0.019550 0.008798 0.006843 0.015640 0.023460 0.078201 0.961877 0.064516 
0.019550 0.008798 0.007820 0.015640 0.022483 0.071359 0.961877 0.067449 
0.019550 0.007820 0.007820 0.015640 0.020528 0.066471 0.961877 0.072336 
0.019550 0.007820 0.008798 0.016618 0.019550 0.061584 0.961877 0.077224 
0.020528 0.006843 0.008798 0.017595 0.018573 0.058651 0.961877 0.083089 
0.021505 0.005865 0.007820 0.017595 0.017595 0.054741 0.961877 0.088954 
0.023460 0.005865 0.007820 0.018573 0.017595 0.051808 0.961877 0.095797 
0.025415 0.005865 0.006843 0.018573 0.017595 0.049853 0.961877 0.101662 
0.028348 0.005865 0.005865 0.017595 0.016618 0.046921 0.961877 0.113392 
0.031281 0.007820 0.005865 0.016618 0.016618 0.044966 0.961877 0.136852 
0.033236 0.007820 0.005865 0.014663 0.016618 0.043011 0.960899 0.165200 
0.034213 0.009775 0.004888 0.012708 0.015640 0.041056 0.959922 0.201369 
0.036168 0.010753 0.004888 0.012708 0.014663 0.040078 0.958944 0.247312 
0.037146 0.011730 0.004888 0.010753 0.013685 0.038123 0.957967 0.304985 
0.038123 0.012708 0.005865 0.009775 0.012708 0.036168 0.956012 0.382209 
0.038123 0.012708 0.006843 0.009775 0.010753 0.034213 0.954057 0.474096 
0.039101 0.012708 0.007820 0.009775 0.009775 0.032258 0.952102 0.595308 
0.041056 0.013685 0.008798 0.009775 0.008798 0.030303 0.949169 0.721408 
0.042033 0.013685 0.008798 0.010753 0.007820 0.028348 0.945259 0.874878 
0.043011 0.013685 0.009775 0.011730 0.007820 0.026393 0.938416 0.936461 
0.045943 0.012708 0.008798 0.012708 0.007820 0.024438 0.916911 0.945259 
0.047898 0.013685 0.008798 0.012708 0.007820 0.022483 0.768328 0.950147 
0.051808 0.013685 0.007820 0.013685 0.007820 0.020528 0.621701 0.953079 
0.054741 0.014663 0.007820 0.013685 0.008798 0.019550 0.506354 0.955034 
0.058651 0.014663 0.007820 0.012708 0.008798 0.018573 0.408602 0.956989 
0.062561 0.016618 0.007820 0.011730 0.008798 0.018573 0.314761 0.958944 
0.067449 0.018573 0.007820 0.011730 0.008798 0.017595 0.234604 0.959922 
0.071359 0.019550 0.007820 0.010753 0.008798 0.017595 0.180841 0.960899 
0.076246 0.022483 0.008798 0.010753 0.008798 0.017595 0.134897 0.961877 
0.082111 0.024438 0.009775 0.009775 0.007820 0.017595 0.103617 0.962854 
0.082111 0.024438 0.011730 0.009775 0.006843 0.017595 0.086022 0.962854 
0.085044 0.026393 0.011730 0.008798 0.006843 0.016618 0.079179 0.962854 
0.088954 0.027370 0.012708 0.008798 0.005865 0.015640 0.074291 0.962854 
0.093842 0.027370 0.014663 0.009775 0.004888 0.013685 0.069404 0.962854 
0.098729 0.028348 0.014663 0.010753 0.004888 0.012708 0.065494 0.962854 
0.104594 0.028348 0.015640 0.011730 0.004888 0.011730 0.062561 0.963832 
0.112414 0.028348 0.015640 0.012708 0.004888 0.010753 0.058651 0.963832 
0.123167 0.029326 0.015640 0.012708 0.004888 0.009775 0.054741 0.963832 
0.152493 0.030303 0.015640 0.013685 0.005865 0.008798 0.050831 0.963832 
0.193548 0.031281 0.015640 0.014663 0.006843 0.008798 0.047898 0.962854 
0.244379 0.032258 0.016618 0.013685 0.007820 0.008798 0.044966 0.962854 
0.314761 0.034213 0.016618 0.012708 0.007820 0.008798 0.042033 0.961877 
0.398827 0.036168 0.016618 0.012708 0.007820 0.008798 0.039101 0.960899 
0.498534 0.038123 0.017595 0.012708 0.007820 0.009775 0.037146 0.959922 
0.627566 0.040078 0.018573 0.012708 0.007820 0.009775 0.034213 0.958944 
0.761486 0.043988 0.019550 0.012708 0.007820 0.010753 0.032258 0.956989 
0.917889 0.047898 0.020528 0.012708 0.006843 0.010753 0.031281 0.955034 
0.940371 0.049853 0.022483 0.013685 0.006843 0.010753 0.030303 0.954057 
0.946237 0.050831 0.023460 0.013685 0.005865 0.010753 0.028348 0.952102 
0.950147 0.052786 0.025415 0.015640 0.004888 0.009775 0.028348 0.949169 
0.953079 0.055718 0.026393 0.019550 0.004888 0.009775 0.026393 0.946237 
0.955034 0.057674 0.028348 0.019550 0.004888 0.008798 0.025415 0.942326 
0.956989 0.060606 0.029326 0.018573 0.004888 0.007820 0.025415 0.932551 
0.957967 0.063539 0.030303 0.019550 0.004888 0.006843 0.023460 0.869990 
0.959922 0.066471 0.031281 0.020528 0.004888 0.005865 0.022483 0.721408 
0.960899 0.070381 0.031281 0.021505 0.005865 0.005865 0.020528 0.577713 
0.961877 0.076246 0.032258 0.023460 0.006843 0.004888 0.019550 0.455523 
0.962854 0.083089 0.033236 0.024438 0.007820 0.004888 0.017595 0.362659 
0.963832 0.101662 0.035191 0.025415 0.007820 0.004888 0.016618 0.277615 
0.963832 0.127077 0.036168 0.025415 0.008798 0.005865 0.015640 0.213099 
0.964809 0.163245 0.037146 0.026393 0.008798 0.005865 0.014663 0.159335 
0.964809 0.212121 0.039101 0.027370 0.009775 0.006843 0.012708 0.120235 
0.964809 0.274682 0.041056 0.027370 0.009775 0.007820 0.011730 0.095797 
0.964809 0.349951 0.043988 0.028348 0.009775 0.007820 0.011730 0.086999 
0.964809 0.435973 0.046921 0.029326 0.009775 0.008798 0.011730 0.080156 
0.964809 0.535679 0.049853 0.031281 0.009775 0.008798 0.011730 0.076246 
0.964809 0.688172 0.053763 0.032258 0.009775 0.009775 0.011730 0.072336 
0.964809 0.848485 0.057674 0.033236 0.009775 0.009775 0.011730 0.068426 
0.964809 0.934506 0.061584 0.035191 0.009775 0.009775 0.011730 0.065494 
0.964809 0.943304 0.065494 0.037146 0.009775 0.008798 0.012708 0.062561 
0.964809 0.948192 0.070381 0.039101 0.009775 0.007820 0.012708 0.059629 
0.963832 0.951124 0.075269 0.041056 0.010753 0.007820 0.011730 0.057674 
0.962854 0.954057 0.079179 0.043011 0.010753 0.006843 0.011730 0.054741 
0.961877 0.955034 0.084066 0.045943 0.011730 0.006843 0.010753 0.052786 
0.960899 0.956989 0.087977 0.047898 0.012708 0.006843 0.009775 0.050831 
0.959922 0.957967 0.091887 0.051808 0.014663 0.006843 0.008798 0.048876 
0.957967 0.959922 0.097752 0.053763 0.015640 0.006843 0.007820 0.045943 
0.956989 0.960899 0.104594 0.056696 0.017595 0.007820 0.006843 0.043011 
0.955034 0.961877 0.119257 0.059629 0.018573 0.007820 0.006843 0.041056 
0.953079 0.962854 0.425220 0.062561 0.019550 0.008798 0.005865 0.038123 
0.951124 0.962854 0.604106 0.066471 0.020528 0.009775 0.005865 0.036168 
0.949169 0.963832 0.747801 0.070381 0.021505 0.009775 0.004888 0.034213 
0.946237 0.963832 0.895406 0.073314 0.022483 0.010753 0.004888 0.032258 
0.939394 0.963832 0.941349 0.080156 0.023460 0.011730 0.005865 0.029326 
0.913979 0.963832 0.946237 0.087977 0.024438 0.012708 0.006843 0.027370 
0.758553 0.963832 0.950147 0.095797 0.024438 0.012708 0.007820 0.025415 
0.622678 0.963832 0.951124 0.100684 0.025415 0.013685 0.007820 0.023460 
0.470186 0.963832 0.953079 0.106549 0.027370 0.013685 0.008798 0.022483 
0.354839 0.962854 0.955034 0.115347 0.028348 0.013685 0.008798 0.022483 
0.275660 0.962854 0.956012 0.127077 0.029326 0.014663 0.009775 0.021505 
0.215054 0.961877 0.956989 0.141740 0.030303 0.013685 0.009775 0.021505 
0.164223 0.960899 0.957967 0.173998 0.030303 0.014663 0.009775 0.021505 
0.123167 0.959922 0.959922 0.218964 0.031281 0.014663 0.008798 0.021505 
0.105572 0.957967 0.960899 0.276637 0.033236 0.014663 0.007820 0.021505 
0.096774 0.956989 0.960899 0.338221 0.034213 0.015640 0.007820 0.020528 
0.092864 0.954057 0.961877 0.413490 0.037146 0.015640 0.006843 0.020528 
0.087977 0.951124 0.961877 0.519062 0.039101 0.016618 0.006843 0.018573 
0.084066 0.948192 0.961877 0.622678 0.041056 0.017595 0.005865 0.017595 
0.079179 0.942326 0.961877 0.755621 0.043011 0.018573 0.005865 0.015640 
0.074291 0.929619 0.961877 0.905181 0.045943 0.019550 0.004888 0.014663 
0.070381 0.800587 0.961877 0.939394 0.047898 0.021505 0.005865 0.012708 
0.066471 0.642229 0.961877 0.945259 0.049853 0.022483 0.005865 0.011730 
0.062561 0.506354 0.961877 0.949169 0.051808 0.024438 0.006843 0.010753 
0.057674 0.384164 0.961877 0.952102 0.053763 0.025415 0.006843 0.009775 
0.053763 0.280547 0.961877 0.955034 0.056696 0.026393 0.007820 0.008798 
0.048876 0.202346 0.960899 0.956012 0.058651 0.027370 0.009775 0.008798 
0.045943 0.146628 0.960899 0.957967 0.061584 0.028348 0.009775 0.008798 
0.043011 0.098729 0.959922 0.958944 0.065494 0.029326 0.010753 0.008798 
0.040078 0.074291 0.958944 0.959922 0.068426 0.029326 0.011730 0.008798 
0.038123 0.066471 0.956989 0.960899 0.074291 0.030303 0.011730 0.009775 
TURN 2
0.034213 0.110459 0.941349 0.950147 0.106549 0.026393 0.006843 0.006843 
0.031281 0.085044 0.938416 0.951124 0.130010 0.027370 0.007820 0.006843 
0.029326 0.066471 0.932551 0.951124 0.159335 0.029326 0.007820 0.005865 
0.028348 0.053763 0.913979 0.952102 0.192571 0.030303 0.008798 0.005865 
0.025415 0.048876 0.845552 0.952102 0.229717 0.032258 0.009775 0.005865 
0.023460 0.044966 0.758553 0.952102 0.280547 0.034213 0.010753 0.005865 
0.022483 0.041056 0.662757 0.952102 0.337243 0.036168 0.011730 0.005865 
0.020528 0.038123 0.559140 0.952102 0.408602 0.037146 0.012708 0.006843 
0.019550 0.035191 0.483871 0.952102 0.476051 0.039101 0.013685 0.007820 
0.018573 0.033236 0.408602 0.953079 0.565005 0.041056 0.014663 0.008798 
0.017595 0.030303 0.344086 0.953079 0.662757 0.043011 0.014663 0.008798 
0.017595 0.028348 0.279570 0.953079 0.778104 0.044966 0.014663 0.009775 
0.018573 0.026393 0.233627 0.952102 0.887586 0.047898 0.014663 0.009775 
0.018573 0.024438 0.185728 0.952102 0.932551 0.051808 0.014663 0.009775 
0.019550 0.023460 0.150538 0.952102 0.939394 0.055718 0.014663 0.009775 
0.019550 0.022483 0.122190 0.951124 0.942326 0.065494 0.014663 0.008798 
0.020528 0.022483 0.096774 0.951124 0.945259 0.080156 0.014663 0.007820 
0.019550 0.022483 0.075269 0.950147 0.946237 0.100684 0.014663 0.006843 
0.019550 0.021505 0.059629 0.949169 0.947214 0.122190 0.015640 0.006843 
0.018573 0.021505 0.049853 0.947214 0.948192 0.147605 0.016618 0.005865 
0.016618 0.021505 0.045943 0.946237 0.948192 0.175953 0.018573 0.004888 
0.015640 0.021505 0.042033 0.943304 0.948192 0.210166 0.019550 0.004888 
0.013685 0.020528 0.039101 0.938416 0.949169 0.254154 0.020528 0.004888 
0.012708 0.019550 0.037146 0.930596 0.949169 0.296188 0.021505 0.005865 
0.011730 0.018573 0.036168 0.888563 0.949169 0.346041 0.023460 0.005865 
0.010753 0.017595 0.034213 0.788856 0.949169 0.401760 0.024438 0.006843 
0.009775 0.015640 0.033236 0.561095 0.949169 0.461388 0.026393 0.007820 
0.009775 0.014663 0.031281 0.243402 0.949169 0.533724 0.026393 0.008798 
0.009775 0.012708 0.029326 0.121212 0.949169 0.611926 0.028348 0.009775 
0.009775 0.011730 0.027370 0.112414 0.949169 0.680352 0.028348 0.009775 
0.010753 0.010753 0.025415 0.105572 0.949169 0.754643 0.029326 0.010753 
0.011730 0.009775 0.023460 0.100684 0.949169 0.829912 0.030303 0.010753 
0.012708 0.009775 0.021505 0.094819 0.948192 0.902248 0.031281 0.011730 
0.013685 0.009775 0.020528 0.089932 0.947214 0.929619 0.032258 0.010753 
0.014663 0.009775 0.018573 0.084066 0.946237 0.937439 0.034213 0.010753 
0.014663 0.009775 0.017595 0.078201 0.944282 0.940371 0.036168 0.010753 
0.015640 0.009775 0.015640 0.072336 0.941349 0.943304 0.038123 0.010753 
0.014663 0.010753 0.014663 0.067449 0.937439 0.945259 0.039101 0.009775 
0.014663 0.010753 0.014663 0.063539 0.929619 0.946237 0.040078 0.009775 
0.013685 0.010753 0.013685 0.062561 0.895406 0.947214 0.043011 0.009775 
0.012708 0.011730 0.013685 0.056696 0.820137 0.947214 0.045943 0.009775 
0.011730 0.011730 0.013685 0.052786 0.742913 0.948192 0.049853 0.009775 
0.009775 0.010753 0.013685 0.047898 0.670577 0.948192 0.052786 0.010753 
0.008798 0.010753 0.013685 0.043011 0.596285 0.948192 0.056696 0.011730 
0.007820 0.009775 0.014663 0.040078 0.518084 0.948192 0.062561 0.011730 
0.007820 0.008798 0.013685 0.039101 0.452590 0.948192 0.074291 0.013685 
0.006843 0.007820 0.013685 0.037146 0.389052 0.948192 0.088954 0.014663 
0.006843 0.006843 0.013685 0.036168 0.331378 0.948192 0.110459 0.016618 
0.007820 0.005865 0.012708 0.036168 0.277615 0.948192 0.135875 0.017595 
0.008798 0.005865 0.010753 0.035191 0.233627 0.947214 0.164223 0.018573 
0.010753 0.004888 0.009775 0.034213 0.191593 0.947214 0.199413 0.019550 
0.011730 0.004888 0.008798 0.035191 0.159335 0.947214 0.234604 0.020528 
0.012708 0.004888 0.007820 0.037146 0.124145 0.946237 0.288368 0.021505 
0.013685 0.005865 0.006843 0.038123 0.099707 0.945259 0.340176 0.021505 
0.014663 0.006843 0.006843 0.036168 0.080156 0.944282 0.392962 0.021505 
0.014663 0.006843 0.006843 0.027370 0.064516 0.943304 0.447703 0.022483 
0.013685 0.007820 0.005865 0.023460 0.050831 0.940371 0.517107 0.023460 
0.012708 0.008798 0.006843 0.021505 0.043011 0.934506 0.587488 0.024438 
0.012708 0.008798 0.006843 0.020528 0.040078 0.921799 0.646139 0.025415 
0.011730 0.008798 0.007820 0.019550 0.036168 0.869013 0.709677 0.026393 
0.009775 0.008798 0.008798 0.019550 0.033236 0.790811 0.787879 0.027370 
0.009775 0.007820 0.008798 0.018573 0.031281 0.709677 0.863148 0.029326 
0.009775 0.006843 0.008798 0.018573 0.028348 0.645161 0.919844 0.031281 
0.009775 0.005865 0.008798 0.019550 0.026393 0.580645 0.933529 0.033236 
0.010753 0.005865 0.008798 0.019550 0.025415 0.503421 0.939394 0.036168 
0.011730 0.004888 0.007820 0.019550 0.024438 0.430108 0.942326 0.038123 
0.012708 0.004888 0.006843 0.019550 0.023460 0.360704 0.944282 0.040078 
0.015640 0.004888 0.005865 0.018573 0.023460 0.286413 0.946237 0.043011 
0.016618 0.004888 0.005865 0.018573 0.022483 0.238514 0.947214 0.044966 
0.017595 0.005865 0.004888 0.017595 0.021505 0.195503 0.948192 0.046921 
0.019550 0.006843 0.003910 0.015640 0.021505 0.157380 0.948192 0.048876 
0.019550 0.006843 0.003910 0.014663 0.020528 0.130010 0.948192 0.051808 
0.020528 0.007820 0.004888 0.013685 0.019550 0.101662 0.949169 0.053763 
0.019550 0.008798 0.004888 0.012708 0.018573 0.081134 0.949169 0.056696 
0.019550 0.008798 0.005865 0.011730 0.017595 0.066471 0.949169 0.060606 
0.019550 0.009775 0.006843 0.010753 0.015640 0.055718 0.949169 0.064516 
0.019550 0.008798 0.007820 0.010753 0.014663 0.049853 0.949169 0.073314 
0.019550 0.008798 0.007820 0.010753 0.013685 0.044966 0.949169 0.086999 
0.020528 0.008798 0.007820 0.011730 0.012708 0.042033 0.948192 0.104594 
0.020528 0.007820 0.008798 0.013685 0.011730 0.038123 0.948192 0.127077 
0.021505 0.006843 0.008798 0.014663 0.011730 0.036168 0.948192 0.151515 
0.023460 0.006843 0.007820 0.014663 0.010753 0.033236 0.947214 0.182796 
0.025415 0.006843 0.006843 0.014663 0.010753 0.031281 0.947214 0.214076 
0.027370 0.006843 0.005865 0.014663 0.011730 0.029326 0.946237 0.249267 
0.029326 0.006843 0.004888 0.013685 0.011730 0.027370 0.944282 0.295210 
0.031281 0.007820 0.004888 0.013685 0.011730 0.025415 0.942326 0.345064 
0.033236 0.008798 0.004888 0.011730 0.011730 0.024438 0.939394 0.398827 
0.035191 0.009775 0.004888 0.010753 0.011730 0.024438 0.934506 0.460411 
0.036168 0.010753 0.004888 0.009775 0.011730 0.023460 0.921799 0.532747 
0.037146 0.011730 0.004888 0.008798 0.010753 0.022483 0.862170 0.623656 
0.038123 0.012708 0.005865 0.007820 0.009775 0.022483 0.777126 0.724340 
0.040078 0.013685 0.005865 0.006843 0.008798 0.021505 0.687195 0.842620 
0.041056 0.014663 0.006843 0.006843 0.007820 0.020528 0.615836 0.921799 
0.042033 0.014663 0.007820 0.006843 0.006843 0.019550 0.534702 0.936461 
0.043011 0.015640 0.008798 0.007820 0.005865 0.018573 0.457478 0.942326 
0.045943 0.015640 0.008798 0.007820 0.005865 0.017595 0.393939 0.944282 
0.048876 0.015640 0.009775 0.008798 0.005865 0.016618 0.329423 0.946237 
0.050831 0.016618 0.009775 0.009775 0.004888 0.014663 0.277615 0.948192 
0.051808 0.016618 0.010753 0.010753 0.004888 0.013685 0.230694 0.949169 
0.054741 0.016618 0.010753 0.011730 0.004888 0.012708 0.190616 0.949169 
0.059629 0.016618 0.010753 0.012708 0.005865 0.011730 0.154448 0.950147 
0.063539 0.017595 0.009775 0.013685 0.005865 0.010753 0.125122 0.950147 
0.068426 0.017595 0.009775 0.013685 0.006843 0.010753 0.100684 0.950147 
0.073314 0.018573 0.009775 0.012708 0.007820 0.009775 0.082111 0.950147 
0.079179 0.019550 0.009775 0.012708 0.007820 0.009775 0.065494 0.950147 
0.089932 0.020528 0.009775 0.011730 0.008798 0.009775 0.054741 0.951124 
0.106549 0.021505 0.009775 0.010753 0.008798 0.009775 0.049853 0.951124 
0.131965 0.024438 0.009775 0.009775 0.008798 0.010753 0.044966 0.951124 
0.158358 0.025415 0.010753 0.009775 0.008798 0.010753 0.042033 0.951124 
0.193548 0.026393 0.010753 0.008798 0.007820 0.010753 0.039101 0.950147 
0.230694 0.027370 0.011730 0.008798 0.007820 0.010753 0.037146 0.950147 
0.273705 0.029326 0.012708 0.007820 0.006843 0.010753 0.035191 0.950147 
0.322581 0.030303 0.014663 0.007820 0.005865 0.010753 0.034213 0.950147 
0.379277 0.033236 0.015640 0.007820 0.005865 0.010753 0.032258 0.949169 
0.445748 0.034213 0.016618 0.008798 0.004888 0.010753 0.031281 0.948192 
0.519062 0.035191 0.017595 0.009775 0.004888 0.009775 0.029326 0.947214 
0.589443 0.035191 0.018573 0.010753 0.003910 0.008798 0.029326 0.946237 
0.661779 0.036168 0.018573 0.011730 0.003910 0.007820 0.027370 0.944282 
0.752688 0.037146 0.019550 0.014663 0.003910 0.007820 0.026393 0.940371 
0.839687 0.039101 0.020528 0.014663 0.004888 0.006843 0.024438 0.936461 
0.912023 0.040078 0.020528 0.016618 0.004888 0.005865 0.023460 0.927664 
0.934506 0.043011 0.020528 0.019550 0.005865 0.004888 0.021505 0.892473 
0.941349 0.045943 0.021505 0.019550 0.006843 0.004888 0.020528 0.817204 
0.944282 0.048876 0.022483 0.017595 0.006843 0.004888 0.018573 0.749756 
0.946237 0.051808 0.022483 0.017595 0.007820 0.004888 0.017595 0.678397 
0.948192 0.059629 0.023460 0.017595 0.007820 0.005865 0.015640 0.605083 
0.950147 0.073314 0.023460 0.017595 0.008798 0.006843 0.014663 0.537634 
0.951124 0.087977 0.024438 0.017595 0.008798 0.006843 0.013685 0.464321 
0.952102 0.107527 0.025415 0.017595 0.008798 0.007820 0.012708 0.408602 
0.952102 0.133920 0.026393 0.017595 0.008798 0.007820 0.012708 0.341153 
0.953079 0.163245 0.028348 0.018573 0.007820 0.008798 0.011730 0.285435 
0.953079 0.197458 0.030303 0.018573 0.007820 0.008798 0.012708 0.237537 
0.953079 0.237537 0.032258 0.019550 0.006843 0.008798 0.012708 0.194526 
0.953079 0.277615 0.034213 0.019550 0.006843 0.008798 0.012708 0.161290 
0.953079 0.338221 0.037146 0.021505 0.006843 0.008798 0.012708 0.124145 
0.954057 0.394917 0.040078 0.022483 0.005865 0.007820 0.012708 0.099707 
0.954057 0.459433 0.043011 0.024438 0.005865 0.007820 0.012708 0.080156 
0.954057 0.521994 0.045943 0.026393 0.006843 0.006843 0.012708 0.067449 
0.954057 0.596285 0.048876 0.029326 0.006843 0.005865 0.012708 0.058651 
0.954057 0.664712 0.050831 0.030303 0.007820 0.004888 0.011730 0.055718 
0.953079 0.738025 0.054741 0.032258 0.008798 0.004888 0.010753 0.052786 
0.953079 0.820137 0.057674 0.034213 0.009775 0.004888 0.009775 0.049853 
0.953079 0.887586 0.059629 0.035191 0.010753 0.004888 0.008798 0.047898 
0.953079 0.929619 0.063539 0.036168 0.011730 0.004888 0.007820 0.044966 
0.952102 0.938416 0.067449 0.038123 0.012708 0.005865 0.006843 0.041056 
0.952102 0.942326 0.071359 0.038123 0.013685 0.007820 0.005865 0.039101 
0.951124 0.945259 0.079179 0.039101 0.014663 0.007820 0.005865 0.036168 
0.949169 0.947214 0.221896 0.041056 0.014663 0.008798 0.005865 0.033236 
0.948192 0.948192 0.286413 0.042033 0.014663 0.009775 0.006843 0.031281 
0.946237 0.949169 0.342131 0.043988 0.014663 0.009775 0.007820 0.029326 
0.943304 0.949169 0.404692 0.045943 0.014663 0.009775 0.007820 0.027370 
0.940371 0.950147 0.474096 0.049853 0.014663 0.009775 0.008798 0.026393 
0.932551 0.950147 0.559140 0.055718 0.014663 0.008798 0.009775 0.025415 
0.913001 0.950147 0.619746 0.060606 0.015640 0.008798 0.009775 0.024438 
0.826002 0.950147 0.692082 0.065494 0.016618 0.007820 0.009775 0.024438 
0.743891 0.950147 0.743891 0.069404 0.017595 0.007820 0.008798 0.024438 
0.655914 0.950147 0.812317 0.074291 0.019550 0.007820 0.007820 0.023460 
0.590420 0.950147 0.862170 0.081134 0.020528 0.007820 0.006843 0.023460 
0.529814 0.950147 0.916911 0.087977 0.022483 0.007820 0.005865 0.022483 
0.459433 0.950147 0.932551 0.101662 0.023460 0.008798 0.004888 0.021505 
0.399805 0.950147 0.938416 0.120235 0.024438 0.009775 0.004888 0.019550 
0.344086 0.949169 0.941349 0.139785 0.025415 0.010753 0.004888 0.017595 
0.291300 0.948192 0.943304 0.164223 0.026393 0.012708 0.004888 0.016618 
0.242424 0.948192 0.945259 0.195503 0.026393 0.013685 0.004888 0.015640 
0.191593 0.947214 0.946237 0.235582 0.027370 0.014663 0.005865 0.013685 
0.157380 0.945259 0.947214 0.274682 0.028348 0.015640 0.006843 0.013685 
0.127077 0.943304 0.948192 0.319648 0.028348 0.015640 0.007820 0.012708 
0.097752 0.939394 0.948192 0.379277 0.029326 0.015640 0.008798 0.012708 
0.077224 0.932551 0.948192 0.438905 0.030303 0.015640 0.008798 0.012708 
0.066471 0.909091 0.948192 0.503421 0.031281 0.015640 0.009775 0.013685 
0.060606 0.835777 0.948192 0.570870 0.033236 0.014663 0.008798 0.014663 
0.057674 0.756598 0.948192 0.646139 0.035191 0.015640 0.008798 0.014663 
0.054741 0.669599 0.948192 0.734115 0.037146 0.015640 0.007820 0.014663 
0.052786 0.591398 0.948192 0.821114 0.039101 0.015640 0.006843 0.014663 
0.050831 0.513196 0.948192 0.908113 0.042033 0.016618 0.005865 0.012708 
0.048876 0.435973 0.948192 0.932551 0.044966 0.018573 0.005865 0.012708 
0.046921 0.369501 0.947214 0.939394 0.047898 0.019550 0.004888 0.010753 
0.044966 0.304985 0.947214 0.943304 0.050831 0.021505 0.004888 0.009775 
0.041056 0.242424 0.946237 0.946237 0.056696 0.022483 0.005865 0.008798 
0.039101 0.201369 0.945259 0.947214 0.065494 0.024438 0.006843 0.007820 
TURN 3
0.028348 0.129032 0.670577 0.875855 0.102639 0.019550 0.005865 0.009775 
0.027370 0.105572 0.641251 0.888563 0.120235 0.020528 0.005865 0.008798 
0.026393 0.086022 0.612903 0.903226 0.140762 0.021505 0.005865 0.008798 
0.025415 0.069404 0.582600 0.914956 0.164223 0.023460 0.005865 0.006843 
0.023460 0.052786 0.542522 0.920821 0.196481 0.025415 0.006843 0.006843 
0.022483 0.043011 0.508309 0.924731 0.228739 0.027370 0.007820 0.005865 
0.020528 0.036168 0.472141 0.925709 0.262952 0.028348 0.008798 0.004888 
0.019550 0.034213 0.435973 0.927664 0.299120 0.030303 0.009775 0.004888 
0.017595 0.032258 0.394917 0.928641 0.340176 0.031281 0.010753 0.004888 
0.016618 0.029326 0.347996 0.929619 0.393939 0.033236 0.011730 0.004888 
0.015640 0.027370 0.304008 0.928641 0.444770 0.035191 0.011730 0.005865 
0.013685 0.025415 0.258065 0.928641 0.506354 0.037146 0.012708 0.006843 
0.013685 0.023460 0.226784 0.928641 0.552297 0.039101 0.013685 0.006843 
0.012708 0.021505 0.192571 0.925709 0.594330 0.043011 0.013685 0.007820 
0.012708 0.019550 0.163245 0.920821 0.627566 0.049853 0.013685 0.008798 
0.012708 0.018573 0.138807 0.914956 0.660802 0.059629 0.013685 0.008798 
0.013685 0.016618 0.115347 0.902248 0.692082 0.071359 0.013685 0.009775 
0.013685 0.015640 0.094819 0.885630 0.715542 0.085044 0.013685 0.009775 
0.015640 0.014663 0.075269 0.859238 0.738025 0.104594 0.013685 0.009775 
0.015640 0.013685 0.060606 0.833822 0.752688 0.124145 0.013685 0.008798 
0.015640 0.013685 0.049853 0.802542 0.773216 0.146628 0.013685 0.008798 
0.016618 0.013685 0.039101 0.765396 0.788856 0.174976 0.014663 0.007820 
0.015640 0.013685 0.032258 0.719453 0.799609 0.209189 0.014663 0.007820 
0.015640 0.013685 0.028348 0.663734 0.808407 0.244379 0.015640 0.006843 
0.015640 0.013685 0.026393 0.614858 0.810362 0.277615 0.015640 0.005865 
0.014663 0.013685 0.024438 0.564027 0.813294 0.317693 0.017595 0.005865 
0.012708 0.013685 0.023460 0.505376 0.812317 0.365591 0.018573 0.004888 
0.012708 0.013685 0.022483 0.445748 0.814272 0.403715 0.019550 0.004888 
0.010753 0.013685 0.021505 0.280547 0.810362 0.442815 0.021505 0.005865 
0.010753 0.012708 0.020528 0.120235 0.803519 0.480938 0.022483 0.005865 
0.008798 0.012708 0.020528 0.083089 0.798631 0.515152 0.024438 0.005865 
0.007820 0.011730 0.019550 0.077224 0.788856 0.546432 0.025415 0.006843 
0.007820 0.010753 0.018573 0.072336 0.774194 0.578690 0.027370 0.007820 
0.007820 0.009775 0.017595 0.067449 0.753666 0.610948 0.028348 0.008798 
0.007820 0.007820 0.016618 0.063539 0.728250 0.643206 0.030303 0.009775 
0.007820 0.007820 0.015640 0.059629 0.705767 0.670577 0.030303 0.009775 
0.009775 0.006843 0.014663 0.056696 0.678397 0.693060 0.032258 0.010753 
0.009775 0.006843 0.013685 0.052786 0.647116 0.712610 0.033236 0.011730 
0.010753 0.005865 0.012708 0.048876 0.607038 0.735093 0.035191 0.011730 
0.011730 0.005865 0.010753 0.046921 0.572825 0.750733 0.036168 0.011730 
0.012708 0.005865 0.010753 0.043988 0.537634 0.762463 0.038123 0.011730 
0.012708 0.006843 0.009775 0.043011 0.496579 0.776149 0.041056 0.011730 
0.013685 0.007820 0.008798 0.040078 0.457478 0.783969 0.046921 0.011730 
0.013685 0.007820 0.008798 0.037146 0.420332 0.789834 0.055718 0.011730 
0.013685 0.008798 0.007820 0.033236 0.379277 0.787879 0.067449 0.011730 
0.012708 0.008798 0.008798 0.029326 0.345064 0.786901 0.080156 0.011730 
0.011730 0.009775 0.008798 0.027370 0.308895 0.782014 0.098729 0.011730 
0.010753 0.009775 0.008798 0.025415 0.273705 0.777126 0.118280 0.011730 
0.008798 0.009775 0.009775 0.023460 0.235582 0.771261 0.143695 0.011730 
0.008798 0.009775 0.009775 0.022483 0.203324 0.762463 0.171065 0.012708 
0.007820 0.008798 0.009775 0.021505 0.174976 0.752688 0.199413 0.013685 
0.006843 0.007820 0.009775 0.021505 0.146628 0.743891 0.230694 0.014663 
0.006843 0.006843 0.009775 0.022483 0.122190 0.730205 0.264907 0.016618 
0.006843 0.005865 0.009775 0.023460 0.100684 0.717498 0.295210 0.017595 
0.007820 0.004888 0.008798 0.026393 0.082111 0.695015 0.331378 0.018573 
0.008798 0.004888 0.008798 0.028348 0.064516 0.669599 0.366569 0.019550 
0.009775 0.003910 0.006843 0.031281 0.053763 0.644184 0.395894 0.021505 
0.010753 0.003910 0.006843 0.027370 0.043988 0.615836 0.429130 0.022483 
0.011730 0.004888 0.005865 0.020528 0.036168 0.581623 0.466276 0.023460 
0.013685 0.004888 0.005865 0.018573 0.032258 0.551320 0.500489 0.023460 
0.013685 0.005865 0.004888 0.017595 0.029326 0.517107 0.533724 0.024438 
0.014663 0.006843 0.004888 0.015640 0.028348 0.483871 0.564027 0.024438 
0.014663 0.007820 0.004888 0.015640 0.026393 0.447703 0.595308 0.024438 
0.013685 0.007820 0.004888 0.014663 0.024438 0.406647 0.629521 0.025415 
0.012708 0.008798 0.005865 0.012708 0.021505 0.367546 0.668622 0.026393 
0.012708 0.008798 0.006843 0.011730 0.020528 0.329423 0.696970 0.028348 
0.011730 0.008798 0.006843 0.010753 0.018573 0.289345 0.721408 0.029326 
0.011730 0.007820 0.007820 0.011730 0.016618 0.253177 0.742913 0.031281 
0.010753 0.007820 0.007820 0.011730 0.015640 0.217986 0.763441 0.033236 
0.010753 0.006843 0.008798 0.012708 0.014663 0.181818 0.784946 0.036168 
0.011730 0.005865 0.007820 0.013685 0.013685 0.152493 0.801564 0.039101 
0.012708 0.004888 0.007820 0.013685 0.012708 0.127077 0.813294 0.042033 
0.013685 0.004888 0.006843 0.014663 0.012708 0.104594 0.821114 0.044966 
0.016618 0.004888 0.005865 0.014663 0.013685 0.086022 0.826979 0.048876 
0.018573 0.004888 0.004888 0.014663 0.013685 0.067449 0.826002 0.056696 
0.019550 0.004888 0.004888 0.013685 0.013685 0.052786 0.820137 0.067449 
0.020528 0.005865 0.003910 0.012708 0.013685 0.043011 0.816227 0.077224 
0.021505 0.006843 0.003910 0.011730 0.013685 0.035191 0.807429 0.091887 
0.022483 0.007820 0.003910 0.010753 0.013685 0.033236 0.802542 0.106549 
0.022483 0.008798 0.003910 0.009775 0.012708 0.031281 0.791789 0.124145 
0.022483 0.008798 0.004888 0.008798 0.011730 0.029326 0.780059 0.144673 
0.021505 0.009775 0.005865 0.007820 0.010753 0.028348 0.770283 0.168133 
0.021505 0.009775 0.006843 0.007820 0.009775 0.026393 0.755621 0.198436 
0.021505 0.009775 0.006843 0.007820 0.008798 0.024438 0.737048 0.224829 
0.021505 0.008798 0.007820 0.008798 0.007820 0.022483 0.703812 0.264907 
0.022483 0.008798 0.007820 0.009775 0.006843 0.020528 0.674487 0.299120 
0.022483 0.007820 0.007820 0.011730 0.006843 0.018573 0.647116 0.338221 
0.024438 0.007820 0.007820 0.011730 0.006843 0.017595 0.613881 0.388074 
0.025415 0.007820 0.006843 0.011730 0.006843 0.015640 0.581623 0.441838 
0.028348 0.007820 0.005865 0.012708 0.007820 0.014663 0.548387 0.489736 
0.031281 0.008798 0.005865 0.011730 0.008798 0.013685 0.497556 0.550342 
0.033236 0.008798 0.004888 0.011730 0.008798 0.012708 0.448680 0.605083 
0.035191 0.009775 0.004888 0.010753 0.008798 0.012708 0.408602 0.639296 
0.037146 0.010753 0.004888 0.009775 0.009775 0.013685 0.371457 0.682307 
0.039101 0.012708 0.004888 0.007820 0.008798 0.013685 0.333333 0.714565 
0.040078 0.013685 0.005865 0.007820 0.008798 0.013685 0.292278 0.742913 
0.041056 0.015640 0.006843 0.005865 0.007820 0.013685 0.252199 0.770283 
0.043011 0.015640 0.006843 0.005865 0.006843 0.013685 0.218964 0.792766 
0.043988 0.015640 0.007820 0.005865 0.005865 0.013685 0.191593 0.811339 
0.044966 0.016618 0.008798 0.006843 0.004888 0.012708 0.162268 0.828934 
0.047898 0.016618 0.009775 0.007820 0.004888 0.011730 0.139785 0.839687 
0.050831 0.016618 0.009775 0.008798 0.003910 0.010753 0.114370 0.855327 
0.056696 0.015640 0.009775 0.010753 0.003910 0.009775 0.093842 0.868035 
0.068426 0.015640 0.010753 0.010753 0.003910 0.008798 0.077224 0.875855 
0.083089 0.016618 0.010753 0.011730 0.004888 0.008798 0.064516 0.876833 
0.099707 0.016618 0.009775 0.011730 0.005865 0.007820 0.052786 0.874878 
0.121212 0.016618 0.009775 0.011730 0.006843 0.006843 0.042033 0.871945 
0.143695 0.017595 0.009775 0.011730 0.006843 0.006843 0.036168 0.870968 
0.173021 0.019550 0.009775 0.010753 0.007820 0.006843 0.032258 0.867058 
0.201369 0.020528 0.009775 0.010753 0.007820 0.007820 0.029326 0.858260 
0.237537 0.022483 0.009775 0.009775 0.007820 0.007820 0.026393 0.850440 
0.272727 0.024438 0.009775 0.008798 0.007820 0.008798 0.024438 0.841642 
0.311828 0.025415 0.010753 0.007820 0.006843 0.009775 0.023460 0.828934 
0.352884 0.027370 0.011730 0.007820 0.006843 0.009775 0.022483 0.811339 
0.390029 0.027370 0.012708 0.007820 0.005865 0.009775 0.021505 0.790811 
0.435973 0.029326 0.013685 0.007820 0.004888 0.009775 0.021505 0.764418 
0.480938 0.030303 0.014663 0.008798 0.004888 0.008798 0.020528 0.741935 
0.530792 0.031281 0.015640 0.010753 0.003910 0.008798 0.020528 0.710655 
0.577713 0.033236 0.016618 0.010753 0.003910 0.007820 0.019550 0.682307 
0.620723 0.034213 0.017595 0.012708 0.003910 0.006843 0.019550 0.643206 
0.662757 0.036168 0.017595 0.015640 0.003910 0.005865 0.017595 0.605083 
0.711632 0.039101 0.017595 0.015640 0.004888 0.004888 0.016618 0.559140 
0.748778 0.044966 0.018573 0.015640 0.005865 0.004888 0.015640 0.522972 
0.791789 0.052786 0.018573 0.015640 0.006843 0.004888 0.013685 0.485826 
0.828934 0.064516 0.018573 0.014663 0.007820 0.004888 0.012708 0.441838 
0.859238 0.077224 0.018573 0.015640 0.007820 0.005865 0.011730 0.400782 
0.883675 0.091887 0.019550 0.015640 0.007820 0.006843 0.010753 0.366569 
0.902248 0.108504 0.020528 0.014663 0.007820 0.006843 0.009775 0.333333 
0.918866 0.130010 0.021505 0.014663 0.007820 0.007820 0.009775 0.296188 
0.925709 0.154448 0.023460 0.014663 0.006843 0.008798 0.010753 0.260020 
0.928641 0.177908 0.024438 0.014663 0.006843 0.008798 0.010753 0.227761 
0.931574 0.205279 0.026393 0.015640 0.005865 0.008798 0.011730 0.195503 
0.932551 0.239492 0.028348 0.016618 0.004888 0.007820 0.011730 0.166178 
0.933529 0.275660 0.030303 0.017595 0.004888 0.006843 0.011730 0.137830 
0.933529 0.311828 0.032258 0.019550 0.004888 0.006843 0.011730 0.116325 
0.933529 0.352884 0.034213 0.020528 0.004888 0.004888 0.011730 0.095797 
0.933529 0.391007 0.036168 0.022483 0.005865 0.004888 0.010753 0.078201 
0.933529 0.433040 0.038123 0.024438 0.006843 0.004888 0.009775 0.064516 
0.932551 0.473118 0.041056 0.025415 0.007820 0.004888 0.008798 0.053763 
0.931574 0.514174 0.043011 0.025415 0.008798 0.004888 0.007820 0.044966 
0.930596 0.556207 0.045943 0.026393 0.009775 0.004888 0.006843 0.040078 
0.929619 0.596285 0.048876 0.026393 0.010753 0.005865 0.005865 0.036168 
0.927664 0.638319 0.051808 0.026393 0.010753 0.006843 0.005865 0.033236 
0.922776 0.677419 0.058651 0.027370 0.010753 0.007820 0.005865 0.030303 
0.913979 0.704790 0.137830 0.027370 0.010753 0.008798 0.006843 0.028348 
0.891496 0.735093 0.181818 0.028348 0.010753 0.008798 0.007820 0.026393 
0.864125 0.760508 0.215054 0.030303 0.009775 0.008798 0.008798 0.024438 
0.833822 0.782991 0.251222 0.032258 0.009775 0.008798 0.008798 0.023460 
0.797654 0.791789 0.290323 0.035191 0.009775 0.007820 0.009775 0.022483 
0.763441 0.801564 0.330401 0.039101 0.010753 0.006843 0.009775 0.022483 
0.718475 0.807429 0.367546 0.043011 0.010753 0.005865 0.008798 0.022483 
0.677419 0.824047 0.405670 0.045943 0.012708 0.005865 0.007820 0.022483 
0.636364 0.832845 0.433040 0.048876 0.013685 0.005865 0.006843 0.021505 
0.596285 0.834800 0.459433 0.050831 0.014663 0.005865 0.005865 0.020528 
0.545455 0.839687 0.496579 0.054741 0.016618 0.006843 0.004888 0.019550 
0.501466 0.837732 0.523949 0.058651 0.017595 0.007820 0.003910 0.017595 
0.459433 0.830890 0.556207 0.065494 0.017595 0.008798 0.004888 0.015640 
0.419355 0.823069 0.586510 0.077224 0.018573 0.009775 0.004888 0.014663 
0.380254 0.816227 0.617791 0.090909 0.018573 0.010753 0.005865 0.013685 
0.347996 0.810362 0.640274 0.105572 0.017595 0.010753 0.006843 0.012708 
0.302053 0.800587 0.668622 0.127077 0.017595 0.010753 0.007820 0.012708 
0.261975 0.782014 0.697947 0.150538 0.018573 0.010753 0.008798 0.012708 
0.227761 0.765396 0.720430 0.174976 0.018573 0.010753 0.008798 0.013685 
0.189638 0.743891 0.742913 0.206256 0.019550 0.009775 0.008798 0.013685 
0.157380 0.714565 0.755621 0.241447 0.021505 0.009775 0.007820 0.014663 
0.128055 0.680352 0.765396 0.279570 0.022483 0.009775 0.006843 0.014663 
0.106549 0.643206 0.774194 0.317693 0.024438 0.009775 0.005865 0.014663 
0.086022 0.606061 0.784946 0.363636 0.026393 0.010753 0.004888 0.013685 
0.072336 0.572825 0.782991 0.405670 0.027370 0.012708 0.003910 0.012708 
0.060606 0.535679 0.783969 0.451613 0.029326 0.013685 0.003910 0.010753 
0.050831 0.494624 0.782014 0.504399 0.030303 0.014663 0.004888 0.009775 
0.045943 0.452590 0.782014 0.551320 0.031281 0.015640 0.005865 0.008798 
0.042033 0.413490 0.774194 0.593353 0.033236 0.016618 0.006843 0.007820 
0.038123 0.371457 0.768328 0.643206 0.034213 0.016618 0.007820 0.007820 
0.034213 0.324536 0.759531 0.690127 0.037146 0.017595 0.008798 0.007820 
0.031281 0.284457 0.750733 0.729228 0.043011 0.016618 0.008798 0.008798 
0.029326 0.248289 0.737048 0.762463 0.049853 0.016618 0.008798 0.009775 
0.027370 0.213099 0.719453 0.793744 0.060606 0.017595 0.008798 0.010753 
0.026393 0.175953 0.703812 0.829912 0.074291 0.017595 0.007820 0.010753 
0.026393 0.145650 0.683284 0.856305 0.088954 0.017595 0.007820 0.010753 
TURN 4
0.022483 0.109482 0.431085 0.578690 0.098729 0.018573 0.004888 0.005865 
0.021505 0.092864 0.415445 0.589443 0.112414 0.019550 0.005865 0.005865 
0.020528 0.077224 0.399805 0.601173 0.129032 0.020528 0.005865 0.005865 
0.018573 0.062561 0.379277 0.609971 0.146628 0.021505 0.006843 0.004888 
0.016618 0.050831 0.357771 0.618768 0.168133 0.022483 0.007820 0.004888 
0.015640 0.041056 0.339198 0.626588 0.188661 0.023460 0.008798 0.004888 
0.014663 0.034213 0.320626 0.630499 0.209189 0.023460 0.009775 0.005865 
0.013685 0.026393 0.298143 0.637341 0.241447 0.024438 0.009775 0.005865 
0.012708 0.023460 0.274682 0.640274 0.273705 0.025415 0.010753 0.006843 
0.011730 0.021505 0.250244 0.642229 0.300098 0.026393 0.010753 0.007820 
0.011730 0.019550 0.223851 0.639296 0.333333 0.027370 0.010753 0.007820 
0.012708 0.017595 0.196481 0.636364 0.360704 0.030303 0.010753 0.008798 
0.012708 0.016618 0.173021 0.629521 0.385142 0.035191 0.009775 0.008798 
0.013685 0.014663 0.151515 0.621701 0.402737 0.041056 0.009775 0.008798 
0.013685 0.013685 0.130987 0.609971 0.421310 0.047898 0.009775 0.008798 
0.014663 0.013685 0.111437 0.601173 0.438905 0.056696 0.009775 0.008798 
0.014663 0.013685 0.093842 0.588465 0.455523 0.069404 0.009775 0.007820 
0.015640 0.013685 0.078201 0.577713 0.471163 0.083089 0.009775 0.006843 
0.014663 0.013685 0.063539 0.562072 0.484848 0.099707 0.009775 0.005865 
0.014663 0.013685 0.050831 0.542522 0.498534 0.119257 0.010753 0.004888 
0.013685 0.013685 0.042033 0.524927 0.506354 0.135875 0.011730 0.004888 
0.012708 0.013685 0.035191 0.501466 0.513196 0.156403 0.012708 0.004888 
0.011730 0.013685 0.029326 0.478006 0.520039 0.176931 0.013685 0.004888 
0.010753 0.012708 0.024438 0.447703 0.524927 0.200391 0.014663 0.004888 
0.009775 0.012708 0.022483 0.417400 0.523949 0.224829 0.015640 0.004888 
0.008798 0.011730 0.021505 0.388074 0.525904 0.248289 0.016618 0.004888 
0.007820 0.010753 0.020528 0.364614 0.522972 0.269795 0.017595 0.005865 
0.007820 0.009775 0.019550 0.337243 0.522972 0.292278 0.018573 0.006843 
0.006843 0.008798 0.017595 0.299120 0.520039 0.313783 0.018573 0.007820 
0.006843 0.008798 0.017595 0.209189 0.515152 0.335288 0.019550 0.007820 
0.007820 0.007820 0.015640 0.115347 0.513196 0.354839 0.020528 0.008798 
0.008798 0.006843 0.014663 0.065494 0.508309 0.371457 0.020528 0.008798 
0.009775 0.006843 0.013685 0.060606 0.502444 0.389052 0.021505 0.009775 
0.009775 0.006843 0.012708 0.056696 0.493646 0.403715 0.021505 0.009775 
0.010753 0.005865 0.011730 0.051808 0.482893 0.423265 0.023460 0.009775 
0.011730 0.005865 0.010753 0.047898 0.466276 0.436950 0.023460 0.009775 
0.012708 0.006843 0.009775 0.043988 0.451613 0.450635 0.024438 0.008798 
0.012708 0.006843 0.008798 0.040078 0.433040 0.466276 0.025415 0.008798 
0.012708 0.006843 0.008798 0.037146 0.417400 0.478006 0.026393 0.008798 
0.012708 0.007820 0.007820 0.034213 0.400782 0.487781 0.028348 0.007820 
0.011730 0.008798 0.007820 0.031281 0.378299 0.499511 0.031281 0.007820 
0.011730 0.008798 0.007820 0.028348 0.357771 0.506354 0.037146 0.007820 
0.010753 0.008798 0.007820 0.027370 0.333333 0.513196 0.044966 0.007820 
0.008798 0.008798 0.008798 0.025415 0.301075 0.517107 0.058651 0.007820 
0.008798 0.008798 0.008798 0.023460 0.272727 0.514174 0.071359 0.008798 
0.007820 0.008798 0.008798 0.021505 0.249267 0.512219 0.085044 0.008798 
0.006843 0.007820 0.009775 0.020528 0.226784 0.510264 0.099707 0.009775 
0.006843 0.007820 0.009775 0.019550 0.203324 0.503421 0.117302 0.010753 
0.006843 0.006843 0.009775 0.019550 0.181818 0.498534 0.136852 0.011730 
0.005865 0.005865 0.009775 0.019550 0.159335 0.491691 0.156403 0.012708 
0.006843 0.004888 0.008798 0.019550 0.139785 0.485826 0.176931 0.013685 
0.007820 0.004888 0.007820 0.019550 0.118280 0.478006 0.198436 0.014663 
0.008798 0.003910 0.007820 0.019550 0.098729 0.469208 0.222874 0.015640 
0.009775 0.003910 0.006843 0.018573 0.082111 0.457478 0.242424 0.016618 
0.010753 0.003910 0.005865 0.020528 0.067449 0.444770 0.262952 0.016618 
0.011730 0.004888 0.005865 0.020528 0.054741 0.430108 0.286413 0.017595 
0.012708 0.004888 0.004888 0.022483 0.044966 0.412512 0.307918 0.017595 
0.012708 0.005865 0.004888 0.021505 0.037146 0.391984 0.326491 0.018573 
0.012708 0.005865 0.004888 0.015640 0.030303 0.372434 0.348974 0.018573 
0.012708 0.006843 0.003910 0.012708 0.024438 0.350929 0.373412 0.018573 
0.012708 0.007820 0.004888 0.011730 0.022483 0.330401 0.391984 0.019550 
0.011730 0.007820 0.004888 0.010753 0.019550 0.307918 0.413490 0.019550 
0.011730 0.007820 0.005865 0.010753 0.018573 0.285435 0.429130 0.020528 
0.010753 0.007820 0.006843 0.010753 0.015640 0.260020 0.449658 0.022483 
0.010753 0.007820 0.006843 0.009775 0.014663 0.238514 0.465298 0.022483 
0.009775 0.007820 0.006843 0.009775 0.013685 0.215054 0.478983 0.023460 
0.009775 0.007820 0.006843 0.009775 0.012708 0.193548 0.493646 0.025415 
0.009775 0.006843 0.007820 0.009775 0.011730 0.170088 0.503421 0.027370 
0.009775 0.005865 0.007820 0.010753 0.010753 0.142717 0.516129 0.029326 
0.009775 0.005865 0.007820 0.011730 0.009775 0.124145 0.522972 0.032258 
0.010753 0.004888 0.007820 0.011730 0.009775 0.105572 0.528837 0.034213 
0.011730 0.004888 0.006843 0.011730 0.009775 0.088954 0.533724 0.039101 
0.012708 0.004888 0.006843 0.012708 0.009775 0.073314 0.536657 0.045943 
0.013685 0.003910 0.005865 0.012708 0.009775 0.059629 0.534702 0.053763 
0.015640 0.003910 0.005865 0.012708 0.009775 0.047898 0.533724 0.062561 
0.015640 0.003910 0.004888 0.012708 0.009775 0.038123 0.529814 0.074291 
0.017595 0.004888 0.004888 0.012708 0.009775 0.029326 0.521994 0.086999 
0.017595 0.004888 0.003910 0.011730 0.010753 0.024438 0.517107 0.099707 
0.019550 0.005865 0.003910 0.010753 0.010753 0.022483 0.510264 0.115347 
0.019550 0.006843 0.003910 0.009775 0.010753 0.021505 0.501466 0.130987 
0.020528 0.007820 0.003910 0.008798 0.009775 0.019550 0.491691 0.150538 
0.020528 0.007820 0.003910 0.008798 0.009775 0.018573 0.484848 0.168133 
0.021505 0.008798 0.003910 0.007820 0.009775 0.018573 0.473118 0.187683 
0.020528 0.008798 0.004888 0.006843 0.008798 0.017595 0.461388 0.209189 
0.021505 0.009775 0.004888 0.006843 0.007820 0.017595 0.444770 0.236559 
0.021505 0.009775 0.005865 0.005865 0.006843 0.016618 0.425220 0.267840 
0.021505 0.009775 0.005865 0.005865 0.006843 0.015640 0.405670 0.297165 
0.022483 0.009775 0.006843 0.006843 0.005865 0.014663 0.386119 0.333333 
0.023460 0.009775 0.006843 0.006843 0.005865 0.013685 0.360704 0.363636 
0.023460 0.008798 0.007820 0.007820 0.004888 0.012708 0.339198 0.394917 
0.024438 0.008798 0.007820 0.007820 0.004888 0.011730 0.319648 0.415445 
0.025415 0.009775 0.007820 0.008798 0.004888 0.010753 0.293255 0.438905 
0.027370 0.008798 0.007820 0.008798 0.004888 0.009775 0.267840 0.462366 
0.028348 0.008798 0.007820 0.009775 0.004888 0.009775 0.244379 0.481916 
0.030303 0.009775 0.007820 0.010753 0.005865 0.008798 0.216031 0.499511 
0.033236 0.009775 0.006843 0.010753 0.006843 0.007820 0.189638 0.520039 
0.035191 0.009775 0.006843 0.011730 0.006843 0.007820 0.162268 0.532747 
0.038123 0.009775 0.005865 0.010753 0.006843 0.007820 0.140762 0.542522 
0.041056 0.010753 0.005865 0.010753 0.006843 0.007820 0.123167 0.551320 
0.045943 0.011730 0.005865 0.009775 0.007820 0.007820 0.104594 0.559140 
0.053763 0.012708 0.005865 0.009775 0.007820 0.007820 0.086999 0.568915 
0.062561 0.012708 0.005865 0.009775 0.007820 0.007820 0.073314 0.573803 
0.073314 0.013685 0.005865 0.008798 0.007820 0.008798 0.061584 0.572825 
0.086022 0.015640 0.005865 0.007820 0.007820 0.008798 0.050831 0.573803 
0.101662 0.015640 0.006843 0.006843 0.007820 0.009775 0.042033 0.571847 
0.118280 0.016618 0.006843 0.006843 0.006843 0.009775 0.034213 0.569892 
0.137830 0.017595 0.007820 0.006843 0.006843 0.009775 0.028348 0.566960 
0.158358 0.018573 0.007820 0.005865 0.005865 0.009775 0.025415 0.564027 
0.183773 0.019550 0.009775 0.005865 0.004888 0.009775 0.023460 0.558162 
0.206256 0.020528 0.009775 0.005865 0.004888 0.009775 0.022483 0.552297 
0.230694 0.021505 0.010753 0.006843 0.004888 0.009775 0.021505 0.547410 
0.255132 0.021505 0.010753 0.006843 0.003910 0.008798 0.020528 0.539589 
0.281525 0.022483 0.011730 0.007820 0.003910 0.008798 0.019550 0.530792 
0.307918 0.023460 0.012708 0.008798 0.003910 0.007820 0.018573 0.521994 
0.333333 0.023460 0.012708 0.009775 0.003910 0.007820 0.018573 0.506354 
0.362659 0.024438 0.013685 0.009775 0.003910 0.006843 0.017595 0.490714 
0.396872 0.025415 0.013685 0.010753 0.003910 0.005865 0.016618 0.467253 
0.422287 0.027370 0.013685 0.012708 0.003910 0.005865 0.015640 0.451613 
0.448680 0.029326 0.014663 0.014663 0.004888 0.004888 0.014663 0.432063 
0.472141 0.033236 0.014663 0.014663 0.005865 0.004888 0.013685 0.410557 
0.496579 0.039101 0.014663 0.013685 0.005865 0.004888 0.012708 0.388074 
0.516129 0.045943 0.014663 0.013685 0.006843 0.004888 0.011730 0.365591 
0.538612 0.054741 0.014663 0.013685 0.006843 0.004888 0.010753 0.343109 
0.560117 0.065494 0.015640 0.012708 0.007820 0.004888 0.009775 0.317693 
0.580645 0.078201 0.015640 0.012708 0.007820 0.005865 0.008798 0.292278 
0.596285 0.092864 0.016618 0.013685 0.007820 0.005865 0.008798 0.266862 
0.612903 0.110459 0.016618 0.012708 0.007820 0.006843 0.007820 0.240469 
0.624633 0.127077 0.017595 0.012708 0.007820 0.006843 0.007820 0.220919 
0.636364 0.148583 0.018573 0.012708 0.007820 0.007820 0.007820 0.194526 
0.648094 0.173998 0.020528 0.012708 0.006843 0.008798 0.008798 0.168133 
0.656892 0.198436 0.022483 0.013685 0.006843 0.008798 0.008798 0.143695 
0.662757 0.221896 0.024438 0.013685 0.005865 0.008798 0.009775 0.124145 
0.663734 0.249267 0.026393 0.013685 0.005865 0.008798 0.009775 0.102639 
0.662757 0.274682 0.028348 0.014663 0.005865 0.007820 0.009775 0.085044 
0.659824 0.296188 0.030303 0.015640 0.005865 0.007820 0.009775 0.071359 
0.656892 0.321603 0.032258 0.016618 0.004888 0.006843 0.009775 0.057674 
0.652004 0.342131 0.034213 0.017595 0.004888 0.006843 0.010753 0.048876 
0.647116 0.367546 0.037146 0.019550 0.004888 0.005865 0.010753 0.039101 
0.640274 0.391007 0.040078 0.020528 0.005865 0.005865 0.009775 0.032258 
0.635386 0.412512 0.043011 0.022483 0.005865 0.004888 0.009775 0.029326 
0.630499 0.434018 0.064516 0.023460 0.005865 0.004888 0.008798 0.027370 
0.619746 0.451613 0.120235 0.024438 0.006843 0.004888 0.008798 0.026393 
0.608993 0.465298 0.138807 0.026393 0.007820 0.003910 0.007820 0.025415 
0.597263 0.479961 0.160313 0.027370 0.008798 0.003910 0.006843 0.023460 
0.582600 0.492669 0.182796 0.029326 0.009775 0.004888 0.006843 0.022483 
0.561095 0.505376 0.212121 0.031281 0.010753 0.004888 0.005865 0.021505 
0.537634 0.514174 0.238514 0.033236 0.010753 0.004888 0.005865 0.020528 
0.518084 0.521017 0.259042 0.034213 0.011730 0.004888 0.004888 0.018573 
0.493646 0.530792 0.281525 0.035191 0.011730 0.005865 0.004888 0.017595 
0.469208 0.538612 0.297165 0.037146 0.012708 0.006843 0.004888 0.016618 
0.445748 0.544477 0.315738 0.039101 0.013685 0.006843 0.003910 0.014663 
0.420332 0.550342 0.332356 0.041056 0.013685 0.007820 0.004888 0.013685 
0.396872 0.552297 0.348974 0.044966 0.013685 0.007820 0.004888 0.012708 
0.370479 0.548387 0.369501 0.052786 0.013685 0.008798 0.004888 0.012708 
0.340176 0.542522 0.388074 0.061584 0.013685 0.008798 0.005865 0.011730 
0.307918 0.535679 0.405670 0.073314 0.013685 0.009775 0.006843 0.010753 
0.283480 0.529814 0.419355 0.085044 0.014663 0.009775 0.006843 0.010753 
0.255132 0.525904 0.435973 0.101662 0.014663 0.009775 0.007820 0.010753 
0.233627 0.517107 0.449658 0.116325 0.014663 0.009775 0.007820 0.009775 
0.208211 0.507331 0.462366 0.133920 0.014663 0.009775 0.007820 0.009775 
0.183773 0.496579 0.477028 0.152493 0.015640 0.008798 0.008798 0.010753 
0.161290 0.484848 0.486804 0.173998 0.015640 0.008798 0.008798 0.010753 
0.135875 0.469208 0.496579 0.200391 0.016618 0.008798 0.008798 0.010753 
0.114370 0.454545 0.504399 0.224829 0.017595 0.008798 0.007820 0.011730 
0.097752 0.434018 0.510264 0.250244 0.018573 0.008798 0.007820 0.011730 
0.081134 0.411535 0.515152 0.277615 0.019550 0.008798 0.006843 0.011730 
0.066471 0.389052 0.517107 0.306940 0.021505 0.008798 0.006843 0.011730 
0.054741 0.365591 0.518084 0.338221 0.022483 0.009775 0.005865 0.011730 
0.045943 0.347019 0.516129 0.365591 0.024438 0.009775 0.005865 0.011730 
0.040078 0.326491 0.514174 0.391984 0.025415 0.009775 0.004888 0.011730 
0.035191 0.304985 0.509286 0.418377 0.027370 0.010753 0.004888 0.010753 
0.033236 0.280547 0.503421 0.443793 0.030303 0.011730 0.004888 0.010753 
0.032258 0.258065 0.498534 0.467253 0.034213 0.012708 0.004888 0.009775 
0.030303 0.232649 0.490714 0.486804 0.040078 0.013685 0.004888 0.008798 
0.028348 0.209189 0.482893 0.504399 0.047898 0.014663 0.004888 0.007820 
0.027370 0.185728 0.472141 0.521994 0.055718 0.015640 0.004888 0.007820 
0.025415 0.160313 0.461388 0.542522 0.067449 0.016618 0.004888 0.006843 
0.023460 0.140762 0.453568 0.556207 0.078201 0.017595 0.005865 0.005865 
0.021505 0.119257 0.440860 0.570870 0.090909 0.018573 0.006843 0.005865 
0.019550 0.098729 0.423265 0.586510 0.106549 0.019550 0.006843 0.005865 
TURN 5
0.016618 0.089932 0.309873 0.418377 0.083089 0.012708 0.006843 0.009775 
0.017595 0.077224 0.298143 0.425220 0.094819 0.013685 0.005865 0.009775 
0.016618 0.061584 0.284457 0.434995 0.110459 0.014663 0.005865 0.009775 
0.017595 0.051808 0.272727 0.439883 0.123167 0.014663 0.005865 0.008798 
0.017595 0.041056 0.255132 0.446725 0.142717 0.016618 0.005865 0.007820 
0.016618 0.033236 0.243402 0.450635 0.158358 0.017595 0.005865 0.007820 
0.016618 0.026393 0.224829 0.455523 0.181818 0.019550 0.005865 0.006843 
0.016618 0.022483 0.212121 0.455523 0.200391 0.021505 0.005865 0.005865 
0.016618 0.019550 0.197458 0.457478 0.219941 0.022483 0.005865 0.005865 
0.015640 0.018573 0.177908 0.455523 0.241447 0.024438 0.006843 0.004888 
0.013685 0.017595 0.160313 0.453568 0.258065 0.028348 0.006843 0.004888 
0.012708 0.017595 0.143695 0.448680 0.274682 0.032258 0.007820 0.003910 
0.011730 0.016618 0.128055 0.440860 0.286413 0.038123 0.008798 0.003910 
0.010753 0.015640 0.113392 0.436950 0.298143 0.044966 0.009775 0.003910 
0.009775 0.014663 0.100684 0.427175 0.308895 0.051808 0.009775 0.004888 
0.008798 0.013685 0.086022 0.421310 0.320626 0.059629 0.010753 0.004888 
0.008798 0.012708 0.075269 0.414467 0.328446 0.068426 0.010753 0.006843 
0.008798 0.011730 0.065494 0.408602 0.335288 0.078201 0.011730 0.006843 
0.007820 0.010753 0.055718 0.400782 0.342131 0.088954 0.011730 0.007820 
0.008798 0.009775 0.046921 0.390029 0.350929 0.101662 0.011730 0.007820 
0.008798 0.008798 0.039101 0.381232 0.356794 0.114370 0.011730 0.008798 
0.009775 0.007820 0.032258 0.368524 0.362659 0.128055 0.011730 0.008798 
0.010753 0.007820 0.026393 0.353861 0.366569 0.141740 0.011730 0.009775 
0.011730 0.007820 0.021505 0.335288 0.371457 0.157380 0.011730 0.008798 
0.012708 0.007820 0.017595 0.314761 0.372434 0.173998 0.011730 0.008798 
0.013685 0.007820 0.015640 0.295210 0.374389 0.189638 0.011730 0.007820 
0.013685 0.008798 0.014663 0.276637 0.374389 0.204301 0.011730 0.006843 
0.013685 0.009775 0.012708 0.257087 0.374389 0.219941 0.011730 0.006843 
0.012708 0.009775 0.011730 0.239492 0.372434 0.232649 0.012708 0.005865 
0.011730 0.009775 0.011730 0.215054 0.370479 0.247312 0.013685 0.004888 
0.010753 0.010753 0.011730 0.149560 0.365591 0.260997 0.015640 0.004888 
0.009775 0.010753 0.011730 0.078201 0.361681 0.274682 0.016618 0.004888 
0.007820 0.009775 0.011730 0.044966 0.355816 0.287390 0.017595 0.004888 
0.006843 0.009775 0.011730 0.042033 0.349951 0.297165 0.019550 0.005865 
0.006843 0.007820 0.011730 0.039101 0.342131 0.306940 0.020528 0.006843 
0.006843 0.006843 0.011730 0.037146 0.334311 0.316716 0.021505 0.007820 
0.006843 0.005865 0.010753 0.035191 0.324536 0.325513 0.022483 0.008798 
0.008798 0.004888 0.009775 0.034213 0.314761 0.332356 0.023460 0.009775 
0.008798 0.004888 0.008798 0.032258 0.303030 0.340176 0.024438 0.009775 
0.010753 0.004888 0.007820 0.030303 0.293255 0.345064 0.025415 0.009775 
0.011730 0.004888 0.007820 0.028348 0.280547 0.350929 0.028348 0.009775 
0.012708 0.005865 0.006843 0.026393 0.267840 0.355816 0.033236 0.009775 
0.012708 0.006843 0.005865 0.024438 0.256109 0.360704 0.038123 0.008798 
0.012708 0.006843 0.005865 0.022483 0.241447 0.364614 0.044966 0.007820 
0.012708 0.007820 0.005865 0.020528 0.222874 0.364614 0.055718 0.007820 
0.011730 0.008798 0.005865 0.019550 0.205279 0.365591 0.067449 0.007820 
0.009775 0.009775 0.007820 0.016618 0.186706 0.362659 0.081134 0.007820 
0.008798 0.009775 0.007820 0.015640 0.172043 0.362659 0.092864 0.007820 
0.006843 0.008798 0.008798 0.014663 0.155425 0.357771 0.107527 0.008798 
0.006843 0.007820 0.008798 0.014663 0.139785 0.352884 0.123167 0.008798 
0.006843 0.006843 0.008798 0.014663 0.123167 0.348974 0.138807 0.009775 
0.005865 0.005865 0.008798 0.015640 0.106549 0.343109 0.154448 0.011730 
0.006843 0.004888 0.008798 0.015640 0.090909 0.336266 0.170088 0.012708 
0.007820 0.003910 0.007820 0.016618 0.076246 0.328446 0.184751 0.013685 
0.008798 0.003910 0.006843 0.015640 0.065494 0.320626 0.198436 0.014663 
0.010753 0.003910 0.005865 0.016618 0.055718 0.312805 0.211144 0.014663 
0.011730 0.003910 0.004888 0.017595 0.045943 0.304008 0.227761 0.014663 
0.012708 0.004888 0.003910 0.017595 0.038123 0.294233 0.240469 0.015640 
0.013685 0.006843 0.003910 0.016618 0.033236 0.281525 0.253177 0.014663 
0.012708 0.006843 0.003910 0.012708 0.026393 0.266862 0.267840 0.014663 
0.012708 0.007820 0.004888 0.010753 0.021505 0.255132 0.280547 0.015640 
0.011730 0.008798 0.004888 0.009775 0.017595 0.240469 0.294233 0.015640 
0.010753 0.008798 0.005865 0.008798 0.015640 0.225806 0.307918 0.015640 
0.009775 0.008798 0.006843 0.008798 0.013685 0.212121 0.319648 0.016618 
0.008798 0.007820 0.007820 0.009775 0.012708 0.193548 0.333333 0.017595 
0.007820 0.006843 0.007820 0.009775 0.010753 0.177908 0.342131 0.019550 
0.007820 0.005865 0.007820 0.010753 0.009775 0.164223 0.352884 0.021505 
0.008798 0.004888 0.007820 0.011730 0.009775 0.147605 0.357771 0.023460 
0.009775 0.003910 0.006843 0.012708 0.009775 0.128055 0.366569 0.025415 
0.010753 0.003910 0.005865 0.012708 0.009775 0.110459 0.371457 0.027370 
0.012708 0.003910 0.004888 0.012708 0.010753 0.096774 0.374389 0.030303 
0.013685 0.004888 0.003910 0.011730 0.010753 0.083089 0.376344 0.033236 
0.014663 0.005865 0.003910 0.010753 0.010753 0.068426 0.379277 0.039101 
0.015640 0.005865 0.003910 0.009775 0.010753 0.057674 0.379277 0.044966 
0.015640 0.006843 0.003910 0.008798 0.010753 0.049853 0.379277 0.050831 
0.014663 0.007820 0.003910 0.007820 0.009775 0.042033 0.377322 0.057674 
0.013685 0.008798 0.004888 0.006843 0.008798 0.035191 0.377322 0.066471 
0.012708 0.008798 0.005865 0.006843 0.007820 0.029326 0.372434 0.075269 
0.012708 0.007820 0.006843 0.006843 0.006843 0.024438 0.369501 0.085044 
0.012708 0.006843 0.007820 0.007820 0.005865 0.020528 0.366569 0.097752 
0.012708 0.005865 0.007820 0.009775 0.005865 0.017595 0.359726 0.109482 
0.012708 0.005865 0.007820 0.010753 0.005865 0.015640 0.354839 0.125122 
0.013685 0.004888 0.006843 0.011730 0.005865 0.013685 0.347996 0.138807 
0.015640 0.004888 0.005865 0.012708 0.006843 0.012708 0.338221 0.154448 
0.016618 0.004888 0.004888 0.012708 0.007820 0.011730 0.329423 0.175953 
0.018573 0.005865 0.004888 0.011730 0.008798 0.010753 0.318671 0.194526 
0.020528 0.005865 0.003910 0.010753 0.008798 0.010753 0.304985 0.217009 
0.021505 0.006843 0.003910 0.009775 0.008798 0.011730 0.291300 0.238514 
0.022483 0.007820 0.003910 0.007820 0.008798 0.011730 0.277615 0.257087 
0.022483 0.008798 0.003910 0.006843 0.008798 0.011730 0.263930 0.274682 
0.022483 0.009775 0.004888 0.005865 0.007820 0.011730 0.250244 0.289345 
0.021505 0.009775 0.006843 0.005865 0.005865 0.011730 0.237537 0.306940 
0.022483 0.009775 0.006843 0.005865 0.005865 0.011730 0.220919 0.321603 
0.022483 0.009775 0.007820 0.006843 0.004888 0.010753 0.205279 0.334311 
0.023460 0.009775 0.007820 0.007820 0.004888 0.009775 0.188661 0.347996 
0.024438 0.008798 0.007820 0.008798 0.003910 0.008798 0.173021 0.358749 
0.025415 0.008798 0.007820 0.009775 0.004888 0.007820 0.155425 0.371457 
0.028348 0.007820 0.006843 0.010753 0.005865 0.006843 0.139785 0.379277 
0.031281 0.008798 0.005865 0.011730 0.006843 0.005865 0.122190 0.387097 
0.035191 0.008798 0.004888 0.010753 0.006843 0.005865 0.107527 0.391984 
0.041056 0.009775 0.004888 0.010753 0.007820 0.006843 0.091887 0.397849 
0.047898 0.010753 0.004888 0.008798 0.008798 0.006843 0.077224 0.402737 
0.056696 0.011730 0.004888 0.007820 0.008798 0.007820 0.064516 0.406647 
0.065494 0.012708 0.004888 0.006843 0.007820 0.008798 0.054741 0.407625 
0.075269 0.013685 0.005865 0.006843 0.006843 0.009775 0.046921 0.407625 
0.086999 0.014663 0.006843 0.005865 0.005865 0.009775 0.040078 0.406647 
0.099707 0.014663 0.007820 0.005865 0.004888 0.009775 0.034213 0.405670 
0.111437 0.014663 0.008798 0.005865 0.003910 0.008798 0.029326 0.403715 
0.126100 0.015640 0.008798 0.006843 0.003910 0.007820 0.025415 0.401760 
0.143695 0.015640 0.009775 0.007820 0.003910 0.006843 0.022483 0.399805 
0.160313 0.014663 0.009775 0.009775 0.003910 0.005865 0.020528 0.394917 
0.181818 0.015640 0.009775 0.010753 0.004888 0.004888 0.018573 0.391984 
0.199413 0.015640 0.008798 0.010753 0.004888 0.004888 0.016618 0.387097 
0.220919 0.015640 0.008798 0.010753 0.006843 0.004888 0.014663 0.382209 
0.240469 0.017595 0.007820 0.010753 0.006843 0.004888 0.012708 0.374389 
0.260020 0.018573 0.008798 0.009775 0.007820 0.005865 0.011730 0.365591 
0.277615 0.020528 0.007820 0.008798 0.007820 0.006843 0.010753 0.356794 
0.296188 0.022483 0.008798 0.007820 0.007820 0.007820 0.010753 0.344086 
0.312805 0.024438 0.009775 0.007820 0.006843 0.008798 0.010753 0.332356 
0.330401 0.028348 0.010753 0.007820 0.005865 0.008798 0.010753 0.316716 
0.344086 0.033236 0.011730 0.008798 0.004888 0.008798 0.011730 0.302053 
0.360704 0.038123 0.012708 0.008798 0.003910 0.008798 0.011730 0.286413 
0.374389 0.043988 0.013685 0.009775 0.003910 0.006843 0.011730 0.269795 
0.388074 0.051808 0.014663 0.009775 0.003910 0.005865 0.011730 0.257087 
0.399805 0.058651 0.014663 0.011730 0.003910 0.004888 0.011730 0.242424 
0.415445 0.069404 0.014663 0.012708 0.004888 0.003910 0.010753 0.225806 
0.425220 0.080156 0.015640 0.012708 0.004888 0.003910 0.009775 0.210166 
0.435973 0.090909 0.014663 0.013685 0.005865 0.003910 0.007820 0.194526 
0.446725 0.106549 0.015640 0.013685 0.006843 0.003910 0.007820 0.176931 
0.455523 0.122190 0.015640 0.012708 0.007820 0.004888 0.006843 0.161290 
0.463343 0.140762 0.016618 0.012708 0.007820 0.005865 0.005865 0.141740 
0.469208 0.157380 0.017595 0.011730 0.007820 0.006843 0.005865 0.126100 
0.473118 0.176931 0.019550 0.011730 0.006843 0.007820 0.006843 0.107527 
0.475073 0.191593 0.020528 0.011730 0.005865 0.007820 0.006843 0.092864 
0.474096 0.211144 0.023460 0.011730 0.004888 0.008798 0.008798 0.077224 
0.471163 0.225806 0.024438 0.012708 0.004888 0.007820 0.008798 0.066471 
0.470186 0.240469 0.027370 0.013685 0.004888 0.007820 0.009775 0.056696 
0.466276 0.253177 0.028348 0.014663 0.004888 0.006843 0.009775 0.047898 
0.462366 0.269795 0.031281 0.016618 0.004888 0.005865 0.009775 0.039101 
0.457478 0.282502 0.033236 0.017595 0.004888 0.004888 0.009775 0.032258 
0.453568 0.296188 0.038123 0.019550 0.005865 0.003910 0.008798 0.028348 
0.448680 0.310850 0.086022 0.020528 0.006843 0.003910 0.007820 0.024438 
0.444770 0.321603 0.099707 0.021505 0.007820 0.003910 0.006843 0.022483 
0.437928 0.332356 0.114370 0.021505 0.008798 0.004888 0.005865 0.020528 
0.430108 0.343109 0.131965 0.021505 0.008798 0.005865 0.004888 0.018573 
0.421310 0.353861 0.149560 0.023460 0.009775 0.006843 0.004888 0.017595 
0.410557 0.360704 0.167155 0.024438 0.009775 0.006843 0.004888 0.015640 
0.397849 0.367546 0.182796 0.024438 0.009775 0.007820 0.004888 0.013685 
0.383187 0.371457 0.199413 0.025415 0.008798 0.008798 0.005865 0.012708 
0.365591 0.377322 0.211144 0.025415 0.008798 0.008798 0.006843 0.011730 
0.346041 0.384164 0.225806 0.028348 0.008798 0.007820 0.007820 0.011730 
0.329423 0.387097 0.237537 0.031281 0.007820 0.007820 0.008798 0.011730 
0.312805 0.390029 0.249267 0.035191 0.008798 0.006843 0.008798 0.011730 
0.296188 0.391007 0.261975 0.042033 0.008798 0.005865 0.008798 0.012708 
0.280547 0.389052 0.270772 0.048876 0.009775 0.004888 0.007820 0.012708 
0.262952 0.384164 0.283480 0.056696 0.010753 0.004888 0.006843 0.013685 
0.246334 0.379277 0.291300 0.065494 0.011730 0.004888 0.005865 0.013685 
0.228739 0.374389 0.300098 0.075269 0.012708 0.004888 0.004888 0.012708 
0.213099 0.369501 0.307918 0.085044 0.013685 0.005865 0.004888 0.011730 
0.197458 0.366569 0.317693 0.095797 0.014663 0.006843 0.003910 0.010753 
0.179863 0.361681 0.327468 0.108504 0.014663 0.007820 0.003910 0.009775 
0.164223 0.355816 0.336266 0.122190 0.014663 0.008798 0.003910 0.008798 
0.143695 0.347996 0.344086 0.137830 0.015640 0.009775 0.004888 0.007820 
0.126100 0.340176 0.350929 0.153470 0.015640 0.009775 0.005865 0.006843 
0.109482 0.329423 0.356794 0.171065 0.015640 0.009775 0.006843 0.006843 
0.093842 0.319648 0.361681 0.188661 0.015640 0.009775 0.007820 0.007820 
0.079179 0.306940 0.366569 0.207234 0.015640 0.008798 0.008798 0.007820 
0.064516 0.292278 0.368524 0.229717 0.016618 0.008798 0.008798 0.008798 
0.051808 0.275660 0.370479 0.252199 0.017595 0.007820 0.007820 0.010753 
0.043011 0.260020 0.369501 0.271750 0.018573 0.008798 0.007820 0.010753 
0.037146 0.246334 0.368524 0.290323 0.020528 0.008798 0.006843 0.010753 
0.031281 0.229717 0.365591 0.309873 0.022483 0.008798 0.005865 0.011730 
0.028348 0.214076 0.359726 0.325513 0.026393 0.008798 0.004888 0.010753 
0.027370 0.199413 0.355816 0.339198 0.031281 0.009775 0.004888 0.009775 
0.025415 0.184751 0.349951 0.351906 0.036168 0.010753 0.003910 0.008798 
0.024438 0.167155 0.344086 0.364614 0.043011 0.011730 0.003910 0.007820 
0.023460 0.150538 0.336266 0.377322 0.049853 0.012708 0.004888 0.006843 
0.021505 0.135875 0.329423 0.388074 0.057674 0.014663 0.004888 0.005865 
0.019550 0.121212 0.324536 0.397849 0.065494 0.014663 0.005865 0.005865 
0.017595 0.106549 0.316716 0.406647 0.075269 0.015640 0.006843 0.004888 
TURN 6
0.014663 0.082111 0.227761 0.300098 0.066471 0.013685 0.006843 0.004888 
0.013685 0.072336 0.221896 0.304985 0.073314 0.013685 0.007820 0.004888 
0.011730 0.062561 0.215054 0.309873 0.082111 0.013685 0.007820 0.005865 
0.010753 0.051808 0.207234 0.315738 0.092864 0.014663 0.008798 0.006843 
0.009775 0.041056 0.197458 0.321603 0.105572 0.014663 0.008798 0.006843 
0.009775 0.034213 0.188661 0.325513 0.115347 0.014663 0.008798 0.007820 
0.009775 0.027370 0.179863 0.328446 0.130010 0.014663 0.007820 0.008798 
0.010753 0.021505 0.169110 0.332356 0.142717 0.015640 0.007820 0.009775 
0.011730 0.016618 0.159335 0.334311 0.158358 0.016618 0.006843 0.009775 
0.012708 0.013685 0.145650 0.336266 0.173998 0.017595 0.005865 0.008798 
0.013685 0.012708 0.131965 0.334311 0.187683 0.020528 0.005865 0.008798 
0.014663 0.012708 0.118280 0.330401 0.199413 0.024438 0.004888 0.006843 
0.014663 0.012708 0.106549 0.326491 0.209189 0.029326 0.005865 0.006843 
0.014663 0.012708 0.094819 0.319648 0.217986 0.034213 0.005865 0.005865 
0.013685 0.012708 0.084066 0.315738 0.225806 0.041056 0.005865 0.004888 
0.012708 0.012708 0.075269 0.308895 0.232649 0.046921 0.006843 0.003910 
0.011730 0.012708 0.065494 0.304008 0.237537 0.054741 0.007820 0.003910 
0.009775 0.011730 0.057674 0.298143 0.243402 0.062561 0.008798 0.003910 
0.008798 0.011730 0.050831 0.293255 0.248289 0.071359 0.009775 0.004888 
0.007820 0.009775 0.043988 0.287390 0.253177 0.079179 0.009775 0.005865 
0.006843 0.009775 0.037146 0.279570 0.258065 0.089932 0.010753 0.005865 
0.006843 0.008798 0.032258 0.272727 0.259042 0.099707 0.010753 0.006843 
0.007820 0.007820 0.026393 0.265885 0.262952 0.108504 0.010753 0.008798 
0.007820 0.006843 0.022483 0.256109 0.265885 0.120235 0.010753 0.008798 
0.009775 0.005865 0.017595 0.242424 0.267840 0.132942 0.010753 0.008798 
0.010753 0.005865 0.013685 0.225806 0.270772 0.144673 0.009775 0.008798 
0.011730 0.005865 0.012708 0.211144 0.271750 0.154448 0.009775 0.008798 
0.012708 0.006843 0.010753 0.196481 0.271750 0.165200 0.009775 0.007820 
0.012708 0.006843 0.009775 0.182796 0.270772 0.175953 0.010753 0.006843 
0.012708 0.008798 0.008798 0.166178 0.267840 0.186706 0.010753 0.005865 
0.012708 0.008798 0.008798 0.139785 0.266862 0.195503 0.011730 0.004888 
0.011730 0.009775 0.008798 0.091887 0.263930 0.204301 0.012708 0.004888 
0.009775 0.009775 0.008798 0.046921 0.259042 0.213099 0.013685 0.004888 
0.008798 0.009775 0.009775 0.032258 0.255132 0.220919 0.015640 0.004888 
0.006843 0.008798 0.009775 0.030303 0.249267 0.227761 0.016618 0.005865 
0.006843 0.008798 0.009775 0.028348 0.243402 0.235582 0.017595 0.005865 
0.005865 0.006843 0.009775 0.027370 0.236559 0.239492 0.018573 0.006843 
0.005865 0.005865 0.009775 0.025415 0.230694 0.244379 0.019550 0.007820 
0.006843 0.004888 0.008798 0.025415 0.224829 0.248289 0.020528 0.008798 
0.007820 0.004888 0.007820 0.024438 0.216031 0.251222 0.023460 0.008798 
0.009775 0.003910 0.006843 0.023460 0.209189 0.255132 0.025415 0.009775 
0.009775 0.003910 0.006843 0.022483 0.199413 0.257087 0.029326 0.009775 
0.011730 0.004888 0.005865 0.020528 0.190616 0.260020 0.035191 0.008798 
0.011730 0.004888 0.005865 0.019550 0.181818 0.261975 0.040078 0.008798 
0.012708 0.006843 0.004888 0.018573 0.173021 0.263930 0.046921 0.007820 
0.012708 0.006843 0.004888 0.016618 0.162268 0.263930 0.053763 0.006843 
0.011730 0.007820 0.004888 0.015640 0.151515 0.263930 0.062561 0.006843 
0.010753 0.008798 0.005865 0.013685 0.139785 0.264907 0.073314 0.006843 
0.009775 0.008798 0.005865 0.012708 0.128055 0.261975 0.083089 0.006843 
0.008798 0.008798 0.006843 0.011730 0.117302 0.260020 0.093842 0.006843 
0.006843 0.007820 0.007820 0.011730 0.105572 0.255132 0.105572 0.006843 
0.006843 0.007820 0.007820 0.011730 0.094819 0.252199 0.116325 0.008798 
0.005865 0.006843 0.008798 0.011730 0.084066 0.249267 0.126100 0.008798 
0.005865 0.004888 0.007820 0.012708 0.073314 0.244379 0.135875 0.010753 
0.006843 0.004888 0.007820 0.012708 0.062561 0.238514 0.146628 0.010753 
0.007820 0.003910 0.006843 0.013685 0.052786 0.232649 0.157380 0.011730 
0.008798 0.003910 0.005865 0.014663 0.045943 0.225806 0.167155 0.012708 
0.009775 0.003910 0.005865 0.015640 0.040078 0.220919 0.174976 0.012708 
0.010753 0.003910 0.004888 0.015640 0.033236 0.213099 0.183773 0.013685 
0.011730 0.004888 0.003910 0.016618 0.028348 0.205279 0.192571 0.013685 
0.012708 0.005865 0.003910 0.015640 0.024438 0.198436 0.200391 0.013685 
0.012708 0.005865 0.003910 0.012708 0.020528 0.189638 0.209189 0.013685 
0.012708 0.007820 0.003910 0.008798 0.016618 0.181818 0.217009 0.012708 
0.011730 0.007820 0.003910 0.008798 0.014663 0.172043 0.225806 0.013685 
0.011730 0.007820 0.004888 0.007820 0.012708 0.162268 0.235582 0.013685 
0.009775 0.008798 0.005865 0.006843 0.011730 0.152493 0.242424 0.014663 
0.009775 0.008798 0.006843 0.007820 0.010753 0.141740 0.250244 0.014663 
0.008798 0.007820 0.006843 0.007820 0.008798 0.130987 0.257087 0.015640 
0.007820 0.006843 0.007820 0.007820 0.008798 0.119257 0.261975 0.017595 
0.007820 0.005865 0.007820 0.008798 0.007820 0.107527 0.266862 0.019550 
0.006843 0.004888 0.007820 0.009775 0.006843 0.092864 0.270772 0.021505 
0.007820 0.004888 0.007820 0.010753 0.006843 0.082111 0.273705 0.024438 
0.008798 0.003910 0.006843 0.011730 0.006843 0.071359 0.274682 0.028348 
0.009775 0.003910 0.005865 0.011730 0.007820 0.061584 0.275660 0.032258 
0.011730 0.003910 0.004888 0.011730 0.008798 0.049853 0.276637 0.039101 
0.011730 0.003910 0.004888 0.011730 0.008798 0.042033 0.276637 0.044966 
0.012708 0.004888 0.003910 0.010753 0.008798 0.035191 0.273705 0.050831 
0.013685 0.005865 0.003910 0.009775 0.009775 0.029326 0.272727 0.057674 
0.014663 0.006843 0.002933 0.007820 0.009775 0.024438 0.267840 0.065494 
0.014663 0.006843 0.003910 0.007820 0.008798 0.020528 0.264907 0.073314 
0.014663 0.007820 0.003910 0.006843 0.008798 0.017595 0.260997 0.082111 
0.013685 0.007820 0.004888 0.005865 0.007820 0.015640 0.258065 0.090909 
0.012708 0.008798 0.005865 0.005865 0.006843 0.015640 0.254154 0.100684 
0.012708 0.008798 0.005865 0.005865 0.005865 0.014663 0.250244 0.112414 
0.012708 0.008798 0.006843 0.005865 0.005865 0.013685 0.244379 0.126100 
0.012708 0.007820 0.006843 0.006843 0.004888 0.012708 0.239492 0.139785 
0.012708 0.006843 0.007820 0.008798 0.004888 0.011730 0.232649 0.155425 
0.012708 0.005865 0.007820 0.008798 0.004888 0.009775 0.232649 0.170088 
0.013685 0.005865 0.006843 0.010753 0.004888 0.008798 0.217009 0.184751 
0.015640 0.004888 0.006843 0.010753 0.004888 0.007820 0.207234 0.196481 
0.016618 0.004888 0.005865 0.011730 0.005865 0.007820 0.199413 0.209189 
0.017595 0.004888 0.004888 0.011730 0.006843 0.006843 0.187683 0.220919 
0.020528 0.004888 0.004888 0.010753 0.007820 0.006843 0.175953 0.232649 
0.021505 0.005865 0.003910 0.009775 0.007820 0.006843 0.166178 0.241447 
0.022483 0.006843 0.003910 0.008798 0.008798 0.007820 0.153470 0.250244 
0.023460 0.007820 0.003910 0.007820 0.008798 0.007820 0.141740 0.258065 
0.024438 0.008798 0.003910 0.005865 0.007820 0.008798 0.130010 0.264907 
0.025415 0.008798 0.004888 0.005865 0.007820 0.008798 0.117302 0.270772 
0.026393 0.009775 0.004888 0.005865 0.006843 0.009775 0.106549 0.274682 
0.027370 0.009775 0.005865 0.004888 0.005865 0.009775 0.096774 0.279570 
0.030303 0.009775 0.005865 0.004888 0.004888 0.009775 0.085044 0.282502 
0.034213 0.009775 0.006843 0.005865 0.004888 0.008798 0.077224 0.286413 
0.038123 0.009775 0.007820 0.006843 0.003910 0.007820 0.067449 0.289345 
0.043988 0.009775 0.007820 0.007820 0.003910 0.007820 0.059629 0.293255 
0.052786 0.008798 0.007820 0.008798 0.003910 0.005865 0.050831 0.295210 
0.062561 0.009775 0.006843 0.009775 0.003910 0.005865 0.042033 0.297165 
0.072336 0.009775 0.006843 0.010753 0.004888 0.004888 0.036168 0.297165 
0.084066 0.009775 0.005865 0.010753 0.005865 0.004888 0.029326 0.298143 
0.095797 0.009775 0.005865 0.010753 0.006843 0.004888 0.023460 0.295210 
0.109482 0.010753 0.004888 0.009775 0.006843 0.004888 0.018573 0.293255 
0.123167 0.011730 0.004888 0.008798 0.007820 0.005865 0.015640 0.289345 
0.135875 0.013685 0.004888 0.007820 0.007820 0.006843 0.013685 0.286413 
0.148583 0.013685 0.004888 0.006843 0.007820 0.007820 0.011730 0.282502 
0.162268 0.015640 0.005865 0.005865 0.006843 0.008798 0.011730 0.277615 
0.173998 0.016618 0.006843 0.005865 0.005865 0.008798 0.011730 0.272727 
0.188661 0.017595 0.007820 0.005865 0.004888 0.008798 0.011730 0.266862 
0.198436 0.017595 0.008798 0.005865 0.003910 0.008798 0.012708 0.261975 
0.212121 0.018573 0.009775 0.006843 0.003910 0.007820 0.012708 0.254154 
0.224829 0.019550 0.009775 0.007820 0.003910 0.006843 0.012708 0.248289 
0.238514 0.022483 0.010753 0.009775 0.003910 0.005865 0.011730 0.240469 
0.249267 0.024438 0.010753 0.011730 0.004888 0.004888 0.010753 0.233627 
0.260020 0.028348 0.010753 0.011730 0.004888 0.003910 0.009775 0.223851 
0.271750 0.033236 0.009775 0.011730 0.005865 0.003910 0.008798 0.214076 
0.283480 0.039101 0.009775 0.010753 0.006843 0.004888 0.007820 0.203324 
0.293255 0.044966 0.009775 0.010753 0.006843 0.004888 0.006843 0.192571 
0.303030 0.052786 0.009775 0.009775 0.007820 0.005865 0.005865 0.181818 
0.308895 0.061584 0.010753 0.008798 0.007820 0.006843 0.005865 0.171065 
0.316716 0.071359 0.011730 0.007820 0.006843 0.007820 0.006843 0.157380 
0.320626 0.082111 0.012708 0.007820 0.005865 0.008798 0.007820 0.145650 
0.323558 0.091887 0.013685 0.007820 0.004888 0.007820 0.008798 0.134897 
0.327468 0.102639 0.014663 0.007820 0.003910 0.007820 0.008798 0.123167 
0.330401 0.114370 0.016618 0.009775 0.003910 0.005865 0.009775 0.112414 
0.334311 0.126100 0.017595 0.010753 0.003910 0.005865 0.009775 0.101662 
0.337243 0.136852 0.018573 0.011730 0.003910 0.004888 0.009775 0.091887 
0.340176 0.148583 0.018573 0.012708 0.004888 0.003910 0.007820 0.080156 
0.343109 0.160313 0.019550 0.013685 0.005865 0.003910 0.006843 0.070381 
0.342131 0.171065 0.019550 0.013685 0.006843 0.003910 0.005865 0.060606 
0.343109 0.180841 0.020528 0.013685 0.006843 0.004888 0.004888 0.050831 
0.341153 0.192571 0.021505 0.013685 0.007820 0.005865 0.004888 0.042033 
0.340176 0.202346 0.023460 0.012708 0.007820 0.006843 0.004888 0.035191 
0.334311 0.214076 0.026393 0.012708 0.006843 0.007820 0.004888 0.027370 
0.332356 0.224829 0.059629 0.012708 0.006843 0.007820 0.005865 0.021505 
0.326491 0.232649 0.071359 0.013685 0.005865 0.007820 0.006843 0.018573 
0.321603 0.239492 0.082111 0.013685 0.004888 0.007820 0.007820 0.015640 
0.315738 0.246334 0.094819 0.015640 0.004888 0.006843 0.008798 0.014663 
0.308895 0.252199 0.108504 0.016618 0.004888 0.005865 0.008798 0.014663 
0.302053 0.257087 0.120235 0.019550 0.004888 0.004888 0.008798 0.014663 
0.296188 0.260020 0.131965 0.021505 0.004888 0.003910 0.008798 0.014663 
0.289345 0.263930 0.143695 0.022483 0.005865 0.003910 0.007820 0.014663 
0.280547 0.265885 0.153470 0.024438 0.006843 0.003910 0.005865 0.014663 
0.272727 0.270772 0.161290 0.025415 0.007820 0.003910 0.004888 0.013685 
0.263930 0.273705 0.166178 0.026393 0.008798 0.004888 0.003910 0.012708 
0.254154 0.276637 0.174976 0.027370 0.009775 0.005865 0.003910 0.011730 
0.240469 0.279570 0.183773 0.030303 0.009775 0.006843 0.003910 0.010753 
0.229717 0.281525 0.191593 0.034213 0.009775 0.007820 0.003910 0.009775 
0.217009 0.281525 0.200391 0.039101 0.009775 0.007820 0.004888 0.008798 
0.203324 0.280547 0.208211 0.043988 0.008798 0.008798 0.006843 0.007820 
0.188661 0.276637 0.215054 0.051808 0.008798 0.007820 0.006843 0.007820 
0.173998 0.273705 0.222874 0.060606 0.008798 0.007820 0.007820 0.007820 
0.162268 0.268817 0.229717 0.068426 0.008798 0.006843 0.008798 0.008798 
0.149560 0.265885 0.236559 0.078201 0.008798 0.005865 0.008798 0.009775 
0.136852 0.260997 0.242424 0.089932 0.009775 0.005865 0.007820 0.009775 
0.127077 0.255132 0.247312 0.100684 0.009775 0.004888 0.006843 0.010753 
0.115347 0.248289 0.251222 0.114370 0.011730 0.004888 0.005865 0.010753 
0.104594 0.242424 0.254154 0.126100 0.012708 0.004888 0.004888 0.010753 
0.093842 0.236559 0.257087 0.138807 0.013685 0.005865 0.004888 0.010753 
0.081134 0.228739 0.260020 0.153470 0.014663 0.006843 0.003910 0.008798 
0.071359 0.221896 0.261975 0.165200 0.015640 0.006843 0.003910 0.008798 
0.061584 0.214076 0.261975 0.176931 0.015640 0.007820 0.003910 0.006843 
0.051808 0.205279 0.263930 0.190616 0.016618 0.008798 0.004888 0.005865 
0.041056 0.195503 0.264907 0.204301 0.016618 0.009775 0.005865 0.005865 
0.034213 0.186706 0.263930 0.216031 0.017595 0.009775 0.006843 0.005865 
0.027370 0.175953 0.265885 0.226784 0.018573 0.009775 0.007820 0.005865 
0.021505 0.164223 0.261975 0.240469 0.021505 0.009775 0.007820 0.006843 
0.017595 0.152493 0.260020 0.250244 0.024438 0.009775 0.008798 0.007820 
0.016618 0.140762 0.256109 0.260020 0.029326 0.008798 0.007820 0.008798 
0.016618 0.128055 0.251222 0.269795 0.034213 0.008798 0.007820 0.009775 
0.016618 0.115347 0.245357 0.280547 0.041056 0.008798 0.006843 0.009775 
0.017595 0.101662 0.238514 0.289345 0.049853 0.008798 0.004888 0.009775 
0.017595 0.088954 0.233627 0.296188 0.057674 0.009775 0.004888 0.008798 
TURN 7
0.015640 0.056696 0.164223 0.239492 0.067449 0.010753 0.003910 0.005865 
0.015640 0.049853 0.157380 0.242424 0.074291 0.011730 0.004888 0.005865 
0.013685 0.042033 0.151515 0.244379 0.083089 0.012708 0.004888 0.004888 
0.012708 0.037146 0.145650 0.246334 0.090909 0.013685 0.005865 0.003910 
0.010753 0.031281 0.140762 0.246334 0.099707 0.013685 0.006843 0.003910 
0.009775 0.026393 0.133920 0.249267 0.109482 0.014663 0.007820 0.004888 
0.008798 0.020528 0.128055 0.251222 0.119257 0.014663 0.007820 0.005865 
0.007820 0.016618 0.121212 0.254154 0.130010 0.014663 0.008798 0.006843 
0.007820 0.012708 0.114370 0.256109 0.138807 0.016618 0.007820 0.007820 
0.008798 0.010753 0.103617 0.256109 0.148583 0.018573 0.007820 0.008798 
0.009775 0.009775 0.093842 0.254154 0.156403 0.021505 0.006843 0.008798 
0.011730 0.008798 0.082111 0.250244 0.166178 0.026393 0.005865 0.008798 
0.012708 0.008798 0.072336 0.245357 0.173021 0.031281 0.004888 0.007820 
0.013685 0.008798 0.063539 0.239492 0.178886 0.037146 0.004888 0.006843 
0.013685 0.009775 0.054741 0.233627 0.184751 0.043988 0.005865 0.004888 
0.012708 0.010753 0.046921 0.227761 0.188661 0.051808 0.005865 0.004888 
0.010753 0.010753 0.042033 0.223851 0.191593 0.058651 0.006843 0.003910 
0.009775 0.010753 0.037146 0.217009 0.194526 0.065494 0.007820 0.003910 
0.008798 0.009775 0.032258 0.211144 0.197458 0.075269 0.008798 0.003910 
0.006843 0.008798 0.028348 0.206256 0.198436 0.082111 0.009775 0.005865 
0.006843 0.007820 0.024438 0.200391 0.200391 0.090909 0.009775 0.006843 
0.006843 0.006843 0.020528 0.194526 0.202346 0.098729 0.009775 0.007820 
0.008798 0.005865 0.016618 0.184751 0.204301 0.107527 0.008798 0.008798 
0.009775 0.004888 0.013685 0.175953 0.206256 0.114370 0.008798 0.008798 
0.010753 0.005865 0.010753 0.166178 0.207234 0.122190 0.008798 0.008798 
0.011730 0.005865 0.009775 0.157380 0.208211 0.128055 0.008798 0.007820 
0.012708 0.006843 0.008798 0.145650 0.207234 0.137830 0.007820 0.006843 
0.012708 0.007820 0.007820 0.135875 0.206256 0.144673 0.008798 0.005865 
0.010753 0.008798 0.007820 0.123167 0.203324 0.152493 0.009775 0.004888 
0.009775 0.009775 0.008798 0.099707 0.200391 0.158358 0.010753 0.004888 
0.007820 0.008798 0.008798 0.064516 0.195503 0.165200 0.011730 0.004888 
0.006843 0.007820 0.009775 0.030303 0.192571 0.171065 0.012708 0.004888 
0.005865 0.006843 0.009775 0.026393 0.187683 0.174976 0.013685 0.006843 
0.005865 0.005865 0.009775 0.025415 0.182796 0.179863 0.014663 0.007820 
0.007820 0.004888 0.007820 0.025415 0.179863 0.183773 0.014663 0.008798 
0.008798 0.004888 0.007820 0.023460 0.174976 0.186706 0.015640 0.008798 
0.009775 0.004888 0.006843 0.022483 0.171065 0.189638 0.015640 0.008798 
0.011730 0.005865 0.004888 0.020528 0.167155 0.193548 0.017595 0.007820 
0.011730 0.005865 0.004888 0.018573 0.161290 0.197458 0.020528 0.006843 
0.011730 0.007820 0.004888 0.015640 0.155425 0.200391 0.024438 0.005865 
0.010753 0.007820 0.004888 0.013685 0.149560 0.202346 0.029326 0.004888 
0.009775 0.008798 0.005865 0.012708 0.142717 0.203324 0.034213 0.004888 
0.006843 0.008798 0.007820 0.012708 0.132942 0.203324 0.042033 0.004888 
0.005865 0.006843 0.007820 0.013685 0.124145 0.203324 0.049853 0.005865 
0.005865 0.006843 0.007820 0.013685 0.115347 0.202346 0.057674 0.006843 
0.005865 0.004888 0.007820 0.014663 0.105572 0.200391 0.066471 0.008798 
0.006843 0.003910 0.007820 0.014663 0.097752 0.197458 0.074291 0.008798 
0.008798 0.003910 0.006843 0.014663 0.090909 0.194526 0.081134 0.009775 
0.009775 0.003910 0.004888 0.013685 0.084066 0.191593 0.087977 0.009775 
0.011730 0.004888 0.004888 0.012708 0.078201 0.188661 0.094819 0.008798 
0.011730 0.005865 0.003910 0.010753 0.071359 0.187683 0.101662 0.007820 
0.011730 0.006843 0.003910 0.009775 0.063539 0.184751 0.108504 0.007820 
0.009775 0.007820 0.004888 0.008798 0.054741 0.181818 0.117302 0.006843 
0.008798 0.007820 0.005865 0.007820 0.046921 0.178886 0.124145 0.006843 
0.007820 0.007820 0.006843 0.007820 0.040078 0.173998 0.133920 0.007820 
0.006843 0.006843 0.007820 0.009775 0.032258 0.168133 0.141740 0.008798 
0.005865 0.005865 0.007820 0.010753 0.026393 0.162268 0.148583 0.009775 
0.006843 0.004888 0.007820 0.013685 0.021505 0.155425 0.156403 0.010753 
0.007820 0.003910 0.006843 0.015640 0.018573 0.147605 0.161290 0.012708 
0.009775 0.003910 0.005865 0.014663 0.016618 0.141740 0.166178 0.013685 
0.010753 0.003910 0.003910 0.012708 0.014663 0.133920 0.173021 0.012708 
0.011730 0.004888 0.003910 0.010753 0.013685 0.129032 0.177908 0.012708 
0.012708 0.005865 0.003910 0.008798 0.012708 0.123167 0.181818 0.012708 
0.011730 0.006843 0.003910 0.007820 0.011730 0.116325 0.187683 0.012708 
0.010753 0.007820 0.004888 0.006843 0.009775 0.108504 0.193548 0.012708 
0.008798 0.007820 0.005865 0.006843 0.008798 0.100684 0.198436 0.012708 
0.007820 0.006843 0.006843 0.006843 0.007820 0.093842 0.203324 0.013685 
0.006843 0.005865 0.007820 0.007820 0.006843 0.084066 0.207234 0.015640 
0.006843 0.004888 0.007820 0.009775 0.005865 0.076246 0.209189 0.018573 
0.007820 0.003910 0.006843 0.010753 0.006843 0.067449 0.210166 0.021505 
0.008798 0.003910 0.005865 0.011730 0.006843 0.058651 0.210166 0.025415 
0.010753 0.003910 0.004888 0.011730 0.007820 0.049853 0.210166 0.029326 
0.011730 0.004888 0.003910 0.009775 0.008798 0.043988 0.209189 0.032258 
0.012708 0.004888 0.002933 0.009775 0.008798 0.039101 0.209189 0.036168 
0.012708 0.006843 0.002933 0.007820 0.008798 0.035191 0.208211 0.040078 
0.011730 0.007820 0.003910 0.005865 0.007820 0.030303 0.208211 0.044966 
0.011730 0.007820 0.004888 0.005865 0.006843 0.026393 0.206256 0.049853 
0.009775 0.007820 0.005865 0.005865 0.005865 0.022483 0.205279 0.055718 
0.009775 0.007820 0.006843 0.005865 0.004888 0.017595 0.203324 0.063539 
0.008798 0.005865 0.006843 0.008798 0.004888 0.014663 0.201369 0.071359 
0.008798 0.005865 0.006843 0.008798 0.004888 0.011730 0.197458 0.081134 
0.009775 0.004888 0.006843 0.009775 0.004888 0.009775 0.193548 0.088954 
0.010753 0.004888 0.005865 0.010753 0.005865 0.008798 0.187683 0.100684 
0.012708 0.003910 0.004888 0.011730 0.006843 0.007820 0.182796 0.111437 
0.014663 0.004888 0.003910 0.010753 0.007820 0.007820 0.175953 0.124145 
0.015640 0.005865 0.003910 0.008798 0.008798 0.008798 0.170088 0.132942 
0.015640 0.006843 0.003910 0.006843 0.007820 0.009775 0.162268 0.142717 
0.015640 0.007820 0.003910 0.005865 0.007820 0.009775 0.156403 0.152493 
0.015640 0.007820 0.004888 0.004888 0.005865 0.010753 0.150538 0.160313 
0.014663 0.007820 0.005865 0.005865 0.004888 0.009775 0.144673 0.169110 
0.013685 0.007820 0.006843 0.005865 0.004888 0.009775 0.138807 0.176931 
0.013685 0.006843 0.007820 0.006843 0.003910 0.007820 0.133920 0.184751 
0.014663 0.005865 0.006843 0.008798 0.003910 0.006843 0.124145 0.193548 
0.015640 0.005865 0.006843 0.009775 0.004888 0.005865 0.115347 0.200391 
0.017595 0.004888 0.005865 0.010753 0.005865 0.005865 0.107527 0.206256 
0.019550 0.004888 0.004888 0.010753 0.006843 0.004888 0.098729 0.211144 
0.022483 0.005865 0.003910 0.009775 0.007820 0.005865 0.089932 0.214076 
0.024438 0.006843 0.003910 0.007820 0.007820 0.006843 0.080156 0.217009 
0.028348 0.008798 0.003910 0.005865 0.007820 0.007820 0.071359 0.217986 
0.031281 0.009775 0.004888 0.004888 0.006843 0.008798 0.062561 0.219941 
0.036168 0.009775 0.005865 0.004888 0.005865 0.008798 0.055718 0.220919 
0.041056 0.009775 0.005865 0.004888 0.004888 0.008798 0.048876 0.221896 
0.045943 0.009775 0.006843 0.005865 0.003910 0.007820 0.043988 0.222874 
0.051808 0.008798 0.006843 0.007820 0.003910 0.006843 0.039101 0.225806 
0.060606 0.008798 0.006843 0.008798 0.003910 0.005865 0.033236 0.226784 
0.069404 0.007820 0.006843 0.009775 0.003910 0.004888 0.027370 0.227761 
0.078201 0.007820 0.005865 0.009775 0.004888 0.004888 0.022483 0.226784 
0.087977 0.008798 0.004888 0.009775 0.005865 0.003910 0.018573 0.225806 
0.099707 0.008798 0.004888 0.009775 0.006843 0.004888 0.014663 0.222874 
0.110459 0.009775 0.004888 0.008798 0.006843 0.005865 0.011730 0.218964 
0.122190 0.011730 0.004888 0.006843 0.006843 0.006843 0.009775 0.214076 
0.130987 0.012708 0.004888 0.005865 0.006843 0.007820 0.009775 0.211144 
0.139785 0.013685 0.005865 0.005865 0.005865 0.008798 0.009775 0.207234 
0.149560 0.014663 0.006843 0.004888 0.004888 0.008798 0.010753 0.203324 
0.157380 0.014663 0.007820 0.005865 0.003910 0.008798 0.010753 0.198436 
0.165200 0.015640 0.008798 0.006843 0.003910 0.007820 0.010753 0.194526 
0.173021 0.015640 0.008798 0.007820 0.002933 0.005865 0.011730 0.190616 
0.181818 0.017595 0.008798 0.009775 0.003910 0.005865 0.010753 0.186706 
0.190616 0.019550 0.008798 0.010753 0.003910 0.004888 0.009775 0.180841 
0.200391 0.021505 0.007820 0.010753 0.005865 0.003910 0.008798 0.176931 
0.210166 0.025415 0.007820 0.010753 0.006843 0.003910 0.007820 0.169110 
0.218964 0.031281 0.007820 0.009775 0.006843 0.004888 0.006843 0.161290 
0.226784 0.037146 0.007820 0.008798 0.007820 0.005865 0.005865 0.152493 
0.232649 0.043011 0.007820 0.007820 0.006843 0.006843 0.005865 0.144673 
0.238514 0.049853 0.007820 0.006843 0.006843 0.007820 0.005865 0.136852 
0.242424 0.057674 0.009775 0.005865 0.005865 0.007820 0.006843 0.128055 
0.246334 0.067449 0.010753 0.006843 0.004888 0.007820 0.007820 0.118280 
0.249267 0.074291 0.011730 0.006843 0.003910 0.007820 0.008798 0.110459 
0.251222 0.082111 0.012708 0.007820 0.003910 0.005865 0.008798 0.103617 
0.254154 0.090909 0.013685 0.009775 0.003910 0.004888 0.008798 0.095797 
0.256109 0.099707 0.013685 0.010753 0.003910 0.003910 0.008798 0.087977 
0.259042 0.107527 0.013685 0.011730 0.004888 0.003910 0.007820 0.080156 
0.261975 0.116325 0.013685 0.011730 0.005865 0.003910 0.006843 0.072336 
0.264907 0.125122 0.014663 0.011730 0.006843 0.003910 0.004888 0.063539 
0.265885 0.133920 0.014663 0.010753 0.006843 0.004888 0.004888 0.054741 
0.265885 0.141740 0.015640 0.009775 0.006843 0.005865 0.004888 0.045943 
0.263930 0.149560 0.016618 0.009775 0.006843 0.006843 0.004888 0.039101 
0.260997 0.158358 0.019550 0.009775 0.005865 0.007820 0.005865 0.032258 
0.256109 0.166178 0.023460 0.009775 0.004888 0.007820 0.007820 0.026393 
0.252199 0.172043 0.047898 0.009775 0.003910 0.006843 0.007820 0.022483 
0.248289 0.177908 0.058651 0.011730 0.003910 0.005865 0.008798 0.019550 
0.244379 0.181818 0.066471 0.012708 0.003910 0.004888 0.008798 0.017595 
0.240469 0.187683 0.078201 0.014663 0.004888 0.003910 0.007820 0.015640 
0.236559 0.191593 0.086022 0.016618 0.004888 0.003910 0.006843 0.015640 
0.234604 0.195503 0.094819 0.017595 0.005865 0.003910 0.005865 0.014663 
0.230694 0.199413 0.102639 0.017595 0.006843 0.004888 0.004888 0.013685 
0.224829 0.202346 0.112414 0.017595 0.007820 0.004888 0.003910 0.012708 
0.219941 0.205279 0.119257 0.017595 0.007820 0.005865 0.003910 0.010753 
0.212121 0.210166 0.124145 0.017595 0.007820 0.006843 0.003910 0.009775 
0.203324 0.213099 0.131965 0.018573 0.006843 0.007820 0.004888 0.008798 
0.193548 0.215054 0.137830 0.020528 0.006843 0.007820 0.005865 0.007820 
0.184751 0.216031 0.145650 0.023460 0.005865 0.007820 0.007820 0.007820 
0.174976 0.216031 0.152493 0.028348 0.005865 0.006843 0.007820 0.007820 
0.166178 0.215054 0.159335 0.034213 0.005865 0.005865 0.008798 0.008798 
0.157380 0.213099 0.164223 0.040078 0.005865 0.004888 0.008798 0.009775 
0.149560 0.210166 0.168133 0.046921 0.006843 0.004888 0.007820 0.010753 
0.141740 0.208211 0.172043 0.052786 0.007820 0.003910 0.005865 0.010753 
0.133920 0.204301 0.176931 0.059629 0.008798 0.003910 0.004888 0.010753 
0.125122 0.202346 0.180841 0.067449 0.009775 0.004888 0.003910 0.010753 
0.115347 0.197458 0.185728 0.077224 0.010753 0.004888 0.003910 0.009775 
0.108504 0.194526 0.189638 0.084066 0.010753 0.005865 0.003910 0.008798 
0.100684 0.191593 0.192571 0.090909 0.010753 0.006843 0.003910 0.007820 
0.089932 0.187683 0.195503 0.100684 0.010753 0.007820 0.003910 0.006843 
0.081134 0.183773 0.198436 0.109482 0.010753 0.007820 0.004888 0.005865 
0.069404 0.177908 0.201369 0.120235 0.010753 0.007820 0.006843 0.005865 
0.059629 0.173021 0.203324 0.130010 0.010753 0.007820 0.006843 0.005865 
0.048876 0.163245 0.204301 0.142717 0.010753 0.006843 0.007820 0.006843 
0.041056 0.156403 0.205279 0.153470 0.010753 0.006843 0.007820 0.007820 
0.034213 0.148583 0.204301 0.164223 0.011730 0.005865 0.007820 0.008798 
0.029326 0.140762 0.204301 0.173998 0.013685 0.005865 0.006843 0.009775 
0.025415 0.133920 0.203324 0.183773 0.016618 0.005865 0.005865 0.010753 
0.022483 0.125122 0.199413 0.193548 0.020528 0.005865 0.004888 0.010753 
0.020528 0.118280 0.198436 0.198436 0.023460 0.006843 0.003910 0.009775 
0.019550 0.111437 0.194526 0.204301 0.027370 0.007820 0.003910 0.007820 
0.019550 0.104594 0.191593 0.209189 0.032258 0.008798 0.003910 0.006843 
0.017595 0.097752 0.186706 0.215054 0.037146 0.009775 0.003910 0.005865 
0.015640 0.087977 0.182796 0.220919 0.041056 0.010753 0.005865 0.004888 
0.014663 0.081134 0.178886 0.224829 0.046921 0.010753 0.005865 0.004888 
0.012708 0.073314 0.175953 0.228739 0.051808 0.011730 0.006843 0.004888 
0.011730 0.064516 0.172043 0.233627 0.057674 0.011730 0.007820 0.004888 
TURN 8
0.014663 0.054741 0.135875 0.187683 0.050831 0.009775 0.003910 0.004888 
0.013685 0.049853 0.131965 0.189638 0.055718 0.009775 0.003910 0.004888 
0.012708 0.043988 0.127077 0.191593 0.062561 0.010753 0.004888 0.003910 
0.010753 0.038123 0.123167 0.192571 0.068426 0.011730 0.006843 0.003910 
0.009775 0.033236 0.120235 0.193548 0.074291 0.012708 0.006843 0.003910 
0.008798 0.027370 0.114370 0.196481 0.082111 0.012708 0.007820 0.004888 
0.007820 0.021505 0.109482 0.199413 0.090909 0.011730 0.007820 0.005865 
0.007820 0.017595 0.103617 0.201369 0.098729 0.011730 0.007820 0.006843 
0.007820 0.012708 0.097752 0.204301 0.108504 0.012708 0.006843 0.007820 
0.008798 0.009775 0.089932 0.204301 0.116325 0.014663 0.006843 0.008798 
0.010753 0.008798 0.082111 0.204301 0.124145 0.017595 0.005865 0.008798 
0.011730 0.007820 0.073314 0.201369 0.130987 0.020528 0.004888 0.007820 
0.012708 0.008798 0.063539 0.196481 0.137830 0.025415 0.004888 0.006843 
0.012708 0.008798 0.057674 0.192571 0.141740 0.030303 0.004888 0.005865 
0.012708 0.009775 0.049853 0.187683 0.146628 0.036168 0.004888 0.004888 
0.011730 0.009775 0.043988 0.183773 0.148583 0.042033 0.004888 0.003910 
0.009775 0.009775 0.039101 0.178886 0.151515 0.047898 0.005865 0.003910 
0.007820 0.009775 0.035191 0.175953 0.153470 0.053763 0.006843 0.003910 
0.006843 0.008798 0.031281 0.172043 0.154448 0.059629 0.007820 0.004888 
0.006843 0.007820 0.027370 0.168133 0.155425 0.065494 0.008798 0.005865 
0.005865 0.006843 0.023460 0.165200 0.158358 0.072336 0.008798 0.006843 
0.006843 0.005865 0.019550 0.161290 0.160313 0.078201 0.007820 0.007820 
0.008798 0.004888 0.015640 0.155425 0.162268 0.085044 0.007820 0.007820 
0.009775 0.004888 0.012708 0.148583 0.164223 0.089932 0.006843 0.007820 
0.010753 0.005865 0.009775 0.139785 0.165200 0.096774 0.006843 0.007820 
0.011730 0.006843 0.008798 0.131965 0.166178 0.103617 0.006843 0.006843 
0.011730 0.007820 0.007820 0.122190 0.166178 0.110459 0.006843 0.004888 
0.010753 0.008798 0.006843 0.114370 0.164223 0.116325 0.007820 0.004888 
0.009775 0.008798 0.007820 0.104594 0.162268 0.122190 0.008798 0.003910 
0.007820 0.008798 0.008798 0.094819 0.159335 0.128055 0.009775 0.003910 
0.006843 0.007820 0.008798 0.074291 0.157380 0.131965 0.010753 0.004888 
0.005865 0.006843 0.008798 0.046921 0.154448 0.135875 0.011730 0.005865 
0.005865 0.005865 0.008798 0.024438 0.151515 0.138807 0.012708 0.006843 
0.006843 0.004888 0.008798 0.023460 0.147605 0.142717 0.012708 0.007820 
0.007820 0.003910 0.006843 0.022483 0.145650 0.144673 0.012708 0.008798 
0.009775 0.003910 0.005865 0.021505 0.143695 0.146628 0.012708 0.008798 
0.010753 0.004888 0.004888 0.019550 0.140762 0.150538 0.012708 0.007820 
0.011730 0.005865 0.004888 0.017595 0.137830 0.153470 0.014663 0.006843 
0.011730 0.006843 0.004888 0.015640 0.133920 0.156403 0.016618 0.005865 
0.010753 0.007820 0.004888 0.012708 0.129032 0.159335 0.020528 0.004888 
0.008798 0.008798 0.005865 0.011730 0.123167 0.160313 0.024438 0.004888 
0.007820 0.007820 0.006843 0.010753 0.116325 0.163245 0.030303 0.004888 
0.005865 0.006843 0.007820 0.010753 0.109482 0.163245 0.037146 0.004888 
0.004888 0.005865 0.007820 0.011730 0.101662 0.162268 0.043988 0.005865 
0.004888 0.004888 0.007820 0.012708 0.095797 0.160313 0.049853 0.006843 
0.005865 0.003910 0.006843 0.013685 0.089932 0.159335 0.054741 0.007820 
0.007820 0.003910 0.005865 0.013685 0.084066 0.157380 0.060606 0.008798 
0.009775 0.003910 0.004888 0.013685 0.078201 0.154448 0.066471 0.008798 
0.010753 0.003910 0.004888 0.012708 0.073314 0.152493 0.072336 0.007820 
0.011730 0.004888 0.003910 0.010753 0.067449 0.151515 0.077224 0.007820 
0.011730 0.006843 0.003910 0.009775 0.061584 0.151515 0.082111 0.006843 
0.010753 0.006843 0.003910 0.007820 0.055718 0.149560 0.087977 0.005865 
0.008798 0.007820 0.004888 0.006843 0.047898 0.147605 0.094819 0.005865 
0.006843 0.007820 0.006843 0.006843 0.041056 0.144673 0.101662 0.005865 
0.006843 0.006843 0.006843 0.007820 0.035191 0.140762 0.107527 0.006843 
0.005865 0.005865 0.007820 0.008798 0.029326 0.136852 0.113392 0.007820 
0.005865 0.004888 0.007820 0.010753 0.024438 0.131965 0.121212 0.008798 
0.005865 0.003910 0.006843 0.011730 0.020528 0.127077 0.125122 0.009775 
0.007820 0.002933 0.005865 0.013685 0.018573 0.120235 0.130010 0.010753 
0.008798 0.002933 0.004888 0.013685 0.015640 0.115347 0.133920 0.011730 
0.010753 0.003910 0.003910 0.011730 0.014663 0.110459 0.137830 0.011730 
0.011730 0.003910 0.003910 0.009775 0.012708 0.106549 0.141740 0.010753 
0.011730 0.005865 0.002933 0.007820 0.011730 0.102639 0.145650 0.010753 
0.011730 0.005865 0.002933 0.007820 0.010753 0.097752 0.148583 0.011730 
0.010753 0.006843 0.003910 0.006843 0.009775 0.091887 0.153470 0.011730 
0.009775 0.007820 0.004888 0.005865 0.008798 0.086999 0.156403 0.010753 
0.007820 0.007820 0.005865 0.005865 0.006843 0.081134 0.160313 0.011730 
0.006843 0.006843 0.006843 0.005865 0.006843 0.075269 0.163245 0.012708 
0.005865 0.005865 0.006843 0.007820 0.005865 0.067449 0.165200 0.014663 
0.005865 0.004888 0.006843 0.008798 0.004888 0.060606 0.167155 0.017595 
0.006843 0.003910 0.006843 0.009775 0.004888 0.052786 0.168133 0.020528 
0.007820 0.003910 0.005865 0.010753 0.005865 0.046921 0.169110 0.024438 
0.008798 0.002933 0.004888 0.010753 0.006843 0.039101 0.169110 0.028348 
0.009775 0.003910 0.003910 0.010753 0.007820 0.033236 0.168133 0.032258 
0.010753 0.003910 0.003910 0.009775 0.007820 0.028348 0.167155 0.036168 
0.011730 0.004888 0.002933 0.008798 0.008798 0.025415 0.166178 0.039101 
0.011730 0.005865 0.002933 0.006843 0.008798 0.022483 0.165200 0.043011 
0.010753 0.006843 0.003910 0.005865 0.007820 0.020528 0.163245 0.046921 
0.010753 0.006843 0.003910 0.005865 0.006843 0.017595 0.161290 0.051808 
0.009775 0.007820 0.004888 0.004888 0.005865 0.015640 0.160313 0.056696 
0.008798 0.007820 0.005865 0.004888 0.004888 0.013685 0.159335 0.062561 
0.008798 0.006843 0.006843 0.005865 0.004888 0.011730 0.156403 0.069404 
0.007820 0.005865 0.006843 0.006843 0.003910 0.009775 0.154448 0.079179 
0.007820 0.004888 0.006843 0.008798 0.003910 0.008798 0.150538 0.089932 
0.008798 0.004888 0.005865 0.009775 0.004888 0.007820 0.146628 0.098729 
0.010753 0.003910 0.005865 0.010753 0.004888 0.006843 0.141740 0.108504 
0.011730 0.003910 0.004888 0.010753 0.005865 0.005865 0.135875 0.117302 
0.012708 0.003910 0.003910 0.009775 0.006843 0.005865 0.130010 0.124145 
0.014663 0.004888 0.003910 0.008798 0.007820 0.006843 0.123167 0.131965 
0.015640 0.005865 0.002933 0.007820 0.007820 0.007820 0.117302 0.137830 
0.015640 0.006843 0.003910 0.005865 0.007820 0.007820 0.111437 0.143695 
0.015640 0.006843 0.003910 0.004888 0.006843 0.008798 0.106549 0.148583 
0.015640 0.007820 0.004888 0.004888 0.005865 0.008798 0.100684 0.153470 
0.015640 0.007820 0.005865 0.004888 0.004888 0.008798 0.094819 0.158358 
0.015640 0.007820 0.005865 0.004888 0.003910 0.008798 0.088954 0.162268 
0.015640 0.006843 0.006843 0.005865 0.003910 0.007820 0.084066 0.164223 
0.015640 0.005865 0.006843 0.006843 0.003910 0.006843 0.078201 0.169110 
0.018573 0.005865 0.006843 0.007820 0.003910 0.005865 0.071359 0.172043 
0.022483 0.004888 0.005865 0.009775 0.003910 0.004888 0.064516 0.174976 
0.025415 0.004888 0.004888 0.009775 0.004888 0.004888 0.057674 0.176931 
0.030303 0.004888 0.004888 0.009775 0.005865 0.004888 0.050831 0.178886 
0.035191 0.005865 0.003910 0.008798 0.006843 0.004888 0.043988 0.180841 
0.043011 0.006843 0.003910 0.007820 0.006843 0.005865 0.037146 0.181818 
0.048876 0.007820 0.003910 0.005865 0.006843 0.006843 0.030303 0.180841 
0.054741 0.007820 0.003910 0.005865 0.006843 0.006843 0.026393 0.179863 
0.060606 0.009775 0.004888 0.004888 0.005865 0.007820 0.022483 0.178886 
0.067449 0.009775 0.004888 0.004888 0.004888 0.008798 0.019550 0.177908 
0.074291 0.009775 0.005865 0.004888 0.003910 0.008798 0.017595 0.176931 
0.080156 0.009775 0.006843 0.004888 0.003910 0.007820 0.015640 0.174976 
0.087977 0.009775 0.006843 0.006843 0.002933 0.006843 0.014663 0.173998 
0.095797 0.008798 0.006843 0.007820 0.002933 0.005865 0.012708 0.173021 
0.103617 0.009775 0.006843 0.008798 0.002933 0.004888 0.012708 0.171065 
0.111437 0.009775 0.006843 0.008798 0.003910 0.003910 0.010753 0.170088 
0.121212 0.009775 0.005865 0.009775 0.004888 0.003910 0.009775 0.167155 
0.129032 0.010753 0.005865 0.009775 0.004888 0.003910 0.008798 0.164223 
0.137830 0.011730 0.004888 0.009775 0.005865 0.003910 0.007820 0.160313 
0.145650 0.012708 0.004888 0.008798 0.006843 0.004888 0.006843 0.156403 
0.152493 0.015640 0.004888 0.007820 0.006843 0.005865 0.005865 0.151515 
0.161290 0.019550 0.004888 0.006843 0.006843 0.006843 0.005865 0.145650 
0.167155 0.022483 0.005865 0.005865 0.006843 0.006843 0.005865 0.139785 
0.173021 0.027370 0.006843 0.005865 0.005865 0.007820 0.006843 0.133920 
0.176931 0.031281 0.006843 0.005865 0.004888 0.007820 0.007820 0.127077 
0.181818 0.036168 0.007820 0.005865 0.003910 0.007820 0.007820 0.120235 
0.185728 0.041056 0.008798 0.005865 0.003910 0.006843 0.008798 0.115347 
0.187683 0.044966 0.009775 0.006843 0.002933 0.005865 0.008798 0.110459 
0.191593 0.049853 0.009775 0.007820 0.002933 0.004888 0.008798 0.105572 
0.195503 0.056696 0.010753 0.008798 0.003910 0.003910 0.008798 0.099707 
0.198436 0.062561 0.009775 0.009775 0.004888 0.003910 0.007820 0.092864 
0.202346 0.069404 0.010753 0.010753 0.004888 0.002933 0.006843 0.086999 
0.205279 0.076246 0.010753 0.010753 0.005865 0.002933 0.005865 0.081134 
0.208211 0.083089 0.011730 0.009775 0.005865 0.003910 0.004888 0.074291 
0.211144 0.090909 0.010753 0.009775 0.006843 0.003910 0.004888 0.066471 
0.213099 0.098729 0.010753 0.008798 0.006843 0.004888 0.004888 0.058651 
0.215054 0.105572 0.011730 0.008798 0.006843 0.005865 0.003910 0.051808 
0.214076 0.112414 0.012708 0.007820 0.006843 0.006843 0.004888 0.044966 
0.213099 0.118280 0.013685 0.007820 0.005865 0.006843 0.004888 0.038123 
0.211144 0.124145 0.015640 0.007820 0.005865 0.007820 0.005865 0.032258 
0.208211 0.130010 0.017595 0.007820 0.004888 0.007820 0.006843 0.026393 
0.204301 0.136852 0.035191 0.007820 0.003910 0.006843 0.007820 0.022483 
0.201369 0.140762 0.045943 0.009775 0.003910 0.005865 0.008798 0.020528 
0.198436 0.145650 0.053763 0.010753 0.003910 0.004888 0.008798 0.016618 
0.195503 0.149560 0.060606 0.011730 0.003910 0.004888 0.008798 0.015640 
0.192571 0.152493 0.068426 0.013685 0.003910 0.003910 0.007820 0.013685 
0.189638 0.155425 0.075269 0.014663 0.004888 0.003910 0.006843 0.013685 
0.187683 0.157380 0.082111 0.015640 0.004888 0.003910 0.005865 0.012708 
0.185728 0.159335 0.086999 0.015640 0.006843 0.003910 0.004888 0.012708 
0.181818 0.161290 0.092864 0.016618 0.006843 0.003910 0.003910 0.011730 
0.178886 0.163245 0.096774 0.017595 0.006843 0.004888 0.003910 0.010753 
0.173998 0.166178 0.101662 0.017595 0.007820 0.005865 0.003910 0.009775 
0.167155 0.168133 0.106549 0.017595 0.007820 0.005865 0.003910 0.008798 
0.161290 0.170088 0.110459 0.018573 0.006843 0.006843 0.003910 0.007820 
0.154448 0.172043 0.116325 0.021505 0.006843 0.006843 0.004888 0.006843 
0.146628 0.173998 0.122190 0.024438 0.005865 0.007820 0.005865 0.006843 
0.139785 0.173021 0.127077 0.027370 0.005865 0.006843 0.006843 0.006843 
0.132942 0.172043 0.131965 0.032258 0.005865 0.006843 0.007820 0.006843 
0.124145 0.170088 0.135875 0.037146 0.004888 0.005865 0.007820 0.006843 
0.117302 0.168133 0.140762 0.043988 0.004888 0.005865 0.007820 0.007820 
0.108504 0.165200 0.145650 0.049853 0.005865 0.004888 0.007820 0.008798 
0.099707 0.161290 0.148583 0.057674 0.005865 0.003910 0.006843 0.009775 
0.094819 0.158358 0.151515 0.064516 0.006843 0.003910 0.005865 0.009775 
0.088954 0.155425 0.154448 0.071359 0.007820 0.003910 0.004888 0.009775 
0.084066 0.151515 0.154448 0.078201 0.008798 0.003910 0.003910 0.009775 
0.077224 0.148583 0.156403 0.086022 0.009775 0.004888 0.003910 0.008798 
0.070381 0.145650 0.158358 0.093842 0.010753 0.005865 0.003910 0.007820 
0.063539 0.141740 0.158358 0.101662 0.011730 0.005865 0.002933 0.006843 
0.056696 0.138807 0.159335 0.109482 0.011730 0.006843 0.003910 0.005865 
0.047898 0.132942 0.159335 0.117302 0.011730 0.007820 0.003910 0.005865 
0.041056 0.129032 0.161290 0.124145 0.011730 0.007820 0.004888 0.004888 
0.034213 0.124145 0.161290 0.131965 0.011730 0.007820 0.005865 0.004888 
0.028348 0.118280 0.163245 0.137830 0.012708 0.007820 0.006843 0.004888 
0.022483 0.113392 0.163245 0.144673 0.013685 0.006843 0.006843 0.005865 
0.018573 0.106549 0.161290 0.152493 0.015640 0.006843 0.007820 0.006843 
0.014663 0.099707 0.161290 0.159335 0.018573 0.006843 0.007820 0.007820 
0.012708 0.093842 0.159335 0.165200 0.021505 0.005865 0.007820 0.007820 
0.012708 0.086999 0.156403 0.171065 0.024438 0.005865 0.006843 0.008798 
0.012708 0.080156 0.152493 0.175953 0.028348 0.005865 0.005865 0.009775 
0.013685 0.073314 0.148583 0.180841 0.034213 0.005865 0.004888 0.009775 
0.014663 0.066471 0.144673 0.184751 0.039101 0.006843 0.003910 0.008798 
0.014663 0.060606 0.141740 0.187683 0.043988 0.006843 0.003910 0.007820 
0.014663 0.054741 0.136852 0.188661 0.049853 0.007820 0.003910 0.006843 
TURN 9
0.012708 0.043988 0.111437 0.154448 0.043011 0.005865 0.003910 0.007820 
0.012708 0.040078 0.106549 0.156403 0.047898 0.006843 0.003910 0.006843 
0.012708 0.036168 0.102639 0.157380 0.052786 0.007820 0.003910 0.005865 
0.012708 0.033236 0.099707 0.158358 0.057674 0.008798 0.003910 0.004888 
0.012708 0.029326 0.094819 0.158358 0.063539 0.009775 0.003910 0.003910 
0.011730 0.025415 0.090909 0.159335 0.070381 0.010753 0.004888 0.003910 
0.009775 0.022483 0.087977 0.159335 0.075269 0.010753 0.004888 0.003910 
0.008798 0.019550 0.085044 0.160313 0.081134 0.011730 0.005865 0.003910 
0.007820 0.016618 0.080156 0.161290 0.087977 0.012708 0.006843 0.003910 
0.007820 0.013685 0.076246 0.162268 0.092864 0.014663 0.006843 0.003910 
0.006843 0.010753 0.072336 0.162268 0.097752 0.015640 0.007820 0.004888 
0.005865 0.009775 0.066471 0.161290 0.101662 0.017595 0.007820 0.005865 
0.005865 0.007820 0.060606 0.161290 0.105572 0.019550 0.006843 0.005865 
0.006843 0.006843 0.054741 0.158358 0.110459 0.022483 0.006843 0.006843 
0.007820 0.005865 0.048876 0.157380 0.113392 0.025415 0.005865 0.007820 
0.008798 0.005865 0.043988 0.154448 0.117302 0.029326 0.005865 0.007820 
0.009775 0.005865 0.038123 0.152493 0.120235 0.033236 0.004888 0.007820 
0.010753 0.005865 0.032258 0.149560 0.124145 0.039101 0.004888 0.006843 
0.011730 0.006843 0.027370 0.144673 0.127077 0.043988 0.003910 0.005865 
0.011730 0.006843 0.023460 0.141740 0.128055 0.049853 0.004888 0.005865 
0.010753 0.007820 0.019550 0.136852 0.130010 0.056696 0.004888 0.003910 
0.010753 0.007820 0.016618 0.131965 0.130987 0.063539 0.004888 0.003910 
0.010753 0.008798 0.014663 0.127077 0.132942 0.068426 0.004888 0.003910 
0.008798 0.008798 0.012708 0.122190 0.132942 0.074291 0.005865 0.003910 
0.007820 0.008798 0.011730 0.116325 0.133920 0.078201 0.006843 0.003910 
0.006843 0.007820 0.010753 0.110459 0.132942 0.083089 0.007820 0.003910 
0.005865 0.007820 0.010753 0.103617 0.131965 0.087977 0.007820 0.003910 
0.004888 0.006843 0.009775 0.098729 0.131965 0.091887 0.008798 0.004888 
0.004888 0.005865 0.009775 0.093842 0.130010 0.094819 0.008798 0.005865 
0.005865 0.004888 0.008798 0.088954 0.129032 0.098729 0.008798 0.006843 
0.006843 0.004888 0.007820 0.084066 0.128055 0.102639 0.008798 0.007820 
0.006843 0.003910 0.007820 0.073314 0.127077 0.104594 0.008798 0.007820 
0.007820 0.003910 0.006843 0.052786 0.126100 0.107527 0.008798 0.007820 
0.009775 0.003910 0.005865 0.031281 0.125122 0.111437 0.008798 0.007820 
0.010753 0.004888 0.004888 0.020528 0.123167 0.114370 0.007820 0.006843 
0.010753 0.004888 0.004888 0.019550 0.121212 0.117302 0.008798 0.006843 
0.010753 0.005865 0.003910 0.016618 0.118280 0.121212 0.008798 0.005865 
0.010753 0.006843 0.003910 0.014663 0.115347 0.124145 0.009775 0.004888 
0.009775 0.006843 0.004888 0.012708 0.111437 0.127077 0.012708 0.003910 
0.008798 0.007820 0.004888 0.011730 0.107527 0.129032 0.014663 0.003910 
0.006843 0.007820 0.005865 0.010753 0.103617 0.130010 0.018573 0.003910 
0.006843 0.007820 0.005865 0.009775 0.098729 0.130987 0.021505 0.003910 
0.005865 0.006843 0.006843 0.009775 0.094819 0.131965 0.025415 0.004888 
0.004888 0.005865 0.006843 0.010753 0.089932 0.131965 0.030303 0.004888 
0.004888 0.004888 0.006843 0.010753 0.085044 0.130987 0.034213 0.005865 
0.004888 0.003910 0.006843 0.011730 0.081134 0.130010 0.039101 0.006843 
0.005865 0.003910 0.006843 0.012708 0.075269 0.129032 0.044966 0.006843 
0.005865 0.003910 0.005865 0.012708 0.071359 0.128055 0.048876 0.007820 
0.007820 0.002933 0.004888 0.012708 0.068426 0.127077 0.053763 0.007820 
0.008798 0.002933 0.003910 0.011730 0.063539 0.125122 0.057674 0.007820 
0.009775 0.003910 0.003910 0.011730 0.058651 0.123167 0.063539 0.007820 
0.010753 0.004888 0.003910 0.009775 0.054741 0.122190 0.067449 0.006843 
0.010753 0.004888 0.002933 0.008798 0.049853 0.120235 0.071359 0.006843 
0.010753 0.005865 0.002933 0.007820 0.044966 0.119257 0.076246 0.005865 
0.009775 0.006843 0.003910 0.006843 0.040078 0.118280 0.080156 0.005865 
0.008798 0.006843 0.003910 0.006843 0.035191 0.115347 0.085044 0.005865 
0.007820 0.006843 0.004888 0.005865 0.029326 0.113392 0.090909 0.005865 
0.006843 0.006843 0.005865 0.005865 0.024438 0.110459 0.096774 0.005865 
0.005865 0.006843 0.005865 0.006843 0.019550 0.105572 0.101662 0.005865 
0.005865 0.005865 0.005865 0.007820 0.016618 0.101662 0.106549 0.006843 
0.004888 0.004888 0.006843 0.009775 0.012708 0.096774 0.111437 0.007820 
0.004888 0.003910 0.006843 0.010753 0.010753 0.090909 0.114370 0.008798 
0.005865 0.003910 0.005865 0.009775 0.008798 0.086999 0.119257 0.009775 
0.006843 0.002933 0.004888 0.009775 0.007820 0.081134 0.122190 0.010753 
0.007820 0.002933 0.004888 0.009775 0.007820 0.077224 0.124145 0.010753 
0.008798 0.002933 0.003910 0.009775 0.007820 0.072336 0.126100 0.011730 
0.009775 0.002933 0.003910 0.009775 0.008798 0.067449 0.128055 0.011730 
0.009775 0.003910 0.002933 0.009775 0.008798 0.063539 0.129032 0.012708 
0.010753 0.004888 0.002933 0.007820 0.008798 0.058651 0.130987 0.012708 
0.010753 0.004888 0.002933 0.006843 0.008798 0.053763 0.131965 0.013685 
0.010753 0.005865 0.002933 0.005865 0.007820 0.050831 0.131965 0.014663 
0.009775 0.006843 0.002933 0.005865 0.007820 0.044966 0.133920 0.016618 
0.009775 0.006843 0.003910 0.004888 0.006843 0.041056 0.134897 0.018573 
0.007820 0.006843 0.004888 0.004888 0.005865 0.037146 0.136852 0.021505 
0.007820 0.006843 0.004888 0.004888 0.004888 0.032258 0.136852 0.024438 
0.006843 0.005865 0.005865 0.005865 0.003910 0.028348 0.137830 0.028348 
0.005865 0.004888 0.005865 0.006843 0.003910 0.023460 0.137830 0.032258 
0.005865 0.004888 0.005865 0.006843 0.003910 0.019550 0.136852 0.037146 
0.005865 0.003910 0.005865 0.007820 0.003910 0.015640 0.135875 0.043011 
0.006843 0.003910 0.005865 0.008798 0.003910 0.012708 0.132942 0.049853 
0.007820 0.003910 0.004888 0.009775 0.004888 0.009775 0.130987 0.054741 
0.008798 0.002933 0.003910 0.009775 0.005865 0.007820 0.128055 0.059629 
0.009775 0.003910 0.003910 0.009775 0.005865 0.006843 0.124145 0.065494 
0.010753 0.003910 0.002933 0.008798 0.006843 0.006843 0.122190 0.071359 
0.011730 0.003910 0.002933 0.007820 0.006843 0.006843 0.117302 0.078201 
0.012708 0.005865 0.002933 0.006843 0.006843 0.007820 0.113392 0.085044 
0.012708 0.005865 0.002933 0.005865 0.006843 0.007820 0.110459 0.090909 
0.012708 0.006843 0.002933 0.004888 0.006843 0.008798 0.105572 0.095797 
0.011730 0.006843 0.003910 0.004888 0.005865 0.008798 0.102639 0.102639 
0.010753 0.006843 0.004888 0.003910 0.004888 0.008798 0.099707 0.107527 
0.010753 0.006843 0.005865 0.004888 0.003910 0.008798 0.096774 0.112414 
0.009775 0.005865 0.005865 0.005865 0.002933 0.007820 0.092864 0.118280 
0.009775 0.005865 0.006843 0.006843 0.002933 0.006843 0.088954 0.122190 
0.009775 0.004888 0.006843 0.006843 0.002933 0.005865 0.085044 0.127077 
0.010753 0.004888 0.005865 0.007820 0.002933 0.004888 0.079179 0.130987 
0.012708 0.003910 0.004888 0.008798 0.003910 0.003910 0.072336 0.135875 
0.013685 0.003910 0.004888 0.009775 0.004888 0.003910 0.067449 0.137830 
0.015640 0.003910 0.003910 0.008798 0.005865 0.003910 0.062561 0.139785 
0.018573 0.004888 0.003910 0.008798 0.005865 0.004888 0.055718 0.141740 
0.022483 0.004888 0.002933 0.007820 0.006843 0.004888 0.049853 0.141740 
0.025415 0.005865 0.002933 0.006843 0.006843 0.005865 0.044966 0.142717 
0.029326 0.006843 0.002933 0.005865 0.005865 0.006843 0.040078 0.142717 
0.032258 0.006843 0.003910 0.004888 0.005865 0.006843 0.036168 0.142717 
0.036168 0.007820 0.004888 0.003910 0.004888 0.007820 0.032258 0.143695 
0.040078 0.007820 0.004888 0.003910 0.003910 0.007820 0.028348 0.143695 
0.043988 0.007820 0.005865 0.004888 0.003910 0.006843 0.026393 0.143695 
0.049853 0.006843 0.005865 0.005865 0.002933 0.005865 0.022483 0.144673 
0.054741 0.006843 0.005865 0.006843 0.002933 0.005865 0.020528 0.144673 
0.060606 0.006843 0.005865 0.007820 0.002933 0.004888 0.017595 0.145650 
0.068426 0.006843 0.005865 0.008798 0.003910 0.003910 0.014663 0.143695 
0.075269 0.005865 0.004888 0.008798 0.003910 0.003910 0.011730 0.143695 
0.084066 0.006843 0.004888 0.008798 0.004888 0.002933 0.009775 0.141740 
0.090909 0.006843 0.003910 0.008798 0.005865 0.003910 0.007820 0.139785 
0.097752 0.007820 0.003910 0.007820 0.005865 0.004888 0.006843 0.137830 
0.104594 0.008798 0.003910 0.006843 0.006843 0.004888 0.006843 0.133920 
0.110459 0.009775 0.003910 0.005865 0.006843 0.005865 0.005865 0.130010 
0.116325 0.011730 0.003910 0.005865 0.005865 0.006843 0.005865 0.126100 
0.121212 0.013685 0.004888 0.004888 0.004888 0.006843 0.006843 0.122190 
0.125122 0.015640 0.005865 0.004888 0.003910 0.007820 0.007820 0.118280 
0.130010 0.018573 0.006843 0.004888 0.003910 0.007820 0.007820 0.114370 
0.134897 0.020528 0.006843 0.005865 0.002933 0.006843 0.008798 0.110459 
0.137830 0.022483 0.007820 0.005865 0.002933 0.005865 0.008798 0.107527 
0.142717 0.025415 0.007820 0.007820 0.002933 0.004888 0.008798 0.103617 
0.145650 0.029326 0.007820 0.007820 0.002933 0.003910 0.008798 0.099707 
0.149560 0.033236 0.007820 0.008798 0.003910 0.003910 0.008798 0.095797 
0.153470 0.037146 0.007820 0.009775 0.003910 0.002933 0.007820 0.091887 
0.158358 0.041056 0.007820 0.009775 0.004888 0.002933 0.006843 0.087977 
0.161290 0.045943 0.007820 0.009775 0.005865 0.002933 0.005865 0.084066 
0.165200 0.052786 0.006843 0.008798 0.005865 0.003910 0.004888 0.078201 
0.167155 0.059629 0.006843 0.008798 0.006843 0.003910 0.004888 0.071359 
0.169110 0.066471 0.007820 0.007820 0.006843 0.004888 0.003910 0.065494 
0.171065 0.074291 0.007820 0.006843 0.006843 0.005865 0.003910 0.058651 
0.173021 0.079179 0.008798 0.006843 0.005865 0.005865 0.003910 0.052786 
0.173021 0.085044 0.009775 0.006843 0.005865 0.006843 0.004888 0.047898 
0.172043 0.090909 0.010753 0.005865 0.004888 0.007820 0.005865 0.041056 
0.171065 0.096774 0.012708 0.005865 0.004888 0.007820 0.006843 0.034213 
0.169110 0.100684 0.013685 0.006843 0.003910 0.006843 0.006843 0.030303 
0.168133 0.104594 0.015640 0.006843 0.003910 0.006843 0.007820 0.026393 
0.166178 0.109482 0.025415 0.007820 0.003910 0.005865 0.007820 0.023460 
0.163245 0.113392 0.037146 0.008798 0.002933 0.004888 0.008798 0.020528 
0.161290 0.116325 0.043011 0.010753 0.003910 0.003910 0.007820 0.018573 
0.159335 0.119257 0.047898 0.010753 0.003910 0.003910 0.007820 0.016618 
0.157380 0.121212 0.053763 0.011730 0.003910 0.002933 0.006843 0.014663 
0.157380 0.124145 0.058651 0.012708 0.004888 0.002933 0.005865 0.013685 
0.154448 0.126100 0.065494 0.013685 0.005865 0.002933 0.004888 0.012708 
0.151515 0.129032 0.071359 0.013685 0.005865 0.003910 0.003910 0.011730 
0.149560 0.130010 0.076246 0.013685 0.006843 0.003910 0.003910 0.010753 
0.146628 0.131965 0.079179 0.013685 0.006843 0.004888 0.002933 0.009775 
0.142717 0.135875 0.083089 0.013685 0.006843 0.005865 0.002933 0.007820 
0.137830 0.136852 0.086999 0.014663 0.006843 0.005865 0.002933 0.007820 
0.131965 0.137830 0.089932 0.015640 0.006843 0.006843 0.003910 0.006843 
0.127077 0.139785 0.094819 0.017595 0.005865 0.006843 0.004888 0.005865 
0.120235 0.139785 0.099707 0.019550 0.005865 0.006843 0.005865 0.005865 
0.114370 0.140762 0.104594 0.022483 0.004888 0.006843 0.006843 0.005865 
0.107527 0.138807 0.107527 0.027370 0.004888 0.005865 0.007820 0.006843 
0.100684 0.137830 0.112414 0.032258 0.004888 0.005865 0.007820 0.006843 
0.095797 0.134897 0.115347 0.037146 0.004888 0.004888 0.007820 0.006843 
0.087977 0.132942 0.119257 0.043011 0.004888 0.004888 0.007820 0.007820 
0.082111 0.130987 0.121212 0.048876 0.004888 0.003910 0.006843 0.008798 
0.077224 0.128055 0.124145 0.055718 0.005865 0.003910 0.005865 0.008798 
0.072336 0.124145 0.126100 0.062561 0.006843 0.003910 0.004888 0.009775 
0.068426 0.121212 0.127077 0.068426 0.007820 0.003910 0.004888 0.009775 
0.063539 0.118280 0.127077 0.075269 0.007820 0.003910 0.003910 0.008798 
0.057674 0.114370 0.128055 0.084066 0.008798 0.004888 0.002933 0.007820 
0.052786 0.111437 0.129032 0.088954 0.009775 0.004888 0.002933 0.007820 
0.046921 0.109482 0.128055 0.094819 0.009775 0.005865 0.002933 0.005865 
0.042033 0.105572 0.128055 0.099707 0.009775 0.006843 0.002933 0.005865 
0.036168 0.101662 0.128055 0.104594 0.010753 0.006843 0.003910 0.004888 
0.030303 0.097752 0.130010 0.111437 0.010753 0.007820 0.004888 0.004888 
0.024438 0.093842 0.130010 0.115347 0.011730 0.007820 0.005865 0.003910 
0.020528 0.089932 0.130010 0.120235 0.013685 0.007820 0.005865 0.003910 
0.015640 0.084066 0.130010 0.126100 0.015640 0.006843 0.006843 0.004888 
0.012708 0.078201 0.128055 0.131965 0.017595 0.006843 0.006843 0.005865 
0.010753 0.073314 0.127077 0.135875 0.020528 0.006843 0.007820 0.005865 
0.009775 0.068426 0.125122 0.140762 0.023460 0.005865 0.007820 0.006843 
0.008798 0.062561 0.122190 0.144673 0.026393 0.005865 0.006843 0.007820 
0.009775 0.056696 0.119257 0.148583 0.030303 0.005865 0.006843 0.007820 
0.009775 0.050831 0.116325 0.151515 0.035191 0.005865 0.005865 0.008798 
0.011730 0.044966 0.112414 0.154448 0.042033 0.005865 0.004888 0.008798 
0.011730 0.040078 0.108504 0.157380 0.045943 0.005865 0.004888 0.008798 
TURN 10
0.012708 0.042033 0.090909 0.124145 0.035191 0.006843 0.002933 0.003910 
0.011730 0.039101 0.088954 0.126100 0.038123 0.007820 0.002933 0.003910 
0.010753 0.036168 0.086022 0.126100 0.042033 0.007820 0.003910 0.002933 
0.009775 0.032258 0.084066 0.127077 0.044966 0.008798 0.004888 0.002933 
0.007820 0.028348 0.082111 0.128055 0.049853 0.008798 0.005865 0.002933 
0.006843 0.024438 0.079179 0.130010 0.054741 0.008798 0.005865 0.003910 
0.005865 0.019550 0.076246 0.132942 0.059629 0.008798 0.006843 0.004888 
0.005865 0.016618 0.073314 0.133920 0.064516 0.008798 0.006843 0.005865 
0.005865 0.012708 0.068426 0.135875 0.070381 0.008798 0.005865 0.005865 
0.006843 0.009775 0.065494 0.136852 0.075269 0.009775 0.005865 0.006843 
0.007820 0.007820 0.060606 0.136852 0.080156 0.011730 0.004888 0.007820 
0.009775 0.006843 0.056696 0.136852 0.084066 0.012708 0.004888 0.007820 
0.010753 0.006843 0.050831 0.135875 0.088954 0.015640 0.003910 0.007820 
0.011730 0.006843 0.045943 0.131965 0.091887 0.018573 0.003910 0.006843 
0.011730 0.007820 0.041056 0.130010 0.095797 0.022483 0.003910 0.005865 
0.011730 0.008798 0.037146 0.126100 0.097752 0.025415 0.003910 0.003910 
0.010753 0.008798 0.033236 0.122190 0.099707 0.029326 0.004888 0.003910 
0.009775 0.008798 0.029326 0.120235 0.101662 0.033236 0.004888 0.002933 
0.007820 0.008798 0.027370 0.117302 0.101662 0.038123 0.005865 0.002933 
0.006843 0.008798 0.024438 0.114370 0.102639 0.042033 0.005865 0.002933 
0.006843 0.008798 0.022483 0.112414 0.103617 0.045943 0.006843 0.003910 
0.005865 0.007820 0.020528 0.110459 0.103617 0.049853 0.006843 0.003910 
0.004888 0.006843 0.018573 0.108504 0.104594 0.053763 0.007820 0.004888 
0.004888 0.005865 0.015640 0.105572 0.105572 0.057674 0.007820 0.005865 
0.005865 0.004888 0.013685 0.102639 0.106549 0.060606 0.006843 0.006843 
0.006843 0.003910 0.011730 0.098729 0.107527 0.064516 0.006843 0.007820 
0.007820 0.003910 0.009775 0.093842 0.108504 0.067449 0.006843 0.007820 
0.008798 0.003910 0.007820 0.089932 0.108504 0.071359 0.005865 0.007820 
0.009775 0.003910 0.006843 0.085044 0.109482 0.074291 0.005865 0.007820 
0.010753 0.004888 0.005865 0.080156 0.109482 0.078201 0.005865 0.006843 
0.010753 0.004888 0.004888 0.074291 0.109482 0.082111 0.005865 0.005865 
0.011730 0.005865 0.004888 0.067449 0.108504 0.086022 0.005865 0.004888 
0.010753 0.006843 0.004888 0.054741 0.106549 0.089932 0.005865 0.003910 
0.009775 0.007820 0.004888 0.035191 0.105572 0.092864 0.006843 0.003910 
0.008798 0.007820 0.004888 0.017595 0.102639 0.096774 0.007820 0.003910 
0.007820 0.007820 0.005865 0.013685 0.099707 0.098729 0.008798 0.003910 
0.006843 0.007820 0.006843 0.012708 0.096774 0.101662 0.009775 0.003910 
0.004888 0.006843 0.007820 0.012708 0.092864 0.102639 0.011730 0.004888 
0.004888 0.005865 0.007820 0.011730 0.090909 0.103617 0.012708 0.004888 
0.004888 0.004888 0.007820 0.012708 0.087977 0.103617 0.014663 0.005865 
0.004888 0.004888 0.006843 0.012708 0.084066 0.104594 0.017595 0.006843 
0.005865 0.002933 0.006843 0.013685 0.082111 0.104594 0.019550 0.006843 
0.006843 0.002933 0.005865 0.013685 0.079179 0.105572 0.021505 0.007820 
0.007820 0.002933 0.004888 0.013685 0.077224 0.105572 0.024438 0.007820 
0.008798 0.002933 0.004888 0.012708 0.074291 0.104594 0.027370 0.006843 
0.009775 0.003910 0.003910 0.011730 0.071359 0.105572 0.030303 0.006843 
0.010753 0.004888 0.002933 0.011730 0.067449 0.105572 0.035191 0.005865 
0.010753 0.004888 0.002933 0.009775 0.064516 0.106549 0.039101 0.005865 
0.009775 0.005865 0.002933 0.008798 0.059629 0.106549 0.043011 0.004888 
0.009775 0.006843 0.003910 0.007820 0.054741 0.105572 0.046921 0.004888 
0.008798 0.006843 0.003910 0.006843 0.050831 0.104594 0.051808 0.003910 
0.006843 0.006843 0.004888 0.005865 0.045943 0.103617 0.055718 0.003910 
0.005865 0.006843 0.005865 0.005865 0.041056 0.102639 0.060606 0.004888 
0.005865 0.005865 0.005865 0.005865 0.036168 0.100684 0.065494 0.004888 
0.004888 0.005865 0.005865 0.006843 0.032258 0.097752 0.070381 0.005865 
0.004888 0.004888 0.006843 0.007820 0.027370 0.094819 0.073314 0.006843 
0.004888 0.003910 0.005865 0.008798 0.023460 0.090909 0.077224 0.007820 
0.005865 0.002933 0.005865 0.009775 0.020528 0.088954 0.081134 0.007820 
0.005865 0.002933 0.004888 0.010753 0.017595 0.085044 0.084066 0.008798 
0.007820 0.002933 0.004888 0.010753 0.016618 0.082111 0.086999 0.008798 
0.008798 0.002933 0.003910 0.011730 0.014663 0.078201 0.088954 0.008798 
0.009775 0.002933 0.002933 0.010753 0.013685 0.075269 0.090909 0.008798 
0.009775 0.003910 0.002933 0.009775 0.011730 0.073314 0.093842 0.007820 
0.010753 0.005865 0.002933 0.006843 0.010753 0.070381 0.095797 0.007820 
0.009775 0.005865 0.002933 0.005865 0.009775 0.067449 0.098729 0.007820 
0.008798 0.006843 0.002933 0.004888 0.007820 0.065494 0.101662 0.007820 
0.008798 0.006843 0.003910 0.004888 0.007820 0.060606 0.104594 0.007820 
0.006843 0.006843 0.004888 0.004888 0.006843 0.057674 0.106549 0.007820 
0.005865 0.006843 0.005865 0.004888 0.004888 0.053763 0.108504 0.008798 
0.005865 0.005865 0.005865 0.005865 0.004888 0.048876 0.110459 0.010753 
0.004888 0.005865 0.005865 0.005865 0.003910 0.043988 0.112414 0.012708 
0.004888 0.004888 0.005865 0.006843 0.003910 0.039101 0.113392 0.015640 
0.004888 0.003910 0.005865 0.007820 0.003910 0.034213 0.114370 0.018573 
0.005865 0.002933 0.005865 0.008798 0.003910 0.028348 0.113392 0.021505 
0.006843 0.002933 0.004888 0.009775 0.004888 0.024438 0.113392 0.024438 
0.007820 0.002933 0.003910 0.009775 0.005865 0.020528 0.112414 0.028348 
0.008798 0.002933 0.003910 0.009775 0.005865 0.017595 0.110459 0.031281 
0.009775 0.003910 0.002933 0.008798 0.006843 0.015640 0.109482 0.034213 
0.009775 0.003910 0.002933 0.007820 0.006843 0.013685 0.107527 0.037146 
0.010753 0.004888 0.002933 0.006843 0.007820 0.012708 0.105572 0.040078 
0.010753 0.005865 0.002933 0.005865 0.006843 0.011730 0.104594 0.043011 
0.009775 0.005865 0.002933 0.004888 0.006843 0.010753 0.103617 0.045943 
0.008798 0.006843 0.003910 0.004888 0.005865 0.010753 0.101662 0.050831 
0.008798 0.006843 0.004888 0.004888 0.004888 0.009775 0.100684 0.056696 
0.007820 0.006843 0.004888 0.004888 0.003910 0.009775 0.098729 0.062561 
0.006843 0.005865 0.005865 0.005865 0.003910 0.008798 0.096774 0.068426 
0.006843 0.004888 0.005865 0.005865 0.003910 0.006843 0.094819 0.074291 
0.006843 0.004888 0.005865 0.006843 0.002933 0.006843 0.091887 0.079179 
0.007820 0.003910 0.005865 0.008798 0.003910 0.005865 0.088954 0.085044 
0.008798 0.003910 0.004888 0.008798 0.003910 0.004888 0.085044 0.089932 
0.009775 0.002933 0.004888 0.009775 0.004888 0.004888 0.081134 0.095797 
0.010753 0.002933 0.003910 0.008798 0.004888 0.003910 0.076246 0.099707 
0.011730 0.003910 0.002933 0.008798 0.005865 0.003910 0.072336 0.101662 
0.012708 0.003910 0.002933 0.007820 0.006843 0.004888 0.068426 0.104594 
0.013685 0.004888 0.002933 0.006843 0.006843 0.005865 0.064516 0.106549 
0.014663 0.005865 0.002933 0.004888 0.006843 0.005865 0.059629 0.108504 
0.014663 0.005865 0.002933 0.004888 0.005865 0.006843 0.055718 0.109482 
0.014663 0.006843 0.003910 0.003910 0.004888 0.007820 0.052786 0.111437 
0.015640 0.006843 0.004888 0.003910 0.004888 0.007820 0.048876 0.111437 
0.016618 0.006843 0.004888 0.003910 0.003910 0.006843 0.045943 0.112414 
0.018573 0.005865 0.005865 0.004888 0.002933 0.006843 0.042033 0.114370 
0.020528 0.005865 0.005865 0.005865 0.002933 0.005865 0.039101 0.116325 
0.023460 0.004888 0.005865 0.006843 0.002933 0.004888 0.035191 0.118280 
0.027370 0.004888 0.005865 0.007820 0.002933 0.003910 0.031281 0.119257 
0.032258 0.004888 0.004888 0.008798 0.003910 0.003910 0.026393 0.121212 
0.038123 0.004888 0.003910 0.008798 0.004888 0.002933 0.022483 0.122190 
0.043988 0.004888 0.003910 0.008798 0.005865 0.002933 0.018573 0.121212 
0.049853 0.004888 0.003910 0.007820 0.005865 0.002933 0.015640 0.121212 
0.055718 0.005865 0.002933 0.006843 0.005865 0.003910 0.012708 0.120235 
0.060606 0.006843 0.002933 0.005865 0.006843 0.004888 0.010753 0.118280 
0.066471 0.007820 0.002933 0.005865 0.005865 0.005865 0.008798 0.116325 
0.072336 0.007820 0.003910 0.004888 0.005865 0.005865 0.007820 0.114370 
0.076246 0.008798 0.003910 0.003910 0.005865 0.006843 0.006843 0.111437 
0.081134 0.009775 0.004888 0.003910 0.004888 0.006843 0.007820 0.110459 
0.084066 0.009775 0.005865 0.003910 0.002933 0.006843 0.008798 0.107527 
0.088954 0.009775 0.005865 0.004888 0.002933 0.006843 0.008798 0.104594 
0.093842 0.010753 0.005865 0.004888 0.002933 0.005865 0.008798 0.102639 
0.096774 0.010753 0.005865 0.006843 0.002933 0.003910 0.008798 0.101662 
0.100684 0.012708 0.006843 0.007820 0.002933 0.003910 0.008798 0.099707 
0.106549 0.013685 0.006843 0.008798 0.002933 0.003910 0.008798 0.097752 
0.111437 0.015640 0.005865 0.008798 0.003910 0.002933 0.007820 0.094819 
0.116325 0.018573 0.004888 0.008798 0.003910 0.002933 0.005865 0.091887 
0.120235 0.021505 0.004888 0.008798 0.004888 0.002933 0.005865 0.087977 
0.125122 0.025415 0.004888 0.007820 0.005865 0.003910 0.004888 0.084066 
0.130010 0.030303 0.004888 0.006843 0.006843 0.004888 0.003910 0.078201 
0.132942 0.034213 0.004888 0.006843 0.005865 0.004888 0.003910 0.074291 
0.134897 0.039101 0.004888 0.005865 0.005865 0.005865 0.003910 0.070381 
0.135875 0.043988 0.005865 0.004888 0.005865 0.006843 0.003910 0.065494 
0.136852 0.049853 0.006843 0.004888 0.004888 0.006843 0.004888 0.059629 
0.136852 0.054741 0.007820 0.004888 0.003910 0.007820 0.005865 0.055718 
0.136852 0.059629 0.008798 0.004888 0.003910 0.006843 0.006843 0.050831 
0.137830 0.063539 0.009775 0.005865 0.002933 0.005865 0.007820 0.047898 
0.137830 0.067449 0.009775 0.006843 0.002933 0.004888 0.007820 0.043988 
0.137830 0.071359 0.010753 0.007820 0.002933 0.003910 0.007820 0.040078 
0.136852 0.074291 0.011730 0.007820 0.002933 0.003910 0.007820 0.037146 
0.137830 0.077224 0.011730 0.008798 0.003910 0.002933 0.006843 0.033236 
0.138807 0.081134 0.011730 0.009775 0.003910 0.002933 0.005865 0.030303 
0.139785 0.084066 0.012708 0.009775 0.004888 0.002933 0.004888 0.027370 
0.138807 0.087977 0.026393 0.009775 0.005865 0.002933 0.003910 0.023460 
0.139785 0.091887 0.030303 0.008798 0.005865 0.003910 0.003910 0.019550 
0.138807 0.096774 0.035191 0.007820 0.005865 0.004888 0.002933 0.015640 
0.136852 0.099707 0.039101 0.007820 0.005865 0.005865 0.002933 0.012708 
0.134897 0.103617 0.044966 0.007820 0.005865 0.006843 0.003910 0.009775 
0.130987 0.106549 0.051808 0.007820 0.004888 0.006843 0.004888 0.007820 
0.127077 0.108504 0.056696 0.007820 0.004888 0.006843 0.005865 0.006843 
0.123167 0.110459 0.061584 0.008798 0.003910 0.006843 0.005865 0.006843 
0.119257 0.110459 0.066471 0.009775 0.003910 0.005865 0.006843 0.006843 
0.115347 0.110459 0.069404 0.010753 0.002933 0.005865 0.007820 0.007820 
0.111437 0.111437 0.073314 0.012708 0.002933 0.004888 0.007820 0.007820 
0.107527 0.111437 0.075269 0.013685 0.003910 0.003910 0.007820 0.008798 
0.104594 0.110459 0.078201 0.016618 0.003910 0.002933 0.006843 0.008798 
0.100684 0.111437 0.081134 0.019550 0.004888 0.002933 0.005865 0.009775 
0.097752 0.111437 0.084066 0.022483 0.004888 0.002933 0.004888 0.009775 
0.095797 0.110459 0.086022 0.024438 0.005865 0.002933 0.003910 0.009775 
0.092864 0.110459 0.086999 0.027370 0.005865 0.003910 0.003910 0.008798 
0.088954 0.109482 0.089932 0.030303 0.006843 0.003910 0.002933 0.007820 
0.085044 0.108504 0.091887 0.033236 0.006843 0.004888 0.002933 0.007820 
0.082111 0.109482 0.093842 0.036168 0.006843 0.004888 0.002933 0.006843 
0.076246 0.108504 0.095797 0.039101 0.006843 0.005865 0.002933 0.005865 
0.071359 0.107527 0.098729 0.043988 0.006843 0.005865 0.002933 0.004888 
0.064516 0.106549 0.100684 0.047898 0.005865 0.006843 0.004888 0.004888 
0.060606 0.103617 0.102639 0.053763 0.006843 0.006843 0.004888 0.003910 
0.054741 0.102639 0.104594 0.057674 0.005865 0.006843 0.004888 0.003910 
0.047898 0.098729 0.106549 0.064516 0.005865 0.005865 0.006843 0.004888 
0.043011 0.095797 0.107527 0.069404 0.005865 0.005865 0.006843 0.004888 
0.038123 0.092864 0.108504 0.076246 0.005865 0.004888 0.007820 0.005865 
0.033236 0.088954 0.108504 0.081134 0.005865 0.004888 0.006843 0.005865 
0.028348 0.084066 0.109482 0.086022 0.006843 0.004888 0.006843 0.006843 
0.023460 0.080156 0.108504 0.093842 0.007820 0.003910 0.006843 0.007820 
0.020528 0.075269 0.108504 0.098729 0.008798 0.003910 0.005865 0.007820 
0.018573 0.071359 0.107527 0.103617 0.011730 0.003910 0.004888 0.008798 
0.016618 0.067449 0.105572 0.107527 0.013685 0.003910 0.004888 0.008798 
0.015640 0.063539 0.104594 0.111437 0.016618 0.003910 0.003910 0.008798 
0.014663 0.060606 0.102639 0.113392 0.018573 0.004888 0.003910 0.007820 
0.014663 0.057674 0.099707 0.116325 0.021505 0.004888 0.002933 0.006843 
0.014663 0.054741 0.098729 0.118280 0.024438 0.005865 0.002933 0.005865 
0.013685 0.050831 0.094819 0.120235 0.028348 0.006843 0.002933 0.004888 
0.013685 0.046921 0.092864 0.121212 0.031281 0.007820 0.002933 0.003910 
0.012708 0.043011 0.091887 0.123167 0.034213 0.007820 0.003910 0.003910 
0.010753 0.040078 0.088954 0.125122 0.038123 0.008798 0.004888 0.003910 
TURN 11
0.009775 0.032258 0.078201 0.107527 0.030303 0.004888 0.003910 0.007820 
0.009775 0.029326 0.075269 0.109482 0.034213 0.004888 0.003910 0.007820 
0.010753 0.025415 0.072336 0.110459 0.039101 0.004888 0.002933 0.006843 
0.010753 0.023460 0.069404 0.110459 0.042033 0.004888 0.002933 0.006843 
0.010753 0.020528 0.065494 0.110459 0.046921 0.006843 0.002933 0.006843 
0.010753 0.018573 0.062561 0.111437 0.051808 0.007820 0.002933 0.004888 
0.010753 0.016618 0.059629 0.111437 0.056696 0.007820 0.002933 0.003910 
0.009775 0.014663 0.056696 0.111437 0.061584 0.009775 0.003910 0.002933 
0.008798 0.013685 0.053763 0.110459 0.065494 0.011730 0.004888 0.002933 
0.008798 0.011730 0.051808 0.110459 0.068426 0.012708 0.004888 0.002933 
0.007820 0.010753 0.048876 0.110459 0.070381 0.014663 0.004888 0.002933 
0.005865 0.009775 0.046921 0.108504 0.071359 0.016618 0.005865 0.003910 
0.005865 0.008798 0.043011 0.107527 0.074291 0.018573 0.006843 0.003910 
0.004888 0.007820 0.040078 0.108504 0.076246 0.020528 0.006843 0.005865 
0.004888 0.006843 0.036168 0.107527 0.078201 0.022483 0.006843 0.006843 
0.005865 0.005865 0.033236 0.106549 0.079179 0.024438 0.006843 0.006843 
0.006843 0.004888 0.029326 0.106549 0.081134 0.026393 0.005865 0.007820 
0.006843 0.003910 0.025415 0.104594 0.083089 0.029326 0.004888 0.007820 
0.008798 0.003910 0.021505 0.102639 0.085044 0.032258 0.004888 0.007820 
0.009775 0.003910 0.018573 0.100684 0.086999 0.035191 0.003910 0.007820 
0.010753 0.004888 0.015640 0.097752 0.088954 0.040078 0.003910 0.006843 
0.010753 0.005865 0.013685 0.093842 0.089932 0.043988 0.003910 0.004888 
0.010753 0.006843 0.010753 0.089932 0.091887 0.048876 0.003910 0.004888 
0.010753 0.006843 0.009775 0.086999 0.091887 0.051808 0.003910 0.003910 
0.009775 0.007820 0.008798 0.081134 0.091887 0.056696 0.004888 0.002933 
0.007820 0.007820 0.008798 0.077224 0.091887 0.059629 0.005865 0.002933 
0.006843 0.007820 0.007820 0.071359 0.090909 0.063539 0.005865 0.002933 
0.004888 0.006843 0.008798 0.068426 0.089932 0.065494 0.006843 0.003910 
0.004888 0.005865 0.008798 0.065494 0.088954 0.068426 0.007820 0.004888 
0.004888 0.004888 0.007820 0.062561 0.087977 0.069404 0.007820 0.005865 
0.004888 0.003910 0.007820 0.060606 0.086999 0.071359 0.007820 0.006843 
0.005865 0.003910 0.006843 0.056696 0.087977 0.072336 0.007820 0.006843 
0.007820 0.002933 0.005865 0.043011 0.086999 0.074291 0.006843 0.007820 
0.008798 0.002933 0.004888 0.028348 0.086999 0.076246 0.006843 0.006843 
0.009775 0.003910 0.003910 0.017595 0.086022 0.078201 0.005865 0.006843 
0.010753 0.004888 0.003910 0.015640 0.085044 0.081134 0.006843 0.005865 
0.010753 0.005865 0.003910 0.012708 0.083089 0.083089 0.006843 0.004888 
0.010753 0.006843 0.003910 0.011730 0.081134 0.085044 0.007820 0.003910 
0.009775 0.006843 0.003910 0.009775 0.078201 0.086999 0.009775 0.003910 
0.008798 0.007820 0.004888 0.008798 0.076246 0.088954 0.011730 0.002933 
0.006843 0.007820 0.004888 0.007820 0.072336 0.090909 0.014663 0.002933 
0.004888 0.006843 0.006843 0.007820 0.068426 0.090909 0.018573 0.003910 
0.004888 0.005865 0.006843 0.008798 0.066471 0.090909 0.020528 0.003910 
0.003910 0.004888 0.006843 0.009775 0.062561 0.089932 0.024438 0.005865 
0.003910 0.003910 0.006843 0.010753 0.060606 0.089932 0.027370 0.005865 
0.004888 0.003910 0.005865 0.010753 0.057674 0.088954 0.030303 0.006843 
0.006843 0.002933 0.004888 0.011730 0.054741 0.087977 0.033236 0.006843 
0.007820 0.002933 0.004888 0.011730 0.052786 0.087977 0.036168 0.006843 
0.008798 0.002933 0.003910 0.010753 0.049853 0.086022 0.039101 0.006843 
0.009775 0.003910 0.002933 0.009775 0.046921 0.086022 0.042033 0.005865 
0.010753 0.003910 0.002933 0.008798 0.043988 0.086022 0.044966 0.005865 
0.010753 0.004888 0.002933 0.007820 0.042033 0.085044 0.046921 0.004888 
0.010753 0.006843 0.002933 0.006843 0.038123 0.086022 0.049853 0.004888 
0.009775 0.006843 0.002933 0.005865 0.034213 0.085044 0.053763 0.003910 
0.007820 0.007820 0.003910 0.004888 0.030303 0.083089 0.057674 0.003910 
0.006843 0.007820 0.004888 0.004888 0.025415 0.082111 0.061584 0.003910 
0.005865 0.006843 0.005865 0.004888 0.021505 0.080156 0.065494 0.004888 
0.004888 0.005865 0.005865 0.005865 0.018573 0.077224 0.069404 0.004888 
0.004888 0.004888 0.006843 0.007820 0.014663 0.073314 0.073314 0.005865 
0.004888 0.003910 0.006843 0.008798 0.011730 0.069404 0.075269 0.007820 
0.004888 0.002933 0.005865 0.009775 0.010753 0.066471 0.078201 0.007820 
0.005865 0.002933 0.004888 0.010753 0.009775 0.063539 0.079179 0.008798 
0.006843 0.002933 0.003910 0.009775 0.008798 0.059629 0.081134 0.008798 
0.008798 0.002933 0.003910 0.009775 0.008798 0.056696 0.083089 0.008798 
0.009775 0.002933 0.002933 0.008798 0.008798 0.054741 0.083089 0.008798 
0.009775 0.003910 0.002933 0.007820 0.008798 0.052786 0.085044 0.008798 
0.010753 0.004888 0.002933 0.005865 0.008798 0.049853 0.086022 0.007820 
0.009775 0.005865 0.002933 0.005865 0.007820 0.047898 0.086999 0.007820 
0.008798 0.005865 0.002933 0.004888 0.006843 0.044966 0.088954 0.008798 
0.008798 0.006843 0.003910 0.003910 0.006843 0.043011 0.089932 0.009775 
0.006843 0.006843 0.004888 0.003910 0.004888 0.039101 0.091887 0.010753 
0.006843 0.006843 0.004888 0.003910 0.004888 0.036168 0.093842 0.011730 
0.005865 0.005865 0.005865 0.004888 0.003910 0.032258 0.094819 0.013685 
0.004888 0.004888 0.006843 0.005865 0.002933 0.028348 0.095797 0.016618 
0.004888 0.003910 0.006843 0.006843 0.002933 0.024438 0.096774 0.019550 
0.004888 0.003910 0.005865 0.007820 0.003910 0.020528 0.095797 0.022483 
0.005865 0.002933 0.004888 0.008798 0.003910 0.017595 0.095797 0.026393 
0.006843 0.002933 0.003910 0.009775 0.004888 0.014663 0.093842 0.029326 
0.008798 0.002933 0.003910 0.009775 0.005865 0.011730 0.092864 0.032258 
0.008798 0.002933 0.002933 0.008798 0.005865 0.009775 0.090909 0.035191 
0.009775 0.003910 0.002933 0.007820 0.006843 0.008798 0.088954 0.038123 
0.010753 0.004888 0.001955 0.006843 0.006843 0.008798 0.086999 0.041056 
0.010753 0.005865 0.002933 0.005865 0.006843 0.008798 0.086022 0.043988 
0.009775 0.005865 0.002933 0.003910 0.005865 0.008798 0.085044 0.047898 
0.008798 0.006843 0.003910 0.003910 0.004888 0.008798 0.083089 0.052786 
0.007820 0.006843 0.004888 0.003910 0.003910 0.008798 0.082111 0.056696 
0.006843 0.005865 0.005865 0.003910 0.002933 0.007820 0.080156 0.061584 
0.006843 0.005865 0.005865 0.004888 0.002933 0.006843 0.079179 0.066471 
0.006843 0.004888 0.005865 0.006843 0.002933 0.005865 0.076246 0.071359 
0.006843 0.003910 0.005865 0.007820 0.002933 0.004888 0.074291 0.075269 
0.007820 0.002933 0.004888 0.008798 0.003910 0.003910 0.071359 0.080156 
0.008798 0.002933 0.004888 0.009775 0.004888 0.003910 0.067449 0.083089 
0.009775 0.002933 0.003910 0.009775 0.004888 0.003910 0.063539 0.086022 
0.011730 0.003910 0.002933 0.007820 0.005865 0.003910 0.059629 0.087977 
0.012708 0.003910 0.002933 0.006843 0.006843 0.004888 0.055718 0.088954 
0.013685 0.004888 0.002933 0.005865 0.006843 0.005865 0.051808 0.090909 
0.013685 0.005865 0.002933 0.004888 0.005865 0.006843 0.048876 0.090909 
0.013685 0.006843 0.003910 0.003910 0.004888 0.006843 0.045943 0.091887 
0.013685 0.006843 0.004888 0.003910 0.003910 0.006843 0.044966 0.092864 
0.014663 0.005865 0.004888 0.003910 0.002933 0.006843 0.041056 0.093842 
0.015640 0.005865 0.005865 0.004888 0.002933 0.005865 0.039101 0.095797 
0.017595 0.004888 0.005865 0.005865 0.002933 0.004888 0.036168 0.097752 
0.019550 0.003910 0.005865 0.007820 0.002933 0.003910 0.032258 0.099707 
0.024438 0.003910 0.004888 0.008798 0.003910 0.002933 0.028348 0.101662 
0.028348 0.003910 0.003910 0.008798 0.004888 0.002933 0.024438 0.102639 
0.033236 0.003910 0.003910 0.008798 0.005865 0.002933 0.020528 0.102639 
0.039101 0.004888 0.002933 0.007820 0.005865 0.003910 0.016618 0.102639 
0.043988 0.005865 0.002933 0.006843 0.006843 0.004888 0.013685 0.101662 
0.047898 0.006843 0.002933 0.004888 0.006843 0.005865 0.011730 0.099707 
0.051808 0.006843 0.003910 0.003910 0.004888 0.006843 0.010753 0.098729 
0.055718 0.007820 0.003910 0.003910 0.004888 0.006843 0.009775 0.096774 
0.057674 0.007820 0.004888 0.003910 0.003910 0.006843 0.009775 0.095797 
0.062561 0.007820 0.005865 0.003910 0.002933 0.006843 0.009775 0.094819 
0.064516 0.006843 0.005865 0.005865 0.002933 0.004888 0.009775 0.094819 
0.068426 0.006843 0.005865 0.006843 0.001955 0.003910 0.009775 0.093842 
0.072336 0.006843 0.005865 0.007820 0.002933 0.003910 0.008798 0.092864 
0.078201 0.006843 0.004888 0.008798 0.003910 0.002933 0.007820 0.091887 
0.084066 0.007820 0.003910 0.008798 0.004888 0.002933 0.005865 0.089932 
0.087977 0.009775 0.003910 0.008798 0.004888 0.002933 0.004888 0.087977 
0.093842 0.012708 0.002933 0.007820 0.005865 0.003910 0.003910 0.084066 
0.097752 0.014663 0.002933 0.006843 0.006843 0.004888 0.003910 0.081134 
0.100684 0.017595 0.003910 0.004888 0.005865 0.005865 0.003910 0.077224 
0.102639 0.020528 0.003910 0.004888 0.005865 0.006843 0.004888 0.073314 
0.103617 0.024438 0.004888 0.003910 0.003910 0.006843 0.005865 0.069404 
0.105572 0.027370 0.005865 0.003910 0.003910 0.006843 0.005865 0.066471 
0.105572 0.030303 0.006843 0.004888 0.002933 0.006843 0.006843 0.062561 
0.106549 0.033236 0.006843 0.005865 0.002933 0.005865 0.007820 0.060606 
0.107527 0.036168 0.007820 0.006843 0.001955 0.003910 0.007820 0.058651 
0.109482 0.038123 0.007820 0.007820 0.002933 0.002933 0.006843 0.056696 
0.111437 0.042033 0.006843 0.007820 0.002933 0.002933 0.005865 0.053763 
0.114370 0.045943 0.006843 0.008798 0.003910 0.002933 0.004888 0.050831 
0.117302 0.048876 0.006843 0.008798 0.004888 0.002933 0.003910 0.046921 
0.119257 0.052786 0.006843 0.007820 0.005865 0.002933 0.003910 0.043988 
0.121212 0.057674 0.006843 0.006843 0.005865 0.004888 0.002933 0.038123 
0.122190 0.062561 0.006843 0.005865 0.005865 0.004888 0.002933 0.034213 
0.122190 0.065494 0.007820 0.005865 0.005865 0.006843 0.003910 0.030303 
0.121212 0.070381 0.008798 0.005865 0.005865 0.006843 0.004888 0.025415 
0.119257 0.074291 0.011730 0.004888 0.003910 0.007820 0.005865 0.021505 
0.117302 0.077224 0.023460 0.005865 0.003910 0.007820 0.006843 0.018573 
0.116325 0.080156 0.027370 0.005865 0.003910 0.006843 0.007820 0.016618 
0.113392 0.082111 0.032258 0.006843 0.002933 0.005865 0.007820 0.014663 
0.110459 0.083089 0.037146 0.008798 0.002933 0.003910 0.007820 0.013685 
0.109482 0.084066 0.042033 0.009775 0.003910 0.002933 0.006843 0.012708 
0.108504 0.086022 0.045943 0.010753 0.003910 0.002933 0.005865 0.010753 
0.107527 0.086999 0.048876 0.010753 0.004888 0.002933 0.004888 0.010753 
0.107527 0.086999 0.051808 0.011730 0.004888 0.002933 0.003910 0.009775 
0.106549 0.087977 0.053763 0.010753 0.005865 0.003910 0.002933 0.008798 
0.104594 0.089932 0.055718 0.010753 0.005865 0.004888 0.002933 0.007820 
0.101662 0.092864 0.057674 0.009775 0.005865 0.005865 0.002933 0.005865 
0.098729 0.094819 0.060606 0.010753 0.004888 0.005865 0.003910 0.004888 
0.093842 0.095797 0.063539 0.011730 0.004888 0.006843 0.004888 0.004888 
0.089932 0.096774 0.067449 0.012708 0.003910 0.006843 0.005865 0.004888 
0.085044 0.096774 0.070381 0.015640 0.003910 0.005865 0.006843 0.004888 
0.080156 0.096774 0.073314 0.018573 0.002933 0.004888 0.006843 0.005865 
0.076246 0.094819 0.076246 0.021505 0.002933 0.003910 0.007820 0.006843 
0.072336 0.092864 0.077224 0.025415 0.003910 0.003910 0.006843 0.006843 
0.069404 0.091887 0.079179 0.029326 0.003910 0.002933 0.005865 0.007820 
0.067449 0.089932 0.080156 0.033236 0.004888 0.002933 0.004888 0.008798 
0.065494 0.088954 0.082111 0.037146 0.005865 0.002933 0.003910 0.008798 
0.063539 0.088954 0.082111 0.039101 0.006843 0.003910 0.002933 0.006843 
0.060606 0.087977 0.083089 0.043011 0.006843 0.004888 0.002933 0.006843 
0.056696 0.087977 0.084066 0.045943 0.006843 0.005865 0.002933 0.005865 
0.053763 0.086999 0.085044 0.049853 0.006843 0.005865 0.003910 0.004888 
0.048876 0.086022 0.086999 0.052786 0.006843 0.006843 0.004888 0.003910 
0.043011 0.084066 0.088954 0.057674 0.005865 0.006843 0.005865 0.003910 
0.037146 0.082111 0.090909 0.061584 0.005865 0.006843 0.006843 0.004888 
0.032258 0.078201 0.091887 0.067449 0.005865 0.005865 0.007820 0.004888 
0.028348 0.074291 0.092864 0.072336 0.005865 0.004888 0.007820 0.005865 
0.024438 0.070381 0.092864 0.077224 0.006843 0.003910 0.007820 0.006843 
0.021505 0.067449 0.091887 0.082111 0.007820 0.003910 0.006843 0.007820 
0.019550 0.063539 0.090909 0.086999 0.009775 0.003910 0.005865 0.008798 
0.017595 0.059629 0.089932 0.089932 0.011730 0.003910 0.004888 0.008798 
0.016618 0.056696 0.087977 0.091887 0.013685 0.003910 0.003910 0.007820 
0.015640 0.053763 0.086022 0.093842 0.016618 0.004888 0.002933 0.006843 
0.014663 0.051808 0.084066 0.095797 0.018573 0.004888 0.002933 0.005865 
0.013685 0.049853 0.083089 0.096774 0.021505 0.005865 0.002933 0.003910 
0.011730 0.046921 0.081134 0.098729 0.022483 0.006843 0.003910 0.003910 
0.009775 0.043988 0.081134 0.099707 0.025415 0.006843 0.004888 0.002933 
0.008798 0.041056 0.081134 0.100684 0.027370 0.006843 0.005865 0.002933 
0.007820 0.037146 0.080156 0.102639 0.029326 0.006843 0.006843 0.003910 
TURN 12
0.008798 0.033236 0.065494 0.087977 0.027370 0.006843 0.003910 0.002933 
0.007820 0.030303 0.065494 0.088954 0.029326 0.006843 0.004888 0.002933 
0.006843 0.027370 0.063539 0.088954 0.032258 0.006843 0.005865 0.002933 
0.005865 0.024438 0.061584 0.090909 0.035191 0.006843 0.005865 0.003910 
0.004888 0.021505 0.060606 0.092864 0.038123 0.006843 0.005865 0.004888 
0.004888 0.017595 0.058651 0.094819 0.041056 0.005865 0.006843 0.005865 
0.004888 0.014663 0.055718 0.095797 0.044966 0.005865 0.005865 0.005865 
0.005865 0.011730 0.052786 0.097752 0.049853 0.005865 0.005865 0.006843 
0.005865 0.009775 0.049853 0.098729 0.052786 0.006843 0.004888 0.006843 
0.006843 0.007820 0.046921 0.099707 0.056696 0.007820 0.004888 0.007820 
0.006843 0.005865 0.043988 0.099707 0.058651 0.008798 0.003910 0.007820 
0.007820 0.004888 0.041056 0.098729 0.062561 0.010753 0.003910 0.007820 
0.008798 0.004888 0.036168 0.097752 0.065494 0.012708 0.002933 0.006843 
0.008798 0.004888 0.032258 0.095797 0.067449 0.014663 0.002933 0.006843 
0.009775 0.004888 0.028348 0.093842 0.069404 0.017595 0.002933 0.005865 
0.009775 0.005865 0.025415 0.091887 0.071359 0.020528 0.002933 0.004888 
0.009775 0.005865 0.022483 0.089932 0.072336 0.023460 0.002933 0.003910 
0.008798 0.005865 0.019550 0.086999 0.073314 0.026393 0.002933 0.002933 
0.007820 0.006843 0.017595 0.084066 0.074291 0.030303 0.002933 0.002933 
0.007820 0.006843 0.015640 0.083089 0.075269 0.033236 0.003910 0.002933 
0.006843 0.006843 0.014663 0.080156 0.075269 0.037146 0.003910 0.002933 
0.006843 0.006843 0.012708 0.078201 0.076246 0.040078 0.004888 0.002933 
0.006843 0.006843 0.012708 0.074291 0.076246 0.043988 0.004888 0.002933 
0.004888 0.006843 0.011730 0.072336 0.076246 0.046921 0.005865 0.002933 
0.004888 0.006843 0.010753 0.070381 0.076246 0.048876 0.005865 0.003910 
0.004888 0.005865 0.009775 0.067449 0.076246 0.050831 0.005865 0.003910 
0.003910 0.004888 0.008798 0.064516 0.076246 0.052786 0.006843 0.004888 
0.004888 0.003910 0.007820 0.062561 0.076246 0.054741 0.005865 0.005865 
0.004888 0.003910 0.006843 0.060606 0.076246 0.056696 0.005865 0.006843 
0.005865 0.002933 0.005865 0.057674 0.076246 0.058651 0.005865 0.006843 
0.006843 0.002933 0.005865 0.053763 0.075269 0.060606 0.005865 0.006843 
0.007820 0.002933 0.004888 0.049853 0.076246 0.061584 0.004888 0.006843 
0.008798 0.002933 0.003910 0.041056 0.076246 0.063539 0.004888 0.005865 
0.010753 0.003910 0.003910 0.026393 0.075269 0.066471 0.004888 0.005865 
0.010753 0.004888 0.002933 0.014663 0.075269 0.068426 0.004888 0.004888 
0.010753 0.004888 0.002933 0.012708 0.073314 0.070381 0.004888 0.004888 
0.010753 0.005865 0.002933 0.010753 0.071359 0.072336 0.005865 0.003910 
0.009775 0.006843 0.003910 0.009775 0.069404 0.074291 0.007820 0.002933 
0.007820 0.006843 0.003910 0.007820 0.067449 0.076246 0.009775 0.002933 
0.006843 0.006843 0.004888 0.007820 0.064516 0.077224 0.011730 0.002933 
0.005865 0.006843 0.005865 0.006843 0.061584 0.078201 0.013685 0.002933 
0.004888 0.005865 0.005865 0.006843 0.058651 0.078201 0.016618 0.003910 
0.003910 0.005865 0.005865 0.007820 0.055718 0.078201 0.019550 0.003910 
0.003910 0.004888 0.005865 0.008798 0.052786 0.078201 0.022483 0.004888 
0.003910 0.003910 0.005865 0.008798 0.050831 0.077224 0.025415 0.005865 
0.004888 0.002933 0.005865 0.009775 0.047898 0.076246 0.027370 0.005865 
0.005865 0.002933 0.004888 0.010753 0.045943 0.075269 0.030303 0.006843 
0.006843 0.002933 0.003910 0.010753 0.043988 0.074291 0.033236 0.006843 
0.007820 0.002933 0.003910 0.010753 0.042033 0.074291 0.035191 0.006843 
0.008798 0.002933 0.002933 0.009775 0.041056 0.073314 0.037146 0.005865 
0.009775 0.004888 0.002933 0.007820 0.038123 0.073314 0.039101 0.004888 
0.010753 0.004888 0.002933 0.006843 0.036168 0.073314 0.041056 0.004888 
0.009775 0.005865 0.002933 0.005865 0.033236 0.073314 0.043988 0.003910 
0.008798 0.006843 0.002933 0.004888 0.029326 0.072336 0.046921 0.003910 
0.007820 0.006843 0.003910 0.004888 0.025415 0.071359 0.049853 0.003910 
0.006843 0.006843 0.003910 0.003910 0.022483 0.070381 0.053763 0.003910 
0.005865 0.006843 0.004888 0.003910 0.018573 0.069404 0.056696 0.003910 
0.004888 0.005865 0.005865 0.004888 0.015640 0.066471 0.060606 0.003910 
0.003910 0.004888 0.005865 0.005865 0.012708 0.064516 0.063539 0.004888 
0.003910 0.004888 0.005865 0.006843 0.010753 0.061584 0.065494 0.005865 
0.003910 0.003910 0.005865 0.008798 0.008798 0.057674 0.067449 0.006843 
0.004888 0.002933 0.005865 0.009775 0.007820 0.054741 0.069404 0.006843 
0.005865 0.002933 0.004888 0.009775 0.007820 0.051808 0.070381 0.007820 
0.007820 0.002933 0.003910 0.008798 0.007820 0.048876 0.072336 0.007820 
0.007820 0.002933 0.003910 0.008798 0.006843 0.045943 0.073314 0.008798 
0.008798 0.002933 0.002933 0.007820 0.007820 0.043988 0.073314 0.007820 
0.008798 0.003910 0.002933 0.007820 0.007820 0.042033 0.074291 0.007820 
0.009775 0.003910 0.001955 0.006843 0.007820 0.040078 0.075269 0.007820 
0.008798 0.005865 0.002933 0.004888 0.006843 0.038123 0.075269 0.007820 
0.008798 0.005865 0.002933 0.004888 0.006843 0.036168 0.076246 0.008798 
0.007820 0.005865 0.002933 0.003910 0.005865 0.034213 0.077224 0.009775 
0.006843 0.006843 0.003910 0.003910 0.004888 0.031281 0.079179 0.010753 
0.005865 0.006843 0.004888 0.003910 0.003910 0.028348 0.080156 0.012708 
0.004888 0.005865 0.005865 0.003910 0.003910 0.025415 0.081134 0.014663 
0.004888 0.004888 0.005865 0.004888 0.002933 0.021505 0.082111 0.016618 
0.004888 0.004888 0.005865 0.005865 0.002933 0.018573 0.082111 0.019550 
0.004888 0.002933 0.005865 0.007820 0.002933 0.014663 0.082111 0.023460 
0.004888 0.002933 0.005865 0.007820 0.002933 0.012708 0.081134 0.026393 
0.005865 0.002933 0.004888 0.008798 0.003910 0.009775 0.080156 0.029326 
0.006843 0.002933 0.003910 0.008798 0.004888 0.007820 0.078201 0.033236 
0.007820 0.002933 0.002933 0.008798 0.004888 0.006843 0.076246 0.036168 
0.008798 0.002933 0.002933 0.007820 0.005865 0.005865 0.074291 0.039101 
0.009775 0.003910 0.002933 0.006843 0.005865 0.005865 0.073314 0.043011 
0.009775 0.004888 0.001955 0.005865 0.006843 0.005865 0.071359 0.045943 
0.009775 0.004888 0.001955 0.004888 0.005865 0.006843 0.069404 0.048876 
0.008798 0.005865 0.002933 0.003910 0.005865 0.007820 0.067449 0.051808 
0.007820 0.005865 0.003910 0.003910 0.004888 0.007820 0.066471 0.053763 
0.006843 0.005865 0.003910 0.003910 0.003910 0.007820 0.065494 0.057674 
0.006843 0.005865 0.004888 0.003910 0.002933 0.006843 0.064516 0.060606 
0.005865 0.004888 0.005865 0.005865 0.002933 0.005865 0.062561 0.064516 
0.005865 0.003910 0.005865 0.005865 0.002933 0.004888 0.060606 0.067449 
0.005865 0.003910 0.005865 0.006843 0.002933 0.003910 0.058651 0.070381 
0.006843 0.002933 0.004888 0.007820 0.002933 0.003910 0.055718 0.074291 
0.007820 0.002933 0.003910 0.008798 0.003910 0.002933 0.051808 0.077224 
0.009775 0.002933 0.003910 0.008798 0.004888 0.002933 0.048876 0.079179 
0.010753 0.002933 0.002933 0.007820 0.005865 0.002933 0.043988 0.080156 
0.012708 0.003910 0.002933 0.006843 0.005865 0.003910 0.041056 0.081134 
0.013685 0.004888 0.001955 0.004888 0.006843 0.004888 0.037146 0.081134 
0.015640 0.004888 0.001955 0.004888 0.005865 0.005865 0.034213 0.081134 
0.016618 0.005865 0.002933 0.003910 0.004888 0.005865 0.031281 0.081134 
0.017595 0.005865 0.003910 0.003910 0.003910 0.006843 0.030303 0.082111 
0.018573 0.005865 0.004888 0.003910 0.003910 0.006843 0.028348 0.082111 
0.019550 0.004888 0.004888 0.003910 0.002933 0.005865 0.026393 0.083089 
0.022483 0.004888 0.004888 0.004888 0.001955 0.004888 0.024438 0.084066 
0.025415 0.003910 0.005865 0.005865 0.001955 0.003910 0.021505 0.085044 
0.028348 0.003910 0.004888 0.007820 0.002933 0.003910 0.019550 0.086999 
0.032258 0.003910 0.004888 0.007820 0.002933 0.002933 0.016618 0.086999 
0.037146 0.003910 0.003910 0.008798 0.003910 0.002933 0.013685 0.087977 
0.042033 0.003910 0.002933 0.007820 0.004888 0.002933 0.010753 0.087977 
0.046921 0.003910 0.002933 0.006843 0.005865 0.002933 0.008798 0.086999 
0.050831 0.004888 0.001955 0.005865 0.005865 0.004888 0.006843 0.085044 
0.054741 0.005865 0.002933 0.004888 0.005865 0.004888 0.005865 0.083089 
0.058651 0.006843 0.002933 0.003910 0.005865 0.005865 0.004888 0.082111 
0.060606 0.007820 0.003910 0.003910 0.003910 0.006843 0.005865 0.079179 
0.063539 0.007820 0.003910 0.003910 0.003910 0.006843 0.005865 0.078201 
0.065494 0.008798 0.004888 0.003910 0.002933 0.006843 0.006843 0.076246 
0.068426 0.008798 0.004888 0.003910 0.002933 0.005865 0.006843 0.074291 
0.070381 0.009775 0.004888 0.004888 0.001955 0.004888 0.007820 0.073314 
0.072336 0.009775 0.005865 0.006843 0.001955 0.003910 0.007820 0.073314 
0.075269 0.010753 0.004888 0.007820 0.002933 0.002933 0.006843 0.072336 
0.079179 0.011730 0.004888 0.007820 0.002933 0.002933 0.005865 0.070381 
0.082111 0.013685 0.004888 0.007820 0.003910 0.002933 0.005865 0.068426 
0.086022 0.015640 0.003910 0.007820 0.004888 0.002933 0.004888 0.066471 
0.089932 0.018573 0.003910 0.006843 0.004888 0.002933 0.003910 0.063539 
0.092864 0.021505 0.003910 0.006843 0.005865 0.002933 0.003910 0.060606 
0.094819 0.024438 0.003910 0.005865 0.005865 0.003910 0.002933 0.056696 
0.097752 0.028348 0.003910 0.004888 0.005865 0.004888 0.002933 0.053763 
0.098729 0.032258 0.003910 0.004888 0.005865 0.005865 0.002933 0.049853 
0.099707 0.036168 0.004888 0.003910 0.004888 0.005865 0.003910 0.046921 
0.099707 0.041056 0.005865 0.003910 0.003910 0.006843 0.004888 0.042033 
0.099707 0.043988 0.005865 0.003910 0.003910 0.006843 0.004888 0.039101 
0.099707 0.046921 0.006843 0.003910 0.002933 0.006843 0.005865 0.036168 
0.098729 0.049853 0.007820 0.004888 0.002933 0.005865 0.006843 0.034213 
0.098729 0.052786 0.008798 0.004888 0.001955 0.004888 0.006843 0.030303 
0.098729 0.053763 0.008798 0.005865 0.001955 0.003910 0.006843 0.029326 
0.097752 0.055718 0.009775 0.006843 0.002933 0.002933 0.006843 0.027370 
0.098729 0.057674 0.009775 0.007820 0.002933 0.002933 0.005865 0.025415 
0.099707 0.059629 0.011730 0.007820 0.003910 0.002933 0.004888 0.022483 
0.099707 0.062561 0.020528 0.007820 0.003910 0.002933 0.003910 0.020528 
0.100684 0.064516 0.022483 0.007820 0.004888 0.002933 0.003910 0.018573 
0.100684 0.067449 0.025415 0.007820 0.004888 0.002933 0.002933 0.014663 
0.101662 0.070381 0.029326 0.006843 0.005865 0.004888 0.002933 0.011730 
0.099707 0.072336 0.033236 0.006843 0.005865 0.004888 0.002933 0.009775 
0.097752 0.075269 0.037146 0.006843 0.004888 0.005865 0.002933 0.007820 
0.095797 0.077224 0.040078 0.005865 0.004888 0.005865 0.003910 0.005865 
0.092864 0.079179 0.043988 0.005865 0.003910 0.005865 0.004888 0.004888 
0.089932 0.079179 0.046921 0.005865 0.002933 0.005865 0.005865 0.004888 
0.086022 0.080156 0.049853 0.006843 0.002933 0.005865 0.005865 0.004888 
0.083089 0.080156 0.052786 0.008798 0.002933 0.004888 0.006843 0.005865 
0.079179 0.080156 0.055718 0.010753 0.002933 0.003910 0.006843 0.006843 
0.075269 0.080156 0.057674 0.013685 0.002933 0.002933 0.006843 0.007820 
0.073314 0.079179 0.059629 0.015640 0.002933 0.002933 0.005865 0.007820 
0.072336 0.079179 0.060606 0.017595 0.003910 0.002933 0.004888 0.007820 
0.070381 0.078201 0.062561 0.020528 0.004888 0.002933 0.003910 0.007820 
0.069404 0.078201 0.062561 0.021505 0.005865 0.002933 0.002933 0.006843 
0.067449 0.078201 0.063539 0.023460 0.005865 0.003910 0.002933 0.006843 
0.065494 0.079179 0.065494 0.025415 0.005865 0.004888 0.002933 0.005865 
0.061584 0.079179 0.066471 0.027370 0.005865 0.004888 0.002933 0.004888 
0.057674 0.079179 0.068426 0.029326 0.004888 0.005865 0.003910 0.003910 
0.052786 0.079179 0.071359 0.032258 0.004888 0.005865 0.003910 0.003910 
0.048876 0.078201 0.073314 0.035191 0.003910 0.005865 0.004888 0.003910 
0.043988 0.076246 0.074291 0.039101 0.003910 0.005865 0.005865 0.003910 
0.040078 0.074291 0.076246 0.043988 0.003910 0.004888 0.006843 0.004888 
0.035191 0.070381 0.077224 0.048876 0.003910 0.003910 0.006843 0.005865 
0.032258 0.068426 0.078201 0.052786 0.003910 0.002933 0.006843 0.006843 
0.029326 0.065494 0.078201 0.057674 0.004888 0.002933 0.005865 0.006843 
0.027370 0.062561 0.077224 0.062561 0.004888 0.002933 0.004888 0.007820 
0.026393 0.059629 0.077224 0.065494 0.006843 0.002933 0.003910 0.007820 
0.024438 0.057674 0.076246 0.068426 0.007820 0.002933 0.002933 0.007820 
0.022483 0.055718 0.075269 0.071359 0.008798 0.003910 0.002933 0.006843 
0.021505 0.053763 0.074291 0.074291 0.010753 0.003910 0.002933 0.005865 
0.018573 0.052786 0.073314 0.075269 0.011730 0.004888 0.002933 0.003910 
0.015640 0.050831 0.073314 0.076246 0.012708 0.005865 0.002933 0.003910 
0.012708 0.049853 0.073314 0.077224 0.013685 0.005865 0.003910 0.002933 
0.009775 0.046921 0.073314 0.079179 0.015640 0.005865 0.004888 0.002933 
0.008798 0.043988 0.072336 0.081134 0.016618 0.005865 0.005865 0.003910 
0.006843 0.041056 0.072336 0.084066 0.018573 0.005865 0.005865 0.003910 
0.005865 0.036168 0.071359 0.086022 0.020528 0.004888 0.006843 0.004888 
0.005865 0.033236 0.070381 0.088954 0.023460 0.004888 0.005865 0.005865 
0.005865 0.029326 0.068426 0.091887 0.025415 0.003910 0.005865 0.006843 
TURN 13
0.010753 0.028348 0.057674 0.078201 0.023460 0.004888 0.001955 0.004888 
0.010753 0.026393 0.055718 0.079179 0.025415 0.004888 0.001955 0.004888 
0.010753 0.025415 0.053763 0.079179 0.028348 0.005865 0.002933 0.003910 
0.009775 0.023460 0.052786 0.078201 0.031281 0.005865 0.002933 0.002933 
0.007820 0.021505 0.051808 0.079179 0.033236 0.006843 0.003910 0.002933 
0.006843 0.019550 0.049853 0.079179 0.037146 0.006843 0.004888 0.002933 
0.005865 0.016618 0.048876 0.080156 0.039101 0.006843 0.005865 0.002933 
0.004888 0.013685 0.046921 0.081134 0.042033 0.006843 0.005865 0.003910 
0.004888 0.011730 0.045943 0.083089 0.043988 0.007820 0.005865 0.004888 
0.004888 0.008798 0.043011 0.084066 0.046921 0.007820 0.005865 0.005865 
0.004888 0.006843 0.040078 0.086022 0.049853 0.007820 0.004888 0.006843 
0.005865 0.004888 0.038123 0.086022 0.051808 0.009775 0.004888 0.006843 
0.006843 0.004888 0.034213 0.086022 0.054741 0.010753 0.003910 0.007820 
0.007820 0.003910 0.031281 0.085044 0.056696 0.011730 0.003910 0.006843 
0.008798 0.003910 0.027370 0.084066 0.059629 0.014663 0.002933 0.006843 
0.009775 0.004888 0.024438 0.081134 0.060606 0.016618 0.002933 0.005865 
0.010753 0.005865 0.021505 0.079179 0.062561 0.019550 0.002933 0.004888 
0.009775 0.006843 0.018573 0.077224 0.063539 0.022483 0.002933 0.003910 
0.009775 0.006843 0.017595 0.074291 0.064516 0.025415 0.002933 0.002933 
0.007820 0.007820 0.015640 0.072336 0.065494 0.028348 0.003910 0.002933 
0.006843 0.007820 0.014663 0.070381 0.064516 0.031281 0.004888 0.002933 
0.004888 0.006843 0.014663 0.068426 0.064516 0.034213 0.004888 0.002933 
0.004888 0.006843 0.013685 0.067449 0.064516 0.037146 0.005865 0.002933 
0.003910 0.004888 0.012708 0.066471 0.064516 0.038123 0.005865 0.004888 
0.003910 0.003910 0.010753 0.064516 0.064516 0.040078 0.005865 0.004888 
0.004888 0.003910 0.009775 0.062561 0.065494 0.042033 0.005865 0.005865 
0.005865 0.002933 0.007820 0.060606 0.066471 0.043988 0.004888 0.006843 
0.006843 0.002933 0.005865 0.058651 0.067449 0.044966 0.004888 0.006843 
0.007820 0.002933 0.004888 0.055718 0.067449 0.046921 0.003910 0.006843 
0.009775 0.002933 0.003910 0.052786 0.068426 0.048876 0.003910 0.005865 
0.010753 0.003910 0.003910 0.047898 0.068426 0.051808 0.003910 0.004888 
0.010753 0.004888 0.002933 0.043988 0.068426 0.054741 0.003910 0.003910 
0.010753 0.005865 0.002933 0.039101 0.068426 0.056696 0.003910 0.003910 
0.009775 0.006843 0.003910 0.026393 0.066471 0.059629 0.004888 0.002933 
0.007820 0.006843 0.003910 0.014663 0.064516 0.061584 0.004888 0.002933 
0.005865 0.006843 0.004888 0.009775 0.062561 0.063539 0.006843 0.002933 
0.005865 0.006843 0.005865 0.008798 0.060606 0.064516 0.006843 0.002933 
0.004888 0.005865 0.005865 0.008798 0.058651 0.064516 0.008798 0.002933 
0.003910 0.004888 0.005865 0.008798 0.056696 0.065494 0.009775 0.003910 
0.003910 0.003910 0.005865 0.009775 0.054741 0.064516 0.010753 0.004888 
0.003910 0.003910 0.005865 0.010753 0.052786 0.064516 0.012708 0.005865 
0.005865 0.002933 0.004888 0.010753 0.051808 0.064516 0.013685 0.005865 
0.005865 0.002933 0.004888 0.010753 0.050831 0.064516 0.015640 0.006843 
0.006843 0.002933 0.003910 0.010753 0.049853 0.064516 0.016618 0.006843 
0.008798 0.002933 0.002933 0.009775 0.048876 0.064516 0.018573 0.005865 
0.009775 0.002933 0.002933 0.008798 0.046921 0.064516 0.020528 0.005865 
0.009775 0.003910 0.001955 0.007820 0.045943 0.065494 0.022483 0.004888 
0.009775 0.004888 0.001955 0.006843 0.043011 0.067449 0.025415 0.003910 
0.009775 0.005865 0.002933 0.005865 0.041056 0.067449 0.027370 0.002933 
0.008798 0.006843 0.002933 0.004888 0.038123 0.067449 0.030303 0.002933 
0.006843 0.006843 0.003910 0.004888 0.035191 0.067449 0.033236 0.002933 
0.005865 0.006843 0.004888 0.003910 0.031281 0.067449 0.036168 0.002933 
0.004888 0.006843 0.004888 0.004888 0.028348 0.065494 0.039101 0.002933 
0.003910 0.005865 0.005865 0.004888 0.025415 0.064516 0.042033 0.003910 
0.003910 0.004888 0.005865 0.005865 0.021505 0.062561 0.044966 0.003910 
0.003910 0.003910 0.005865 0.006843 0.019550 0.060606 0.047898 0.004888 
0.003910 0.002933 0.005865 0.007820 0.016618 0.058651 0.049853 0.005865 
0.004888 0.002933 0.004888 0.007820 0.015640 0.056696 0.050831 0.005865 
0.005865 0.001955 0.003910 0.008798 0.014663 0.054741 0.052786 0.006843 
0.006843 0.001955 0.003910 0.008798 0.012708 0.052786 0.053763 0.006843 
0.007820 0.001955 0.002933 0.008798 0.012708 0.049853 0.054741 0.006843 
0.008798 0.002933 0.001955 0.008798 0.011730 0.048876 0.055718 0.005865 
0.008798 0.003910 0.001955 0.008798 0.010753 0.046921 0.057674 0.005865 
0.009775 0.003910 0.001955 0.006843 0.009775 0.045943 0.058651 0.005865 
0.009775 0.004888 0.001955 0.005865 0.008798 0.043988 0.060606 0.004888 
0.008798 0.005865 0.002933 0.003910 0.006843 0.043988 0.061584 0.004888 
0.007820 0.005865 0.002933 0.003910 0.006843 0.042033 0.062561 0.004888 
0.006843 0.006843 0.003910 0.003910 0.005865 0.040078 0.064516 0.004888 
0.006843 0.006843 0.003910 0.003910 0.004888 0.038123 0.066471 0.005865 
0.004888 0.005865 0.004888 0.003910 0.003910 0.036168 0.067449 0.005865 
0.004888 0.005865 0.004888 0.003910 0.002933 0.033236 0.069404 0.007820 
0.003910 0.004888 0.005865 0.004888 0.002933 0.029326 0.071359 0.009775 
0.003910 0.003910 0.005865 0.005865 0.002933 0.026393 0.071359 0.010753 
0.003910 0.003910 0.005865 0.006843 0.002933 0.023460 0.072336 0.012708 
0.003910 0.002933 0.005865 0.007820 0.002933 0.020528 0.072336 0.015640 
0.004888 0.002933 0.004888 0.007820 0.002933 0.017595 0.071359 0.017595 
0.005865 0.001955 0.003910 0.008798 0.003910 0.014663 0.071359 0.019550 
0.006843 0.001955 0.003910 0.008798 0.004888 0.012708 0.070381 0.021505 
0.007820 0.002933 0.002933 0.008798 0.005865 0.010753 0.068426 0.023460 
0.007820 0.002933 0.002933 0.008798 0.005865 0.009775 0.067449 0.025415 
0.008798 0.002933 0.001955 0.007820 0.005865 0.008798 0.066471 0.027370 
0.008798 0.003910 0.001955 0.005865 0.006843 0.007820 0.065494 0.029326 
0.008798 0.004888 0.001955 0.005865 0.006843 0.007820 0.063539 0.031281 
0.008798 0.004888 0.001955 0.004888 0.005865 0.007820 0.062561 0.034213 
0.007820 0.005865 0.002933 0.003910 0.005865 0.007820 0.062561 0.037146 
0.007820 0.005865 0.002933 0.003910 0.004888 0.007820 0.061584 0.040078 
0.006843 0.005865 0.003910 0.002933 0.003910 0.007820 0.060606 0.043988 
0.005865 0.005865 0.004888 0.002933 0.002933 0.007820 0.059629 0.046921 
0.005865 0.004888 0.004888 0.003910 0.002933 0.006843 0.058651 0.049853 
0.004888 0.004888 0.004888 0.004888 0.002933 0.005865 0.056696 0.052786 
0.004888 0.004888 0.005865 0.005865 0.001955 0.005865 0.055718 0.055718 
0.004888 0.003910 0.005865 0.006843 0.001955 0.004888 0.053763 0.058651 
0.005865 0.002933 0.004888 0.006843 0.002933 0.003910 0.051808 0.061584 
0.006843 0.002933 0.004888 0.007820 0.002933 0.002933 0.048876 0.064516 
0.007820 0.002933 0.003910 0.008798 0.003910 0.002933 0.045943 0.067449 
0.008798 0.002933 0.003910 0.008798 0.003910 0.002933 0.043988 0.068426 
0.008798 0.002933 0.002933 0.008798 0.004888 0.002933 0.040078 0.070381 
0.010753 0.002933 0.002933 0.007820 0.005865 0.002933 0.037146 0.071359 
0.012708 0.003910 0.001955 0.006843 0.005865 0.003910 0.033236 0.071359 
0.013685 0.003910 0.001955 0.005865 0.006843 0.003910 0.031281 0.072336 
0.015640 0.004888 0.001955 0.004888 0.006843 0.004888 0.028348 0.072336 
0.017595 0.004888 0.001955 0.003910 0.005865 0.005865 0.025415 0.072336 
0.018573 0.005865 0.002933 0.003910 0.004888 0.005865 0.023460 0.072336 
0.019550 0.005865 0.002933 0.002933 0.003910 0.006843 0.022483 0.071359 
0.021505 0.005865 0.003910 0.002933 0.003910 0.006843 0.020528 0.071359 
0.023460 0.005865 0.003910 0.002933 0.002933 0.006843 0.018573 0.072336 
0.025415 0.004888 0.004888 0.003910 0.001955 0.005865 0.017595 0.072336 
0.027370 0.004888 0.004888 0.004888 0.001955 0.004888 0.016618 0.073314 
0.030303 0.003910 0.004888 0.005865 0.001955 0.003910 0.014663 0.074291 
0.033236 0.003910 0.004888 0.006843 0.001955 0.002933 0.012708 0.074291 
0.037146 0.003910 0.004888 0.006843 0.002933 0.002933 0.011730 0.075269 
0.041056 0.003910 0.003910 0.007820 0.002933 0.002933 0.008798 0.075269 
0.044966 0.003910 0.003910 0.007820 0.003910 0.001955 0.007820 0.075269 
0.049853 0.003910 0.002933 0.007820 0.004888 0.002933 0.005865 0.074291 
0.053763 0.004888 0.002933 0.006843 0.005865 0.002933 0.004888 0.073314 
0.057674 0.004888 0.001955 0.005865 0.005865 0.003910 0.003910 0.071359 
0.061584 0.005865 0.001955 0.004888 0.005865 0.004888 0.003910 0.068426 
0.064516 0.007820 0.001955 0.004888 0.005865 0.005865 0.003910 0.066471 
0.066471 0.008798 0.002933 0.003910 0.004888 0.005865 0.003910 0.064516 
0.068426 0.010753 0.002933 0.003910 0.004888 0.006843 0.004888 0.062561 
0.069404 0.012708 0.003910 0.003910 0.003910 0.006843 0.004888 0.059629 
0.071359 0.013685 0.004888 0.003910 0.002933 0.006843 0.005865 0.056696 
0.072336 0.015640 0.004888 0.003910 0.001955 0.005865 0.006843 0.055718 
0.073314 0.016618 0.004888 0.004888 0.001955 0.005865 0.006843 0.053763 
0.074291 0.018573 0.005865 0.004888 0.001955 0.003910 0.006843 0.052786 
0.075269 0.019550 0.005865 0.005865 0.001955 0.002933 0.006843 0.051808 
0.077224 0.021505 0.005865 0.006843 0.001955 0.002933 0.006843 0.049853 
0.079179 0.024438 0.004888 0.006843 0.002933 0.001955 0.005865 0.048876 
0.081134 0.026393 0.004888 0.007820 0.002933 0.001955 0.004888 0.046921 
0.083089 0.028348 0.004888 0.007820 0.003910 0.001955 0.003910 0.044966 
0.086022 0.031281 0.004888 0.007820 0.004888 0.001955 0.003910 0.043011 
0.087977 0.035191 0.003910 0.006843 0.004888 0.002933 0.002933 0.039101 
0.088954 0.038123 0.003910 0.005865 0.005865 0.003910 0.002933 0.036168 
0.090909 0.042033 0.004888 0.005865 0.005865 0.003910 0.002933 0.032258 
0.091887 0.044966 0.004888 0.004888 0.005865 0.004888 0.002933 0.029326 
0.091887 0.047898 0.004888 0.004888 0.004888 0.005865 0.002933 0.025415 
0.090909 0.050831 0.005865 0.003910 0.004888 0.005865 0.002933 0.022483 
0.090909 0.052786 0.006843 0.003910 0.003910 0.005865 0.003910 0.019550 
0.088954 0.056696 0.012708 0.003910 0.002933 0.006843 0.004888 0.015640 
0.087977 0.058651 0.018573 0.003910 0.002933 0.006843 0.004888 0.013685 
0.086022 0.060606 0.021505 0.003910 0.002933 0.005865 0.005865 0.011730 
0.085044 0.061584 0.024438 0.004888 0.002933 0.005865 0.005865 0.010753 
0.083089 0.063539 0.028348 0.004888 0.001955 0.004888 0.006843 0.009775 
0.082111 0.063539 0.031281 0.005865 0.001955 0.004888 0.006843 0.008798 
0.080156 0.065494 0.035191 0.006843 0.001955 0.003910 0.006843 0.007820 
0.078201 0.065494 0.038123 0.007820 0.002933 0.002933 0.006843 0.007820 
0.076246 0.065494 0.040078 0.008798 0.002933 0.002933 0.006843 0.007820 
0.076246 0.065494 0.042033 0.008798 0.002933 0.001955 0.005865 0.007820 
0.075269 0.065494 0.043011 0.009775 0.003910 0.001955 0.004888 0.008798 
0.074291 0.066471 0.044966 0.010753 0.003910 0.001955 0.003910 0.007820 
0.073314 0.066471 0.045943 0.011730 0.004888 0.001955 0.003910 0.007820 
0.071359 0.067449 0.046921 0.012708 0.004888 0.002933 0.002933 0.007820 
0.070381 0.068426 0.048876 0.013685 0.004888 0.002933 0.002933 0.006843 
0.068426 0.068426 0.049853 0.013685 0.004888 0.003910 0.001955 0.005865 
0.066471 0.069404 0.051808 0.015640 0.004888 0.003910 0.001955 0.005865 
0.063539 0.070381 0.052786 0.016618 0.004888 0.004888 0.001955 0.004888 
0.061584 0.070381 0.053763 0.018573 0.004888 0.004888 0.002933 0.003910 
0.057674 0.071359 0.056696 0.019550 0.003910 0.005865 0.003910 0.002933 
0.054741 0.070381 0.057674 0.021505 0.003910 0.005865 0.003910 0.002933 
0.050831 0.070381 0.060606 0.024438 0.003910 0.005865 0.004888 0.002933 
0.045943 0.069404 0.062561 0.026393 0.002933 0.005865 0.005865 0.003910 
0.042033 0.068426 0.064516 0.030303 0.002933 0.004888 0.005865 0.003910 
0.038123 0.066471 0.065494 0.034213 0.002933 0.004888 0.006843 0.004888 
0.035191 0.064516 0.066471 0.038123 0.002933 0.003910 0.006843 0.004888 
0.032258 0.062561 0.067449 0.042033 0.002933 0.003910 0.006843 0.005865 
0.029326 0.060606 0.068426 0.045943 0.003910 0.002933 0.006843 0.006843 
0.027370 0.058651 0.068426 0.049853 0.003910 0.002933 0.005865 0.006843 
0.025415 0.055718 0.067449 0.052786 0.004888 0.001955 0.004888 0.007820 
0.024438 0.053763 0.067449 0.056696 0.005865 0.001955 0.003910 0.007820 
0.022483 0.050831 0.066471 0.059629 0.005865 0.002933 0.002933 0.007820 
0.020528 0.048876 0.065494 0.062561 0.007820 0.002933 0.002933 0.006843 
0.018573 0.046921 0.065494 0.064516 0.008798 0.002933 0.002933 0.006843 
0.017595 0.044966 0.064516 0.066471 0.010753 0.003910 0.001955 0.005865 
0.016618 0.043988 0.063539 0.067449 0.011730 0.003910 0.001955 0.004888 
0.014663 0.043011 0.062561 0.068426 0.013685 0.004888 0.002933 0.003910 
0.011730 0.042033 0.062561 0.068426 0.014663 0.005865 0.002933 0.002933 
0.010753 0.039101 0.061584 0.070381 0.015640 0.005865 0.003910 0.002933 
0.008798 0.037146 0.061584 0.072336 0.017595 0.005865 0.003910 0.002933 
0.006843 0.034213 0.060606 0.072336 0.018573 0.005865 0.004888 0.002933 
0.006843 0.032258 0.060606 0.074291 0.020528 0.005865 0.005865 0.002933 
TURN 14
0.010753 0.024438 0.049853 0.068426 0.022483 0.004888 0.001955 0.004888 
0.009775 0.023460 0.047898 0.068426 0.023460 0.004888 0.001955 0.003910 
0.009775 0.022483 0.046921 0.068426 0.025415 0.005865 0.002933 0.002933 
0.007820 0.020528 0.045943 0.068426 0.028348 0.005865 0.003910 0.002933 
0.006843 0.019550 0.044966 0.068426 0.030303 0.006843 0.003910 0.002933 
0.005865 0.017595 0.044966 0.069404 0.032258 0.006843 0.004888 0.002933 
0.004888 0.014663 0.043011 0.070381 0.035191 0.006843 0.004888 0.003910 
0.004888 0.012708 0.042033 0.071359 0.037146 0.006843 0.005865 0.003910 
0.004888 0.009775 0.040078 0.073314 0.039101 0.006843 0.005865 0.005865 
0.004888 0.007820 0.038123 0.074291 0.041056 0.006843 0.005865 0.005865 
0.004888 0.005865 0.036168 0.075269 0.043011 0.007820 0.004888 0.006843 
0.005865 0.004888 0.033236 0.075269 0.045943 0.008798 0.004888 0.006843 
0.006843 0.003910 0.029326 0.075269 0.047898 0.009775 0.003910 0.006843 
0.007820 0.003910 0.025415 0.074291 0.050831 0.011730 0.002933 0.005865 
0.008798 0.003910 0.022483 0.073314 0.052786 0.013685 0.002933 0.005865 
0.009775 0.004888 0.020528 0.071359 0.054741 0.016618 0.002933 0.005865 
0.009775 0.005865 0.017595 0.068426 0.055718 0.019550 0.002933 0.003910 
0.009775 0.005865 0.015640 0.066471 0.056696 0.021505 0.002933 0.003910 
0.008798 0.006843 0.013685 0.064516 0.057674 0.024438 0.002933 0.002933 
0.007820 0.006843 0.012708 0.062561 0.057674 0.027370 0.003910 0.002933 
0.006843 0.006843 0.012708 0.060606 0.057674 0.030303 0.003910 0.001955 
0.005865 0.006843 0.011730 0.058651 0.056696 0.032258 0.004888 0.002933 
0.004888 0.005865 0.010753 0.057674 0.057674 0.034213 0.004888 0.002933 
0.003910 0.004888 0.010753 0.055718 0.056696 0.036168 0.005865 0.003910 
0.003910 0.004888 0.009775 0.055718 0.056696 0.037146 0.005865 0.004888 
0.003910 0.003910 0.008798 0.053763 0.056696 0.038123 0.004888 0.005865 
0.004888 0.002933 0.006843 0.052786 0.057674 0.039101 0.004888 0.005865 
0.005865 0.002933 0.005865 0.050831 0.057674 0.041056 0.004888 0.006843 
0.006843 0.002933 0.004888 0.048876 0.058651 0.042033 0.003910 0.006843 
0.008798 0.002933 0.003910 0.045943 0.059629 0.043011 0.003910 0.005865 
0.009775 0.003910 0.002933 0.042033 0.059629 0.044966 0.002933 0.004888 
0.009775 0.003910 0.002933 0.039101 0.060606 0.046921 0.002933 0.004888 
0.009775 0.004888 0.002933 0.030303 0.059629 0.049853 0.003910 0.003910 
0.009775 0.005865 0.002933 0.019550 0.058651 0.051808 0.003910 0.003910 
0.008798 0.005865 0.002933 0.009775 0.057674 0.053763 0.003910 0.002933 
0.007820 0.006843 0.003910 0.008798 0.055718 0.055718 0.004888 0.002933 
0.006843 0.006843 0.003910 0.007820 0.053763 0.056696 0.005865 0.001955 
0.005865 0.006843 0.004888 0.006843 0.051808 0.058651 0.007820 0.002933 
0.004888 0.005865 0.004888 0.006843 0.049853 0.058651 0.008798 0.002933 
0.004888 0.005865 0.005865 0.006843 0.047898 0.059629 0.011730 0.003910 
0.003910 0.004888 0.005865 0.007820 0.045943 0.058651 0.012708 0.003910 
0.003910 0.003910 0.005865 0.007820 0.043988 0.058651 0.014663 0.004888 
0.004888 0.002933 0.005865 0.008798 0.042033 0.057674 0.016618 0.005865 
0.004888 0.002933 0.004888 0.008798 0.041056 0.057674 0.018573 0.005865 
0.005865 0.002933 0.004888 0.009775 0.039101 0.056696 0.019550 0.005865 
0.006843 0.001955 0.003910 0.009775 0.038123 0.056696 0.021505 0.005865 
0.007820 0.002933 0.002933 0.008798 0.037146 0.056696 0.023460 0.005865 
0.007820 0.002933 0.002933 0.008798 0.035191 0.055718 0.025415 0.005865 
0.008798 0.002933 0.002933 0.007820 0.033236 0.055718 0.027370 0.004888 
0.009775 0.003910 0.001955 0.006843 0.032258 0.055718 0.028348 0.003910 
0.009775 0.004888 0.001955 0.005865 0.030303 0.056696 0.030303 0.003910 
0.008798 0.005865 0.002933 0.004888 0.027370 0.056696 0.032258 0.002933 
0.008798 0.005865 0.002933 0.003910 0.025415 0.056696 0.035191 0.002933 
0.007820 0.005865 0.003910 0.003910 0.022483 0.056696 0.037146 0.002933 
0.005865 0.006843 0.003910 0.003910 0.019550 0.055718 0.040078 0.002933 
0.005865 0.006843 0.004888 0.003910 0.016618 0.054741 0.043011 0.002933 
0.004888 0.005865 0.004888 0.003910 0.013685 0.052786 0.044966 0.002933 
0.003910 0.004888 0.005865 0.004888 0.011730 0.050831 0.046921 0.003910 
0.003910 0.004888 0.005865 0.005865 0.009775 0.048876 0.049853 0.003910 
0.003910 0.002933 0.005865 0.006843 0.007820 0.045943 0.051808 0.004888 
0.003910 0.002933 0.005865 0.007820 0.006843 0.043988 0.052786 0.005865 
0.003910 0.002933 0.004888 0.008798 0.005865 0.041056 0.053763 0.005865 
0.005865 0.001955 0.003910 0.008798 0.005865 0.038123 0.054741 0.006843 
0.005865 0.001955 0.003910 0.008798 0.005865 0.037146 0.055718 0.006843 
0.006843 0.001955 0.002933 0.008798 0.005865 0.034213 0.056696 0.006843 
0.007820 0.001955 0.002933 0.007820 0.005865 0.032258 0.056696 0.006843 
0.008798 0.002933 0.001955 0.006843 0.006843 0.030303 0.056696 0.006843 
0.008798 0.003910 0.001955 0.006843 0.006843 0.029326 0.056696 0.006843 
0.008798 0.003910 0.001955 0.005865 0.006843 0.028348 0.057674 0.007820 
0.008798 0.004888 0.001955 0.004888 0.005865 0.026393 0.057674 0.007820 
0.007820 0.004888 0.002933 0.003910 0.005865 0.025415 0.058651 0.008798 
0.006843 0.005865 0.002933 0.003910 0.004888 0.023460 0.058651 0.009775 
0.006843 0.005865 0.003910 0.002933 0.004888 0.021505 0.060606 0.010753 
0.005865 0.005865 0.004888 0.002933 0.003910 0.020528 0.061584 0.011730 
0.004888 0.005865 0.004888 0.003910 0.002933 0.017595 0.062561 0.013685 
0.003910 0.004888 0.005865 0.004888 0.002933 0.015640 0.063539 0.015640 
0.003910 0.003910 0.005865 0.005865 0.001955 0.012708 0.063539 0.017595 
0.003910 0.002933 0.005865 0.006843 0.002933 0.010753 0.062561 0.020528 
0.003910 0.002933 0.004888 0.007820 0.002933 0.008798 0.062561 0.023460 
0.004888 0.001955 0.003910 0.007820 0.003910 0.006843 0.060606 0.026393 
0.006843 0.001955 0.002933 0.008798 0.004888 0.004888 0.058651 0.029326 
0.007820 0.002933 0.002933 0.007820 0.004888 0.004888 0.057674 0.032258 
0.007820 0.002933 0.001955 0.006843 0.005865 0.004888 0.055718 0.034213 
0.008798 0.003910 0.001955 0.005865 0.005865 0.004888 0.053763 0.036168 
0.008798 0.004888 0.001955 0.004888 0.005865 0.005865 0.052786 0.039101 
0.008798 0.004888 0.001955 0.003910 0.005865 0.005865 0.050831 0.041056 
0.007820 0.005865 0.002933 0.002933 0.004888 0.006843 0.049853 0.043011 
0.006843 0.005865 0.003910 0.002933 0.003910 0.006843 0.048876 0.044966 
0.005865 0.005865 0.003910 0.002933 0.002933 0.006843 0.048876 0.046921 
0.004888 0.004888 0.004888 0.003910 0.002933 0.005865 0.047898 0.048876 
0.004888 0.004888 0.004888 0.004888 0.001955 0.004888 0.045943 0.051808 
0.004888 0.003910 0.004888 0.005865 0.001955 0.003910 0.044966 0.053763 
0.005865 0.002933 0.004888 0.006843 0.002933 0.003910 0.043011 0.056696 
0.005865 0.002933 0.003910 0.007820 0.002933 0.002933 0.040078 0.058651 
0.007820 0.002933 0.003910 0.007820 0.003910 0.002933 0.038123 0.061584 
0.008798 0.001955 0.002933 0.007820 0.004888 0.002933 0.034213 0.062561 
0.010753 0.002933 0.001955 0.007820 0.004888 0.002933 0.031281 0.063539 
0.012708 0.002933 0.001955 0.005865 0.005865 0.003910 0.028348 0.063539 
0.014663 0.004888 0.001955 0.004888 0.005865 0.004888 0.025415 0.062561 
0.015640 0.004888 0.001955 0.003910 0.005865 0.004888 0.023460 0.063539 
0.016618 0.004888 0.002933 0.002933 0.004888 0.005865 0.021505 0.062561 
0.017595 0.005865 0.002933 0.002933 0.003910 0.005865 0.019550 0.062561 
0.018573 0.005865 0.003910 0.002933 0.002933 0.006843 0.019550 0.062561 
0.019550 0.004888 0.004888 0.002933 0.002933 0.005865 0.018573 0.062561 
0.021505 0.004888 0.004888 0.003910 0.001955 0.004888 0.016618 0.063539 
0.023460 0.003910 0.004888 0.004888 0.001955 0.003910 0.015640 0.064516 
0.025415 0.003910 0.004888 0.005865 0.001955 0.002933 0.014663 0.065494 
0.028348 0.002933 0.004888 0.006843 0.002933 0.002933 0.012708 0.066471 
0.032258 0.002933 0.003910 0.007820 0.002933 0.002933 0.009775 0.067449 
0.037146 0.002933 0.002933 0.007820 0.003910 0.001955 0.007820 0.067449 
0.040078 0.002933 0.002933 0.006843 0.004888 0.002933 0.005865 0.066471 
0.044966 0.003910 0.001955 0.005865 0.005865 0.003910 0.004888 0.065494 
0.047898 0.004888 0.001955 0.005865 0.005865 0.003910 0.003910 0.064516 
0.050831 0.005865 0.001955 0.004888 0.005865 0.004888 0.003910 0.062561 
0.053763 0.006843 0.001955 0.003910 0.004888 0.005865 0.003910 0.060606 
0.054741 0.007820 0.002933 0.002933 0.004888 0.005865 0.003910 0.058651 
0.056696 0.008798 0.002933 0.002933 0.003910 0.006843 0.004888 0.056696 
0.057674 0.009775 0.003910 0.002933 0.002933 0.006843 0.004888 0.054741 
0.058651 0.010753 0.003910 0.003910 0.002933 0.005865 0.005865 0.052786 
0.059629 0.011730 0.004888 0.003910 0.001955 0.004888 0.006843 0.051808 
0.061584 0.012708 0.004888 0.004888 0.001955 0.004888 0.006843 0.050831 
0.062561 0.013685 0.004888 0.005865 0.001955 0.003910 0.006843 0.049853 
0.063539 0.014663 0.004888 0.005865 0.001955 0.002933 0.006843 0.048876 
0.065494 0.015640 0.004888 0.006843 0.002933 0.002933 0.005865 0.047898 
0.068426 0.018573 0.003910 0.006843 0.002933 0.001955 0.004888 0.046921 
0.070381 0.020528 0.003910 0.006843 0.003910 0.001955 0.003910 0.044966 
0.073314 0.022483 0.002933 0.006843 0.004888 0.002933 0.002933 0.042033 
0.075269 0.024438 0.002933 0.006843 0.004888 0.002933 0.002933 0.040078 
0.077224 0.028348 0.002933 0.005865 0.004888 0.002933 0.002933 0.038123 
0.078201 0.031281 0.003910 0.004888 0.005865 0.003910 0.002933 0.035191 
0.079179 0.035191 0.003910 0.003910 0.004888 0.004888 0.002933 0.031281 
0.080156 0.037146 0.003910 0.003910 0.004888 0.005865 0.002933 0.028348 
0.080156 0.040078 0.004888 0.003910 0.003910 0.005865 0.003910 0.025415 
0.079179 0.043011 0.005865 0.002933 0.002933 0.005865 0.003910 0.022483 
0.078201 0.044966 0.006843 0.002933 0.002933 0.005865 0.004888 0.019550 
0.077224 0.046921 0.006843 0.003910 0.002933 0.005865 0.004888 0.017595 
0.076246 0.048876 0.009775 0.003910 0.001955 0.005865 0.005865 0.015640 
0.075269 0.050831 0.016618 0.004888 0.001955 0.004888 0.006843 0.014663 
0.074291 0.051808 0.019550 0.005865 0.001955 0.003910 0.006843 0.013685 
0.072336 0.052786 0.022483 0.005865 0.001955 0.003910 0.006843 0.012708 
0.072336 0.052786 0.025415 0.006843 0.002933 0.002933 0.005865 0.011730 
0.072336 0.053763 0.027370 0.007820 0.002933 0.001955 0.004888 0.010753 
0.072336 0.054741 0.030303 0.007820 0.003910 0.001955 0.004888 0.009775 
0.072336 0.054741 0.032258 0.008798 0.003910 0.001955 0.003910 0.008798 
0.072336 0.055718 0.033236 0.008798 0.003910 0.001955 0.002933 0.008798 
0.072336 0.056696 0.035191 0.007820 0.004888 0.002933 0.002933 0.006843 
0.070381 0.057674 0.036168 0.007820 0.004888 0.002933 0.002933 0.006843 
0.070381 0.059629 0.038123 0.007820 0.004888 0.003910 0.001955 0.005865 
0.068426 0.061584 0.039101 0.007820 0.004888 0.004888 0.002933 0.004888 
0.065494 0.062561 0.041056 0.008798 0.004888 0.004888 0.002933 0.003910 
0.062561 0.063539 0.042033 0.009775 0.003910 0.004888 0.002933 0.003910 
0.059629 0.063539 0.044966 0.010753 0.003910 0.005865 0.003910 0.003910 
0.056696 0.064516 0.046921 0.011730 0.002933 0.005865 0.004888 0.002933 
0.053763 0.064516 0.048876 0.012708 0.002933 0.005865 0.004888 0.002933 
0.049853 0.063539 0.050831 0.015640 0.002933 0.004888 0.005865 0.003910 
0.047898 0.062561 0.051808 0.017595 0.002933 0.003910 0.005865 0.003910 
0.044966 0.061584 0.053763 0.020528 0.001955 0.003910 0.006843 0.004888 
0.042033 0.060606 0.055718 0.023460 0.002933 0.002933 0.006843 0.005865 
0.039101 0.058651 0.056696 0.026393 0.002933 0.002933 0.005865 0.005865 
0.037146 0.056696 0.056696 0.030303 0.002933 0.001955 0.004888 0.006843 
0.035191 0.055718 0.057674 0.033236 0.003910 0.001955 0.004888 0.006843 
0.034213 0.054741 0.057674 0.037146 0.003910 0.001955 0.003910 0.006843 
0.033236 0.052786 0.057674 0.040078 0.004888 0.001955 0.002933 0.006843 
0.031281 0.051808 0.056696 0.042033 0.004888 0.002933 0.002933 0.006843 
0.029326 0.050831 0.056696 0.043988 0.005865 0.002933 0.001955 0.005865 
0.027370 0.048876 0.056696 0.046921 0.005865 0.002933 0.001955 0.004888 
0.025415 0.048876 0.056696 0.048876 0.005865 0.003910 0.001955 0.004888 
0.023460 0.047898 0.056696 0.049853 0.006843 0.003910 0.001955 0.003910 
0.020528 0.047898 0.056696 0.050831 0.006843 0.004888 0.002933 0.002933 
0.017595 0.045943 0.056696 0.052786 0.007820 0.004888 0.002933 0.002933 
0.014663 0.043988 0.057674 0.054741 0.008798 0.004888 0.003910 0.002933 
0.011730 0.043011 0.057674 0.055718 0.008798 0.005865 0.003910 0.002933 
0.008798 0.041056 0.058651 0.057674 0.009775 0.004888 0.005865 0.002933 
0.006843 0.038123 0.058651 0.059629 0.010753 0.004888 0.005865 0.003910 
0.005865 0.035191 0.058651 0.062561 0.011730 0.003910 0.005865 0.004888 
0.005865 0.032258 0.057674 0.064516 0.012708 0.003910 0.005865 0.004888 
0.004888 0.029326 0.056696 0.066471 0.014663 0.002933 0.005865 0.005865 
0.005865 0.026393 0.054741 0.069404 0.016618 0.002933 0.004888 0.006843 
0.005865 0.023460 0.053763 0.070381 0.019550 0.002933 0.004888 0.006843 
0.006843 0.020528 0.051808 0.072336 0.021505 0.002933 0.003910 0.007820 
TURN 15
0.008798 0.020528 0.045943 0.062561 0.018573 0.002933 0.002933 0.006843 
0.009775 0.019550 0.044966 0.063539 0.019550 0.002933 0.002933 0.006843 
0.009775 0.018573 0.043011 0.063539 0.022483 0.003910 0.001955 0.005865 
0.009775 0.017595 0.041056 0.063539 0.024438 0.003910 0.001955 0.005865 
0.009775 0.016618 0.040078 0.063539 0.027370 0.004888 0.001955 0.004888 
0.009775 0.015640 0.038123 0.063539 0.030303 0.004888 0.001955 0.003910 
0.008798 0.014663 0.037146 0.062561 0.032258 0.005865 0.002933 0.003910 
0.008798 0.013685 0.035191 0.062561 0.034213 0.006843 0.002933 0.002933 
0.007820 0.012708 0.034213 0.062561 0.036168 0.006843 0.003910 0.002933 
0.006843 0.011730 0.033236 0.062561 0.037146 0.007820 0.003910 0.002933 
0.005865 0.009775 0.032258 0.062561 0.039101 0.008798 0.004888 0.002933 
0.005865 0.008798 0.031281 0.062561 0.040078 0.009775 0.004888 0.003910 
0.004888 0.006843 0.030303 0.063539 0.041056 0.009775 0.004888 0.003910 
0.004888 0.006843 0.028348 0.062561 0.042033 0.011730 0.005865 0.003910 
0.003910 0.005865 0.026393 0.062561 0.043011 0.012708 0.005865 0.004888 
0.003910 0.004888 0.024438 0.063539 0.043988 0.013685 0.004888 0.005865 
0.004888 0.003910 0.022483 0.063539 0.043988 0.014663 0.004888 0.005865 
0.005865 0.003910 0.019550 0.063539 0.045943 0.015640 0.004888 0.006843 
0.005865 0.002933 0.017595 0.062561 0.046921 0.017595 0.003910 0.006843 
0.006843 0.002933 0.014663 0.062561 0.048876 0.019550 0.003910 0.006843 
0.007820 0.002933 0.012708 0.060606 0.049853 0.021505 0.002933 0.006843 
0.008798 0.002933 0.010753 0.059629 0.051808 0.023460 0.002933 0.005865 
0.008798 0.003910 0.008798 0.057674 0.051808 0.025415 0.002933 0.005865 
0.009775 0.003910 0.007820 0.055718 0.053763 0.027370 0.002933 0.004888 
0.009775 0.004888 0.006843 0.052786 0.053763 0.030303 0.001955 0.003910 
0.009775 0.004888 0.005865 0.050831 0.054741 0.032258 0.001955 0.003910 
0.009775 0.005865 0.004888 0.046921 0.054741 0.035191 0.002933 0.002933 
0.008798 0.005865 0.004888 0.043988 0.054741 0.037146 0.002933 0.002933 
0.007820 0.006843 0.003910 0.041056 0.053763 0.039101 0.002933 0.001955 
0.006843 0.006843 0.004888 0.038123 0.052786 0.041056 0.003910 0.001955 
0.006843 0.006843 0.004888 0.036168 0.052786 0.043011 0.003910 0.001955 
0.005865 0.006843 0.004888 0.033236 0.051808 0.043988 0.004888 0.002933 
0.004888 0.005865 0.005865 0.031281 0.050831 0.044966 0.004888 0.002933 
0.003910 0.005865 0.005865 0.027370 0.049853 0.045943 0.005865 0.002933 
0.003910 0.005865 0.005865 0.020528 0.048876 0.046921 0.005865 0.003910 
0.003910 0.004888 0.005865 0.013685 0.047898 0.046921 0.005865 0.003910 
0.003910 0.003910 0.005865 0.010753 0.046921 0.047898 0.006843 0.004888 
0.003910 0.002933 0.005865 0.010753 0.045943 0.047898 0.006843 0.004888 
0.004888 0.002933 0.005865 0.010753 0.043988 0.048876 0.007820 0.005865 
0.004888 0.002933 0.004888 0.009775 0.043988 0.048876 0.007820 0.005865 
0.005865 0.002933 0.004888 0.009775 0.043011 0.048876 0.008798 0.005865 
0.005865 0.001955 0.003910 0.009775 0.042033 0.048876 0.009775 0.005865 
0.006843 0.002933 0.003910 0.009775 0.042033 0.048876 0.010753 0.005865 
0.008798 0.002933 0.002933 0.009775 0.041056 0.049853 0.012708 0.005865 
0.009775 0.002933 0.002933 0.008798 0.040078 0.049853 0.013685 0.004888 
0.009775 0.002933 0.001955 0.007820 0.039101 0.049853 0.014663 0.004888 
0.009775 0.003910 0.001955 0.006843 0.038123 0.050831 0.016618 0.003910 
0.009775 0.004888 0.001955 0.006843 0.036168 0.051808 0.018573 0.003910 
0.009775 0.004888 0.001955 0.005865 0.034213 0.051808 0.020528 0.003910 
0.009775 0.005865 0.001955 0.004888 0.032258 0.051808 0.022483 0.002933 
0.008798 0.006843 0.002933 0.003910 0.030303 0.052786 0.024438 0.002933 
0.008798 0.006843 0.002933 0.003910 0.028348 0.052786 0.026393 0.002933 
0.006843 0.006843 0.003910 0.003910 0.025415 0.052786 0.028348 0.002933 
0.005865 0.006843 0.003910 0.003910 0.023460 0.052786 0.030303 0.002933 
0.005865 0.006843 0.004888 0.003910 0.020528 0.051808 0.033236 0.002933 
0.003910 0.005865 0.005865 0.003910 0.017595 0.050831 0.036168 0.002933 
0.003910 0.005865 0.005865 0.003910 0.015640 0.048876 0.038123 0.002933 
0.003910 0.004888 0.005865 0.004888 0.012708 0.046921 0.040078 0.003910 
0.002933 0.004888 0.005865 0.005865 0.011730 0.045943 0.042033 0.003910 
0.002933 0.003910 0.005865 0.006843 0.009775 0.043988 0.043011 0.004888 
0.003910 0.002933 0.005865 0.006843 0.008798 0.042033 0.044966 0.004888 
0.003910 0.002933 0.004888 0.007820 0.006843 0.039101 0.045943 0.005865 
0.004888 0.001955 0.004888 0.008798 0.006843 0.037146 0.046921 0.005865 
0.005865 0.001955 0.003910 0.009775 0.006843 0.036168 0.047898 0.005865 
0.005865 0.001955 0.002933 0.008798 0.005865 0.034213 0.047898 0.006843 
0.006843 0.001955 0.002933 0.008798 0.005865 0.032258 0.048876 0.006843 
0.007820 0.001955 0.001955 0.007820 0.005865 0.030303 0.048876 0.005865 
0.008798 0.002933 0.001955 0.007820 0.006843 0.029326 0.048876 0.005865 
0.008798 0.003910 0.001955 0.005865 0.006843 0.028348 0.049853 0.005865 
0.008798 0.003910 0.001955 0.005865 0.006843 0.027370 0.049853 0.005865 
0.008798 0.004888 0.001955 0.004888 0.006843 0.026393 0.049853 0.006843 
0.008798 0.004888 0.001955 0.003910 0.005865 0.025415 0.050831 0.006843 
0.006843 0.005865 0.002933 0.002933 0.004888 0.023460 0.051808 0.007820 
0.006843 0.005865 0.002933 0.002933 0.004888 0.022483 0.052786 0.007820 
0.004888 0.005865 0.003910 0.002933 0.002933 0.020528 0.053763 0.008798 
0.004888 0.005865 0.004888 0.002933 0.002933 0.018573 0.054741 0.010753 
0.003910 0.005865 0.004888 0.003910 0.002933 0.016618 0.055718 0.012708 
0.003910 0.004888 0.005865 0.003910 0.001955 0.014663 0.055718 0.013685 
0.003910 0.003910 0.005865 0.004888 0.001955 0.012708 0.056696 0.016618 
0.003910 0.003910 0.005865 0.005865 0.001955 0.009775 0.056696 0.018573 
0.003910 0.002933 0.004888 0.007820 0.002933 0.007820 0.055718 0.021505 
0.003910 0.002933 0.004888 0.007820 0.002933 0.006843 0.054741 0.023460 
0.004888 0.001955 0.003910 0.008798 0.003910 0.004888 0.053763 0.026393 
0.005865 0.001955 0.003910 0.008798 0.003910 0.003910 0.052786 0.029326 
0.005865 0.001955 0.002933 0.008798 0.004888 0.003910 0.050831 0.032258 
0.006843 0.001955 0.002933 0.008798 0.004888 0.002933 0.048876 0.035191 
0.007820 0.002933 0.001955 0.007820 0.005865 0.002933 0.046921 0.037146 
0.007820 0.002933 0.001955 0.007820 0.005865 0.003910 0.045943 0.039101 
0.008798 0.003910 0.001955 0.005865 0.006843 0.003910 0.043988 0.040078 
0.008798 0.003910 0.001955 0.004888 0.006843 0.004888 0.042033 0.042033 
0.008798 0.004888 0.001955 0.003910 0.005865 0.005865 0.040078 0.043011 
0.007820 0.004888 0.001955 0.003910 0.004888 0.005865 0.039101 0.043988 
0.007820 0.005865 0.002933 0.002933 0.004888 0.006843 0.038123 0.045943 
0.006843 0.005865 0.002933 0.002933 0.003910 0.006843 0.037146 0.046921 
0.006843 0.005865 0.003910 0.002933 0.003910 0.006843 0.036168 0.047898 
0.005865 0.004888 0.003910 0.002933 0.002933 0.005865 0.035191 0.048876 
0.005865 0.004888 0.004888 0.003910 0.001955 0.005865 0.034213 0.049853 
0.005865 0.003910 0.004888 0.003910 0.001955 0.004888 0.033236 0.051808 
0.005865 0.003910 0.004888 0.004888 0.001955 0.003910 0.031281 0.052786 
0.006843 0.002933 0.004888 0.005865 0.001955 0.003910 0.029326 0.054741 
0.008798 0.002933 0.004888 0.006843 0.001955 0.002933 0.027370 0.055718 
0.010753 0.002933 0.003910 0.007820 0.002933 0.002933 0.024438 0.057674 
0.012708 0.001955 0.003910 0.007820 0.002933 0.001955 0.021505 0.058651 
0.015640 0.002933 0.002933 0.007820 0.003910 0.001955 0.019550 0.059629 
0.017595 0.001955 0.002933 0.007820 0.004888 0.001955 0.016618 0.059629 
0.020528 0.002933 0.001955 0.006843 0.004888 0.002933 0.014663 0.059629 
0.023460 0.002933 0.001955 0.005865 0.005865 0.002933 0.012708 0.059629 
0.025415 0.003910 0.001955 0.005865 0.005865 0.003910 0.010753 0.058651 
0.028348 0.004888 0.001955 0.003910 0.005865 0.004888 0.008798 0.057674 
0.031281 0.004888 0.001955 0.003910 0.004888 0.005865 0.007820 0.056696 
0.033236 0.004888 0.001955 0.002933 0.004888 0.005865 0.006843 0.055718 
0.034213 0.005865 0.002933 0.002933 0.003910 0.006843 0.006843 0.055718 
0.036168 0.005865 0.003910 0.002933 0.002933 0.006843 0.006843 0.053763 
0.037146 0.005865 0.003910 0.002933 0.001955 0.005865 0.006843 0.053763 
0.039101 0.004888 0.003910 0.003910 0.001955 0.004888 0.006843 0.052786 
0.040078 0.004888 0.004888 0.003910 0.001955 0.004888 0.006843 0.053763 
0.042033 0.004888 0.004888 0.004888 0.001955 0.003910 0.006843 0.053763 
0.043988 0.004888 0.003910 0.005865 0.001955 0.002933 0.006843 0.053763 
0.045943 0.004888 0.003910 0.006843 0.002933 0.002933 0.005865 0.053763 
0.049853 0.005865 0.002933 0.007820 0.003910 0.001955 0.004888 0.052786 
0.052786 0.006843 0.002933 0.007820 0.003910 0.001955 0.003910 0.051808 
0.055718 0.007820 0.002933 0.006843 0.004888 0.001955 0.003910 0.050831 
0.057674 0.009775 0.001955 0.006843 0.004888 0.002933 0.002933 0.048876 
0.060606 0.011730 0.001955 0.005865 0.005865 0.003910 0.002933 0.046921 
0.062561 0.013685 0.001955 0.003910 0.005865 0.004888 0.002933 0.043011 
0.063539 0.015640 0.001955 0.003910 0.004888 0.004888 0.002933 0.041056 
0.064516 0.018573 0.002933 0.002933 0.004888 0.005865 0.002933 0.039101 
0.065494 0.020528 0.002933 0.002933 0.003910 0.005865 0.003910 0.036168 
0.064516 0.023460 0.003910 0.002933 0.002933 0.006843 0.003910 0.034213 
0.064516 0.025415 0.004888 0.002933 0.001955 0.005865 0.005865 0.032258 
0.064516 0.027370 0.004888 0.003910 0.001955 0.004888 0.005865 0.030303 
0.064516 0.029326 0.005865 0.003910 0.001955 0.004888 0.005865 0.028348 
0.064516 0.030303 0.005865 0.003910 0.001955 0.003910 0.006843 0.027370 
0.064516 0.032258 0.005865 0.004888 0.001955 0.002933 0.006843 0.026393 
0.064516 0.033236 0.005865 0.005865 0.001955 0.002933 0.005865 0.026393 
0.065494 0.034213 0.005865 0.005865 0.001955 0.001955 0.005865 0.024438 
0.066471 0.036168 0.005865 0.006843 0.002933 0.001955 0.004888 0.023460 
0.067449 0.037146 0.005865 0.006843 0.002933 0.001955 0.003910 0.021505 
0.069404 0.038123 0.005865 0.006843 0.003910 0.001955 0.002933 0.019550 
0.070381 0.040078 0.011730 0.006843 0.004888 0.002933 0.002933 0.017595 
0.069404 0.042033 0.014663 0.006843 0.004888 0.002933 0.002933 0.015640 
0.070381 0.043988 0.015640 0.005865 0.004888 0.002933 0.001955 0.013685 
0.070381 0.045943 0.017595 0.004888 0.004888 0.003910 0.001955 0.010753 
0.070381 0.047898 0.020528 0.004888 0.004888 0.003910 0.001955 0.009775 
0.069404 0.048876 0.022483 0.004888 0.004888 0.003910 0.001955 0.007820 
0.068426 0.050831 0.024438 0.004888 0.004888 0.004888 0.001955 0.005865 
0.066471 0.051808 0.027370 0.004888 0.003910 0.005865 0.002933 0.004888 
0.065494 0.052786 0.029326 0.004888 0.003910 0.005865 0.002933 0.003910 
0.063539 0.053763 0.031281 0.004888 0.002933 0.005865 0.003910 0.003910 
0.061584 0.054741 0.033236 0.004888 0.002933 0.005865 0.004888 0.002933 
0.059629 0.055718 0.034213 0.004888 0.002933 0.005865 0.004888 0.002933 
0.056696 0.056696 0.036168 0.005865 0.002933 0.005865 0.004888 0.002933 
0.054741 0.056696 0.038123 0.006843 0.002933 0.005865 0.005865 0.002933 
0.052786 0.056696 0.040078 0.008798 0.001955 0.004888 0.005865 0.002933 
0.049853 0.056696 0.042033 0.009775 0.001955 0.004888 0.005865 0.003910 
0.047898 0.055718 0.043011 0.011730 0.001955 0.003910 0.006843 0.003910 
0.044966 0.055718 0.044966 0.013685 0.001955 0.003910 0.006843 0.004888 
0.043011 0.054741 0.045943 0.015640 0.001955 0.002933 0.006843 0.004888 
0.041056 0.054741 0.046921 0.017595 0.001955 0.002933 0.006843 0.005865 
0.039101 0.052786 0.047898 0.019550 0.001955 0.002933 0.006843 0.005865 
0.037146 0.051808 0.048876 0.022483 0.001955 0.002933 0.005865 0.005865 
0.035191 0.050831 0.049853 0.025415 0.002933 0.001955 0.004888 0.006843 
0.033236 0.049853 0.049853 0.027370 0.002933 0.001955 0.004888 0.006843 
0.032258 0.048876 0.050831 0.029326 0.002933 0.001955 0.004888 0.006843 
0.030303 0.047898 0.050831 0.032258 0.003910 0.001955 0.003910 0.006843 
0.029326 0.046921 0.050831 0.035191 0.003910 0.001955 0.003910 0.006843 
0.028348 0.045943 0.050831 0.037146 0.003910 0.001955 0.002933 0.006843 
0.026393 0.044966 0.050831 0.040078 0.004888 0.001955 0.002933 0.006843 
0.025415 0.043988 0.049853 0.042033 0.004888 0.002933 0.001955 0.005865 
0.023460 0.042033 0.050831 0.043988 0.005865 0.002933 0.001955 0.005865 
0.021505 0.041056 0.049853 0.045943 0.005865 0.002933 0.001955 0.005865 
0.019550 0.040078 0.049853 0.046921 0.006843 0.002933 0.001955 0.004888 
0.017595 0.039101 0.049853 0.048876 0.007820 0.003910 0.001955 0.003910 
0.016618 0.038123 0.049853 0.049853 0.008798 0.003910 0.001955 0.003910 
0.014663 0.037146 0.048876 0.050831 0.009775 0.004888 0.001955 0.002933 
0.012708 0.035191 0.048876 0.051808 0.009775 0.004888 0.002933 0.002933 
0.010753 0.034213 0.048876 0.052786 0.010753 0.004888 0.002933 0.002933 
0.009775 0.033236 0.048876 0.053763 0.012708 0.004888 0.003910 0.002933 
0.006843 0.031281 0.048876 0.054741 0.012708 0.004888 0.003910 0.002933 
0.006843 0.029326 0.047898 0.055718 0.014663 0.004888 0.004888 0.001955 
TURN 16
0.003910 0.019550 0.043011 0.053763 0.015640 0.002933 0.005865 0.004888 
0.003910 0.018573 0.042033 0.054741 0.016618 0.002933 0.005865 0.004888 
0.004888 0.015640 0.040078 0.056696 0.019550 0.002933 0.004888 0.005865 
0.004888 0.013685 0.039101 0.057674 0.021505 0.002933 0.004888 0.006843 
0.004888 0.011730 0.037146 0.058651 0.023460 0.002933 0.003910 0.006843 
0.005865 0.009775 0.035191 0.059629 0.026393 0.002933 0.003910 0.006843 
0.006843 0.008798 0.033236 0.060606 0.029326 0.002933 0.002933 0.006843 
0.007820 0.006843 0.031281 0.060606 0.031281 0.003910 0.002933 0.006843 
0.008798 0.005865 0.029326 0.060606 0.034213 0.004888 0.001955 0.005865 
0.008798 0.005865 0.027370 0.060606 0.036168 0.005865 0.001955 0.005865 
0.009775 0.005865 0.025415 0.059629 0.038123 0.006843 0.001955 0.004888 
0.009775 0.005865 0.023460 0.058651 0.039101 0.008798 0.001955 0.003910 
0.009775 0.005865 0.021505 0.057674 0.041056 0.009775 0.001955 0.002933 
0.008798 0.005865 0.019550 0.055718 0.041056 0.011730 0.001955 0.002933 
0.008798 0.006843 0.018573 0.054741 0.042033 0.013685 0.002933 0.002933 
0.007820 0.006843 0.016618 0.053763 0.042033 0.015640 0.002933 0.001955 
0.006843 0.006843 0.015640 0.052786 0.043011 0.016618 0.002933 0.001955 
0.005865 0.006843 0.014663 0.051808 0.043011 0.018573 0.003910 0.001955 
0.004888 0.006843 0.013685 0.049853 0.043011 0.020528 0.003910 0.001955 
0.004888 0.006843 0.012708 0.048876 0.043988 0.022483 0.003910 0.001955 
0.003910 0.005865 0.011730 0.047898 0.043011 0.023460 0.004888 0.002933 
0.003910 0.005865 0.011730 0.047898 0.043988 0.025415 0.004888 0.002933 
0.003910 0.004888 0.010753 0.046921 0.043988 0.026393 0.004888 0.003910 
0.002933 0.004888 0.009775 0.045943 0.043988 0.027370 0.004888 0.003910 
0.003910 0.002933 0.008798 0.045943 0.043988 0.028348 0.004888 0.004888 
0.003910 0.003910 0.007820 0.043988 0.043988 0.030303 0.004888 0.004888 
0.003910 0.002933 0.006843 0.042033 0.043988 0.031281 0.004888 0.005865 
0.003910 0.002933 0.005865 0.041056 0.044966 0.032258 0.003910 0.005865 
0.005865 0.001955 0.004888 0.039101 0.045943 0.033236 0.003910 0.005865 
0.005865 0.001955 0.004888 0.037146 0.044966 0.034213 0.003910 0.005865 
0.006843 0.001955 0.003910 0.036168 0.045943 0.035191 0.003910 0.005865 
0.007820 0.001955 0.002933 0.034213 0.045943 0.036168 0.002933 0.005865 
0.007820 0.002933 0.002933 0.031281 0.046921 0.037146 0.002933 0.005865 
0.008798 0.002933 0.002933 0.024438 0.045943 0.038123 0.002933 0.004888 
0.009775 0.002933 0.001955 0.016618 0.045943 0.039101 0.002933 0.004888 
0.009775 0.003910 0.001955 0.009775 0.045943 0.041056 0.002933 0.003910 
0.009775 0.004888 0.001955 0.008798 0.044966 0.042033 0.003910 0.002933 
0.009775 0.004888 0.001955 0.007820 0.043988 0.043988 0.003910 0.002933 
0.008798 0.005865 0.001955 0.006843 0.043011 0.044966 0.004888 0.002933 
0.008798 0.005865 0.002933 0.005865 0.041056 0.045943 0.005865 0.001955 
0.007820 0.006843 0.002933 0.004888 0.040078 0.046921 0.007820 0.001955 
0.006843 0.006843 0.003910 0.004888 0.038123 0.046921 0.009775 0.001955 
0.005865 0.006843 0.003910 0.003910 0.036168 0.047898 0.011730 0.001955 
0.004888 0.006843 0.004888 0.003910 0.034213 0.048876 0.013685 0.001955 
0.003910 0.005865 0.004888 0.003910 0.032258 0.047898 0.015640 0.002933 
0.003910 0.005865 0.004888 0.003910 0.031281 0.047898 0.017595 0.002933 
0.003910 0.005865 0.005865 0.004888 0.029326 0.047898 0.019550 0.002933 
0.002933 0.004888 0.005865 0.005865 0.027370 0.046921 0.021505 0.003910 
0.002933 0.003910 0.005865 0.005865 0.025415 0.046921 0.023460 0.003910 
0.002933 0.002933 0.005865 0.006843 0.023460 0.044966 0.025415 0.004888 
0.003910 0.002933 0.004888 0.007820 0.021505 0.043988 0.026393 0.004888 
0.003910 0.001955 0.004888 0.007820 0.020528 0.043011 0.027370 0.004888 
0.004888 0.001955 0.003910 0.007820 0.019550 0.043011 0.028348 0.004888 
0.005865 0.001955 0.003910 0.007820 0.018573 0.042033 0.029326 0.005865 
0.005865 0.001955 0.002933 0.007820 0.016618 0.041056 0.030303 0.005865 
0.006843 0.001955 0.002933 0.007820 0.016618 0.040078 0.031281 0.004888 
0.007820 0.001955 0.001955 0.007820 0.015640 0.039101 0.032258 0.004888 
0.007820 0.002933 0.001955 0.006843 0.013685 0.038123 0.033236 0.004888 
0.008798 0.002933 0.001955 0.006843 0.013685 0.038123 0.034213 0.004888 
0.008798 0.003910 0.001955 0.005865 0.011730 0.037146 0.036168 0.003910 
0.008798 0.003910 0.001955 0.004888 0.010753 0.036168 0.037146 0.003910 
0.008798 0.004888 0.001955 0.004888 0.009775 0.035191 0.038123 0.002933 
0.007820 0.005865 0.001955 0.004888 0.007820 0.035191 0.039101 0.002933 
0.006843 0.005865 0.002933 0.003910 0.006843 0.034213 0.041056 0.002933 
0.005865 0.005865 0.002933 0.002933 0.005865 0.033236 0.042033 0.002933 
0.004888 0.005865 0.003910 0.002933 0.003910 0.032258 0.043988 0.002933 
0.004888 0.005865 0.003910 0.002933 0.003910 0.030303 0.044966 0.002933 
0.003910 0.005865 0.004888 0.002933 0.002933 0.028348 0.045943 0.003910 
0.002933 0.004888 0.005865 0.004888 0.002933 0.026393 0.047898 0.004888 
0.002933 0.003910 0.005865 0.004888 0.001955 0.024438 0.047898 0.005865 
0.002933 0.002933 0.005865 0.005865 0.001955 0.022483 0.048876 0.006843 
0.002933 0.002933 0.005865 0.005865 0.001955 0.019550 0.049853 0.007820 
0.002933 0.002933 0.004888 0.006843 0.001955 0.017595 0.049853 0.009775 
0.003910 0.001955 0.004888 0.007820 0.002933 0.015640 0.049853 0.010753 
0.004888 0.001955 0.003910 0.007820 0.003910 0.013685 0.048876 0.012708 
0.004888 0.001955 0.003910 0.008798 0.003910 0.011730 0.048876 0.013685 
0.005865 0.001955 0.002933 0.008798 0.003910 0.009775 0.048876 0.015640 
0.006843 0.001955 0.002933 0.008798 0.004888 0.008798 0.047898 0.016618 
0.006843 0.001955 0.001955 0.007820 0.004888 0.007820 0.046921 0.017595 
0.007820 0.002933 0.001955 0.006843 0.005865 0.006843 0.045943 0.019550 
0.007820 0.002933 0.001955 0.006843 0.005865 0.006843 0.044966 0.020528 
0.007820 0.003910 0.001955 0.005865 0.005865 0.005865 0.043988 0.022483 
0.007820 0.003910 0.001955 0.004888 0.005865 0.005865 0.043988 0.023460 
0.007820 0.004888 0.001955 0.003910 0.005865 0.005865 0.043011 0.025415 
0.006843 0.004888 0.001955 0.002933 0.005865 0.005865 0.042033 0.027370 
0.005865 0.004888 0.002933 0.002933 0.003910 0.006843 0.042033 0.029326 
0.005865 0.005865 0.002933 0.002933 0.003910 0.006843 0.041056 0.031281 
0.004888 0.004888 0.003910 0.002933 0.002933 0.006843 0.041056 0.033236 
0.004888 0.004888 0.003910 0.002933 0.002933 0.005865 0.040078 0.034213 
0.004888 0.004888 0.004888 0.002933 0.002933 0.005865 0.039101 0.036168 
0.003910 0.003910 0.004888 0.002933 0.001955 0.004888 0.038123 0.038123 
0.003910 0.003910 0.004888 0.003910 0.001955 0.004888 0.037146 0.040078 
0.003910 0.003910 0.004888 0.004888 0.001955 0.003910 0.037146 0.041056 
0.003910 0.002933 0.004888 0.005865 0.001955 0.002933 0.035191 0.043011 
0.003910 0.002933 0.004888 0.006843 0.001955 0.002933 0.034213 0.044966 
0.004888 0.001955 0.004888 0.006843 0.001955 0.002933 0.032258 0.046921 
0.006843 0.001955 0.003910 0.007820 0.002933 0.001955 0.029326 0.048876 
0.007820 0.001955 0.002933 0.007820 0.002933 0.001955 0.027370 0.048876 
0.008798 0.001955 0.002933 0.007820 0.003910 0.001955 0.025415 0.050831 
0.009775 0.001955 0.002933 0.007820 0.003910 0.001955 0.023460 0.050831 
0.012708 0.002933 0.001955 0.006843 0.005865 0.002933 0.019550 0.051808 
0.013685 0.002933 0.001955 0.006843 0.005865 0.002933 0.017595 0.051808 
0.015640 0.002933 0.001955 0.005865 0.005865 0.002933 0.015640 0.051808 
0.017595 0.003910 0.001955 0.004888 0.005865 0.003910 0.013685 0.051808 
0.019550 0.003910 0.001955 0.003910 0.005865 0.004888 0.011730 0.050831 
0.021505 0.004888 0.001955 0.002933 0.004888 0.005865 0.010753 0.050831 
0.023460 0.004888 0.001955 0.002933 0.004888 0.005865 0.009775 0.050831 
0.024438 0.004888 0.002933 0.002933 0.004888 0.005865 0.008798 0.049853 
0.026393 0.004888 0.002933 0.002933 0.003910 0.005865 0.007820 0.049853 
0.028348 0.004888 0.002933 0.002933 0.002933 0.005865 0.007820 0.048876 
0.029326 0.004888 0.003910 0.002933 0.002933 0.005865 0.007820 0.047898 
0.030303 0.004888 0.003910 0.002933 0.001955 0.005865 0.007820 0.047898 
0.032258 0.004888 0.003910 0.002933 0.001955 0.005865 0.006843 0.047898 
0.034213 0.004888 0.003910 0.003910 0.001955 0.004888 0.006843 0.047898 
0.035191 0.004888 0.004888 0.003910 0.001955 0.004888 0.006843 0.047898 
0.037146 0.004888 0.004888 0.004888 0.001955 0.003910 0.006843 0.046921 
0.039101 0.004888 0.004888 0.004888 0.001955 0.003910 0.006843 0.046921 
0.040078 0.004888 0.003910 0.005865 0.001955 0.002933 0.006843 0.046921 
0.042033 0.005865 0.003910 0.006843 0.001955 0.001955 0.005865 0.046921 
0.043988 0.006843 0.003910 0.006843 0.001955 0.001955 0.005865 0.045943 
0.046921 0.007820 0.002933 0.006843 0.002933 0.001955 0.004888 0.043988 
0.048876 0.008798 0.002933 0.006843 0.002933 0.001955 0.004888 0.043988 
0.051808 0.009775 0.002933 0.006843 0.003910 0.001955 0.003910 0.043011 
0.052786 0.010753 0.002933 0.006843 0.003910 0.001955 0.002933 0.041056 
0.054741 0.012708 0.002933 0.006843 0.003910 0.001955 0.002933 0.039101 
0.057674 0.014663 0.001955 0.005865 0.004888 0.002933 0.002933 0.037146 
0.058651 0.016618 0.001955 0.005865 0.004888 0.002933 0.001955 0.035191 
0.059629 0.018573 0.001955 0.004888 0.004888 0.002933 0.001955 0.033236 
0.060606 0.021505 0.002933 0.004888 0.004888 0.003910 0.001955 0.031281 
0.062561 0.024438 0.002933 0.003910 0.004888 0.004888 0.001955 0.028348 
0.062561 0.026393 0.002933 0.003910 0.004888 0.004888 0.001955 0.026393 
0.063539 0.028348 0.002933 0.003910 0.004888 0.004888 0.001955 0.024438 
0.062561 0.031281 0.002933 0.002933 0.003910 0.005865 0.002933 0.021505 
0.063539 0.033236 0.003910 0.002933 0.003910 0.005865 0.002933 0.020528 
0.063539 0.034213 0.003910 0.002933 0.003910 0.005865 0.002933 0.017595 
0.062561 0.036168 0.004888 0.002933 0.002933 0.005865 0.003910 0.016618 
0.062561 0.038123 0.005865 0.002933 0.002933 0.005865 0.003910 0.013685 
0.061584 0.039101 0.010753 0.002933 0.002933 0.005865 0.004888 0.012708 
0.060606 0.041056 0.013685 0.002933 0.001955 0.005865 0.005865 0.009775 
0.059629 0.042033 0.015640 0.002933 0.001955 0.005865 0.005865 0.008798 
0.058651 0.043011 0.018573 0.003910 0.001955 0.004888 0.005865 0.007820 
0.057674 0.043988 0.020528 0.003910 0.001955 0.004888 0.005865 0.006843 
0.056696 0.044966 0.023460 0.004888 0.001955 0.003910 0.006843 0.006843 
0.055718 0.044966 0.025415 0.004888 0.001955 0.003910 0.006843 0.005865 
0.054741 0.045943 0.027370 0.005865 0.001955 0.002933 0.006843 0.005865 
0.052786 0.045943 0.029326 0.005865 0.001955 0.002933 0.006843 0.005865 
0.051808 0.045943 0.030303 0.006843 0.001955 0.002933 0.006843 0.005865 
0.050831 0.045943 0.031281 0.006843 0.001955 0.001955 0.005865 0.005865 
0.049853 0.045943 0.032258 0.007820 0.001955 0.001955 0.005865 0.006843 
0.048876 0.045943 0.033236 0.008798 0.001955 0.001955 0.004888 0.006843 
0.047898 0.045943 0.034213 0.009775 0.002933 0.001955 0.004888 0.006843 
0.047898 0.045943 0.035191 0.010753 0.002933 0.001955 0.003910 0.006843 
0.045943 0.045943 0.036168 0.012708 0.002933 0.001955 0.003910 0.006843 
0.044966 0.045943 0.037146 0.013685 0.003910 0.001955 0.002933 0.006843 
0.043988 0.045943 0.037146 0.014663 0.003910 0.001955 0.001955 0.006843 
0.043011 0.045943 0.038123 0.015640 0.003910 0.001955 0.001955 0.005865 
0.042033 0.045943 0.038123 0.017595 0.004888 0.002933 0.001955 0.005865 
0.041056 0.045943 0.039101 0.018573 0.004888 0.002933 0.001955 0.004888 
0.039101 0.045943 0.040078 0.020528 0.004888 0.003910 0.001955 0.004888 
0.037146 0.045943 0.041056 0.021505 0.004888 0.003910 0.001955 0.003910 
0.035191 0.045943 0.041056 0.023460 0.004888 0.003910 0.001955 0.003910 
0.033236 0.045943 0.042033 0.024438 0.003910 0.003910 0.001955 0.002933 
0.030303 0.045943 0.043011 0.026393 0.003910 0.004888 0.002933 0.002933 
0.028348 0.044966 0.043011 0.028348 0.003910 0.004888 0.002933 0.002933 
0.026393 0.044966 0.043988 0.030303 0.003910 0.004888 0.003910 0.002933 
0.023460 0.043988 0.044966 0.032258 0.003910 0.004888 0.003910 0.001955 
0.019550 0.043011 0.045943 0.034213 0.002933 0.004888 0.004888 0.002933 
0.017595 0.042033 0.046921 0.035191 0.003910 0.004888 0.004888 0.002933 
0.014663 0.040078 0.046921 0.037146 0.003910 0.003910 0.004888 0.002933 
0.012708 0.038123 0.046921 0.040078 0.003910 0.003910 0.005865 0.003910 
0.010753 0.036168 0.047898 0.042033 0.004888 0.003910 0.005865 0.003910 
0.008798 0.033236 0.047898 0.043988 0.004888 0.002933 0.005865 0.004888 
0.007820 0.032258 0.047898 0.045943 0.005865 0.002933 0.005865 0.004888 
0.005865 0.029326 0.046921 0.047898 0.006843 0.002933 0.005865 0.005865 
0.005865 0.026393 0.045943 0.050831 0.008798 0.001955 0.004888 0.006843 
0.005865 0.025415 0.044966 0.051808 0.009775 0.001955 0.004888 0.006843 
0.005865 0.023460 0.043988 0.053763 0.011730 0.001955 0.003910 0.006843 
0.006843 0.021505 0.043011 0.054741 0.013685 0.001955 0.003910 0.006843 
0.007820 0.018573 0.041056 0.055718 0.015640 0.001955 0.002933 0.006843 
0.007820 0.017595 0.040078 0.056696 0.017595 0.002933 0.002933 0.006843 
TURN 17
0.005865 0.018573 0.033236 0.041056 0.014663 0.004888 0.004888 0.001955 
0.004888 0.017595 0.033236 0.041056 0.015640 0.004888 0.003910 0.001955 
0.004888 0.015640 0.031281 0.042033 0.017595 0.004888 0.003910 0.001955 
0.003910 0.014663 0.031281 0.043011 0.018573 0.004888 0.004888 0.001955 
0.003910 0.012708 0.030303 0.043988 0.019550 0.004888 0.004888 0.002933 
0.003910 0.010753 0.029326 0.043988 0.021505 0.003910 0.004888 0.002933 
0.002933 0.009775 0.028348 0.044966 0.022483 0.004888 0.004888 0.003910 
0.002933 0.007820 0.027370 0.046921 0.024438 0.004888 0.004888 0.003910 
0.002933 0.006843 0.026393 0.046921 0.025415 0.004888 0.004888 0.004888 
0.002933 0.004888 0.025415 0.047898 0.026393 0.004888 0.004888 0.004888 
0.003910 0.003910 0.023460 0.048876 0.027370 0.005865 0.003910 0.004888 
0.003910 0.003910 0.022483 0.048876 0.028348 0.006843 0.003910 0.005865 
0.004888 0.002933 0.020528 0.048876 0.029326 0.006843 0.002933 0.005865 
0.005865 0.002933 0.017595 0.048876 0.031281 0.007820 0.002933 0.005865 
0.005865 0.002933 0.016618 0.048876 0.032258 0.009775 0.002933 0.005865 
0.006843 0.001955 0.014663 0.047898 0.033236 0.010753 0.001955 0.005865 
0.007820 0.002933 0.012708 0.046921 0.035191 0.011730 0.001955 0.005865 
0.007820 0.002933 0.010753 0.045943 0.036168 0.012708 0.001955 0.004888 
0.008798 0.002933 0.009775 0.044966 0.037146 0.014663 0.001955 0.004888 
0.008798 0.002933 0.007820 0.043988 0.037146 0.016618 0.001955 0.003910 
0.008798 0.003910 0.006843 0.042033 0.038123 0.017595 0.001955 0.003910 
0.008798 0.003910 0.005865 0.041056 0.039101 0.019550 0.001955 0.002933 
0.008798 0.004888 0.005865 0.039101 0.039101 0.022483 0.001955 0.001955 
0.008798 0.005865 0.004888 0.037146 0.039101 0.023460 0.001955 0.001955 
0.007820 0.005865 0.003910 0.035191 0.039101 0.024438 0.001955 0.001955 
0.006843 0.005865 0.003910 0.033236 0.039101 0.026393 0.002933 0.001955 
0.005865 0.005865 0.003910 0.031281 0.039101 0.027370 0.002933 0.001955 
0.005865 0.006843 0.003910 0.029326 0.039101 0.029326 0.002933 0.001955 
0.004888 0.005865 0.004888 0.027370 0.038123 0.030303 0.003910 0.001955 
0.004888 0.005865 0.004888 0.026393 0.037146 0.031281 0.003910 0.001955 
0.003910 0.005865 0.004888 0.024438 0.036168 0.032258 0.003910 0.001955 
0.002933 0.004888 0.005865 0.023460 0.036168 0.032258 0.004888 0.002933 
0.002933 0.004888 0.005865 0.021505 0.035191 0.033236 0.004888 0.002933 
0.002933 0.003910 0.005865 0.017595 0.034213 0.033236 0.004888 0.002933 
0.002933 0.003910 0.005865 0.012708 0.034213 0.034213 0.004888 0.003910 
0.002933 0.002933 0.004888 0.008798 0.033236 0.034213 0.004888 0.003910 
0.002933 0.002933 0.004888 0.008798 0.032258 0.034213 0.005865 0.004888 
0.002933 0.001955 0.004888 0.008798 0.032258 0.034213 0.005865 0.004888 
0.004888 0.001955 0.003910 0.008798 0.032258 0.034213 0.005865 0.004888 
0.004888 0.001955 0.003910 0.008798 0.031281 0.034213 0.006843 0.004888 
0.004888 0.001955 0.002933 0.008798 0.030303 0.034213 0.007820 0.004888 
0.005865 0.001955 0.002933 0.008798 0.030303 0.034213 0.008798 0.004888 
0.006843 0.001955 0.001955 0.008798 0.030303 0.034213 0.008798 0.004888 
0.006843 0.001955 0.001955 0.007820 0.029326 0.035191 0.009775 0.004888 
0.007820 0.002933 0.001955 0.006843 0.029326 0.035191 0.010753 0.003910 
0.008798 0.003910 0.001955 0.005865 0.028348 0.037146 0.011730 0.002933 
0.008798 0.003910 0.001955 0.005865 0.027370 0.037146 0.013685 0.002933 
0.008798 0.003910 0.001955 0.004888 0.026393 0.037146 0.014663 0.002933 
0.007820 0.004888 0.001955 0.003910 0.024438 0.038123 0.015640 0.001955 
0.006843 0.004888 0.001955 0.003910 0.023460 0.038123 0.017595 0.001955 
0.006843 0.005865 0.002933 0.002933 0.021505 0.038123 0.018573 0.001955 
0.005865 0.005865 0.002933 0.002933 0.019550 0.038123 0.020528 0.001955 
0.004888 0.005865 0.002933 0.002933 0.017595 0.038123 0.022483 0.001955 
0.003910 0.005865 0.003910 0.002933 0.015640 0.038123 0.023460 0.001955 
0.003910 0.004888 0.003910 0.002933 0.013685 0.037146 0.025415 0.001955 
0.002933 0.004888 0.004888 0.002933 0.012708 0.036168 0.027370 0.001955 
0.002933 0.003910 0.004888 0.003910 0.010753 0.035191 0.028348 0.002933 
0.002933 0.003910 0.004888 0.004888 0.008798 0.034213 0.030303 0.002933 
0.002933 0.002933 0.004888 0.005865 0.007820 0.032258 0.031281 0.003910 
0.002933 0.002933 0.004888 0.005865 0.006843 0.031281 0.032258 0.003910 
0.002933 0.001955 0.004888 0.006843 0.005865 0.029326 0.033236 0.004888 
0.002933 0.001955 0.003910 0.006843 0.004888 0.027370 0.034213 0.004888 
0.003910 0.001955 0.003910 0.007820 0.004888 0.026393 0.034213 0.004888 
0.004888 0.001955 0.002933 0.007820 0.004888 0.024438 0.035191 0.004888 
0.004888 0.000978 0.002933 0.007820 0.004888 0.023460 0.035191 0.005865 
0.005865 0.000978 0.001955 0.007820 0.004888 0.022483 0.035191 0.005865 
0.005865 0.001955 0.001955 0.007820 0.004888 0.020528 0.035191 0.005865 
0.006843 0.001955 0.001955 0.006843 0.004888 0.019550 0.036168 0.005865 
0.006843 0.002933 0.000978 0.005865 0.005865 0.018573 0.035191 0.005865 
0.007820 0.002933 0.000978 0.005865 0.005865 0.018573 0.035191 0.005865 
0.007820 0.002933 0.000978 0.004888 0.005865 0.017595 0.036168 0.006843 
0.007820 0.003910 0.000978 0.003910 0.005865 0.016618 0.036168 0.006843 
0.007820 0.003910 0.000978 0.003910 0.005865 0.015640 0.036168 0.006843 
0.006843 0.004888 0.001955 0.002933 0.004888 0.015640 0.036168 0.007820 
0.005865 0.004888 0.001955 0.002933 0.004888 0.013685 0.037146 0.007820 
0.005865 0.004888 0.002933 0.002933 0.003910 0.013685 0.037146 0.008798 
0.004888 0.004888 0.002933 0.001955 0.003910 0.012708 0.038123 0.009775 
0.003910 0.004888 0.003910 0.001955 0.002933 0.010753 0.039101 0.010753 
0.003910 0.004888 0.003910 0.002933 0.001955 0.009775 0.039101 0.011730 
0.002933 0.004888 0.003910 0.002933 0.001955 0.008798 0.039101 0.013685 
0.002933 0.003910 0.004888 0.002933 0.001955 0.007820 0.039101 0.014663 
0.002933 0.003910 0.004888 0.003910 0.001955 0.005865 0.039101 0.016618 
0.002933 0.002933 0.004888 0.004888 0.001955 0.004888 0.039101 0.019550 
0.002933 0.002933 0.004888 0.004888 0.001955 0.003910 0.039101 0.021505 
0.002933 0.001955 0.003910 0.005865 0.001955 0.002933 0.038123 0.023460 
0.003910 0.001955 0.003910 0.006843 0.001955 0.002933 0.037146 0.026393 
0.003910 0.001955 0.003910 0.006843 0.002933 0.001955 0.036168 0.028348 
0.004888 0.001955 0.002933 0.006843 0.002933 0.001955 0.034213 0.030303 
0.004888 0.001955 0.001955 0.006843 0.003910 0.001955 0.033236 0.031281 
0.005865 0.001955 0.001955 0.006843 0.003910 0.001955 0.031281 0.033236 
0.006843 0.001955 0.001955 0.006843 0.004888 0.001955 0.029326 0.034213 
0.006843 0.001955 0.001955 0.005865 0.004888 0.002933 0.028348 0.035191 
0.007820 0.001955 0.000978 0.005865 0.004888 0.002933 0.026393 0.036168 
0.007820 0.002933 0.000978 0.003910 0.005865 0.003910 0.024438 0.036168 
0.007820 0.002933 0.000978 0.003910 0.005865 0.003910 0.023460 0.037146 
0.007820 0.003910 0.000978 0.002933 0.004888 0.004888 0.021505 0.037146 
0.008798 0.003910 0.000978 0.002933 0.004888 0.004888 0.020528 0.037146 
0.008798 0.003910 0.001955 0.001955 0.004888 0.004888 0.019550 0.037146 
0.009775 0.004888 0.001955 0.001955 0.003910 0.005865 0.018573 0.037146 
0.009775 0.004888 0.002933 0.001955 0.002933 0.005865 0.018573 0.037146 
0.009775 0.004888 0.002933 0.001955 0.002933 0.005865 0.016618 0.037146 
0.010753 0.004888 0.002933 0.001955 0.001955 0.005865 0.016618 0.038123 
0.011730 0.004888 0.003910 0.002933 0.001955 0.004888 0.015640 0.038123 
0.011730 0.003910 0.003910 0.002933 0.001955 0.004888 0.014663 0.038123 
0.012708 0.003910 0.003910 0.002933 0.000978 0.004888 0.013685 0.039101 
0.014663 0.002933 0.003910 0.003910 0.000978 0.003910 0.012708 0.040078 
0.015640 0.002933 0.003910 0.004888 0.000978 0.002933 0.011730 0.041056 
0.016618 0.002933 0.003910 0.004888 0.000978 0.002933 0.010753 0.042033 
0.019550 0.002933 0.003910 0.005865 0.001955 0.001955 0.009775 0.042033 
0.020528 0.002933 0.003910 0.005865 0.001955 0.001955 0.008798 0.042033 
0.023460 0.001955 0.002933 0.005865 0.001955 0.001955 0.007820 0.043011 
0.024438 0.001955 0.002933 0.005865 0.002933 0.001955 0.006843 0.042033 
0.026393 0.002933 0.002933 0.006843 0.002933 0.001955 0.004888 0.043011 
0.029326 0.001955 0.001955 0.006843 0.002933 0.001955 0.003910 0.042033 
0.031281 0.002933 0.001955 0.005865 0.003910 0.001955 0.003910 0.042033 
0.034213 0.002933 0.001955 0.005865 0.003910 0.001955 0.002933 0.041056 
0.035191 0.003910 0.001955 0.005865 0.003910 0.001955 0.002933 0.040078 
0.037146 0.004888 0.001955 0.004888 0.004888 0.002933 0.001955 0.039101 
0.039101 0.005865 0.001955 0.004888 0.004888 0.002933 0.001955 0.038123 
0.041056 0.006843 0.001955 0.003910 0.004888 0.003910 0.001955 0.036168 
0.043011 0.007820 0.001955 0.003910 0.004888 0.003910 0.001955 0.035191 
0.043988 0.008798 0.001955 0.002933 0.003910 0.004888 0.001955 0.033236 
0.043988 0.010753 0.001955 0.002933 0.003910 0.004888 0.001955 0.032258 
0.044966 0.011730 0.001955 0.001955 0.003910 0.004888 0.002933 0.030303 
0.044966 0.013685 0.002933 0.001955 0.002933 0.004888 0.002933 0.028348 
0.045943 0.014663 0.002933 0.001955 0.002933 0.005865 0.003910 0.027370 
0.045943 0.016618 0.002933 0.001955 0.001955 0.005865 0.003910 0.025415 
0.045943 0.018573 0.003910 0.001955 0.001955 0.005865 0.004888 0.024438 
0.045943 0.019550 0.003910 0.001955 0.001955 0.004888 0.004888 0.022483 
0.045943 0.021505 0.003910 0.002933 0.001955 0.004888 0.004888 0.021505 
0.045943 0.022483 0.004888 0.002933 0.000978 0.003910 0.005865 0.020528 
0.045943 0.023460 0.004888 0.002933 0.000978 0.003910 0.005865 0.019550 
0.045943 0.024438 0.004888 0.003910 0.000978 0.002933 0.005865 0.019550 
0.045943 0.025415 0.004888 0.004888 0.000978 0.002933 0.005865 0.018573 
0.045943 0.026393 0.005865 0.004888 0.000978 0.002933 0.005865 0.016618 
0.045943 0.027370 0.005865 0.004888 0.000978 0.001955 0.005865 0.015640 
0.045943 0.028348 0.005865 0.004888 0.001955 0.001955 0.005865 0.015640 
0.045943 0.029326 0.008798 0.005865 0.001955 0.001955 0.005865 0.014663 
0.045943 0.029326 0.011730 0.005865 0.001955 0.001955 0.004888 0.012708 
0.046921 0.030303 0.012708 0.005865 0.001955 0.001955 0.004888 0.012708 
0.046921 0.031281 0.013685 0.005865 0.001955 0.000978 0.003910 0.011730 
0.046921 0.031281 0.015640 0.006843 0.002933 0.000978 0.003910 0.010753 
0.047898 0.032258 0.016618 0.006843 0.002933 0.000978 0.002933 0.009775 
0.048876 0.033236 0.017595 0.005865 0.003910 0.001955 0.001955 0.008798 
0.047898 0.033236 0.019550 0.005865 0.003910 0.001955 0.001955 0.007820 
0.047898 0.034213 0.020528 0.005865 0.003910 0.001955 0.001955 0.006843 
0.046921 0.035191 0.021505 0.005865 0.003910 0.001955 0.001955 0.005865 
0.046921 0.035191 0.022483 0.005865 0.003910 0.002933 0.001955 0.004888 
0.046921 0.036168 0.022483 0.005865 0.003910 0.002933 0.001955 0.004888 
0.045943 0.037146 0.023460 0.005865 0.003910 0.002933 0.001955 0.003910 
0.044966 0.038123 0.024438 0.005865 0.003910 0.003910 0.001955 0.003910 
0.043011 0.039101 0.025415 0.006843 0.003910 0.003910 0.001955 0.002933 
0.042033 0.040078 0.026393 0.006843 0.003910 0.003910 0.001955 0.002933 
0.041056 0.040078 0.027370 0.007820 0.003910 0.004888 0.001955 0.002933 
0.038123 0.041056 0.028348 0.008798 0.002933 0.004888 0.002933 0.001955 
0.036168 0.041056 0.030303 0.009775 0.002933 0.004888 0.002933 0.001955 
0.034213 0.041056 0.031281 0.010753 0.002933 0.004888 0.002933 0.001955 
0.031281 0.041056 0.033236 0.011730 0.001955 0.004888 0.004888 0.001955 
0.029326 0.040078 0.034213 0.013685 0.001955 0.003910 0.004888 0.002933 
0.027370 0.040078 0.035191 0.014663 0.001955 0.003910 0.004888 0.001955 
0.025415 0.039101 0.036168 0.016618 0.001955 0.003910 0.004888 0.002933 
0.023460 0.039101 0.036168 0.018573 0.001955 0.002933 0.004888 0.002933 
0.021505 0.038123 0.037146 0.020528 0.001955 0.002933 0.004888 0.003910 
0.020528 0.036168 0.038123 0.022483 0.001955 0.002933 0.005865 0.003910 
0.018573 0.035191 0.038123 0.025415 0.001955 0.001955 0.005865 0.004888 
0.016618 0.034213 0.039101 0.027370 0.001955 0.001955 0.004888 0.004888 
0.015640 0.032258 0.039101 0.029326 0.001955 0.001955 0.004888 0.005865 
0.014663 0.031281 0.038123 0.031281 0.002933 0.001955 0.003910 0.005865 
0.012708 0.029326 0.038123 0.033236 0.002933 0.001955 0.003910 0.005865 
0.012708 0.028348 0.038123 0.035191 0.003910 0.001955 0.003910 0.006843 
0.011730 0.027370 0.038123 0.037146 0.004888 0.001955 0.002933 0.006843 
0.010753 0.025415 0.037146 0.038123 0.004888 0.001955 0.002933 0.006843 
0.010753 0.024438 0.036168 0.039101 0.006843 0.001955 0.001955 0.005865 
0.010753 0.022483 0.036168 0.040078 0.007820 0.001955 0.001955 0.005865 
0.009775 0.021505 0.035191 0.042033 0.008798 0.001955 0.001955 0.005865 
0.008798 0.020528 0.035191 0.042033 0.009775 0.001955 0.001955 0.005865 
0.008798 0.019550 0.034213 0.043011 0.011730 0.002933 0.001955 0.004888 
0.008798 0.018573 0.033236 0.043011 0.012708 0.002933 0.000978 0.004888 
0.008798 0.017595 0.032258 0.043988 0.013685 0.002933 0.000978 0.003910 
0.009775 0.016618 0.031281 0.043988 0.015640 0.002933 0.000978 0.003910 
TURN 18
0.006843 0.013685 0.030303 0.042033 0.012708 0.001955 0.001955 0.004888 
0.006843 0.012708 0.029326 0.043011 0.013685 0.001955 0.001955 0.004888 
0.006843 0.011730 0.028348 0.043011 0.015640 0.001955 0.000978 0.003910 
0.007820 0.010753 0.026393 0.042033 0.015640 0.002933 0.000978 0.003910 
0.008798 0.010753 0.025415 0.043011 0.019550 0.002933 0.000978 0.002933 
0.008798 0.010753 0.024438 0.042033 0.020528 0.003910 0.000978 0.002933 
0.008798 0.009775 0.023460 0.042033 0.022483 0.003910 0.000978 0.001955 
0.007820 0.009775 0.022483 0.041056 0.023460 0.004888 0.001955 0.001955 
0.007820 0.008798 0.021505 0.041056 0.024438 0.005865 0.001955 0.001955 
0.006843 0.008798 0.020528 0.041056 0.026393 0.006843 0.001955 0.000978 
0.005865 0.007820 0.019550 0.040078 0.026393 0.006843 0.002933 0.000978 
0.003910 0.007820 0.019550 0.040078 0.026393 0.007820 0.003910 0.000978 
0.003910 0.006843 0.018573 0.039101 0.027370 0.008798 0.003910 0.001955 
0.002933 0.005865 0.018573 0.039101 0.027370 0.008798 0.003910 0.001955 
0.002933 0.004888 0.017595 0.039101 0.027370 0.009775 0.003910 0.001955 
0.002933 0.004888 0.016618 0.040078 0.028348 0.010753 0.003910 0.002933 
0.002933 0.003910 0.015640 0.040078 0.028348 0.010753 0.004888 0.002933 
0.002933 0.002933 0.014663 0.041056 0.028348 0.011730 0.003910 0.003910 
0.002933 0.001955 0.012708 0.041056 0.029326 0.011730 0.003910 0.004888 
0.003910 0.001955 0.011730 0.041056 0.030303 0.013685 0.002933 0.003910 
0.004888 0.001955 0.009775 0.041056 0.031281 0.014663 0.002933 0.004888 
0.004888 0.001955 0.008798 0.040078 0.032258 0.015640 0.002933 0.004888 
0.005865 0.001955 0.006843 0.040078 0.033236 0.016618 0.001955 0.004888 
0.006843 0.001955 0.005865 0.038123 0.034213 0.017595 0.001955 0.003910 
0.006843 0.001955 0.004888 0.037146 0.035191 0.018573 0.001955 0.003910 
0.007820 0.002933 0.003910 0.035191 0.036168 0.020528 0.001955 0.002933 
0.007820 0.003910 0.002933 0.033236 0.036168 0.021505 0.001955 0.002933 
0.007820 0.003910 0.002933 0.031281 0.036168 0.023460 0.001955 0.001955 
0.006843 0.004888 0.001955 0.028348 0.036168 0.025415 0.001955 0.001955 
0.006843 0.004888 0.002933 0.026393 0.036168 0.026393 0.001955 0.001955 
0.005865 0.005865 0.002933 0.024438 0.035191 0.028348 0.002933 0.000978 
0.004888 0.005865 0.003910 0.022483 0.034213 0.029326 0.002933 0.000978 
0.003910 0.005865 0.003910 0.020528 0.034213 0.030303 0.003910 0.001955 
0.002933 0.004888 0.004888 0.018573 0.032258 0.031281 0.003910 0.001955 
0.002933 0.004888 0.004888 0.012708 0.032258 0.031281 0.004888 0.001955 
0.001955 0.004888 0.004888 0.008798 0.031281 0.032258 0.004888 0.001955 
0.001955 0.003910 0.004888 0.006843 0.030303 0.032258 0.004888 0.002933 
0.001955 0.002933 0.004888 0.006843 0.029326 0.032258 0.005865 0.002933 
0.001955 0.002933 0.004888 0.007820 0.028348 0.032258 0.005865 0.003910 
0.002933 0.001955 0.004888 0.007820 0.028348 0.031281 0.006843 0.003910 
0.002933 0.001955 0.003910 0.007820 0.027370 0.031281 0.006843 0.003910 
0.003910 0.001955 0.003910 0.008798 0.026393 0.031281 0.007820 0.004888 
0.003910 0.001955 0.002933 0.008798 0.026393 0.031281 0.007820 0.004888 
0.004888 0.001955 0.001955 0.007820 0.026393 0.031281 0.008798 0.004888 
0.005865 0.001955 0.001955 0.007820 0.026393 0.031281 0.009775 0.003910 
0.005865 0.001955 0.001955 0.006843 0.026393 0.031281 0.010753 0.003910 
0.006843 0.001955 0.001955 0.005865 0.025415 0.032258 0.011730 0.003910 
0.006843 0.002933 0.000978 0.004888 0.024438 0.033236 0.012708 0.002933 
0.006843 0.002933 0.000978 0.004888 0.023460 0.033236 0.013685 0.002933 
0.006843 0.003910 0.001955 0.003910 0.022483 0.034213 0.014663 0.001955 
0.005865 0.003910 0.001955 0.003910 0.021505 0.034213 0.015640 0.001955 
0.005865 0.004888 0.001955 0.002933 0.019550 0.034213 0.016618 0.001955 
0.004888 0.004888 0.002933 0.002933 0.017595 0.035191 0.018573 0.001955 
0.003910 0.004888 0.002933 0.001955 0.015640 0.035191 0.020528 0.001955 
0.002933 0.004888 0.003910 0.002933 0.014663 0.034213 0.022483 0.001955 
0.002933 0.003910 0.003910 0.002933 0.012708 0.033236 0.023460 0.001955 
0.002933 0.003910 0.003910 0.002933 0.010753 0.033236 0.025415 0.002933 
0.001955 0.002933 0.004888 0.003910 0.008798 0.031281 0.026393 0.002933 
0.001955 0.002933 0.004888 0.004888 0.007820 0.030303 0.027370 0.003910 
0.001955 0.001955 0.003910 0.004888 0.006843 0.029326 0.029326 0.003910 
0.001955 0.001955 0.003910 0.005865 0.005865 0.027370 0.029326 0.003910 
0.002933 0.000978 0.002933 0.006843 0.005865 0.025415 0.030303 0.004888 
0.003910 0.000978 0.002933 0.007820 0.004888 0.024438 0.031281 0.004888 
0.004888 0.000978 0.001955 0.007820 0.004888 0.022483 0.031281 0.004888 
0.004888 0.000978 0.001955 0.007820 0.004888 0.021505 0.031281 0.004888 
0.005865 0.000978 0.001955 0.006843 0.005865 0.020528 0.031281 0.004888 
0.005865 0.001955 0.000978 0.005865 0.005865 0.019550 0.031281 0.004888 
0.006843 0.001955 0.000978 0.005865 0.005865 0.019550 0.031281 0.004888 
0.006843 0.002933 0.000978 0.004888 0.005865 0.019550 0.031281 0.003910 
0.006843 0.002933 0.000978 0.003910 0.005865 0.018573 0.031281 0.003910 
0.006843 0.003910 0.000978 0.002933 0.004888 0.018573 0.031281 0.003910 
0.005865 0.003910 0.001955 0.002933 0.003910 0.018573 0.032258 0.004888 
0.004888 0.003910 0.001955 0.001955 0.003910 0.017595 0.033236 0.004888 
0.003910 0.003910 0.002933 0.001955 0.002933 0.016618 0.035191 0.004888 
0.003910 0.003910 0.002933 0.001955 0.002933 0.014663 0.035191 0.005865 
0.002933 0.003910 0.003910 0.001955 0.001955 0.013685 0.036168 0.006843 
0.002933 0.002933 0.003910 0.002933 0.001955 0.011730 0.037146 0.008798 
0.002933 0.002933 0.003910 0.003910 0.001955 0.009775 0.037146 0.009775 
0.002933 0.001955 0.003910 0.004888 0.001955 0.007820 0.037146 0.011730 
0.002933 0.001955 0.003910 0.004888 0.001955 0.006843 0.037146 0.013685 
0.002933 0.000978 0.002933 0.005865 0.001955 0.004888 0.037146 0.015640 
0.003910 0.000978 0.002933 0.005865 0.001955 0.003910 0.036168 0.017595 
0.004888 0.000978 0.001955 0.005865 0.002933 0.002933 0.034213 0.018573 
0.004888 0.000978 0.001955 0.005865 0.003910 0.002933 0.033236 0.020528 
0.005865 0.001955 0.000978 0.005865 0.003910 0.002933 0.032258 0.022483 
0.006843 0.001955 0.000978 0.004888 0.004888 0.002933 0.031281 0.023460 
0.006843 0.001955 0.000978 0.003910 0.004888 0.002933 0.030303 0.024438 
0.006843 0.002933 0.000978 0.003910 0.004888 0.003910 0.028348 0.025415 
0.006843 0.002933 0.000978 0.002933 0.004888 0.003910 0.027370 0.026393 
0.006843 0.003910 0.000978 0.001955 0.004888 0.004888 0.026393 0.026393 
0.005865 0.003910 0.001955 0.001955 0.003910 0.005865 0.026393 0.027370 
0.005865 0.004888 0.001955 0.001955 0.002933 0.005865 0.026393 0.028348 
0.004888 0.004888 0.002933 0.001955 0.002933 0.005865 0.025415 0.028348 
0.004888 0.003910 0.002933 0.001955 0.001955 0.005865 0.025415 0.029326 
0.003910 0.003910 0.002933 0.001955 0.001955 0.004888 0.025415 0.030303 
0.003910 0.003910 0.003910 0.002933 0.000978 0.003910 0.024438 0.031281 
0.003910 0.002933 0.003910 0.002933 0.000978 0.003910 0.024438 0.033236 
0.003910 0.001955 0.003910 0.003910 0.000978 0.002933 0.023460 0.034213 
0.004888 0.001955 0.003910 0.004888 0.000978 0.001955 0.021505 0.035191 
0.005865 0.001955 0.002933 0.004888 0.001955 0.001955 0.020528 0.037146 
0.006843 0.001955 0.002933 0.005865 0.001955 0.001955 0.018573 0.037146 
0.008798 0.001955 0.001955 0.005865 0.002933 0.000978 0.016618 0.038123 
0.010753 0.001955 0.001955 0.005865 0.002933 0.001955 0.014663 0.039101 
0.012708 0.001955 0.001955 0.004888 0.003910 0.001955 0.012708 0.039101 
0.013685 0.001955 0.000978 0.004888 0.003910 0.001955 0.010753 0.039101 
0.015640 0.002933 0.000978 0.003910 0.003910 0.002933 0.008798 0.039101 
0.017595 0.003910 0.000978 0.002933 0.003910 0.003910 0.007820 0.038123 
0.019550 0.003910 0.000978 0.001955 0.003910 0.003910 0.006843 0.037146 
0.020528 0.003910 0.001955 0.001955 0.002933 0.004888 0.005865 0.036168 
0.021505 0.003910 0.001955 0.001955 0.002933 0.004888 0.005865 0.036168 
0.022483 0.004888 0.001955 0.001955 0.002933 0.004888 0.005865 0.036168 
0.023460 0.004888 0.002933 0.001955 0.001955 0.004888 0.005865 0.035191 
0.023460 0.004888 0.002933 0.001955 0.000978 0.004888 0.005865 0.034213 
0.025415 0.004888 0.002933 0.001955 0.000978 0.004888 0.005865 0.034213 
0.026393 0.004888 0.003910 0.001955 0.000978 0.003910 0.005865 0.034213 
0.026393 0.003910 0.003910 0.002933 0.000978 0.003910 0.005865 0.034213 
0.027370 0.003910 0.003910 0.003910 0.000978 0.002933 0.005865 0.034213 
0.028348 0.003910 0.003910 0.003910 0.000978 0.001955 0.005865 0.034213 
0.029326 0.004888 0.003910 0.004888 0.000978 0.001955 0.005865 0.034213 
0.030303 0.004888 0.003910 0.004888 0.000978 0.001955 0.004888 0.034213 
0.033236 0.004888 0.002933 0.005865 0.001955 0.000978 0.004888 0.034213 
0.034213 0.005865 0.002933 0.005865 0.001955 0.000978 0.003910 0.033236 
0.036168 0.006843 0.001955 0.005865 0.001955 0.000978 0.002933 0.033236 
0.038123 0.007820 0.001955 0.005865 0.002933 0.000978 0.002933 0.032258 
0.040078 0.008798 0.001955 0.005865 0.002933 0.000978 0.001955 0.030303 
0.042033 0.009775 0.001955 0.004888 0.003910 0.001955 0.001955 0.029326 
0.043011 0.011730 0.001955 0.003910 0.003910 0.001955 0.001955 0.027370 
0.043988 0.013685 0.001955 0.003910 0.003910 0.002933 0.001955 0.026393 
0.044966 0.015640 0.001955 0.002933 0.003910 0.003910 0.001955 0.023460 
0.045943 0.017595 0.001955 0.002933 0.002933 0.003910 0.001955 0.022483 
0.044966 0.019550 0.002933 0.001955 0.002933 0.003910 0.002933 0.019550 
0.044966 0.020528 0.002933 0.001955 0.001955 0.003910 0.002933 0.018573 
0.044966 0.022483 0.003910 0.001955 0.001955 0.004888 0.003910 0.017595 
0.043988 0.023460 0.003910 0.001955 0.001955 0.003910 0.003910 0.015640 
0.043988 0.025415 0.004888 0.002933 0.000978 0.003910 0.004888 0.014663 
0.043011 0.025415 0.004888 0.002933 0.000978 0.002933 0.004888 0.013685 
0.043011 0.026393 0.004888 0.003910 0.000978 0.002933 0.005865 0.012708 
0.042033 0.027370 0.005865 0.003910 0.000978 0.001955 0.005865 0.011730 
0.042033 0.027370 0.010753 0.004888 0.000978 0.001955 0.005865 0.011730 
0.041056 0.028348 0.011730 0.004888 0.000978 0.001955 0.004888 0.011730 
0.041056 0.028348 0.012708 0.005865 0.001955 0.000978 0.004888 0.010753 
0.042033 0.028348 0.013685 0.005865 0.001955 0.000978 0.003910 0.009775 
0.042033 0.029326 0.014663 0.005865 0.001955 0.000978 0.002933 0.009775 
0.043011 0.029326 0.016618 0.005865 0.002933 0.000978 0.002933 0.008798 
0.043011 0.030303 0.017595 0.005865 0.002933 0.000978 0.001955 0.007820 
0.043988 0.030303 0.017595 0.005865 0.003910 0.001955 0.001955 0.006843 
0.043988 0.031281 0.018573 0.005865 0.003910 0.001955 0.001955 0.005865 
0.043011 0.031281 0.019550 0.005865 0.003910 0.001955 0.000978 0.005865 
0.043011 0.032258 0.020528 0.005865 0.003910 0.001955 0.000978 0.004888 
0.042033 0.033236 0.020528 0.004888 0.003910 0.002933 0.000978 0.003910 
0.042033 0.035191 0.021505 0.004888 0.003910 0.003910 0.000978 0.002933 
0.041056 0.035191 0.022483 0.005865 0.003910 0.003910 0.001955 0.002933 
0.040078 0.036168 0.023460 0.005865 0.003910 0.003910 0.001955 0.002933 
0.038123 0.037146 0.024438 0.005865 0.002933 0.003910 0.001955 0.001955 
0.036168 0.037146 0.025415 0.006843 0.002933 0.003910 0.001955 0.001955 
0.034213 0.037146 0.026393 0.007820 0.002933 0.003910 0.002933 0.001955 
0.033236 0.037146 0.027370 0.008798 0.002933 0.003910 0.002933 0.001955 
0.030303 0.038123 0.029326 0.009775 0.001955 0.003910 0.003910 0.001955 
0.029326 0.037146 0.029326 0.010753 0.001955 0.003910 0.003910 0.001955 
0.027370 0.037146 0.030303 0.011730 0.001955 0.003910 0.003910 0.001955 
0.025415 0.036168 0.031281 0.013685 0.001955 0.003910 0.003910 0.001955 
0.023460 0.036168 0.032258 0.015640 0.001955 0.002933 0.003910 0.002933 
0.020528 0.034213 0.033236 0.017595 0.001955 0.002933 0.004888 0.003910 
0.019550 0.034213 0.034213 0.018573 0.001955 0.002933 0.003910 0.003910 
0.018573 0.033236 0.035191 0.021505 0.001955 0.001955 0.003910 0.003910 
0.016618 0.031281 0.035191 0.023460 0.001955 0.001955 0.003910 0.004888 
0.015640 0.030303 0.035191 0.025415 0.001955 0.001955 0.003910 0.004888 
0.014663 0.029326 0.035191 0.027370 0.001955 0.001955 0.003910 0.004888 
0.013685 0.027370 0.035191 0.029326 0.002933 0.001955 0.002933 0.005865 
0.012708 0.026393 0.034213 0.031281 0.002933 0.001955 0.002933 0.005865 
0.012708 0.025415 0.033236 0.032258 0.003910 0.001955 0.001955 0.005865 
0.012708 0.024438 0.033236 0.034213 0.004888 0.001955 0.001955 0.005865 
0.011730 0.022483 0.033236 0.035191 0.005865 0.001955 0.001955 0.005865 
0.010753 0.021505 0.032258 0.036168 0.006843 0.001955 0.000978 0.004888 
0.010753 0.021505 0.032258 0.036168 0.006843 0.001955 0.000978 0.004888 
0.010753 0.020528 0.031281 0.037146 0.007820 0.001955 0.000978 0.003910 
0.010753 0.020528 0.030303 0.037146 0.008798 0.002933 0.000978 0.002933 
0.009775 0.020528 0.030303 0.037146 0.009775 0.002933 0.000978 0.002933 
0.008798 0.019550 0.029326 0.037146 0.010753 0.003910 0.000978 0.001955 
0.008798 0.019550 0.028348 0.037146 0.011730 0.003910 0.001955 0.001955 
TURN 19
0.005865 0.011730 0.027370 0.039101 0.011730 0.001955 0.001955 0.004888 
0.006843 0.010753 0.026393 0.039101 0.013685 0.001955 0.000978 0.003910 
0.007820 0.009775 0.025415 0.039101 0.014663 0.001955 0.000978 0.003910 
0.007820 0.009775 0.023460 0.039101 0.016618 0.002933 0.000978 0.002933 
0.007820 0.008798 0.022483 0.039101 0.018573 0.002933 0.000978 0.002933 
0.008798 0.008798 0.021505 0.038123 0.020528 0.003910 0.000978 0.001955 
0.008798 0.008798 0.020528 0.038123 0.021505 0.003910 0.000978 0.001955 
0.007820 0.008798 0.019550 0.038123 0.022483 0.004888 0.000978 0.000978 
0.006843 0.007820 0.018573 0.037146 0.023460 0.005865 0.001955 0.000978 
0.006843 0.007820 0.017595 0.037146 0.024438 0.006843 0.001955 0.000978 
0.004888 0.007820 0.017595 0.036168 0.024438 0.006843 0.001955 0.000978 
0.004888 0.006843 0.017595 0.036168 0.025415 0.007820 0.002933 0.000978 
0.003910 0.006843 0.016618 0.035191 0.025415 0.008798 0.002933 0.000978 
0.002933 0.005865 0.016618 0.035191 0.025415 0.009775 0.002933 0.000978 
0.002933 0.005865 0.015640 0.035191 0.025415 0.009775 0.003910 0.001955 
0.001955 0.004888 0.014663 0.035191 0.025415 0.010753 0.003910 0.001955 
0.001955 0.003910 0.013685 0.035191 0.026393 0.010753 0.003910 0.002933 
0.001955 0.002933 0.012708 0.036168 0.026393 0.011730 0.003910 0.002933 
0.002933 0.001955 0.011730 0.037146 0.026393 0.012708 0.002933 0.002933 
0.002933 0.001955 0.009775 0.037146 0.027370 0.012708 0.002933 0.003910 
0.002933 0.001955 0.008798 0.036168 0.028348 0.013685 0.002933 0.003910 
0.003910 0.001955 0.007820 0.036168 0.028348 0.015640 0.002933 0.003910 
0.003910 0.001955 0.006843 0.035191 0.029326 0.015640 0.002933 0.003910 
0.004888 0.001955 0.005865 0.034213 0.030303 0.016618 0.001955 0.003910 
0.004888 0.001955 0.003910 0.033236 0.031281 0.017595 0.001955 0.003910 
0.005865 0.001955 0.003910 0.032258 0.032258 0.018573 0.001955 0.002933 
0.005865 0.001955 0.002933 0.030303 0.032258 0.019550 0.001955 0.002933 
0.005865 0.002933 0.001955 0.028348 0.033236 0.021505 0.001955 0.001955 
0.006843 0.003910 0.001955 0.025415 0.033236 0.023460 0.001955 0.001955 
0.005865 0.003910 0.001955 0.024438 0.033236 0.024438 0.001955 0.001955 
0.005865 0.004888 0.001955 0.020528 0.032258 0.026393 0.001955 0.000978 
0.005865 0.004888 0.001955 0.019550 0.032258 0.026393 0.001955 0.000978 
0.004888 0.004888 0.001955 0.015640 0.032258 0.028348 0.002933 0.000978 
0.003910 0.004888 0.002933 0.009775 0.030303 0.029326 0.003910 0.000978 
0.003910 0.004888 0.002933 0.004888 0.029326 0.030303 0.003910 0.000978 
0.002933 0.004888 0.003910 0.003910 0.028348 0.030303 0.004888 0.000978 
0.001955 0.004888 0.003910 0.003910 0.027370 0.031281 0.004888 0.000978 
0.001955 0.003910 0.004888 0.003910 0.026393 0.031281 0.005865 0.000978 
0.001955 0.003910 0.004888 0.004888 0.025415 0.031281 0.006843 0.001955 
0.001955 0.002933 0.004888 0.004888 0.024438 0.031281 0.007820 0.001955 
0.001955 0.001955 0.004888 0.005865 0.023460 0.030303 0.008798 0.002933 
0.001955 0.001955 0.004888 0.005865 0.022483 0.030303 0.009775 0.002933 
0.001955 0.000978 0.003910 0.006843 0.021505 0.029326 0.010753 0.003910 
0.002933 0.000978 0.003910 0.006843 0.020528 0.029326 0.011730 0.003910 
0.003910 0.000978 0.002933 0.007820 0.021505 0.028348 0.011730 0.003910 
0.003910 0.000978 0.002933 0.007820 0.020528 0.028348 0.012708 0.003910 
0.003910 0.000978 0.001955 0.007820 0.019550 0.028348 0.013685 0.003910 
0.004888 0.000978 0.001955 0.007820 0.019550 0.028348 0.013685 0.003910 
0.004888 0.000978 0.000978 0.006843 0.019550 0.028348 0.014663 0.003910 
0.005865 0.001955 0.000978 0.005865 0.018573 0.028348 0.015640 0.002933 
0.005865 0.002933 0.000978 0.004888 0.017595 0.029326 0.015640 0.002933 
0.005865 0.002933 0.000978 0.003910 0.016618 0.028348 0.016618 0.002933 
0.005865 0.002933 0.000978 0.003910 0.015640 0.029326 0.017595 0.001955 
0.004888 0.002933 0.000978 0.002933 0.014663 0.029326 0.018573 0.001955 
0.004888 0.003910 0.000978 0.002933 0.013685 0.029326 0.019550 0.001955 
0.003910 0.003910 0.001955 0.001955 0.011730 0.029326 0.020528 0.001955 
0.003910 0.003910 0.001955 0.001955 0.009775 0.028348 0.022483 0.001955 
0.002933 0.003910 0.001955 0.001955 0.008798 0.028348 0.023460 0.001955 
0.002933 0.003910 0.002933 0.001955 0.006843 0.027370 0.025415 0.001955 
0.001955 0.003910 0.002933 0.002933 0.005865 0.027370 0.026393 0.001955 
0.001955 0.002933 0.002933 0.002933 0.003910 0.025415 0.027370 0.001955 
0.001955 0.002933 0.003910 0.003910 0.003910 0.024438 0.029326 0.002933 
0.001955 0.001955 0.003910 0.004888 0.002933 0.022483 0.030303 0.002933 
0.001955 0.001955 0.003910 0.004888 0.001955 0.021505 0.030303 0.003910 
0.001955 0.001955 0.003910 0.004888 0.001955 0.020528 0.031281 0.003910 
0.001955 0.000978 0.002933 0.004888 0.001955 0.018573 0.032258 0.004888 
0.001955 0.000978 0.002933 0.005865 0.001955 0.017595 0.032258 0.004888 
0.002933 0.000978 0.001955 0.005865 0.001955 0.015640 0.032258 0.005865 
0.002933 0.000978 0.001955 0.005865 0.002933 0.014663 0.032258 0.005865 
0.003910 0.000978 0.001955 0.005865 0.002933 0.013685 0.032258 0.006843 
0.003910 0.000978 0.000978 0.005865 0.003910 0.011730 0.031281 0.007820 
0.004888 0.000978 0.000978 0.005865 0.003910 0.010753 0.031281 0.007820 
0.004888 0.000978 0.000978 0.005865 0.003910 0.009775 0.031281 0.008798 
0.005865 0.000978 0.000978 0.004888 0.004888 0.008798 0.030303 0.008798 
0.005865 0.001955 0.000978 0.004888 0.004888 0.008798 0.030303 0.009775 
0.005865 0.001955 0.000978 0.003910 0.004888 0.007820 0.030303 0.010753 
0.005865 0.001955 0.000978 0.002933 0.004888 0.007820 0.030303 0.010753 
0.005865 0.002933 0.000978 0.002933 0.004888 0.006843 0.029326 0.011730 
0.005865 0.002933 0.000978 0.001955 0.004888 0.006843 0.029326 0.011730 
0.005865 0.002933 0.000978 0.001955 0.004888 0.006843 0.028348 0.012708 
0.005865 0.002933 0.000978 0.001955 0.003910 0.006843 0.028348 0.013685 
0.004888 0.003910 0.000978 0.001955 0.003910 0.005865 0.028348 0.014663 
0.004888 0.003910 0.001955 0.001955 0.002933 0.005865 0.029326 0.016618 
0.004888 0.003910 0.001955 0.000978 0.002933 0.005865 0.028348 0.017595 
0.003910 0.003910 0.001955 0.000978 0.001955 0.005865 0.028348 0.019550 
0.003910 0.003910 0.001955 0.000978 0.001955 0.005865 0.028348 0.020528 
0.002933 0.002933 0.002933 0.001955 0.000978 0.004888 0.028348 0.021505 
0.002933 0.002933 0.002933 0.001955 0.000978 0.004888 0.027370 0.022483 
0.002933 0.002933 0.002933 0.001955 0.000978 0.004888 0.027370 0.023460 
0.002933 0.001955 0.002933 0.002933 0.000978 0.003910 0.026393 0.025415 
0.002933 0.001955 0.002933 0.002933 0.000978 0.002933 0.026393 0.027370 
0.002933 0.001955 0.002933 0.002933 0.000978 0.002933 0.025415 0.028348 
0.002933 0.001955 0.002933 0.003910 0.000978 0.002933 0.024438 0.029326 
0.002933 0.001955 0.002933 0.003910 0.000978 0.001955 0.023460 0.030303 
0.003910 0.000978 0.002933 0.004888 0.000978 0.001955 0.021505 0.032258 
0.004888 0.000978 0.001955 0.004888 0.001955 0.001955 0.019550 0.033236 
0.005865 0.000978 0.001955 0.004888 0.001955 0.000978 0.018573 0.033236 
0.006843 0.000978 0.001955 0.004888 0.001955 0.000978 0.017595 0.034213 
0.007820 0.000978 0.001955 0.004888 0.002933 0.000978 0.015640 0.035191 
0.008798 0.001955 0.000978 0.004888 0.002933 0.000978 0.013685 0.035191 
0.010753 0.001955 0.000978 0.004888 0.002933 0.000978 0.012708 0.035191 
0.012708 0.001955 0.000978 0.004888 0.002933 0.001955 0.010753 0.035191 
0.014663 0.001955 0.000978 0.003910 0.003910 0.001955 0.008798 0.035191 
0.015640 0.002933 0.000978 0.002933 0.003910 0.002933 0.007820 0.035191 
0.016618 0.002933 0.000978 0.002933 0.003910 0.002933 0.006843 0.035191 
0.018573 0.002933 0.000978 0.001955 0.003910 0.002933 0.005865 0.034213 
0.019550 0.003910 0.000978 0.001955 0.003910 0.003910 0.004888 0.034213 
0.021505 0.003910 0.000978 0.001955 0.002933 0.003910 0.004888 0.033236 
0.021505 0.003910 0.001955 0.001955 0.002933 0.003910 0.004888 0.032258 
0.022483 0.004888 0.001955 0.000978 0.001955 0.003910 0.004888 0.032258 
0.023460 0.004888 0.001955 0.000978 0.001955 0.004888 0.004888 0.031281 
0.024438 0.004888 0.002933 0.000978 0.000978 0.003910 0.004888 0.030303 
0.024438 0.004888 0.002933 0.001955 0.000978 0.003910 0.004888 0.030303 
0.024438 0.004888 0.002933 0.001955 0.000978 0.003910 0.005865 0.030303 
0.025415 0.004888 0.002933 0.001955 0.000978 0.002933 0.005865 0.030303 
0.026393 0.004888 0.003910 0.002933 0.000978 0.001955 0.005865 0.030303 
0.027370 0.004888 0.003910 0.003910 0.000978 0.001955 0.005865 0.030303 
0.028348 0.004888 0.002933 0.003910 0.000978 0.000978 0.004888 0.030303 
0.029326 0.005865 0.002933 0.004888 0.000978 0.000978 0.004888 0.030303 
0.031281 0.005865 0.002933 0.004888 0.000978 0.000978 0.003910 0.030303 
0.032258 0.005865 0.002933 0.004888 0.001955 0.000978 0.003910 0.029326 
0.035191 0.006843 0.001955 0.004888 0.001955 0.000978 0.002933 0.029326 
0.036168 0.007820 0.001955 0.004888 0.002933 0.000978 0.001955 0.028348 
0.038123 0.008798 0.001955 0.003910 0.002933 0.000978 0.001955 0.026393 
0.039101 0.010753 0.001955 0.003910 0.002933 0.001955 0.001955 0.025415 
0.040078 0.012708 0.001955 0.002933 0.002933 0.001955 0.000978 0.023460 
0.041056 0.013685 0.001955 0.002933 0.002933 0.002933 0.000978 0.022483 
0.042033 0.015640 0.001955 0.002933 0.002933 0.002933 0.001955 0.020528 
0.042033 0.018573 0.001955 0.001955 0.002933 0.003910 0.001955 0.018573 
0.042033 0.019550 0.001955 0.001955 0.001955 0.003910 0.001955 0.016618 
0.042033 0.020528 0.002933 0.001955 0.001955 0.003910 0.001955 0.015640 
0.041056 0.022483 0.002933 0.001955 0.001955 0.003910 0.002933 0.013685 
0.040078 0.023460 0.003910 0.001955 0.000978 0.003910 0.003910 0.012708 
0.040078 0.024438 0.004888 0.001955 0.000978 0.002933 0.003910 0.011730 
0.040078 0.025415 0.004888 0.001955 0.000978 0.002933 0.003910 0.010753 
0.039101 0.025415 0.006843 0.002933 0.000978 0.002933 0.004888 0.009775 
0.038123 0.026393 0.009775 0.002933 0.000978 0.001955 0.004888 0.009775 
0.038123 0.026393 0.011730 0.003910 0.000978 0.001955 0.004888 0.008798 
0.037146 0.026393 0.012708 0.004888 0.000978 0.000978 0.004888 0.008798 
0.037146 0.027370 0.013685 0.004888 0.000978 0.000978 0.003910 0.008798 
0.037146 0.027370 0.014663 0.005865 0.000978 0.000978 0.003910 0.008798 
0.037146 0.027370 0.015640 0.005865 0.001955 0.000978 0.002933 0.007820 
0.037146 0.027370 0.016618 0.005865 0.001955 0.000978 0.001955 0.007820 
0.038123 0.027370 0.017595 0.005865 0.001955 0.000978 0.001955 0.007820 
0.038123 0.027370 0.017595 0.005865 0.002933 0.000978 0.001955 0.006843 
0.039101 0.028348 0.018573 0.005865 0.002933 0.000978 0.000978 0.005865 
0.039101 0.028348 0.018573 0.005865 0.002933 0.001955 0.000978 0.004888 
0.038123 0.029326 0.019550 0.005865 0.003910 0.001955 0.000978 0.004888 
0.038123 0.030303 0.019550 0.005865 0.003910 0.001955 0.000978 0.003910 
0.037146 0.031281 0.020528 0.005865 0.003910 0.002933 0.000978 0.002933 
0.036168 0.032258 0.020528 0.005865 0.002933 0.002933 0.000978 0.002933 
0.035191 0.033236 0.021505 0.005865 0.002933 0.002933 0.000978 0.001955 
0.033236 0.033236 0.022483 0.006843 0.002933 0.003910 0.001955 0.001955 
0.031281 0.034213 0.023460 0.007820 0.001955 0.003910 0.001955 0.001955 
0.028348 0.034213 0.025415 0.007820 0.001955 0.003910 0.002933 0.001955 
0.027370 0.034213 0.026393 0.008798 0.001955 0.003910 0.002933 0.001955 
0.025415 0.034213 0.027370 0.009775 0.001955 0.002933 0.002933 0.001955 
0.023460 0.033236 0.028348 0.011730 0.001955 0.002933 0.003910 0.001955 
0.021505 0.032258 0.029326 0.013685 0.000978 0.001955 0.003910 0.002933 
0.020528 0.032258 0.030303 0.014663 0.001955 0.001955 0.003910 0.002933 
0.018573 0.031281 0.030303 0.016618 0.001955 0.001955 0.003910 0.003910 
0.016618 0.030303 0.031281 0.018573 0.001955 0.001955 0.003910 0.003910 
0.015640 0.028348 0.031281 0.020528 0.001955 0.000978 0.002933 0.003910 
0.015640 0.027370 0.031281 0.022483 0.001955 0.000978 0.002933 0.004888 
0.015640 0.026393 0.031281 0.024438 0.002933 0.000978 0.001955 0.004888 
0.014663 0.025415 0.031281 0.026393 0.002933 0.000978 0.001955 0.004888 
0.014663 0.024438 0.030303 0.027370 0.002933 0.000978 0.001955 0.004888 
0.013685 0.023460 0.030303 0.029326 0.003910 0.000978 0.001955 0.004888 
0.013685 0.022483 0.029326 0.030303 0.004888 0.000978 0.000978 0.004888 
0.012708 0.021505 0.029326 0.031281 0.004888 0.001955 0.000978 0.003910 
0.012708 0.020528 0.029326 0.031281 0.005865 0.001955 0.000978 0.003910 
0.011730 0.020528 0.028348 0.032258 0.006843 0.001955 0.000978 0.002933 
0.010753 0.020528 0.028348 0.032258 0.007820 0.002933 0.000978 0.002933 
0.010753 0.019550 0.027370 0.032258 0.007820 0.002933 0.000978 0.001955 
0.009775 0.019550 0.027370 0.032258 0.008798 0.002933 0.000978 0.001955 
0.008798 0.019550 0.026393 0.032258 0.009775 0.003910 0.000978 0.001955 
0.008798 0.018573 0.026393 0.033236 0.010753 0.003910 0.000978 0.000978 
0.007820 0.017595 0.026393 0.033236 0.010753 0.003910 0.001955 0.000978 
0.006843 0.016618 0.025415 0.033236 0.011730 0.003910 0.001955 0.000978 
0.006843 0.015640 0.025415 0.033236 0.012708 0.003910 0.001955 0.000978 
END
