# Supplementary material for: Robust optimization through neuroevolution
Source: PLoS One. 2019 Mar 1;14(3):e0213193. doi: 10.1371/journal.pone.0213193 (PMC6396973; doi:10.1371/journal.pone.0213193)
Supplement: S3 File — (ZIP) [file pone.0213193.s003.zip › foraging/cforaging/epuck-scylinder.sample]

8 180 30 5 2 
TURN 0
0.000000 0.000000 0.134897 0.367546 0.000000 0.000000 0.000000 0.000000 
0.000000 0.000000 0.097752 0.473118 0.000000 0.000000 0.000000 0.000000 
0.000000 0.000000 0.063539 0.616813 0.000000 0.000000 0.000000 0.000000 
0.000000 0.000000 0.037146 0.763441 0.000000 0.000000 0.000000 0.000000 
0.000000 0.000000 0.019550 0.819159 0.000000 0.000000 0.000000 0.000000 
0.000000 0.000000 0.009775 0.825024 0.000000 0.000000 0.000000 0.000000 
0.000000 0.000000 0.004888 0.828934 0.000000 0.000000 0.000000 0.000000 
0.000000 0.000000 0.000000 0.830890 0.000000 0.000000 0.000000 0.000000 
0.000000 0.000000 0.000000 0.831867 0.000978 0.000000 0.000000 0.000000 
0.000000 0.000000 0.000000 0.831867 0.002933 0.000000 0.000000 0.000000 
0.000000 0.000000 0.000000 0.830890 0.007820 0.000000 0.000000 0.000000 
0.000000 0.000000 0.000000 0.827957 0.017595 0.000000 0.000000 0.000000 
0.000000 0.000000 0.000000 0.823069 0.040078 0.000000 0.000000 0.000000 
0.000000 0.000000 0.000000 0.810362 0.069404 0.000000 0.000000 0.000000 
0.000000 0.000000 0.001955 0.683284 0.117302 0.000000 0.001955 0.000000 
0.000000 0.000000 0.000978 0.541544 0.188661 0.000000 0.000978 0.000000 
0.000000 0.000000 0.001955 0.421310 0.282502 0.000000 0.001955 0.000000 
0.000000 0.000000 0.001955 0.312805 0.408602 0.000000 0.001955 0.000000 
0.000000 0.000000 0.000978 0.221896 0.598240 0.000000 0.001955 0.000000 
0.000000 0.000000 0.000978 0.158358 0.789834 0.000000 0.001955 0.000000 
0.000000 0.000000 0.000000 0.105572 0.906158 0.000000 0.000978 0.000000 
0.000000 0.000000 0.000000 0.066471 0.912023 0.000000 0.000000 0.000978 
0.000000 0.000000 0.000000 0.042033 0.915934 0.000000 0.000000 0.001955 
0.000000 0.000000 0.000000 0.026393 0.917889 0.000000 0.000000 0.000978 
0.000000 0.000000 0.000000 0.015640 0.918866 0.000000 0.000000 0.001955 
0.000000 0.000000 0.000000 0.006843 0.918866 0.000000 0.000000 0.000978 
0.000000 0.000000 0.000000 0.001955 0.917889 0.000000 0.000000 0.000000 
0.000000 0.000000 0.000000 0.000000 0.914956 0.000978 0.000000 0.000000 
0.000000 0.000000 0.000000 0.000000 0.912023 0.006843 0.000000 0.000000 
0.000000 0.000000 0.000000 0.000000 0.901271 0.012708 0.000000 0.000000 
0.000000 0.000000 0.000000 0.000000 0.755621 0.021505 0.000000 0.000000 
0.000000 0.000000 0.000000 0.000000 0.534702 0.038123 0.000000 0.000000 
0.000000 0.000000 0.000000 0.000000 0.369501 0.059629 0.000000 0.000000 
0.000000 0.000000 0.000000 0.000000 0.254154 0.089932 0.000000 0.000000 
0.000000 0.000000 0.000000 0.000000 0.170088 0.132942 0.000000 0.000000 
0.000000 0.000000 0.000000 0.000000 0.109482 0.191593 0.000000 0.000000 
0.000000 0.000000 0.000000 0.000000 0.062561 0.274682 0.000000 0.000000 
0.000000 0.000000 0.000000 0.000000 0.035191 0.363636 0.000000 0.000000 
0.000000 0.000000 0.000000 0.000000 0.017595 0.475073 0.000978 0.000000 
0.000000 0.000000 0.000000 0.000000 0.003910 0.609971 0.000978 0.000000 
0.000000 0.000000 0.000978 0.000000 0.000000 0.739980 0.001955 0.000000 
0.000000 0.000000 0.000978 0.000000 0.000000 0.835777 0.001955 0.000000 
0.000000 0.000000 0.000000 0.000000 0.000000 0.864125 0.001955 0.000000 
0.000000 0.000000 0.000000 0.000000 0.000000 0.867058 0.001955 0.000000 
0.000000 0.000000 0.000000 0.000000 0.000000 0.869013 0.000978 0.000000 
0.000000 0.000000 0.000000 0.000000 0.000000 0.869013 0.000000 0.000000 
0.000000 0.000000 0.000000 0.000000 0.000000 0.867058 0.000000 0.000978 
0.000000 0.000000 0.000000 0.000000 0.000000 0.863148 0.000000 0.000978 
0.000000 0.000000 0.000000 0.000000 0.000000 0.808407 0.000000 0.001955 
0.000000 0.000000 0.000000 0.000000 0.000000 0.691105 0.000000 0.001955 
0.000000 0.000000 0.000000 0.000000 0.000000 0.555230 0.000000 0.001955 
0.000000 0.000000 0.000000 0.000000 0.000000 0.428153 0.000000 0.001955 
0.000000 0.000000 0.000000 0.000000 0.000000 0.317693 0.000000 0.000978 
0.000000 0.000000 0.000000 0.000000 0.000000 0.231672 0.000000 0.000978 
0.000000 0.000000 0.000000 0.000000 0.000000 0.169110 0.000000 0.000000 
0.000000 0.000000 0.000000 0.000000 0.000000 0.119257 0.000000 0.000000 
0.000000 0.000000 0.000000 0.000000 0.000000 0.077224 0.000000 0.000000 
0.000978 0.000000 0.000000 0.000000 0.000000 0.050831 0.000000 0.000000 
0.000978 0.000000 0.000000 0.000000 0.000000 0.034213 0.005865 0.000000 
0.000978 0.000000 0.000000 0.000000 0.000000 0.019550 0.015640 0.000000 
0.001955 0.000000 0.000000 0.000000 0.000000 0.013685 0.027370 0.000000 
0.000978 0.000000 0.000000 0.000000 0.000000 0.006843 0.043011 0.000000 
0.000978 0.000000 0.000000 0.000000 0.000000 0.003910 0.067449 0.000000 
0.000000 0.000978 0.000000 0.000000 0.000000 0.002933 0.095797 0.000000 
0.000000 0.000978 0.000000 0.000000 0.000000 0.000978 0.138807 0.000000 
0.000000 0.000978 0.000000 0.000000 0.000000 0.000000 0.198436 0.000000 
0.000000 0.001955 0.000000 0.000000 0.000000 0.000000 0.276637 0.000000 
0.000000 0.001955 0.000000 0.000000 0.000000 0.000000 0.367546 0.000000 
0.000000 0.001955 0.000000 0.000000 0.000000 0.000000 0.471163 0.000000 
0.000000 0.001955 0.000000 0.000000 0.000000 0.000000 0.601173 0.000000 
0.000000 0.001955 0.000000 0.000000 0.000000 0.000000 0.739980 0.000000 
0.000000 0.001955 0.000000 0.000000 0.000000 0.000000 0.834800 0.000000 
0.000000 0.000978 0.000978 0.000000 0.000000 0.000000 0.861193 0.000000 
0.000000 0.000000 0.000978 0.000000 0.000000 0.000000 0.866080 0.000000 
0.000000 0.000000 0.000978 0.000000 0.000000 0.000000 0.868035 0.000000 
0.000000 0.000000 0.001955 0.000000 0.000000 0.000000 0.868035 0.000000 
0.000000 0.000000 0.001955 0.000000 0.000000 0.000000 0.868035 0.000000 
0.000000 0.000000 0.001955 0.000000 0.000000 0.000000 0.863148 0.000000 
0.000000 0.000000 0.001955 0.000000 0.000000 0.000000 0.806452 0.000000 
0.000000 0.000000 0.001955 0.000000 0.000000 0.000000 0.679374 0.000000 
0.000000 0.000000 0.000978 0.000000 0.000000 0.000000 0.531769 0.000000 
0.000000 0.000000 0.000978 0.000000 0.000000 0.000000 0.403715 0.000000 
0.000000 0.000000 0.000978 0.000000 0.000000 0.000000 0.300098 0.000978 
0.000000 0.000000 0.000000 0.000000 0.000000 0.000000 0.219941 0.001955 
0.000000 0.000000 0.000000 0.000000 0.000000 0.000000 0.154448 0.001955 
0.000000 0.000000 0.000000 0.000000 0.000000 0.000000 0.108504 0.002933 
0.000000 0.000000 0.000000 0.000000 0.000000 0.000000 0.070381 0.004888 
0.000000 0.000000 0.000000 0.000000 0.000000 0.000000 0.043011 0.006843 
0.000000 0.000000 0.000000 0.000000 0.000000 0.000000 0.027370 0.009775 
0.000000 0.000000 0.000000 0.000000 0.000000 0.000000 0.013685 0.013685 
0.000000 0.000000 0.000000 0.000000 0.000000 0.000000 0.003910 0.020528 
0.000000 0.000000 0.000000 0.000000 0.000000 0.000000 0.000000 0.032258 
0.000000 0.000000 0.000000 0.000000 0.000000 0.000000 0.000000 0.049853 
0.000000 0.000000 0.000000 0.000000 0.000000 0.000000 0.000000 0.077224 
0.000000 0.000000 0.000000 0.000000 0.000000 0.000000 0.000000 0.123167 
0.000000 0.000000 0.000000 0.000000 0.000000 0.000000 0.000000 0.182796 
0.000978 0.000000 0.000000 0.000000 0.000000 0.000000 0.000000 0.255132 
0.000978 0.000000 0.000000 0.000000 0.000000 0.000000 0.000000 0.356794 
0.000978 0.000000 0.000000 0.000000 0.000000 0.000000 0.000000 0.477028 
0.000978 0.000000 0.000000 0.000000 0.000000 0.000000 0.000000 0.628543 
0.000000 0.001955 0.000000 0.000000 0.000000 0.000000 0.000000 0.779081 
0.000000 0.001955 0.000000 0.000000 0.000000 0.000000 0.000000 0.852395 
0.000000 0.001955 0.000000 0.000000 0.000000 0.000000 0.000000 0.859238 
0.000000 0.002933 0.000000 0.000000 0.000000 0.000000 0.000000 0.861193 
0.000000 0.001955 0.000000 0.000000 0.000000 0.000000 0.000000 0.863148 
0.000000 0.001955 0.000000 0.000000 0.000000 0.000000 0.000000 0.862170 
0.000000 0.000978 0.000978 0.000000 0.000000 0.000000 0.000000 0.861193 
0.000000 0.000978 0.001955 0.000000 0.000000 0.000000 0.000000 0.858260 
0.000000 0.000000 0.002933 0.000000 0.000000 0.000000 0.000000 0.850440 
0.000000 0.000000 0.002933 0.000000 0.000000 0.000000 0.000000 0.787879 
0.000000 0.000000 0.002933 0.000000 0.000000 0.000000 0.000000 0.637341 
0.000000 0.000000 0.001955 0.000000 0.000000 0.000000 0.000000 0.495601 
0.000000 0.000000 0.001955 0.000000 0.000000 0.000000 0.000000 0.367546 
0.000000 0.000000 0.000000 0.000978 0.000000 0.000000 0.000000 0.259042 
0.000000 0.000000 0.000000 0.000000 0.000000 0.000000 0.000000 0.191593 
0.000978 0.000000 0.000000 0.000978 0.000000 0.000000 0.000000 0.138807 
0.003910 0.000000 0.000000 0.000978 0.000000 0.000000 0.000000 0.091887 
0.008798 0.000000 0.000000 0.000978 0.000000 0.000000 0.000000 0.064516 
0.016618 0.000000 0.000000 0.000000 0.000000 0.000000 0.000000 0.043011 
0.025415 0.000000 0.000000 0.000000 0.000000 0.000000 0.000000 0.028348 
0.041056 0.000000 0.000000 0.000000 0.000000 0.000000 0.000000 0.015640 
0.059629 0.000000 0.000000 0.000000 0.000000 0.000000 0.000000 0.007820 
0.092864 0.000000 0.000000 0.000000 0.000000 0.000000 0.000000 0.000978 
0.130987 0.000978 0.000000 0.000000 0.000000 0.000000 0.000000 0.000000 
0.186706 0.000978 0.000000 0.000000 0.000000 0.000000 0.000000 0.000000 
0.256109 0.000978 0.000000 0.000000 0.000000 0.000000 0.000000 0.000000 
0.362659 0.001955 0.000000 0.000000 0.000000 0.000000 0.000000 0.000000 
0.473118 0.000978 0.000000 0.000000 0.000000 0.000000 0.000000 0.000000 
0.606061 0.000978 0.000978 0.000000 0.000000 0.000000 0.000000 0.000000 
0.745846 0.000000 0.000978 0.000000 0.000000 0.000000 0.000000 0.000000 
0.795699 0.000000 0.001955 0.000000 0.000000 0.000000 0.000000 0.000000 
0.799609 0.000000 0.001955 0.000000 0.000000 0.000000 0.000000 0.000000 
0.800587 0.000000 0.001955 0.000000 0.000000 0.000000 0.000000 0.000000 
0.800587 0.000000 0.000978 0.000000 0.000000 0.000000 0.000000 0.000000 
0.799609 0.000000 0.000000 0.000978 0.000000 0.000000 0.000000 0.000000 
0.799609 0.000000 0.000000 0.000978 0.000000 0.000000 0.000000 0.000000 
0.797654 0.000000 0.000000 0.001955 0.000000 0.000000 0.000000 0.000978 
0.795699 0.000000 0.000000 0.000978 0.000000 0.000000 0.000000 0.000000 
0.791789 0.007820 0.000000 0.000000 0.000000 0.000000 0.000000 0.000000 
0.785924 0.014663 0.000000 0.000000 0.000000 0.000000 0.000000 0.000000 
0.726295 0.025415 0.000000 0.000000 0.000000 0.000000 0.000000 0.000000 
0.593353 0.041056 0.000000 0.000000 0.000000 0.000000 0.000000 0.000000 
0.435973 0.069404 0.000000 0.000000 0.000000 0.000000 0.000000 0.000000 
0.317693 0.109482 0.000000 0.000000 0.000000 0.000000 0.000000 0.000000 
0.239492 0.157380 0.000000 0.000000 0.000000 0.000000 0.000000 0.000000 
0.175953 0.225806 0.000000 0.000000 0.000000 0.000000 0.000000 0.000000 
0.126100 0.324536 0.000000 0.000000 0.000000 0.000000 0.000000 0.000000 
0.085044 0.465298 0.000978 0.000000 0.000000 0.000000 0.000000 0.000000 
0.056696 0.626588 0.000978 0.000000 0.000000 0.000000 0.000000 0.000000 
0.038123 0.809384 0.002933 0.000000 0.000000 0.000000 0.000000 0.000000 
0.021505 0.910068 0.002933 0.000000 0.000000 0.000000 0.000000 0.000000 
0.010753 0.916911 0.003910 0.000000 0.000000 0.000000 0.000000 0.000000 
0.005865 0.921799 0.005865 0.000000 0.000000 0.000000 0.000000 0.000000 
0.000978 0.923754 0.008798 0.000000 0.000000 0.000000 0.000000 0.000000 
0.000000 0.924731 0.013685 0.000000 0.000000 0.000000 0.000000 0.000000 
0.000000 0.924731 0.019550 0.000000 0.000000 0.000000 0.000000 0.000000 
0.000000 0.922776 0.030303 0.000000 0.000000 0.000000 0.000000 0.000000 
0.000000 0.921799 0.045943 0.000000 0.000000 0.000000 0.000000 0.000000 
0.000000 0.917889 0.068426 0.000978 0.000000 0.000000 0.000000 0.000000 
0.000000 0.909091 0.101662 0.000000 0.000000 0.000000 0.000000 0.000000 
0.000000 0.837732 0.145650 0.000000 0.000000 0.000000 0.000000 0.000000 
0.000000 0.628543 0.198436 0.000000 0.000000 0.000000 0.000000 0.000000 
0.000000 0.433040 0.271750 0.000000 0.000000 0.000000 0.000000 0.000000 
0.000978 0.288368 0.364614 0.000000 0.000000 0.000000 0.000000 0.000000 
0.000000 0.192571 0.466276 0.000000 0.000000 0.000000 0.000000 0.000000 
0.000000 0.129032 0.574780 0.000000 0.000000 0.000000 0.000000 0.000000 
0.000000 0.084066 0.710655 0.000000 0.000000 0.000000 0.000000 0.000000 
0.000000 0.051808 0.814272 0.000000 0.000000 0.000000 0.000000 0.000000 
0.000000 0.033236 0.851417 0.000000 0.000000 0.000000 0.000000 0.000000 
0.000000 0.020528 0.854350 0.000000 0.000000 0.000000 0.000000 0.000000 
0.000000 0.011730 0.857283 0.000978 0.000000 0.000000 0.000000 0.000000 
0.000000 0.005865 0.857283 0.006843 0.000000 0.000000 0.000000 0.000000 
0.000000 0.000978 0.855327 0.018573 0.000000 0.000000 0.000978 0.000000 
0.000000 0.000000 0.848485 0.029326 0.000000 0.000000 0.000978 0.000000 
0.000000 0.000000 0.777126 0.048876 0.000000 0.000000 0.001955 0.000000 
0.000000 0.000000 0.634409 0.075269 0.000000 0.000000 0.000978 0.000000 
0.000000 0.000000 0.485826 0.112414 0.000000 0.000000 0.000978 0.000000 
0.000000 0.000000 0.372434 0.157380 0.000000 0.000000 0.000978 0.000000 
0.000000 0.000000 0.276637 0.213099 0.000000 0.000000 0.000000 0.000000 
0.000000 0.000000 0.199413 0.296188 0.000000 0.000000 0.000000 0.000000 
TURN 1
0.000000 0.000978 0.122190 0.246334 0.000000 0.000000 0.000000 0.000000 
0.000000 0.000978 0.084066 0.328446 0.000000 0.000000 0.000000 0.000000 
0.000000 0.000000 0.057674 0.411535 0.000000 0.000000 0.000000 0.000000 
0.000000 0.000000 0.039101 0.516129 0.000000 0.000000 0.000000 0.000000 
0.000000 0.000000 0.026393 0.608993 0.000000 0.000000 0.000978 0.000000 
0.000000 0.000000 0.017595 0.689150 0.000000 0.000000 0.000978 0.000000 
0.000000 0.000000 0.012708 0.754643 0.000000 0.000000 0.001955 0.000000 
0.000000 0.000000 0.007820 0.795699 0.000000 0.000000 0.001955 0.000000 
0.000000 0.000000 0.005865 0.805474 0.000000 0.000000 0.002933 0.000000 
0.000000 0.000000 0.004888 0.805474 0.000000 0.000000 0.002933 0.000000 
0.000000 0.000000 0.001955 0.793744 0.001955 0.000000 0.001955 0.000000 
0.000000 0.000000 0.000978 0.767351 0.010753 0.000000 0.000978 0.000000 
0.000000 0.000000 0.000000 0.715542 0.023460 0.000000 0.000000 0.000000 
0.000000 0.000000 0.000000 0.615836 0.048876 0.000000 0.000000 0.000978 
0.000000 0.000000 0.000000 0.511241 0.082111 0.000000 0.000000 0.000978 
0.000000 0.000000 0.000000 0.403715 0.133920 0.000000 0.000000 0.000978 
0.000000 0.000000 0.000000 0.295210 0.223851 0.000000 0.000000 0.000978 
0.000000 0.000000 0.000000 0.233627 0.303030 0.000000 0.000000 0.000978 
0.000000 0.000000 0.000000 0.173998 0.400782 0.000000 0.000000 0.000000 
0.000000 0.000000 0.000000 0.121212 0.542522 0.000000 0.000000 0.000000 
0.000000 0.000000 0.000000 0.084066 0.673509 0.000000 0.000000 0.000000 
0.000000 0.000000 0.000000 0.050831 0.801564 0.000000 0.000000 0.000000 
0.000000 0.000000 0.000000 0.031281 0.890518 0.000000 0.000000 0.000000 
0.000000 0.000000 0.000000 0.015640 0.904203 0.000000 0.000000 0.000000 
0.000000 0.000000 0.000000 0.003910 0.909091 0.000978 0.000000 0.000000 
0.000000 0.000000 0.000000 0.000000 0.909091 0.000978 0.000000 0.000000 
0.000000 0.000000 0.000000 0.000000 0.907136 0.002933 0.000000 0.000000 
0.000000 0.000000 0.000000 0.000000 0.877810 0.005865 0.000000 0.000000 
0.000000 0.000000 0.000000 0.000000 0.775171 0.008798 0.000000 0.000000 
0.000000 0.000000 0.000000 0.000000 0.636364 0.014663 0.000000 0.000000 
0.000000 0.000000 0.000000 0.000000 0.496579 0.020528 0.000978 0.000000 
0.000000 0.000000 0.000000 0.000000 0.391984 0.029326 0.000978 0.000000 
0.000000 0.000000 0.000000 0.000000 0.283480 0.043988 0.000978 0.000000 
0.000000 0.000000 0.000000 0.000000 0.198436 0.067449 0.001955 0.000000 
0.000000 0.000000 0.000000 0.000000 0.140762 0.090909 0.001955 0.000000 
0.000000 0.000000 0.000000 0.000000 0.099707 0.126100 0.001955 0.000000 
0.000000 0.000000 0.000000 0.000000 0.065494 0.172043 0.000978 0.000000 
0.000000 0.000000 0.000000 0.000000 0.042033 0.224829 0.000978 0.000000 
0.000000 0.000000 0.000000 0.000000 0.027370 0.291300 0.000000 0.000978 
0.000000 0.000000 0.000000 0.000000 0.017595 0.355816 0.000000 0.000978 
0.000000 0.000000 0.000000 0.000000 0.009775 0.437928 0.000000 0.001955 
0.000000 0.000000 0.000000 0.000000 0.004888 0.517107 0.000000 0.002933 
0.000000 0.000000 0.000000 0.000000 0.001955 0.577713 0.000000 0.001955 
0.000000 0.000000 0.000000 0.000000 0.000978 0.628543 0.000000 0.001955 
0.000000 0.000000 0.000000 0.000000 0.000000 0.661779 0.000000 0.001955 
0.000000 0.000000 0.000000 0.000000 0.000000 0.662757 0.000000 0.000978 
0.000000 0.000000 0.000000 0.000000 0.000000 0.650049 0.000000 0.000000 
0.000000 0.000000 0.000000 0.000000 0.000000 0.614858 0.000000 0.000000 
0.000000 0.000000 0.000000 0.000000 0.000000 0.547410 0.000000 0.000000 
0.000000 0.000000 0.000000 0.000000 0.000000 0.467253 0.000000 0.000000 
0.000000 0.000000 0.000000 0.000000 0.000000 0.391007 0.000000 0.000000 
0.000978 0.000000 0.000000 0.000000 0.000000 0.302053 0.000000 0.000000 
0.000000 0.000000 0.000000 0.000000 0.000000 0.239492 0.000000 0.000000 
0.000000 0.000000 0.000000 0.000000 0.000000 0.185728 0.000000 0.000000 
0.000000 0.000000 0.000000 0.000000 0.000000 0.135875 0.000000 0.000000 
0.000000 0.000000 0.000000 0.000000 0.000000 0.097752 0.000000 0.000000 
0.000000 0.000000 0.000000 0.000000 0.000000 0.070381 0.001955 0.000000 
0.000000 0.000978 0.000000 0.000000 0.000000 0.049853 0.005865 0.000000 
0.000000 0.000978 0.000000 0.000000 0.000000 0.032258 0.010753 0.000000 
0.000000 0.000978 0.000000 0.000000 0.000000 0.021505 0.018573 0.000000 
0.000000 0.000978 0.000000 0.000000 0.000000 0.013685 0.026393 0.000000 
0.000000 0.000978 0.000000 0.000000 0.000000 0.008798 0.038123 0.000000 
0.000000 0.000000 0.000000 0.000000 0.000000 0.003910 0.053763 0.000000 
0.000000 0.000978 0.000000 0.000000 0.000000 0.000978 0.075269 0.000000 
0.000000 0.000000 0.000000 0.000000 0.000000 0.000000 0.102639 0.000000 
0.000000 0.000000 0.000000 0.000000 0.000000 0.000000 0.140762 0.000000 
0.000000 0.000000 0.000978 0.000000 0.000000 0.000000 0.186706 0.000000 
0.000000 0.000000 0.000978 0.000000 0.000000 0.000000 0.240469 0.000000 
0.000000 0.000000 0.000978 0.000000 0.000000 0.000000 0.305963 0.000000 
0.000000 0.000000 0.000000 0.000000 0.000000 0.000000 0.380254 0.000000 
0.000000 0.000000 0.000000 0.000000 0.000000 0.000000 0.459433 0.000000 
0.000000 0.000000 0.000000 0.000000 0.000000 0.000000 0.527859 0.000000 
0.000000 0.000000 0.000000 0.000000 0.000000 0.000000 0.588465 0.000978 
0.000000 0.000000 0.000000 0.000000 0.000000 0.000000 0.643206 0.000978 
0.000000 0.000000 0.000000 0.000000 0.000000 0.000000 0.661779 0.000978 
0.000000 0.000000 0.000000 0.000000 0.000000 0.000000 0.676442 0.001955 
0.000000 0.000000 0.000000 0.000000 0.000000 0.000000 0.656892 0.001955 
0.000000 0.000000 0.000000 0.000000 0.000000 0.000000 0.603128 0.000978 
0.000000 0.000000 0.000000 0.000000 0.000000 0.000000 0.535679 0.000978 
0.000000 0.000000 0.000000 0.000000 0.000000 0.000000 0.458456 0.000000 
0.000000 0.000000 0.000000 0.000000 0.000000 0.000000 0.376344 0.000000 
0.000978 0.000000 0.000000 0.000000 0.000000 0.000000 0.301075 0.000000 
0.000000 0.000000 0.000000 0.000000 0.000000 0.000000 0.230694 0.000000 
0.000978 0.000000 0.000000 0.000000 0.000000 0.000000 0.169110 0.000000 
0.000978 0.000000 0.000000 0.000000 0.000000 0.000000 0.128055 0.000000 
0.000978 0.000978 0.000000 0.000000 0.000000 0.000000 0.086999 0.000000 
0.000978 0.001955 0.000000 0.000000 0.000000 0.000000 0.063539 0.000000 
0.000978 0.001955 0.000000 0.000000 0.000000 0.000000 0.041056 0.000000 
0.000000 0.001955 0.000000 0.000000 0.000000 0.000000 0.027370 0.000000 
0.000000 0.002933 0.000000 0.000000 0.000000 0.000000 0.019550 0.001955 
0.000000 0.002933 0.000000 0.000000 0.000000 0.000000 0.011730 0.009775 
0.000000 0.002933 0.000000 0.000000 0.000000 0.000000 0.007820 0.017595 
0.000000 0.002933 0.000978 0.000000 0.000000 0.000000 0.005865 0.029326 
0.000000 0.001955 0.001955 0.000000 0.000000 0.000000 0.003910 0.045943 
0.000000 0.001955 0.001955 0.000000 0.000000 0.000000 0.002933 0.069404 
0.000000 0.000000 0.001955 0.000000 0.000000 0.000000 0.001955 0.099707 
0.000000 0.000000 0.002933 0.000000 0.000000 0.000000 0.001955 0.148583 
0.000000 0.000000 0.002933 0.000000 0.000000 0.000000 0.000978 0.197458 
0.000000 0.000000 0.002933 0.000000 0.000000 0.000000 0.000000 0.282502 
0.000000 0.000000 0.002933 0.000000 0.000000 0.000000 0.000000 0.359726 
0.000000 0.000000 0.002933 0.000000 0.000000 0.000000 0.000000 0.436950 
0.000000 0.000000 0.001955 0.000000 0.000000 0.000000 0.000000 0.510264 
0.000000 0.000000 0.000978 0.000000 0.000000 0.000000 0.000000 0.587488 
0.000000 0.000000 0.000000 0.000000 0.000000 0.000000 0.000000 0.652981 
0.000000 0.000000 0.000000 0.000000 0.000000 0.000000 0.000000 0.683284 
0.000000 0.000000 0.000000 0.000978 0.000000 0.000000 0.000000 0.709677 
0.000000 0.000000 0.000000 0.000978 0.000000 0.000000 0.000000 0.701857 
0.000000 0.000000 0.000000 0.000978 0.000000 0.000000 0.000000 0.665689 
0.000000 0.000000 0.000000 0.000000 0.000000 0.000000 0.000000 0.608016 
0.000000 0.000000 0.000000 0.000000 0.000000 0.000000 0.000000 0.528837 
0.000978 0.000000 0.000000 0.000000 0.000000 0.000000 0.000000 0.445748 
0.001955 0.000000 0.000000 0.000000 0.000000 0.000000 0.000000 0.354839 
0.001955 0.000000 0.000000 0.000000 0.000000 0.000000 0.000000 0.283480 
0.002933 0.000000 0.000000 0.000000 0.000000 0.000000 0.000000 0.218964 
0.002933 0.000000 0.000000 0.000000 0.000000 0.000000 0.000000 0.168133 
0.003910 0.001955 0.000000 0.000000 0.000000 0.000000 0.000000 0.118280 
0.005865 0.000978 0.000000 0.000000 0.000000 0.000000 0.000000 0.084066 
0.007820 0.001955 0.000000 0.000000 0.000000 0.000000 0.000000 0.055718 
0.011730 0.001955 0.000000 0.000000 0.000000 0.000000 0.000000 0.037146 
0.016618 0.001955 0.000000 0.000000 0.000000 0.000000 0.000000 0.024438 
0.026393 0.001955 0.000000 0.000000 0.000000 0.000000 0.000000 0.014663 
0.039101 0.001955 0.000978 0.000000 0.000000 0.000000 0.000000 0.008798 
0.054741 0.000978 0.000978 0.000000 0.000000 0.000000 0.000000 0.003910 
0.080156 0.000978 0.001955 0.000000 0.000000 0.000000 0.000000 0.001955 
0.115347 0.000000 0.001955 0.000000 0.000000 0.000000 0.000000 0.000000 
0.155425 0.000000 0.001955 0.000000 0.000000 0.000000 0.000000 0.000000 
0.213099 0.000000 0.002933 0.000000 0.000000 0.000000 0.000000 0.000000 
0.294233 0.000000 0.002933 0.000000 0.000000 0.000000 0.000000 0.000000 
0.377322 0.000000 0.002933 0.000000 0.000000 0.000000 0.000000 0.000000 
0.461388 0.000000 0.002933 0.000000 0.000000 0.000000 0.000000 0.000000 
0.541544 0.000000 0.001955 0.000000 0.000000 0.000000 0.000000 0.000000 
0.622678 0.000000 0.000978 0.000000 0.000000 0.000000 0.000000 0.000000 
0.701857 0.000000 0.000000 0.000978 0.000000 0.000000 0.000000 0.000978 
0.749756 0.000000 0.000000 0.001955 0.000000 0.000000 0.000000 0.000978 
0.768328 0.000000 0.000000 0.001955 0.000000 0.000000 0.000000 0.000978 
0.767351 0.000000 0.000000 0.001955 0.000000 0.000000 0.000000 0.000978 
0.757576 0.000000 0.000000 0.001955 0.000000 0.000000 0.000000 0.000978 
0.715542 0.001955 0.000000 0.000978 0.000000 0.000000 0.000000 0.000000 
0.641251 0.007820 0.000000 0.000000 0.000000 0.000000 0.000000 0.000000 
0.556207 0.013685 0.000000 0.000000 0.000000 0.000000 0.000000 0.000000 
0.467253 0.023460 0.000000 0.000000 0.000000 0.000000 0.000000 0.000000 
0.382209 0.035191 0.000000 0.000000 0.000000 0.000000 0.000000 0.000000 
0.314761 0.051808 0.000000 0.000000 0.000000 0.000000 0.000000 0.000000 
0.251222 0.075269 0.000000 0.000000 0.000000 0.000000 0.000000 0.000000 
0.192571 0.108504 0.000000 0.000000 0.000000 0.000000 0.000000 0.000000 
0.147605 0.151515 0.000000 0.000000 0.000000 0.000000 0.000000 0.000000 
0.106549 0.213099 0.000000 0.000000 0.000000 0.000000 0.000000 0.000000 
0.079179 0.287390 0.000000 0.000000 0.000000 0.000000 0.000000 0.000000 
0.052786 0.396872 0.000000 0.000000 0.000000 0.000000 0.000000 0.000000 
0.035191 0.499511 0.000000 0.000000 0.000000 0.000000 0.000000 0.000000 
0.023460 0.635386 0.000978 0.000000 0.000000 0.000000 0.000000 0.000000 
0.013685 0.745846 0.002933 0.000000 0.000000 0.000000 0.000000 0.000000 
0.006843 0.837732 0.004888 0.000000 0.000000 0.000000 0.000000 0.000000 
0.001955 0.895406 0.008798 0.000000 0.000000 0.000000 0.000000 0.000000 
0.000000 0.905181 0.013685 0.000000 0.000000 0.000000 0.000000 0.000000 
0.000000 0.906158 0.017595 0.000000 0.000000 0.000000 0.000000 0.000000 
0.000000 0.903226 0.028348 0.000000 0.000000 0.000000 0.000978 0.000000 
0.000000 0.870968 0.041056 0.000000 0.000000 0.000000 0.000000 0.000000 
0.000000 0.754643 0.059629 0.000000 0.000000 0.000000 0.000000 0.000000 
0.000000 0.639296 0.081134 0.000978 0.000000 0.000000 0.000000 0.000000 
0.000000 0.502444 0.108504 0.000978 0.000000 0.000000 0.000000 0.000000 
0.000000 0.357771 0.155425 0.000978 0.000000 0.000000 0.000000 0.000000 
0.000000 0.261975 0.203324 0.000978 0.000000 0.000000 0.000000 0.000000 
0.000000 0.191593 0.250244 0.001955 0.000000 0.000000 0.000000 0.000000 
0.000000 0.130987 0.315738 0.001955 0.000000 0.000000 0.000000 0.000000 
0.000000 0.087977 0.381232 0.000978 0.000000 0.000000 0.000000 0.000000 
0.000000 0.059629 0.437928 0.000000 0.000000 0.000000 0.000000 0.000000 
0.000000 0.036168 0.507331 0.000000 0.000000 0.000000 0.000000 0.000000 
0.000000 0.022483 0.553275 0.000000 0.000000 0.000000 0.000000 0.000000 
0.000000 0.013685 0.589443 0.000978 0.000000 0.000000 0.000000 0.000000 
0.000000 0.008798 0.599218 0.001955 0.000000 0.000000 0.000000 0.000000 
0.000000 0.006843 0.590420 0.005865 0.000000 0.000000 0.000000 0.000000 
0.000000 0.004888 0.569892 0.011730 0.000000 0.000000 0.000000 0.000000 
0.000000 0.002933 0.521994 0.022483 0.000000 0.000000 0.000000 0.000000 
0.000000 0.002933 0.449658 0.036168 0.000000 0.000978 0.000000 0.000000 
0.000000 0.001955 0.389052 0.052786 0.000000 0.000000 0.000000 0.000000 
0.000000 0.000978 0.319648 0.076246 0.000000 0.000000 0.000000 0.000000 
0.000000 0.000000 0.249267 0.113392 0.000000 0.000000 0.001955 0.000000 
0.000000 0.000000 0.182796 0.160313 0.000000 0.000000 0.000978 0.000000 
0.000000 0.000000 0.141740 0.209189 0.000000 0.000000 0.002933 0.000000 
TURN 2
0.000000 0.000000 0.051808 0.270772 0.000000 0.000000 0.000978 0.000000 
0.000000 0.000000 0.041056 0.328446 0.000000 0.000000 0.002933 0.000000 
0.000000 0.000000 0.027370 0.380254 0.000000 0.000000 0.001955 0.000000 
0.000000 0.000000 0.016618 0.443793 0.000000 0.000000 0.002933 0.000000 
0.000000 0.000000 0.013685 0.486804 0.000000 0.000000 0.002933 0.000000 
0.000000 0.000000 0.008798 0.513196 0.000000 0.000000 0.002933 0.000000 
0.000000 0.000000 0.006843 0.528837 0.000000 0.000000 0.002933 0.000000 
0.000000 0.000000 0.002933 0.530792 0.000000 0.000000 0.001955 0.000978 
0.000000 0.000000 0.000000 0.518084 0.003910 0.000000 0.000000 0.000000 
0.000000 0.000000 0.000000 0.489736 0.013685 0.000000 0.000000 0.000978 
0.000000 0.000000 0.000000 0.445748 0.024438 0.000000 0.000000 0.001955 
0.000000 0.000000 0.000000 0.395894 0.041056 0.000000 0.000000 0.001955 
0.000000 0.000000 0.000000 0.348974 0.062561 0.000000 0.000000 0.000978 
0.000000 0.000000 0.000000 0.285435 0.095797 0.000000 0.000000 0.000000 
0.000000 0.000000 0.000000 0.223851 0.144673 0.000000 0.000000 0.000000 
0.000000 0.000000 0.000000 0.176931 0.198436 0.000000 0.000000 0.000000 
0.000000 0.000000 0.000000 0.138807 0.251222 0.000000 0.000000 0.000000 
0.000000 0.000000 0.000000 0.104594 0.318671 0.000000 0.000000 0.000000 
0.000000 0.000000 0.000000 0.071359 0.391007 0.000000 0.000000 0.000000 
0.000000 0.000000 0.000000 0.049853 0.449658 0.000000 0.000000 0.000000 
0.000000 0.000000 0.000000 0.030303 0.517107 0.000000 0.000000 0.000000 
0.000000 0.000000 0.000000 0.016618 0.562072 0.000978 0.000000 0.000000 
0.000000 0.000000 0.000000 0.009775 0.586510 0.000978 0.000000 0.000000 
0.000000 0.000000 0.000000 0.003910 0.599218 0.000978 0.000978 0.000000 
0.000000 0.000000 0.000978 0.001955 0.586510 0.000978 0.001955 0.000000 
0.000000 0.000000 0.000978 0.000000 0.549365 0.001955 0.001955 0.000000 
0.000000 0.000000 0.000978 0.000000 0.481916 0.003910 0.001955 0.000000 
0.000000 0.000000 0.000978 0.000000 0.408602 0.005865 0.001955 0.000000 
0.000000 0.000000 0.000978 0.000000 0.330401 0.009775 0.001955 0.000000 
0.000000 0.000000 0.000000 0.000000 0.265885 0.018573 0.001955 0.000000 
0.000000 0.000000 0.000000 0.000000 0.213099 0.027370 0.001955 0.000978 
0.000000 0.000000 0.000000 0.000000 0.165200 0.041056 0.000000 0.000978 
0.000000 0.000000 0.000000 0.000000 0.126100 0.057674 0.000000 0.000978 
0.000000 0.000000 0.000000 0.000978 0.093842 0.081134 0.000000 0.002933 
0.000000 0.000000 0.000000 0.000978 0.065494 0.113392 0.000000 0.002933 
0.000000 0.000000 0.000000 0.000000 0.045943 0.144673 0.000000 0.001955 
0.000000 0.000000 0.000000 0.000000 0.033236 0.185728 0.000000 0.002933 
0.000000 0.000000 0.000000 0.000000 0.022483 0.228739 0.000000 0.001955 
0.000000 0.000000 0.000000 0.000000 0.013685 0.276637 0.000000 0.001955 
0.000000 0.000000 0.000000 0.000000 0.008798 0.320626 0.000000 0.000978 
0.000000 0.000000 0.000000 0.000000 0.004888 0.362659 0.000000 0.000000 
0.000978 0.000000 0.000000 0.000000 0.002933 0.391984 0.000000 0.000000 
0.000978 0.000000 0.000000 0.000000 0.000000 0.411535 0.000000 0.000000 
0.000978 0.000000 0.000000 0.000000 0.000000 0.419355 0.000000 0.000000 
0.000978 0.000000 0.000000 0.000000 0.000000 0.410557 0.000000 0.000000 
0.000000 0.000000 0.000000 0.000000 0.000000 0.386119 0.000000 0.000000 
0.000000 0.000000 0.000000 0.000000 0.000000 0.352884 0.000000 0.000000 
0.000000 0.000000 0.000000 0.000000 0.000000 0.310850 0.000000 0.000000 
0.000000 0.000000 0.000000 0.000000 0.000000 0.264907 0.000000 0.000000 
0.000000 0.000978 0.000000 0.000000 0.000000 0.221896 0.000000 0.000000 
0.000000 0.000978 0.000000 0.000000 0.000000 0.175953 0.000000 0.000000 
0.000000 0.000000 0.000000 0.000000 0.000000 0.139785 0.000978 0.000000 
0.000000 0.000000 0.000000 0.000000 0.000000 0.111437 0.002933 0.000000 
0.000000 0.000000 0.000000 0.000000 0.000000 0.083089 0.004888 0.000000 
0.000000 0.000000 0.000978 0.000000 0.000000 0.057674 0.006843 0.000000 
0.000000 0.000000 0.000978 0.000000 0.000000 0.041056 0.009775 0.000000 
0.000000 0.000000 0.000978 0.000000 0.000000 0.028348 0.012708 0.000000 
0.000000 0.000000 0.000978 0.000000 0.000000 0.018573 0.017595 0.000000 
0.000000 0.000000 0.000978 0.000000 0.000000 0.008798 0.024438 0.000000 
0.000000 0.000000 0.000978 0.000000 0.000000 0.001955 0.034213 0.000000 
0.000000 0.000000 0.000978 0.000000 0.000000 0.000000 0.046921 0.000000 
0.000000 0.000000 0.000000 0.000000 0.000000 0.000000 0.061584 0.000000 
0.000000 0.000000 0.000978 0.000000 0.000000 0.000000 0.085044 0.000000 
0.000000 0.000000 0.000000 0.000000 0.000000 0.000000 0.109482 0.000000 
0.000000 0.000000 0.000000 0.000000 0.000000 0.000000 0.143695 0.000978 
0.000000 0.000000 0.000000 0.000000 0.000000 0.000000 0.177908 0.001955 
0.000000 0.000000 0.000000 0.000000 0.000000 0.000000 0.218964 0.000978 
0.000000 0.000000 0.000000 0.000000 0.000000 0.000000 0.260997 0.001955 
0.000000 0.000000 0.000000 0.000000 0.000000 0.000000 0.303030 0.001955 
0.000000 0.000000 0.000000 0.000000 0.000000 0.000000 0.339198 0.001955 
0.000000 0.000000 0.000000 0.000000 0.000000 0.000000 0.372434 0.001955 
0.000000 0.000000 0.000000 0.000000 0.000000 0.000000 0.403715 0.001955 
0.000000 0.000000 0.000000 0.000000 0.000000 0.000000 0.411535 0.000978 
0.000000 0.000000 0.000000 0.000000 0.000000 0.000000 0.410557 0.000000 
0.000000 0.000000 0.000000 0.000000 0.000000 0.000000 0.395894 0.000000 
0.000000 0.000000 0.000000 0.000000 0.000000 0.000000 0.366569 0.000000 
0.000978 0.000000 0.000000 0.000000 0.000000 0.000000 0.335288 0.000000 
0.000978 0.000000 0.000000 0.000000 0.000000 0.000000 0.293255 0.000000 
0.001955 0.000000 0.000000 0.000000 0.000000 0.000000 0.238514 0.000000 
0.001955 0.000000 0.000000 0.000000 0.000000 0.000000 0.196481 0.000000 
0.001955 0.000000 0.000000 0.000000 0.000000 0.000000 0.156403 0.000000 
0.001955 0.000978 0.000000 0.000000 0.000000 0.000000 0.124145 0.000000 
0.000978 0.001955 0.000000 0.000000 0.000000 0.000000 0.093842 0.000000 
0.000978 0.001955 0.000000 0.000000 0.000000 0.000000 0.069404 0.000000 
0.000978 0.002933 0.000000 0.000000 0.000000 0.000000 0.048876 0.000000 
0.000000 0.002933 0.000000 0.000000 0.000000 0.000000 0.036168 0.000000 
0.000000 0.002933 0.000000 0.000000 0.000000 0.000000 0.026393 0.000000 
0.000000 0.002933 0.000000 0.000000 0.000000 0.000000 0.018573 0.002933 
0.000000 0.002933 0.000000 0.000000 0.000000 0.000000 0.012708 0.007820 
0.000000 0.002933 0.000978 0.000000 0.000000 0.000000 0.008798 0.015640 
0.000000 0.002933 0.001955 0.000000 0.000000 0.000000 0.006843 0.024438 
0.000000 0.001955 0.002933 0.000000 0.000000 0.000000 0.004888 0.041056 
0.000000 0.001955 0.002933 0.000000 0.000000 0.000000 0.003910 0.057674 
0.000000 0.000978 0.002933 0.000000 0.000000 0.000000 0.002933 0.079179 
0.000000 0.000000 0.002933 0.000000 0.000000 0.000000 0.001955 0.112414 
0.000000 0.000000 0.003910 0.000000 0.000000 0.000000 0.001955 0.148583 
0.000000 0.000000 0.002933 0.000000 0.000000 0.000000 0.001955 0.191593 
0.000000 0.000000 0.003910 0.000000 0.000000 0.000000 0.000978 0.239492 
0.000000 0.000000 0.003910 0.000000 0.000000 0.000000 0.000978 0.287390 
0.000000 0.000000 0.003910 0.000000 0.000000 0.000000 0.000000 0.335288 
0.000000 0.000000 0.001955 0.000000 0.000000 0.000000 0.000000 0.382209 
0.000000 0.000000 0.001955 0.000978 0.000000 0.000000 0.000000 0.427175 
0.000000 0.000000 0.000978 0.000978 0.000000 0.000000 0.000000 0.457478 
0.000000 0.000000 0.000978 0.000978 0.000000 0.000000 0.000000 0.467253 
0.000000 0.000000 0.000000 0.001955 0.000000 0.000000 0.000000 0.467253 
0.000000 0.000000 0.000000 0.001955 0.000000 0.000000 0.000000 0.450635 
0.000000 0.000000 0.000000 0.000978 0.000000 0.000000 0.000000 0.415445 
0.000000 0.000000 0.000000 0.000978 0.000000 0.000000 0.000000 0.375367 
0.000000 0.000000 0.000000 0.000978 0.000000 0.000000 0.000000 0.316716 
0.000978 0.000000 0.000000 0.000000 0.000000 0.000000 0.000000 0.265885 
0.000000 0.000000 0.000000 0.000000 0.000000 0.000000 0.000000 0.223851 
0.001955 0.000000 0.000000 0.000000 0.000000 0.000000 0.000000 0.174976 
0.001955 0.000000 0.000000 0.000000 0.000000 0.000000 0.000000 0.136852 
0.004888 0.000000 0.000000 0.000000 0.000000 0.000000 0.000000 0.106549 
0.006843 0.000000 0.000000 0.000000 0.000000 0.000000 0.000000 0.078201 
0.008798 0.000000 0.000000 0.000000 0.000000 0.000000 0.000000 0.057674 
0.013685 0.000000 0.000000 0.000000 0.000000 0.000000 0.000000 0.038123 
0.017595 0.000000 0.000000 0.000000 0.000000 0.000000 0.000000 0.026393 
0.024438 0.000978 0.000000 0.000000 0.000000 0.000000 0.000000 0.015640 
0.033236 0.001955 0.000000 0.000000 0.000000 0.000000 0.000000 0.009775 
0.044966 0.000978 0.000000 0.000000 0.000000 0.000000 0.000000 0.003910 
0.066471 0.001955 0.000000 0.000000 0.000000 0.000000 0.000000 0.000000 
0.092864 0.001955 0.000000 0.000000 0.000000 0.000000 0.000000 0.000000 
0.121212 0.001955 0.000000 0.000000 0.000000 0.000000 0.000000 0.000000 
0.158358 0.001955 0.000000 0.000000 0.000000 0.000000 0.000000 0.000000 
0.209189 0.001955 0.000000 0.000000 0.000000 0.000000 0.000000 0.000000 
0.265885 0.001955 0.000978 0.000000 0.000000 0.000000 0.000000 0.000000 
0.317693 0.000978 0.000978 0.000000 0.000000 0.000000 0.000000 0.000000 
0.375367 0.000978 0.000978 0.000000 0.000000 0.000000 0.000000 0.000000 
0.432063 0.000000 0.002933 0.000000 0.000000 0.000000 0.000000 0.000000 
0.475073 0.000000 0.001955 0.000000 0.000000 0.000000 0.000000 0.000000 
0.509286 0.000000 0.002933 0.000000 0.000000 0.000000 0.000000 0.000000 
0.531769 0.000000 0.002933 0.000000 0.000000 0.000000 0.000000 0.000000 
0.537634 0.000000 0.002933 0.000000 0.000000 0.000000 0.000000 0.000000 
0.526882 0.000000 0.002933 0.000000 0.000000 0.000000 0.000000 0.000000 
0.503421 0.000978 0.002933 0.000000 0.000000 0.000000 0.000000 0.000000 
0.463343 0.002933 0.001955 0.000000 0.000000 0.000000 0.000000 0.000000 
0.414467 0.006843 0.002933 0.000000 0.000000 0.000000 0.000000 0.000000 
0.357771 0.012708 0.002933 0.000000 0.000000 0.000000 0.000000 0.000000 
0.296188 0.021505 0.001955 0.000000 0.000000 0.000000 0.000000 0.000000 
0.246334 0.034213 0.001955 0.000000 0.000000 0.000000 0.000000 0.000000 
0.193548 0.054741 0.000978 0.000000 0.000000 0.000000 0.000000 0.000000 
0.151515 0.080156 0.000978 0.000000 0.000000 0.000000 0.000000 0.000000 
0.112414 0.118280 0.000000 0.000978 0.000000 0.000000 0.000000 0.000000 
0.087977 0.155425 0.000000 0.000000 0.000000 0.000000 0.000000 0.000000 
0.065494 0.212121 0.000000 0.001955 0.000000 0.000000 0.000000 0.000978 
0.046921 0.275660 0.000000 0.000978 0.000000 0.000000 0.000000 0.000000 
0.032258 0.353861 0.000000 0.000978 0.000000 0.000000 0.000000 0.000000 
0.024438 0.418377 0.000000 0.000978 0.000000 0.000000 0.000000 0.000000 
0.016618 0.488759 0.000000 0.000978 0.000000 0.000000 0.000000 0.000000 
0.010753 0.549365 0.000000 0.000978 0.000000 0.000000 0.000000 0.000000 
0.008798 0.598240 0.000978 0.000978 0.000000 0.000000 0.000000 0.000000 
0.005865 0.625611 0.003910 0.000000 0.000000 0.000000 0.000000 0.000000 
0.004888 0.629521 0.008798 0.000000 0.000000 0.000000 0.000000 0.000000 
0.003910 0.611926 0.017595 0.000000 0.000000 0.000000 0.000000 0.000000 
0.001955 0.561095 0.029326 0.000000 0.000000 0.000000 0.000000 0.000000 
0.001955 0.494624 0.044966 0.000000 0.000000 0.000000 0.000000 0.000000 
0.001955 0.412512 0.063539 0.000000 0.000000 0.000000 0.000000 0.000000 
0.001955 0.327468 0.089932 0.000000 0.000000 0.000000 0.000000 0.000000 
0.001955 0.254154 0.120235 0.000000 0.000000 0.000000 0.000000 0.000000 
0.000978 0.196481 0.152493 0.000000 0.000000 0.000000 0.000000 0.000000 
0.001955 0.147605 0.187683 0.000000 0.000000 0.000000 0.000000 0.000000 
0.000978 0.107527 0.228739 0.000000 0.000000 0.000000 0.000000 0.000000 
0.000000 0.076246 0.265885 0.000000 0.000000 0.000000 0.000000 0.000000 
0.000000 0.051808 0.308895 0.000000 0.000000 0.000000 0.000000 0.000000 
0.000000 0.034213 0.343109 0.000000 0.000000 0.000000 0.000000 0.000000 
0.000000 0.023460 0.368524 0.000000 0.000000 0.000000 0.000000 0.000000 
0.000000 0.016618 0.390029 0.000000 0.000000 0.000000 0.000000 0.000000 
0.000000 0.010753 0.397849 0.000978 0.000000 0.000978 0.000000 0.000000 
0.000000 0.006843 0.397849 0.003910 0.000000 0.000000 0.000000 0.000000 
0.000000 0.004888 0.382209 0.011730 0.000000 0.000978 0.000000 0.000000 
0.000000 0.002933 0.350929 0.019550 0.000000 0.000000 0.000000 0.000000 
0.000000 0.001955 0.309873 0.033236 0.000000 0.000000 0.000000 0.000000 
0.000000 0.000000 0.262952 0.051808 0.000000 0.000000 0.000978 0.000000 
0.000000 0.000000 0.213099 0.075269 0.000000 0.000000 0.000978 0.000000 
0.000000 0.000000 0.173998 0.100684 0.000000 0.000000 0.001955 0.000000 
0.000000 0.000000 0.131965 0.138807 0.000000 0.000000 0.002933 0.000000 
0.000000 0.000000 0.102639 0.180841 0.000000 0.000000 0.002933 0.000000 
0.000000 0.000000 0.074291 0.233627 0.000000 0.000000 0.002933 0.000000 
0.000000 0.000000 0.054741 0.283480 0.000000 0.000000 0.001955 0.000000 
TURN 3
0.000000 0.001955 0.061584 0.171065 0.000000 0.001955 0.001955 0.000000 
0.000000 0.001955 0.049853 0.197458 0.000000 0.000978 0.002933 0.000000 
0.000000 0.001955 0.036168 0.238514 0.000000 0.000978 0.003910 0.000000 
0.000000 0.000978 0.027370 0.274682 0.000000 0.000000 0.003910 0.000000 
0.000000 0.000000 0.020528 0.304008 0.000000 0.000000 0.003910 0.000000 
0.000000 0.000000 0.015640 0.336266 0.000000 0.000000 0.004888 0.000000 
0.000000 0.000000 0.010753 0.357771 0.000000 0.000000 0.004888 0.000000 
0.000000 0.000000 0.007820 0.373412 0.000000 0.000000 0.003910 0.001955 
0.000000 0.000000 0.006843 0.376344 0.002933 0.000000 0.004888 0.002933 
0.000000 0.000000 0.003910 0.375367 0.005865 0.000000 0.002933 0.002933 
0.000000 0.000000 0.001955 0.354839 0.014663 0.000000 0.001955 0.002933 
0.000000 0.000000 0.001955 0.328446 0.024438 0.000000 0.001955 0.002933 
0.000000 0.000000 0.000000 0.294233 0.037146 0.000000 0.000000 0.002933 
0.000000 0.000000 0.000000 0.263930 0.054741 0.000000 0.000000 0.002933 
0.000000 0.000000 0.000000 0.220919 0.080156 0.000000 0.000000 0.001955 
0.000000 0.000000 0.000000 0.183773 0.111437 0.000000 0.000000 0.000978 
0.000000 0.000000 0.000000 0.153470 0.144673 0.000000 0.000000 0.000978 
0.000978 0.000978 0.000000 0.122190 0.186706 0.000000 0.000000 0.000000 
0.000978 0.000978 0.000000 0.089932 0.240469 0.000000 0.000000 0.000000 
0.000978 0.000978 0.000000 0.066471 0.285435 0.000978 0.000000 0.000000 
0.000000 0.000978 0.000000 0.046921 0.324536 0.000978 0.000000 0.000000 
0.000000 0.001955 0.000978 0.032258 0.366569 0.002933 0.001955 0.000000 
0.000000 0.001955 0.000978 0.020528 0.391007 0.002933 0.000978 0.000000 
0.000000 0.000978 0.001955 0.012708 0.408602 0.002933 0.001955 0.000000 
0.000000 0.000978 0.001955 0.008798 0.411535 0.003910 0.002933 0.000000 
0.000000 0.000000 0.001955 0.003910 0.405670 0.003910 0.002933 0.000000 
0.000000 0.000000 0.002933 0.002933 0.382209 0.004888 0.003910 0.000000 
0.000000 0.000000 0.002933 0.001955 0.350929 0.005865 0.003910 0.000000 
0.000000 0.000000 0.001955 0.000978 0.310850 0.007820 0.003910 0.000978 
0.000000 0.000000 0.002933 0.001955 0.264907 0.011730 0.003910 0.001955 
0.000000 0.000000 0.001955 0.002933 0.213099 0.018573 0.002933 0.003910 
0.000000 0.000000 0.000978 0.001955 0.170088 0.026393 0.001955 0.002933 
0.000000 0.000000 0.000978 0.002933 0.130010 0.040078 0.000978 0.003910 
0.000000 0.000000 0.000000 0.001955 0.099707 0.054741 0.000000 0.003910 
0.000000 0.000000 0.000000 0.001955 0.075269 0.074291 0.000000 0.003910 
0.000000 0.000000 0.000000 0.000978 0.054741 0.099707 0.000000 0.003910 
0.000000 0.000000 0.000000 0.000000 0.041056 0.121212 0.000000 0.002933 
0.000978 0.000000 0.000000 0.000000 0.028348 0.155425 0.000000 0.001955 
0.000978 0.000000 0.000000 0.000000 0.020528 0.183773 0.000000 0.001955 
0.001955 0.000000 0.000000 0.000000 0.012708 0.216031 0.000000 0.000000 
0.001955 0.000978 0.000000 0.000000 0.008798 0.241447 0.000000 0.000000 
0.000978 0.000978 0.000000 0.000000 0.004888 0.262952 0.000000 0.000000 
0.000978 0.001955 0.000000 0.000000 0.001955 0.282502 0.000000 0.000000 
0.000000 0.001955 0.000000 0.000000 0.000000 0.293255 0.000978 0.000000 
0.000000 0.001955 0.000000 0.000000 0.000000 0.292278 0.000978 0.000000 
0.000000 0.001955 0.000978 0.000000 0.000000 0.284457 0.001955 0.000000 
0.000000 0.001955 0.000978 0.000000 0.000000 0.266862 0.002933 0.000000 
0.000000 0.000000 0.001955 0.000000 0.000000 0.241447 0.003910 0.000000 
0.000000 0.000000 0.001955 0.000000 0.000000 0.216031 0.003910 0.000000 
0.000000 0.000000 0.001955 0.000000 0.000000 0.185728 0.003910 0.000000 
0.000000 0.000000 0.002933 0.000000 0.000000 0.149560 0.004888 0.000978 
0.000000 0.000000 0.001955 0.000000 0.000000 0.122190 0.004888 0.000978 
0.000000 0.000000 0.001955 0.000000 0.000000 0.096774 0.005865 0.001955 
0.000000 0.000000 0.001955 0.000000 0.000000 0.071359 0.005865 0.002933 
0.000000 0.000000 0.000000 0.000978 0.000000 0.052786 0.005865 0.002933 
0.000000 0.000000 0.000000 0.000000 0.000000 0.037146 0.007820 0.002933 
0.000000 0.000000 0.000000 0.000978 0.000000 0.027370 0.010753 0.003910 
0.000000 0.000000 0.000000 0.000978 0.000000 0.018573 0.013685 0.003910 
0.000000 0.000000 0.000000 0.000000 0.000000 0.012708 0.017595 0.003910 
0.000000 0.000000 0.000000 0.000000 0.000000 0.007820 0.024438 0.003910 
0.001955 0.000000 0.000000 0.000000 0.000000 0.005865 0.032258 0.002933 
0.001955 0.000000 0.000000 0.000000 0.000000 0.002933 0.043011 0.001955 
0.000978 0.000000 0.000000 0.000000 0.000000 0.001955 0.057674 0.000978 
0.002933 0.000978 0.000000 0.000000 0.000000 0.000978 0.077224 0.000978 
0.002933 0.001955 0.000000 0.000000 0.000000 0.000978 0.101662 0.000000 
0.001955 0.001955 0.000000 0.000000 0.000000 0.000000 0.128055 0.000000 
0.002933 0.003910 0.000000 0.000000 0.000000 0.001955 0.163245 0.000000 
0.001955 0.003910 0.000000 0.000000 0.000000 0.000978 0.196481 0.000000 
0.000978 0.003910 0.000000 0.000000 0.000000 0.000978 0.222874 0.000000 
0.000978 0.003910 0.000978 0.000000 0.000000 0.000000 0.252199 0.000000 
0.000000 0.004888 0.000978 0.000000 0.000000 0.000978 0.274682 0.000000 
0.000000 0.004888 0.001955 0.000000 0.000000 0.000000 0.293255 0.000000 
0.000000 0.004888 0.002933 0.000000 0.000000 0.000000 0.300098 0.000000 
0.000000 0.003910 0.002933 0.000000 0.000000 0.000000 0.298143 0.000000 
0.000000 0.003910 0.003910 0.000000 0.000000 0.000000 0.288368 0.000000 
0.000000 0.002933 0.003910 0.000000 0.000000 0.000000 0.270772 0.000000 
0.000000 0.002933 0.002933 0.000000 0.000000 0.000000 0.242424 0.000000 
0.000000 0.001955 0.003910 0.000000 0.000000 0.000000 0.214076 0.000978 
0.000000 0.000978 0.003910 0.000000 0.000000 0.000000 0.180841 0.001955 
0.000000 0.000978 0.002933 0.000000 0.000000 0.000000 0.146628 0.003910 
0.000000 0.000000 0.002933 0.000978 0.000000 0.000000 0.121212 0.003910 
0.000000 0.000000 0.001955 0.000978 0.000000 0.000000 0.096774 0.003910 
0.000000 0.000000 0.001955 0.000978 0.000000 0.000000 0.075269 0.004888 
0.000000 0.000000 0.000978 0.000978 0.000000 0.000000 0.055718 0.005865 
0.000000 0.000000 0.000000 0.000978 0.000000 0.000000 0.041056 0.006843 
0.000000 0.000000 0.000000 0.000978 0.000000 0.000000 0.028348 0.008798 
0.000978 0.000000 0.000000 0.000000 0.000000 0.000000 0.019550 0.009775 
0.000978 0.000000 0.000000 0.000000 0.000000 0.000000 0.012708 0.012708 
0.002933 0.001955 0.000000 0.000000 0.000000 0.000000 0.007820 0.016618 
0.001955 0.000978 0.000000 0.000000 0.000000 0.000000 0.004888 0.021505 
0.002933 0.001955 0.000000 0.000000 0.000000 0.000000 0.001955 0.029326 
0.002933 0.001955 0.000000 0.000000 0.000000 0.000000 0.000978 0.040078 
0.001955 0.002933 0.000000 0.000000 0.000000 0.000000 0.000000 0.053763 
0.001955 0.003910 0.000000 0.000000 0.000000 0.000000 0.000978 0.073314 
0.000978 0.004888 0.000978 0.000000 0.000000 0.000000 0.000978 0.095797 
0.000000 0.004888 0.001955 0.000000 0.000000 0.000000 0.001955 0.122190 
0.000000 0.003910 0.001955 0.000000 0.000000 0.000000 0.000978 0.151515 
0.000000 0.004888 0.001955 0.000000 0.000000 0.000000 0.001955 0.184751 
0.000000 0.004888 0.002933 0.000000 0.000000 0.000000 0.001955 0.215054 
0.000000 0.003910 0.003910 0.000000 0.000000 0.000000 0.002933 0.251222 
0.000000 0.003910 0.003910 0.000000 0.000000 0.000000 0.001955 0.281525 
0.000000 0.002933 0.004888 0.000000 0.000000 0.000000 0.002933 0.309873 
0.000000 0.002933 0.004888 0.000000 0.000000 0.000000 0.002933 0.318671 
0.000000 0.000978 0.004888 0.000000 0.000000 0.000000 0.002933 0.323558 
0.000000 0.000978 0.005865 0.000978 0.000000 0.000000 0.002933 0.318671 
0.000000 0.000000 0.004888 0.000978 0.000000 0.000000 0.001955 0.306940 
0.000000 0.000000 0.004888 0.001955 0.000000 0.000000 0.000978 0.285435 
0.000000 0.000000 0.004888 0.001955 0.000000 0.000000 0.000978 0.254154 
0.000000 0.000000 0.003910 0.001955 0.000000 0.000000 0.000000 0.223851 
0.000000 0.000000 0.002933 0.003910 0.000000 0.000000 0.000000 0.194526 
0.000000 0.000000 0.002933 0.002933 0.000000 0.000000 0.000000 0.162268 
0.000978 0.000000 0.001955 0.002933 0.000000 0.000000 0.000000 0.132942 
0.002933 0.000000 0.000978 0.003910 0.000000 0.000000 0.000000 0.110459 
0.003910 0.000000 0.000000 0.002933 0.000000 0.000000 0.000000 0.086999 
0.006843 0.000000 0.000000 0.001955 0.000000 0.000000 0.000000 0.068426 
0.009775 0.000000 0.000000 0.001955 0.000000 0.000000 0.000000 0.052786 
0.013685 0.000978 0.000000 0.001955 0.000978 0.000000 0.000000 0.040078 
0.017595 0.000978 0.000000 0.000978 0.000978 0.000000 0.000000 0.029326 
0.023460 0.000978 0.000000 0.000000 0.000978 0.000000 0.000000 0.021505 
0.032258 0.000978 0.000000 0.000000 0.000978 0.000000 0.000000 0.014663 
0.045943 0.001955 0.000000 0.000000 0.000978 0.000000 0.000000 0.009775 
0.062561 0.002933 0.000000 0.000000 0.000000 0.000000 0.000000 0.004888 
0.082111 0.002933 0.000000 0.000000 0.000000 0.000000 0.000000 0.002933 
0.107527 0.002933 0.000000 0.000000 0.000000 0.000000 0.000000 0.000978 
0.135875 0.003910 0.000000 0.000000 0.000000 0.000000 0.000000 0.000000 
0.170088 0.003910 0.000978 0.000000 0.000000 0.000000 0.000000 0.000000 
0.208211 0.003910 0.001955 0.000000 0.000000 0.000000 0.000000 0.000000 
0.245357 0.003910 0.001955 0.000000 0.000000 0.000000 0.000000 0.000000 
0.278592 0.002933 0.002933 0.000000 0.000000 0.000000 0.000978 0.000000 
0.314761 0.001955 0.003910 0.000000 0.000000 0.000000 0.000978 0.000000 
0.343109 0.001955 0.003910 0.000000 0.000000 0.000000 0.001955 0.000000 
0.360704 0.000978 0.003910 0.000000 0.000000 0.000000 0.000978 0.000978 
0.373412 0.001955 0.003910 0.000000 0.000000 0.000000 0.000978 0.000000 
0.377322 0.001955 0.003910 0.000978 0.000000 0.000000 0.000978 0.001955 
0.372434 0.001955 0.002933 0.001955 0.000000 0.000000 0.000000 0.001955 
0.359726 0.003910 0.002933 0.001955 0.000000 0.000000 0.000000 0.001955 
0.337243 0.005865 0.001955 0.002933 0.000000 0.000000 0.000000 0.002933 
0.303030 0.009775 0.000978 0.002933 0.000000 0.000000 0.000000 0.001955 
0.270772 0.014663 0.000978 0.002933 0.000000 0.000000 0.000000 0.001955 
0.238514 0.022483 0.000000 0.002933 0.000978 0.000000 0.000000 0.001955 
0.202346 0.032258 0.000000 0.001955 0.000978 0.000000 0.000000 0.000978 
0.168133 0.046921 0.000000 0.001955 0.000978 0.000000 0.000000 0.000978 
0.132942 0.067449 0.000000 0.000978 0.000978 0.000000 0.000000 0.000000 
0.106549 0.089932 0.000000 0.000000 0.001955 0.000000 0.000000 0.000000 
0.086999 0.116325 0.000000 0.000000 0.001955 0.000000 0.000000 0.000000 
0.066471 0.155425 0.000978 0.000000 0.000978 0.000978 0.000000 0.000000 
0.049853 0.201369 0.000978 0.000000 0.000978 0.000978 0.000000 0.000000 
0.037146 0.243402 0.001955 0.000000 0.000978 0.001955 0.000000 0.000000 
0.026393 0.290323 0.001955 0.000000 0.000000 0.001955 0.000000 0.000000 
0.019550 0.340176 0.003910 0.000000 0.000000 0.002933 0.000000 0.000000 
0.012708 0.375367 0.005865 0.000000 0.000000 0.002933 0.000978 0.000000 
0.008798 0.409580 0.007820 0.000000 0.000000 0.001955 0.000978 0.000000 
0.005865 0.432063 0.011730 0.000000 0.000000 0.001955 0.001955 0.000000 
0.000978 0.434995 0.016618 0.000000 0.000000 0.000978 0.001955 0.000000 
0.000000 0.425220 0.024438 0.000000 0.000000 0.000000 0.001955 0.000000 
0.000000 0.403715 0.032258 0.000000 0.000000 0.000000 0.002933 0.000000 
0.000000 0.362659 0.043988 0.000000 0.000000 0.000000 0.002933 0.000000 
0.000000 0.318671 0.057674 0.000978 0.000000 0.000000 0.001955 0.000000 
0.000000 0.266862 0.072336 0.001955 0.000000 0.000000 0.001955 0.000000 
0.000000 0.212121 0.092864 0.002933 0.000000 0.000000 0.000000 0.000978 
0.000000 0.168133 0.117302 0.002933 0.000000 0.000000 0.000000 0.000978 
0.000000 0.123167 0.143695 0.002933 0.000000 0.000000 0.000000 0.000978 
0.000000 0.091887 0.171065 0.002933 0.000000 0.000000 0.000000 0.000978 
0.000000 0.068426 0.196481 0.004888 0.000000 0.000000 0.000000 0.000978 
0.000000 0.046921 0.219941 0.003910 0.000000 0.000000 0.000000 0.000000 
0.000978 0.033236 0.245357 0.003910 0.000978 0.000000 0.000000 0.000000 
0.000978 0.023460 0.259042 0.004888 0.000978 0.000000 0.000000 0.000000 
0.000978 0.016618 0.274682 0.004888 0.000978 0.000000 0.000000 0.000000 
0.000978 0.011730 0.283480 0.008798 0.000000 0.000978 0.000000 0.000000 
0.000000 0.008798 0.276637 0.010753 0.000000 0.000978 0.000000 0.000000 
0.000000 0.006843 0.266862 0.015640 0.000000 0.000978 0.000000 0.000000 
0.000000 0.005865 0.252199 0.022483 0.000000 0.001955 0.000978 0.000000 
0.000000 0.004888 0.228739 0.032258 0.000000 0.001955 0.000978 0.000000 
0.000000 0.003910 0.199413 0.044966 0.000000 0.001955 0.000978 0.000000 
0.000000 0.002933 0.163245 0.063539 0.000000 0.001955 0.001955 0.000000 
0.000000 0.002933 0.132942 0.086022 0.000000 0.000978 0.002933 0.000000 
0.000000 0.001955 0.109482 0.110459 0.000000 0.000000 0.003910 0.000000 
0.000000 0.000978 0.086999 0.140762 0.000000 0.000000 0.003910 0.000000 
0.000000 0.000978 0.064516 0.173998 0.000000 0.000000 0.003910 0.000000 
0.000000 0.000000 0.049853 0.212121 0.000000 0.000000 0.004888 0.000000 
TURN 4
0.000000 0.000000 0.062561 0.113392 0.000000 0.000000 0.002933 0.000000 
0.000000 0.000000 0.049853 0.132942 0.000000 0.000000 0.002933 0.000000 
0.000000 0.000000 0.038123 0.157380 0.000000 0.000000 0.002933 0.000000 
0.000000 0.000000 0.028348 0.182796 0.000000 0.000000 0.002933 0.000000 
0.000000 0.000000 0.021505 0.200391 0.000000 0.000000 0.001955 0.000000 
0.000000 0.000000 0.013685 0.226784 0.000000 0.000000 0.000978 0.000000 
0.000000 0.000000 0.008798 0.239492 0.000000 0.000000 0.000000 0.000000 
0.000000 0.000000 0.004888 0.252199 0.000000 0.000000 0.000000 0.000978 
0.000000 0.000000 0.000978 0.260020 0.000000 0.000000 0.000000 0.000978 
0.000000 0.000000 0.000000 0.259042 0.001955 0.000000 0.000000 0.000978 
0.000000 0.000000 0.000000 0.255132 0.006843 0.000000 0.000000 0.000978 
0.000000 0.000000 0.000000 0.238514 0.012708 0.000000 0.000000 0.000000 
0.000000 0.000000 0.000000 0.219941 0.021505 0.000000 0.000000 0.000000 
0.000000 0.000000 0.000000 0.203324 0.032258 0.000000 0.000000 0.000000 
0.000000 0.000000 0.000000 0.176931 0.045943 0.000000 0.000000 0.000000 
0.000000 0.000000 0.000000 0.154448 0.064516 0.000000 0.000000 0.000000 
0.000000 0.000000 0.000000 0.128055 0.085044 0.000000 0.000000 0.000000 
0.000000 0.000000 0.000000 0.102639 0.113392 0.000000 0.000000 0.000000 
0.000000 0.000000 0.000000 0.081134 0.142717 0.000000 0.000000 0.000000 
0.000000 0.000000 0.000000 0.060606 0.166178 0.000000 0.000000 0.000000 
0.000000 0.000000 0.000000 0.046921 0.190616 0.000000 0.000000 0.000000 
0.000000 0.000000 0.000000 0.032258 0.217009 0.000000 0.000000 0.000000 
0.000000 0.000000 0.000000 0.023460 0.235582 0.000000 0.000000 0.000000 
0.000000 0.000000 0.000000 0.014663 0.250244 0.000000 0.000978 0.000000 
0.000000 0.000000 0.000000 0.008798 0.258065 0.000000 0.000978 0.000000 
0.000000 0.000000 0.000978 0.004888 0.257087 0.000000 0.000978 0.000000 
0.000000 0.000000 0.000978 0.001955 0.253177 0.000000 0.001955 0.000000 
0.000000 0.000000 0.000978 0.000978 0.238514 0.000000 0.001955 0.000000 
0.000000 0.000000 0.000978 0.000000 0.218964 0.000000 0.001955 0.000000 
0.000000 0.000000 0.000000 0.000000 0.197458 0.000978 0.001955 0.000000 
0.000000 0.000000 0.000000 0.000000 0.173021 0.003910 0.000978 0.000000 
0.000000 0.000000 0.000000 0.000000 0.142717 0.008798 0.000978 0.000978 
0.000000 0.000000 0.000000 0.000978 0.118280 0.016618 0.000000 0.001955 
0.000000 0.000000 0.000000 0.000978 0.093842 0.025415 0.000000 0.001955 
0.000000 0.000000 0.000000 0.000000 0.076246 0.037146 0.000000 0.001955 
0.000000 0.000000 0.000000 0.000000 0.056696 0.051808 0.000000 0.001955 
0.000000 0.000000 0.000000 0.000000 0.044966 0.066471 0.000000 0.002933 
0.000000 0.000000 0.000000 0.000000 0.033236 0.084066 0.000000 0.001955 
0.000000 0.000000 0.000000 0.000000 0.023460 0.102639 0.000000 0.000978 
0.000000 0.000000 0.000000 0.000000 0.018573 0.120235 0.000000 0.000000 
0.000000 0.000000 0.000000 0.000000 0.012708 0.137830 0.000000 0.000000 
0.000000 0.000000 0.000000 0.000000 0.007820 0.155425 0.000000 0.000000 
0.000000 0.000000 0.000000 0.000000 0.004888 0.172043 0.000000 0.000000 
0.000978 0.000000 0.000000 0.000000 0.000978 0.185728 0.000000 0.000000 
0.000000 0.000000 0.000000 0.000000 0.000000 0.193548 0.000000 0.000000 
0.000000 0.000000 0.000000 0.000000 0.000000 0.196481 0.000000 0.000000 
0.000000 0.000000 0.000000 0.000000 0.000000 0.191593 0.000000 0.000000 
0.000000 0.000978 0.000000 0.000000 0.000000 0.186706 0.000000 0.000000 
0.000000 0.000978 0.000000 0.000000 0.000000 0.175953 0.000000 0.000000 
0.000000 0.000978 0.000000 0.000000 0.000000 0.160313 0.000978 0.000000 
0.000000 0.000978 0.000000 0.000000 0.000000 0.141740 0.001955 0.000000 
0.000000 0.000000 0.000000 0.000000 0.000000 0.120235 0.001955 0.000000 
0.000000 0.000000 0.000978 0.000000 0.000000 0.102639 0.003910 0.000000 
0.000000 0.000000 0.000978 0.000000 0.000000 0.082111 0.004888 0.000000 
0.000000 0.000000 0.000978 0.000000 0.000000 0.066471 0.004888 0.000000 
0.000000 0.000000 0.000978 0.000000 0.000000 0.051808 0.006843 0.000978 
0.000000 0.000000 0.000978 0.000000 0.000000 0.037146 0.007820 0.000978 
0.000000 0.000000 0.000978 0.000000 0.000000 0.026393 0.009775 0.001955 
0.000000 0.000000 0.000978 0.000000 0.000000 0.018573 0.012708 0.001955 
0.000000 0.000000 0.000000 0.000000 0.000000 0.011730 0.015640 0.001955 
0.000000 0.000000 0.000000 0.000000 0.000000 0.005865 0.020528 0.002933 
0.000000 0.000000 0.000000 0.000000 0.000000 0.001955 0.027370 0.002933 
0.000000 0.000000 0.000000 0.000000 0.000000 0.000000 0.036168 0.002933 
0.000000 0.000000 0.000000 0.000000 0.000000 0.000000 0.043988 0.002933 
0.000000 0.000000 0.000000 0.000000 0.000000 0.000000 0.056696 0.002933 
0.000978 0.000000 0.000000 0.000000 0.000000 0.000000 0.072336 0.002933 
0.000978 0.000000 0.000000 0.000000 0.000000 0.000000 0.086022 0.001955 
0.000000 0.000000 0.000000 0.000000 0.000000 0.000000 0.106549 0.001955 
0.000978 0.000000 0.000000 0.000000 0.000000 0.000000 0.124145 0.001955 
0.001955 0.000000 0.000000 0.000000 0.000000 0.000000 0.142717 0.001955 
0.001955 0.000978 0.000000 0.000000 0.000000 0.000000 0.156403 0.000978 
0.002933 0.000978 0.000000 0.000000 0.000000 0.000000 0.173998 0.000978 
0.002933 0.001955 0.000000 0.000000 0.000000 0.000000 0.185728 0.000000 
0.001955 0.001955 0.000000 0.000000 0.000000 0.000000 0.194526 0.000000 
0.002933 0.001955 0.000000 0.000000 0.000000 0.000000 0.196481 0.000000 
0.002933 0.001955 0.000000 0.000000 0.000000 0.000000 0.192571 0.000000 
0.002933 0.002933 0.000000 0.000000 0.000000 0.000000 0.186706 0.000000 
0.001955 0.002933 0.000000 0.000000 0.000000 0.000000 0.172043 0.000000 
0.001955 0.003910 0.000000 0.000000 0.000000 0.000000 0.150538 0.000000 
0.001955 0.003910 0.000000 0.000000 0.000000 0.000000 0.134897 0.000000 
0.000978 0.003910 0.000000 0.000000 0.000000 0.000000 0.117302 0.000000 
0.000000 0.004888 0.000000 0.000000 0.000000 0.000000 0.094819 0.000000 
0.000000 0.004888 0.000978 0.000000 0.000000 0.000000 0.080156 0.000000 
0.000000 0.004888 0.000978 0.000000 0.000000 0.000000 0.063539 0.000000 
0.000000 0.004888 0.001955 0.000000 0.000000 0.000000 0.052786 0.000000 
0.000000 0.004888 0.001955 0.000000 0.000000 0.000000 0.041056 0.000000 
0.000000 0.004888 0.001955 0.000000 0.000000 0.000000 0.031281 0.000978 
0.000000 0.004888 0.002933 0.000000 0.000000 0.000000 0.023460 0.003910 
0.000000 0.003910 0.002933 0.000000 0.000000 0.000000 0.018573 0.006843 
0.000000 0.003910 0.003910 0.000000 0.000000 0.000000 0.014663 0.010753 
0.000000 0.003910 0.003910 0.000000 0.000000 0.000000 0.010753 0.015640 
0.000000 0.002933 0.002933 0.000000 0.000000 0.000000 0.007820 0.020528 
0.000000 0.002933 0.003910 0.000000 0.000000 0.000000 0.005865 0.029326 
0.000000 0.001955 0.004888 0.000000 0.000000 0.000000 0.005865 0.039101 
0.000000 0.000978 0.004888 0.000000 0.000000 0.000000 0.003910 0.053763 
0.000000 0.000978 0.004888 0.000000 0.000000 0.000000 0.003910 0.068426 
0.000000 0.000000 0.003910 0.000000 0.000000 0.000000 0.001955 0.085044 
0.000000 0.000000 0.003910 0.000000 0.000000 0.000000 0.001955 0.104594 
0.000000 0.000000 0.003910 0.000000 0.000000 0.000000 0.000978 0.127077 
0.000000 0.000000 0.003910 0.000978 0.000000 0.000000 0.000000 0.148583 
0.000000 0.000000 0.002933 0.001955 0.000000 0.000000 0.000000 0.166178 
0.000000 0.000000 0.002933 0.000978 0.000000 0.000000 0.000000 0.181818 
0.000000 0.000000 0.000978 0.001955 0.000000 0.000000 0.000000 0.195503 
0.000000 0.000000 0.000978 0.001955 0.000000 0.000000 0.000000 0.207234 
0.000000 0.000000 0.000000 0.001955 0.000000 0.000000 0.000000 0.210166 
0.000000 0.000000 0.000000 0.000978 0.000000 0.000000 0.000000 0.208211 
0.000000 0.000000 0.000000 0.001955 0.000000 0.000000 0.000000 0.207234 
0.000000 0.000000 0.000000 0.000978 0.000000 0.000000 0.000000 0.195503 
0.000000 0.000000 0.000000 0.000978 0.000000 0.000000 0.000000 0.178886 
0.000978 0.000000 0.000000 0.000978 0.000000 0.000000 0.000000 0.164223 
0.001955 0.000000 0.000000 0.000000 0.000000 0.000000 0.000000 0.141740 
0.000978 0.000000 0.000000 0.000000 0.000000 0.000000 0.000000 0.123167 
0.000978 0.000000 0.000000 0.000000 0.000000 0.000000 0.000000 0.103617 
0.002933 0.000000 0.000000 0.000000 0.000000 0.000000 0.000000 0.084066 
0.004888 0.000000 0.000000 0.000000 0.000000 0.000000 0.000000 0.068426 
0.005865 0.000978 0.000000 0.000000 0.000000 0.000000 0.000000 0.054741 
0.007820 0.000978 0.000000 0.000000 0.000000 0.000000 0.000000 0.040078 
0.009775 0.000978 0.000000 0.000000 0.000000 0.000000 0.000000 0.030303 
0.011730 0.000978 0.000000 0.000000 0.000000 0.000000 0.000000 0.020528 
0.017595 0.001955 0.000000 0.000000 0.000000 0.000000 0.000000 0.012708 
0.021505 0.001955 0.000000 0.000000 0.000000 0.000000 0.000000 0.007820 
0.031281 0.001955 0.000000 0.000000 0.000000 0.000000 0.000000 0.002933 
0.040078 0.001955 0.000000 0.000000 0.000000 0.000000 0.000000 0.000978 
0.052786 0.000978 0.000000 0.000000 0.000000 0.000000 0.000000 0.000000 
0.067449 0.001955 0.000978 0.000000 0.000000 0.000000 0.000000 0.000000 
0.084066 0.000978 0.000978 0.000000 0.000000 0.000000 0.000000 0.000000 
0.101662 0.000000 0.000978 0.000000 0.000000 0.000000 0.000000 0.000000 
0.122190 0.000000 0.001955 0.000000 0.000000 0.000000 0.000000 0.000000 
0.144673 0.000000 0.001955 0.000000 0.000000 0.000000 0.000000 0.000000 
0.165200 0.000000 0.001955 0.000000 0.000000 0.000000 0.000000 0.000000 
0.187683 0.000000 0.001955 0.000000 0.000000 0.000000 0.000000 0.000000 
0.205279 0.000000 0.001955 0.000000 0.000000 0.000000 0.000000 0.000000 
0.219941 0.000000 0.001955 0.000000 0.000000 0.000000 0.000000 0.000000 
0.234604 0.000000 0.001955 0.000000 0.000000 0.000000 0.000000 0.000000 
0.238514 0.000000 0.001955 0.000000 0.000000 0.000000 0.000000 0.000000 
0.241447 0.000000 0.001955 0.000000 0.000000 0.000000 0.000000 0.000000 
0.238514 0.000000 0.000978 0.000000 0.000000 0.000000 0.000000 0.000000 
0.230694 0.000000 0.000000 0.000000 0.000000 0.000000 0.000000 0.000000 
0.217009 0.000000 0.000000 0.000000 0.000000 0.000000 0.000000 0.000000 
0.194526 0.002933 0.000000 0.000000 0.000000 0.000000 0.000000 0.000000 
0.173998 0.008798 0.000000 0.000978 0.000000 0.000000 0.000000 0.000000 
0.151515 0.015640 0.000000 0.000978 0.000000 0.000000 0.000000 0.000000 
0.128055 0.023460 0.000000 0.000000 0.000000 0.000000 0.000000 0.000000 
0.109482 0.036168 0.000000 0.000978 0.000000 0.000000 0.000000 0.000000 
0.090909 0.050831 0.000000 0.000978 0.000000 0.000000 0.000000 0.000000 
0.071359 0.071359 0.000000 0.000000 0.000000 0.000000 0.000000 0.000000 
0.056696 0.093842 0.000000 0.000978 0.000000 0.000000 0.000000 0.000000 
0.045943 0.113392 0.000000 0.000000 0.000000 0.000000 0.000000 0.000000 
0.036168 0.137830 0.000000 0.000000 0.000000 0.000000 0.000000 0.000000 
0.028348 0.163245 0.000000 0.000000 0.000000 0.000000 0.000000 0.000000 
0.022483 0.190616 0.000000 0.000000 0.000000 0.000000 0.000000 0.000000 
0.017595 0.210166 0.000000 0.000000 0.000000 0.000000 0.000000 0.000000 
0.012708 0.233627 0.000000 0.000000 0.000000 0.000000 0.000000 0.000000 
0.009775 0.248289 0.000000 0.000000 0.000000 0.000000 0.000000 0.000000 
0.006843 0.257087 0.002933 0.000000 0.000000 0.000000 0.000000 0.000000 
0.003910 0.255132 0.007820 0.000000 0.000000 0.000000 0.000000 0.000000 
0.003910 0.248289 0.014663 0.000000 0.000000 0.000000 0.000000 0.000000 
0.002933 0.235582 0.022483 0.000000 0.000000 0.000000 0.000000 0.000000 
0.001955 0.214076 0.032258 0.000000 0.000000 0.000000 0.000000 0.000000 
0.000000 0.188661 0.043011 0.000000 0.000000 0.000000 0.000000 0.000000 
0.000000 0.165200 0.056696 0.000000 0.000000 0.000000 0.000000 0.000000 
0.000000 0.139785 0.070381 0.000000 0.000000 0.000000 0.000000 0.000000 
0.000000 0.113392 0.086022 0.000000 0.000000 0.000000 0.000000 0.000000 
0.000000 0.090909 0.101662 0.000000 0.000000 0.000000 0.000000 0.000000 
0.000000 0.069404 0.117302 0.000000 0.000000 0.000000 0.000000 0.000000 
0.000000 0.052786 0.133920 0.000000 0.000000 0.000000 0.000000 0.000000 
0.000000 0.036168 0.149560 0.000000 0.000000 0.000000 0.000000 0.000000 
0.000000 0.026393 0.162268 0.000000 0.000000 0.000000 0.000000 0.000000 
0.000000 0.018573 0.170088 0.000000 0.000000 0.000000 0.000978 0.000000 
0.000000 0.009775 0.179863 0.000978 0.000000 0.000000 0.000978 0.000000 
0.000000 0.003910 0.178886 0.004888 0.000000 0.000000 0.000978 0.000000 
0.000000 0.000978 0.175953 0.008798 0.000000 0.000000 0.000978 0.000000 
0.000000 0.000000 0.171065 0.013685 0.000000 0.000000 0.001955 0.000000 
0.000000 0.000000 0.162268 0.020528 0.000000 0.000000 0.001955 0.000000 
0.000000 0.000000 0.145650 0.028348 0.000000 0.000000 0.001955 0.000000 
0.000000 0.000000 0.130987 0.039101 0.000000 0.000000 0.001955 0.000000 
0.000000 0.000000 0.113392 0.050831 0.000000 0.000000 0.001955 0.000000 
0.000000 0.000000 0.097752 0.063539 0.000000 0.000000 0.000978 0.000000 
0.000000 0.000000 0.081134 0.082111 0.000000 0.000000 0.000978 0.000000 
0.000000 0.000000 0.063539 0.101662 0.000000 0.000000 0.000000 0.000000 
TURN 5
0.000000 0.001955 0.040078 0.099707 0.000000 0.000978 0.000000 0.000000 
0.000000 0.001955 0.034213 0.113392 0.000000 0.000000 0.000000 0.000000 
0.000000 0.001955 0.024438 0.134897 0.000000 0.000978 0.000978 0.000000 
0.000000 0.000978 0.019550 0.150538 0.000000 0.000000 0.001955 0.000000 
0.000000 0.000978 0.014663 0.163245 0.000000 0.000000 0.002933 0.000000 
0.000000 0.000000 0.011730 0.175953 0.000000 0.000000 0.002933 0.000000 
0.000000 0.000000 0.009775 0.183773 0.000000 0.000000 0.003910 0.000000 
0.000000 0.000000 0.007820 0.191593 0.000000 0.000000 0.004888 0.000000 
0.000000 0.000000 0.006843 0.192571 0.000000 0.000000 0.003910 0.000000 
0.000000 0.000000 0.004888 0.189638 0.001955 0.000000 0.003910 0.000000 
0.000000 0.000000 0.003910 0.183773 0.006843 0.000000 0.003910 0.000978 
0.000000 0.000000 0.003910 0.173998 0.013685 0.000000 0.003910 0.001955 
0.000000 0.000000 0.002933 0.159335 0.023460 0.000000 0.002933 0.001955 
0.000000 0.000000 0.002933 0.146628 0.034213 0.000000 0.002933 0.002933 
0.000000 0.000000 0.001955 0.130987 0.048876 0.000000 0.002933 0.003910 
0.000000 0.000000 0.000000 0.113392 0.063539 0.000000 0.000978 0.002933 
0.000000 0.000000 0.000978 0.097752 0.081134 0.000000 0.000978 0.003910 
0.000000 0.000000 0.000000 0.081134 0.102639 0.000000 0.000000 0.003910 
0.000000 0.000000 0.000000 0.067449 0.119257 0.000000 0.000000 0.002933 
0.000000 0.000000 0.000000 0.054741 0.138807 0.000000 0.000000 0.002933 
0.000000 0.000000 0.000000 0.039101 0.156403 0.000000 0.000000 0.001955 
0.000000 0.000000 0.000000 0.027370 0.173998 0.000000 0.000000 0.000000 
0.000000 0.000000 0.000000 0.017595 0.184751 0.000000 0.000000 0.000000 
0.000000 0.000000 0.000000 0.010753 0.190616 0.000000 0.000000 0.000000 
0.000000 0.000000 0.000000 0.004888 0.192571 0.000978 0.000000 0.000000 
0.000000 0.000000 0.000000 0.000000 0.188661 0.001955 0.000000 0.000000 
0.000000 0.000000 0.000000 0.000000 0.181818 0.004888 0.000000 0.000000 
0.000000 0.000000 0.000000 0.000000 0.169110 0.006843 0.000000 0.000000 
0.000000 0.000000 0.000000 0.000000 0.152493 0.008798 0.000000 0.000000 
0.000000 0.000000 0.000000 0.000000 0.130010 0.012708 0.000000 0.000000 
0.000000 0.000000 0.000000 0.000000 0.109482 0.017595 0.000978 0.000000 
0.000000 0.000000 0.000000 0.000000 0.089932 0.021505 0.000978 0.000000 
0.000000 0.000000 0.000978 0.000000 0.070381 0.029326 0.001955 0.000000 
0.000000 0.000000 0.000000 0.000000 0.051808 0.038123 0.001955 0.000000 
0.000000 0.000000 0.000000 0.000000 0.039101 0.046921 0.001955 0.000000 
0.000000 0.000000 0.000978 0.000000 0.028348 0.057674 0.001955 0.000000 
0.000000 0.000000 0.000000 0.000000 0.021505 0.067449 0.000978 0.000000 
0.000000 0.000000 0.000000 0.000000 0.015640 0.078201 0.000978 0.000978 
0.000000 0.000000 0.000000 0.000000 0.008798 0.093842 0.000000 0.000978 
0.000000 0.000000 0.000000 0.000000 0.005865 0.104594 0.000000 0.000978 
0.000000 0.000000 0.000000 0.000000 0.003910 0.115347 0.000000 0.002933 
0.000000 0.000000 0.000000 0.000000 0.000978 0.125122 0.000000 0.001955 
0.000000 0.000000 0.000000 0.000000 0.000000 0.132942 0.000000 0.001955 
0.000000 0.000000 0.000000 0.000000 0.000000 0.138807 0.000000 0.002933 
0.000000 0.000000 0.000000 0.000000 0.000000 0.140762 0.000000 0.001955 
0.000000 0.000000 0.000000 0.000000 0.000000 0.139785 0.000000 0.000978 
0.000000 0.000000 0.000000 0.000000 0.000000 0.136852 0.000000 0.000978 
0.000000 0.000000 0.000000 0.000000 0.000000 0.130010 0.000000 0.000000 
0.000978 0.000000 0.000000 0.000000 0.000000 0.119257 0.000000 0.000000 
0.000978 0.000000 0.000000 0.000000 0.000000 0.106549 0.000000 0.000000 
0.001955 0.000000 0.000000 0.000000 0.000000 0.093842 0.000000 0.000000 
0.000978 0.000000 0.000000 0.000000 0.000000 0.078201 0.000000 0.000000 
0.000978 0.000000 0.000000 0.000000 0.000000 0.065494 0.000000 0.000000 
0.000978 0.000000 0.000000 0.000000 0.000000 0.055718 0.000000 0.000000 
0.000000 0.000000 0.000000 0.000000 0.000000 0.045943 0.000000 0.000000 
0.000000 0.000978 0.000000 0.000000 0.000000 0.036168 0.001955 0.000000 
0.000000 0.000000 0.000000 0.000000 0.000000 0.026393 0.005865 0.000000 
0.000000 0.000978 0.000000 0.000000 0.000000 0.019550 0.008798 0.000000 
0.000000 0.000000 0.000000 0.000000 0.000000 0.013685 0.012708 0.000000 
0.000000 0.000000 0.000000 0.000000 0.000000 0.009775 0.017595 0.000000 
0.000000 0.000000 0.000000 0.000000 0.000000 0.003910 0.023460 0.000000 
0.000000 0.000000 0.000000 0.000000 0.000000 0.000000 0.031281 0.000000 
0.000000 0.000000 0.000978 0.000000 0.000000 0.000000 0.041056 0.000000 
0.000000 0.000000 0.000000 0.000000 0.000000 0.000000 0.048876 0.000000 
0.000000 0.000000 0.000000 0.000000 0.000000 0.000000 0.058651 0.000000 
0.000000 0.000000 0.000000 0.000000 0.000000 0.000000 0.070381 0.000978 
0.000000 0.000000 0.000000 0.000000 0.000000 0.000000 0.081134 0.000978 
0.000000 0.000000 0.000000 0.000000 0.000000 0.000000 0.093842 0.000978 
0.000000 0.000000 0.000000 0.000000 0.000000 0.000000 0.104594 0.000978 
0.000000 0.000000 0.000000 0.000000 0.000000 0.000000 0.115347 0.000978 
0.000000 0.000000 0.000000 0.000000 0.000000 0.000000 0.124145 0.000000 
0.000000 0.000000 0.000000 0.000000 0.000000 0.000000 0.130010 0.000000 
0.000978 0.000000 0.000000 0.000000 0.000000 0.000000 0.136852 0.000000 
0.001955 0.000000 0.000000 0.000000 0.000000 0.000000 0.141740 0.000000 
0.000978 0.000000 0.000000 0.000000 0.000000 0.000000 0.138807 0.000000 
0.001955 0.000978 0.000000 0.000000 0.000000 0.000000 0.137830 0.000000 
0.000000 0.001955 0.000000 0.000000 0.000000 0.000000 0.130987 0.000000 
0.000000 0.002933 0.000000 0.000000 0.000000 0.000000 0.120235 0.000000 
0.000000 0.002933 0.000000 0.000000 0.000000 0.000000 0.108504 0.000000 
0.000000 0.002933 0.000000 0.000000 0.000000 0.000000 0.093842 0.000000 
0.000000 0.002933 0.000000 0.000000 0.000000 0.000000 0.078201 0.000000 
0.000000 0.001955 0.000978 0.000000 0.000000 0.000000 0.065494 0.000000 
0.000000 0.000978 0.001955 0.000000 0.000000 0.000000 0.054741 0.000000 
0.000000 0.000000 0.002933 0.000000 0.000000 0.000000 0.043988 0.000000 
0.000000 0.000000 0.002933 0.000000 0.000000 0.000000 0.034213 0.000978 
0.000000 0.000000 0.002933 0.000000 0.000000 0.000000 0.026393 0.003910 
0.000000 0.000000 0.001955 0.000000 0.000000 0.000000 0.018573 0.004888 
0.000000 0.000000 0.000978 0.000000 0.000000 0.000000 0.012708 0.007820 
0.000000 0.000000 0.000000 0.000000 0.000000 0.000000 0.006843 0.011730 
0.000000 0.000000 0.000000 0.000000 0.000000 0.000000 0.000000 0.016618 
0.000000 0.000000 0.000000 0.000000 0.000000 0.000000 0.000000 0.020528 
0.000000 0.000000 0.000000 0.000000 0.000000 0.000000 0.000000 0.027370 
0.000000 0.000000 0.000000 0.000000 0.000000 0.000000 0.000000 0.033236 
0.000000 0.000000 0.000000 0.000000 0.000000 0.000000 0.000000 0.043011 
0.000000 0.000000 0.000000 0.000000 0.000000 0.000000 0.000000 0.052786 
0.000978 0.000000 0.000000 0.000000 0.000000 0.000000 0.000000 0.063539 
0.000978 0.000000 0.000000 0.000000 0.000000 0.000000 0.000000 0.076246 
0.000978 0.000000 0.000000 0.000000 0.000000 0.000000 0.000000 0.091887 
0.000000 0.000978 0.000000 0.000000 0.000000 0.000000 0.000000 0.106549 
0.000000 0.001955 0.000000 0.000000 0.000000 0.000000 0.000000 0.119257 
0.000000 0.001955 0.000000 0.000000 0.000000 0.000000 0.000000 0.130010 
0.000000 0.001955 0.000000 0.000000 0.000000 0.000000 0.000000 0.140762 
0.000000 0.001955 0.000978 0.000000 0.000000 0.000000 0.000000 0.150538 
0.000000 0.001955 0.000978 0.000000 0.000000 0.000000 0.000000 0.155425 
0.000000 0.000978 0.001955 0.000000 0.000000 0.000000 0.000000 0.154448 
0.000000 0.000000 0.002933 0.000000 0.000000 0.000000 0.000000 0.152493 
0.000000 0.000000 0.001955 0.000000 0.000000 0.000000 0.000000 0.144673 
0.000000 0.000000 0.002933 0.000000 0.000000 0.000000 0.000000 0.135875 
0.000000 0.000000 0.002933 0.000000 0.000000 0.000000 0.000000 0.124145 
0.000000 0.000000 0.002933 0.000000 0.000000 0.000000 0.000000 0.109482 
0.000000 0.000000 0.002933 0.000000 0.000000 0.000000 0.000000 0.096774 
0.000000 0.000000 0.001955 0.000000 0.000000 0.000000 0.000000 0.084066 
0.000000 0.000000 0.001955 0.000000 0.000000 0.000000 0.000000 0.071359 
0.000000 0.000000 0.000978 0.000978 0.000000 0.000000 0.000000 0.058651 
0.000000 0.000000 0.000000 0.000000 0.000000 0.000000 0.000000 0.045943 
0.002933 0.000000 0.000000 0.000978 0.000000 0.000000 0.000000 0.038123 
0.004888 0.000000 0.000000 0.000978 0.000000 0.000000 0.000000 0.029326 
0.011730 0.000000 0.000000 0.001955 0.000000 0.000000 0.000000 0.022483 
0.016618 0.000000 0.000000 0.001955 0.000000 0.000000 0.000000 0.017595 
0.022483 0.000000 0.000000 0.000978 0.000000 0.000000 0.000000 0.012708 
0.033236 0.000000 0.000000 0.000978 0.000000 0.000000 0.000000 0.008798 
0.043011 0.000000 0.000000 0.000978 0.000000 0.000000 0.000000 0.005865 
0.053763 0.000000 0.000000 0.000000 0.000000 0.000000 0.000000 0.001955 
0.069404 0.000000 0.000000 0.000000 0.000000 0.000000 0.000000 0.000000 
0.084066 0.000000 0.000000 0.000000 0.000000 0.000000 0.000000 0.000000 
0.102639 0.000000 0.000000 0.000000 0.000000 0.000000 0.000000 0.000000 
0.121212 0.000000 0.000000 0.000000 0.000000 0.000000 0.000000 0.000000 
0.138807 0.000000 0.000000 0.000000 0.000000 0.000000 0.000000 0.000000 
0.152493 0.000978 0.000000 0.000000 0.000000 0.000000 0.000000 0.000000 
0.168133 0.000978 0.000000 0.000000 0.000000 0.000000 0.000000 0.000000 
0.176931 0.001955 0.000000 0.000000 0.000000 0.000000 0.000000 0.000000 
0.185728 0.002933 0.000000 0.000000 0.000000 0.000000 0.000000 0.000000 
0.189638 0.003910 0.000000 0.000000 0.000000 0.000000 0.000000 0.000000 
0.189638 0.004888 0.000000 0.000000 0.000000 0.000000 0.000000 0.000000 
0.184751 0.004888 0.000000 0.000000 0.000000 0.000000 0.000000 0.000000 
0.176931 0.006843 0.000000 0.000000 0.000000 0.000000 0.000000 0.000000 
0.166178 0.008798 0.000978 0.000000 0.000000 0.000000 0.000000 0.000000 
0.151515 0.011730 0.000978 0.000000 0.000000 0.000000 0.000000 0.000000 
0.134897 0.014663 0.000978 0.000000 0.000000 0.000000 0.000000 0.000000 
0.119257 0.019550 0.001955 0.000000 0.000000 0.000000 0.000000 0.000000 
0.101662 0.026393 0.001955 0.000000 0.000000 0.000000 0.000000 0.000000 
0.086022 0.034213 0.001955 0.000000 0.000000 0.000000 0.000000 0.000000 
0.071359 0.045943 0.002933 0.000000 0.000000 0.000000 0.000000 0.000000 
0.056696 0.057674 0.001955 0.000000 0.000000 0.000000 0.000000 0.000000 
0.045943 0.073314 0.000000 0.000000 0.000000 0.000000 0.000000 0.000000 
0.036168 0.091887 0.000000 0.000000 0.000000 0.000000 0.000000 0.000000 
0.028348 0.109482 0.000000 0.000000 0.000000 0.000000 0.000000 0.000000 
0.021505 0.130010 0.000000 0.000000 0.000000 0.000000 0.000000 0.000000 
0.016618 0.143695 0.000000 0.000978 0.000000 0.000000 0.000000 0.000000 
0.011730 0.162268 0.000000 0.000000 0.000000 0.000000 0.000000 0.000000 
0.009775 0.175953 0.000000 0.000000 0.000000 0.000000 0.000000 0.000000 
0.006843 0.188661 0.000000 0.000000 0.000000 0.000000 0.000000 0.000000 
0.003910 0.190616 0.003910 0.000000 0.000000 0.000000 0.000000 0.000000 
0.003910 0.190616 0.007820 0.000000 0.000000 0.000000 0.000000 0.000000 
0.001955 0.182796 0.012708 0.000000 0.000000 0.000000 0.000000 0.000000 
0.001955 0.173998 0.020528 0.000000 0.000000 0.000000 0.000000 0.000000 
0.001955 0.160313 0.028348 0.000000 0.000000 0.000000 0.000000 0.000000 
0.000978 0.143695 0.037146 0.000000 0.000000 0.000000 0.000000 0.000000 
0.000978 0.124145 0.049853 0.000000 0.000000 0.000000 0.000000 0.000000 
0.000000 0.102639 0.062561 0.000000 0.000000 0.000000 0.000000 0.000000 
0.000000 0.085044 0.077224 0.000000 0.000000 0.000000 0.000000 0.000000 
0.000000 0.069404 0.087977 0.000000 0.000000 0.000000 0.000000 0.000000 
0.000000 0.054741 0.097752 0.000000 0.000000 0.000000 0.000000 0.000000 
0.000000 0.041056 0.109482 0.000000 0.000000 0.000000 0.000000 0.000000 
0.000000 0.031281 0.118280 0.000000 0.000000 0.000000 0.000000 0.000000 
0.000000 0.022483 0.129032 0.000000 0.000000 0.000000 0.000000 0.000000 
0.000000 0.014663 0.135875 0.000000 0.000000 0.000000 0.000978 0.000000 
0.000000 0.008798 0.138807 0.000978 0.000000 0.000000 0.000978 0.000000 
0.000000 0.002933 0.140762 0.003910 0.000000 0.000000 0.000978 0.000000 
0.000000 0.000000 0.139785 0.007820 0.000000 0.000000 0.001955 0.000000 
0.000000 0.000000 0.134897 0.012708 0.000000 0.000000 0.000978 0.000000 
0.000000 0.000000 0.130010 0.018573 0.000000 0.000000 0.000978 0.000000 
0.000000 0.000000 0.119257 0.025415 0.000000 0.000000 0.000978 0.000000 
0.000000 0.000000 0.108504 0.033236 0.000000 0.000000 0.000000 0.000000 
0.000000 0.000000 0.093842 0.045943 0.000000 0.000000 0.000000 0.000000 
0.000000 0.000000 0.079179 0.056696 0.000000 0.000000 0.000000 0.000000 
0.000000 0.000000 0.064516 0.069404 0.000000 0.000000 0.000000 0.000000 
0.000000 0.000000 0.052786 0.085044 0.000000 0.000000 0.000000 0.000000 
0.000000 0.000000 0.040078 0.099707 0.000000 0.000000 0.000000 0.000000 
0.000000 0.000000 0.029326 0.118280 0.000000 0.000000 0.000000 0.000000 
TURN 6
0.000978 0.000978 0.024438 0.096774 0.000978 0.000000 0.000000 0.000000 
0.000000 0.000978 0.018573 0.103617 0.000000 0.000000 0.000000 0.000000 
0.000000 0.000978 0.013685 0.113392 0.000000 0.000000 0.000000 0.000000 
0.000000 0.001955 0.010753 0.123167 0.000000 0.000978 0.000000 0.000000 
0.000000 0.001955 0.007820 0.128055 0.000000 0.000978 0.000000 0.000000 
0.000000 0.001955 0.006843 0.133920 0.000000 0.001955 0.001955 0.000000 
0.000000 0.001955 0.004888 0.136852 0.000000 0.001955 0.001955 0.000000 
0.000000 0.001955 0.003910 0.136852 0.000978 0.000978 0.001955 0.000000 
0.000000 0.000978 0.003910 0.135875 0.002933 0.000978 0.002933 0.000000 
0.000000 0.000978 0.003910 0.130987 0.005865 0.000978 0.002933 0.000000 
0.000000 0.000000 0.003910 0.126100 0.009775 0.000000 0.003910 0.000000 
0.000000 0.000000 0.003910 0.118280 0.015640 0.000000 0.003910 0.000000 
0.000000 0.000000 0.003910 0.106549 0.023460 0.000000 0.004888 0.000000 
0.000000 0.000000 0.003910 0.096774 0.035191 0.000000 0.003910 0.000000 
0.000000 0.000000 0.003910 0.086999 0.045943 0.000000 0.004888 0.000000 
0.000000 0.000000 0.003910 0.074291 0.058651 0.000000 0.004888 0.000978 
0.000000 0.000000 0.003910 0.064516 0.072336 0.000000 0.004888 0.000978 
0.000000 0.000000 0.002933 0.053763 0.087977 0.000000 0.003910 0.001955 
0.000000 0.000000 0.002933 0.043011 0.100684 0.000000 0.003910 0.002933 
0.000000 0.000000 0.002933 0.033236 0.112414 0.000000 0.002933 0.002933 
0.000000 0.000000 0.001955 0.025415 0.119257 0.000000 0.002933 0.002933 
0.000000 0.000000 0.001955 0.020528 0.127077 0.000000 0.001955 0.003910 
0.000000 0.000000 0.000978 0.015640 0.130987 0.000000 0.000978 0.003910 
0.000000 0.000000 0.000000 0.011730 0.132942 0.000000 0.000000 0.003910 
0.000000 0.000000 0.000000 0.008798 0.131965 0.000000 0.000000 0.003910 
0.000000 0.000000 0.000000 0.005865 0.127077 0.000978 0.000000 0.002933 
0.000000 0.000000 0.000000 0.003910 0.118280 0.002933 0.000000 0.002933 
0.000978 0.000000 0.000000 0.002933 0.109482 0.007820 0.000000 0.002933 
0.000000 0.000000 0.000000 0.000978 0.096774 0.009775 0.000000 0.001955 
0.000978 0.000000 0.000000 0.000000 0.083089 0.015640 0.000000 0.000978 
0.001955 0.000000 0.000000 0.000000 0.072336 0.020528 0.000000 0.000978 
0.000978 0.000000 0.000000 0.000000 0.060606 0.026393 0.000000 0.000000 
0.001955 0.000000 0.000000 0.000000 0.049853 0.034213 0.000000 0.000000 
0.000978 0.000000 0.000000 0.000000 0.041056 0.040078 0.000000 0.000000 
0.001955 0.000978 0.000000 0.000000 0.031281 0.049853 0.000000 0.000000 
0.000000 0.000978 0.000000 0.000000 0.021505 0.060606 0.000000 0.000000 
0.000000 0.000978 0.000000 0.000000 0.016618 0.068426 0.000000 0.000000 
0.000000 0.001955 0.000000 0.000000 0.010753 0.077224 0.000000 0.000000 
0.000000 0.000978 0.000978 0.000000 0.005865 0.086999 0.000978 0.000000 
0.000000 0.000978 0.001955 0.000000 0.001955 0.094819 0.002933 0.000000 
0.000000 0.000978 0.001955 0.000000 0.000000 0.099707 0.001955 0.000000 
0.000000 0.000978 0.001955 0.000000 0.000000 0.104594 0.002933 0.000000 
0.000000 0.000000 0.001955 0.000000 0.000000 0.105572 0.002933 0.000000 
0.000000 0.000000 0.001955 0.000000 0.000000 0.105572 0.003910 0.000000 
0.000000 0.000000 0.001955 0.000000 0.000000 0.102639 0.003910 0.000000 
0.000000 0.000000 0.002933 0.000000 0.000000 0.100684 0.003910 0.000978 
0.000000 0.000000 0.001955 0.000000 0.000000 0.093842 0.003910 0.000978 
0.000000 0.000000 0.001955 0.000000 0.000000 0.086999 0.002933 0.001955 
0.000000 0.000000 0.001955 0.000000 0.000000 0.078201 0.003910 0.001955 
0.000000 0.000000 0.000978 0.000978 0.000000 0.067449 0.002933 0.002933 
0.000000 0.000000 0.000000 0.000978 0.000000 0.058651 0.001955 0.002933 
0.000000 0.000000 0.000000 0.000000 0.000000 0.046921 0.001955 0.002933 
0.000000 0.000000 0.000000 0.000000 0.000000 0.038123 0.002933 0.002933 
0.000000 0.000000 0.000000 0.000978 0.000000 0.031281 0.003910 0.003910 
0.000000 0.000000 0.000000 0.000000 0.000000 0.024438 0.003910 0.002933 
0.000000 0.000000 0.000000 0.000000 0.000000 0.018573 0.005865 0.002933 
0.000978 0.000000 0.000000 0.000000 0.000000 0.014663 0.007820 0.002933 
0.000000 0.000000 0.000000 0.000000 0.000000 0.009775 0.010753 0.001955 
0.001955 0.000000 0.000000 0.000000 0.000000 0.007820 0.013685 0.001955 
0.001955 0.000000 0.000000 0.000000 0.000000 0.005865 0.017595 0.001955 
0.000978 0.000000 0.000000 0.000000 0.000000 0.003910 0.022483 0.000978 
0.001955 0.000978 0.000000 0.000000 0.000000 0.002933 0.029326 0.000000 
0.001955 0.000978 0.000000 0.000000 0.000000 0.001955 0.037146 0.000000 
0.001955 0.001955 0.000000 0.000000 0.000000 0.000978 0.043988 0.000000 
0.001955 0.001955 0.000000 0.000000 0.000000 0.000978 0.054741 0.000000 
0.001955 0.002933 0.000000 0.000000 0.000000 0.000978 0.062561 0.000000 
0.000978 0.002933 0.000000 0.000000 0.000000 0.000978 0.073314 0.000000 
0.001955 0.003910 0.000000 0.000000 0.000000 0.000978 0.083089 0.000000 
0.000000 0.003910 0.000000 0.000000 0.000000 0.000978 0.089932 0.000000 
0.000978 0.003910 0.000978 0.000000 0.000000 0.000978 0.098729 0.000000 
0.000000 0.003910 0.000978 0.000000 0.000000 0.000978 0.104594 0.000000 
0.000000 0.004888 0.000978 0.000000 0.000000 0.000000 0.107527 0.000000 
0.000000 0.003910 0.001955 0.000000 0.000000 0.000000 0.111437 0.000000 
0.000000 0.003910 0.002933 0.000000 0.000000 0.000000 0.111437 0.000000 
0.000000 0.003910 0.002933 0.000000 0.000000 0.000000 0.107527 0.000000 
0.000000 0.003910 0.003910 0.000000 0.000000 0.000000 0.104594 0.000000 
0.000000 0.002933 0.002933 0.000000 0.000000 0.000000 0.096774 0.000000 
0.000000 0.001955 0.003910 0.000000 0.000000 0.000000 0.087977 0.000000 
0.000000 0.001955 0.003910 0.000000 0.000000 0.000000 0.080156 0.000978 
0.000000 0.000978 0.003910 0.000000 0.000000 0.000000 0.069404 0.001955 
0.000000 0.000978 0.003910 0.000000 0.000000 0.000000 0.059629 0.001955 
0.000000 0.000000 0.002933 0.000000 0.000000 0.000000 0.050831 0.002933 
0.000000 0.000000 0.002933 0.000000 0.000000 0.000000 0.041056 0.003910 
0.000000 0.000000 0.002933 0.000978 0.000000 0.000000 0.034213 0.004888 
0.000000 0.000000 0.000978 0.000978 0.000000 0.000000 0.026393 0.005865 
0.000000 0.000000 0.000978 0.001955 0.000000 0.000000 0.019550 0.007820 
0.000000 0.000000 0.000978 0.001955 0.000000 0.000000 0.015640 0.008798 
0.000000 0.000000 0.000000 0.001955 0.000000 0.000000 0.009775 0.011730 
0.000000 0.000000 0.000978 0.001955 0.000000 0.000000 0.006843 0.015640 
0.000000 0.000000 0.000000 0.000978 0.000000 0.000000 0.002933 0.018573 
0.001955 0.000000 0.000000 0.000000 0.000000 0.000000 0.000978 0.023460 
0.001955 0.000000 0.000000 0.000000 0.000000 0.000000 0.000000 0.028348 
0.001955 0.000978 0.000000 0.000000 0.000000 0.000000 0.000000 0.036168 
0.001955 0.000978 0.000000 0.000000 0.000000 0.000000 0.000000 0.044966 
0.002933 0.001955 0.000000 0.000000 0.000000 0.000000 0.000000 0.054741 
0.002933 0.001955 0.000000 0.000000 0.000000 0.000000 0.000000 0.063539 
0.002933 0.002933 0.000000 0.000000 0.000000 0.000000 0.000000 0.075269 
0.001955 0.003910 0.000978 0.000000 0.000000 0.000000 0.000000 0.086022 
0.001955 0.003910 0.000978 0.000000 0.000000 0.000000 0.000000 0.094819 
0.000978 0.003910 0.001955 0.000000 0.000000 0.000000 0.000000 0.101662 
0.000000 0.003910 0.001955 0.000000 0.000000 0.000000 0.000000 0.106549 
0.000000 0.003910 0.002933 0.000000 0.000000 0.000000 0.000978 0.111437 
0.000000 0.003910 0.002933 0.000000 0.000000 0.000000 0.000978 0.114370 
0.000000 0.003910 0.003910 0.000000 0.000000 0.000000 0.000978 0.115347 
0.000000 0.002933 0.003910 0.000000 0.000000 0.000000 0.001955 0.114370 
0.000000 0.002933 0.004888 0.000000 0.000000 0.000000 0.001955 0.110459 
0.000000 0.001955 0.004888 0.000000 0.000000 0.000000 0.001955 0.104594 
0.000000 0.000978 0.004888 0.000000 0.000000 0.000000 0.001955 0.097752 
0.000000 0.000000 0.004888 0.000978 0.000000 0.000000 0.000978 0.088954 
0.000000 0.000000 0.004888 0.000978 0.000000 0.000000 0.000978 0.079179 
0.000000 0.000000 0.004888 0.000978 0.000000 0.000000 0.000978 0.070381 
0.000000 0.000000 0.003910 0.001955 0.000000 0.000000 0.000000 0.060606 
0.000000 0.000000 0.002933 0.001955 0.000000 0.000000 0.000000 0.052786 
0.002933 0.000000 0.001955 0.003910 0.000000 0.000000 0.000000 0.045943 
0.002933 0.000000 0.001955 0.002933 0.000000 0.000000 0.000000 0.037146 
0.006843 0.000000 0.000978 0.003910 0.000000 0.000000 0.000000 0.031281 
0.008798 0.000000 0.000000 0.002933 0.000000 0.000000 0.000000 0.024438 
0.015640 0.000000 0.000000 0.002933 0.000000 0.000000 0.000000 0.019550 
0.019550 0.000000 0.000000 0.002933 0.000000 0.000000 0.000000 0.015640 
0.024438 0.000000 0.000000 0.001955 0.000000 0.000000 0.000000 0.011730 
0.034213 0.000000 0.000000 0.001955 0.000978 0.000000 0.000000 0.008798 
0.043988 0.000000 0.000000 0.001955 0.000978 0.000000 0.000000 0.006843 
0.053763 0.000000 0.000000 0.000000 0.000978 0.000000 0.000000 0.003910 
0.064516 0.000978 0.000000 0.000000 0.000978 0.000000 0.000000 0.002933 
0.074291 0.000978 0.000000 0.000000 0.000978 0.000000 0.000000 0.000978 
0.086999 0.000978 0.000000 0.000000 0.000978 0.000000 0.000000 0.000978 
0.098729 0.002933 0.000000 0.000000 0.000978 0.000000 0.000000 0.000000 
0.109482 0.001955 0.000000 0.000000 0.000978 0.000000 0.000000 0.000000 
0.119257 0.002933 0.000000 0.000000 0.000978 0.000000 0.000000 0.000000 
0.126100 0.002933 0.000000 0.000000 0.000978 0.000000 0.000000 0.000000 
0.133920 0.003910 0.000000 0.000000 0.000000 0.000000 0.000000 0.000000 
0.139785 0.004888 0.000000 0.000000 0.000000 0.000000 0.000000 0.000000 
0.140762 0.004888 0.000000 0.000000 0.000000 0.000000 0.000000 0.000000 
0.142717 0.005865 0.000978 0.000000 0.000000 0.000978 0.000000 0.000000 
0.140762 0.007820 0.001955 0.000000 0.000000 0.000978 0.000000 0.000000 
0.134897 0.008798 0.001955 0.000000 0.000000 0.000000 0.000000 0.000000 
0.130987 0.010753 0.001955 0.000000 0.000000 0.000978 0.000000 0.000000 
0.122190 0.013685 0.001955 0.000000 0.000000 0.000978 0.000000 0.000000 
0.109482 0.016618 0.002933 0.000000 0.000000 0.000000 0.000978 0.000000 
0.098729 0.020528 0.003910 0.000000 0.000000 0.000000 0.000978 0.000000 
0.086999 0.025415 0.003910 0.000000 0.000000 0.000000 0.000978 0.000000 
0.074291 0.032258 0.003910 0.000000 0.000000 0.000000 0.001955 0.000000 
0.062561 0.041056 0.003910 0.000000 0.000000 0.000000 0.001955 0.000000 
0.051808 0.047898 0.003910 0.000000 0.000000 0.000000 0.001955 0.000000 
0.042033 0.059629 0.003910 0.000000 0.000000 0.000000 0.001955 0.000000 
0.034213 0.070381 0.004888 0.000000 0.000000 0.000000 0.001955 0.000000 
0.027370 0.080156 0.004888 0.000000 0.000000 0.000000 0.001955 0.000000 
0.021505 0.093842 0.004888 0.000000 0.000000 0.000000 0.001955 0.000000 
0.014663 0.106549 0.004888 0.000000 0.000000 0.000000 0.000978 0.000000 
0.011730 0.117302 0.005865 0.000978 0.000000 0.000000 0.000978 0.000000 
0.008798 0.127077 0.006843 0.001955 0.000000 0.000000 0.000978 0.000978 
0.004888 0.134897 0.007820 0.000978 0.000000 0.000000 0.000978 0.000000 
0.004888 0.138807 0.009775 0.001955 0.000000 0.000000 0.000000 0.000978 
0.001955 0.138807 0.012708 0.001955 0.000000 0.000000 0.000000 0.000000 
0.000978 0.136852 0.017595 0.001955 0.000000 0.000000 0.000000 0.000978 
0.000000 0.131965 0.021505 0.002933 0.000000 0.000000 0.000000 0.001955 
0.000000 0.123167 0.027370 0.002933 0.000000 0.000000 0.000000 0.001955 
0.000000 0.113392 0.034213 0.001955 0.000000 0.000000 0.000000 0.000978 
0.000000 0.099707 0.041056 0.002933 0.000000 0.000000 0.000000 0.000978 
0.000978 0.087977 0.048876 0.002933 0.000000 0.000000 0.000000 0.000978 
0.000000 0.072336 0.057674 0.002933 0.000000 0.000000 0.000000 0.000978 
0.000000 0.059629 0.065494 0.002933 0.000000 0.000000 0.000000 0.000978 
0.000000 0.047898 0.074291 0.002933 0.000000 0.000000 0.000000 0.000000 
0.000978 0.039101 0.082111 0.002933 0.000000 0.000000 0.000000 0.000000 
0.000000 0.029326 0.087977 0.002933 0.000978 0.000000 0.000000 0.000000 
0.000000 0.022483 0.093842 0.003910 0.000000 0.000000 0.000000 0.000000 
0.000978 0.016618 0.098729 0.004888 0.000000 0.000000 0.000000 0.000000 
0.000978 0.012708 0.100684 0.004888 0.000000 0.000000 0.000000 0.000000 
0.001955 0.008798 0.102639 0.007820 0.000000 0.000000 0.000000 0.000000 
0.000978 0.006843 0.102639 0.008798 0.000000 0.000000 0.000000 0.000000 
0.000978 0.004888 0.099707 0.010753 0.000000 0.000000 0.000000 0.000000 
0.000978 0.003910 0.095797 0.016618 0.000000 0.000000 0.000000 0.000000 
0.000000 0.002933 0.088954 0.020528 0.000000 0.000000 0.000000 0.000000 
0.000978 0.002933 0.082111 0.026393 0.000000 0.000000 0.000000 0.000000 
0.000000 0.002933 0.074291 0.035191 0.000000 0.000978 0.000000 0.000000 
0.000000 0.001955 0.064516 0.043011 0.000000 0.000000 0.000000 0.000000 
0.000000 0.002933 0.055718 0.053763 0.000000 0.000978 0.000000 0.000000 
0.000000 0.001955 0.046921 0.062561 0.000000 0.000978 0.000000 0.000000 
0.000000 0.001955 0.039101 0.073314 0.000000 0.000978 0.000000 0.000000 
0.000000 0.002933 0.032258 0.085044 0.000000 0.000978 0.000978 0.000000 
TURN 7
0.000000 0.002933 0.027370 0.070381 0.000000 0.001955 0.001955 0.000000 
0.000000 0.001955 0.022483 0.081134 0.000000 0.000978 0.002933 0.000000 
0.000000 0.001955 0.018573 0.088954 0.000000 0.000978 0.002933 0.000000 
0.000000 0.000978 0.013685 0.096774 0.000000 0.000000 0.003910 0.000000 
0.000000 0.000000 0.012708 0.104594 0.000000 0.000000 0.003910 0.000000 
0.000000 0.000000 0.009775 0.108504 0.000000 0.000000 0.003910 0.000000 
0.000000 0.000000 0.007820 0.112414 0.000000 0.000000 0.004888 0.000000 
0.000000 0.000000 0.006843 0.115347 0.000000 0.000000 0.004888 0.000978 
0.000000 0.000000 0.004888 0.111437 0.000978 0.000000 0.003910 0.000978 
0.000000 0.000000 0.003910 0.112414 0.004888 0.000000 0.003910 0.001955 
0.000000 0.000000 0.002933 0.106549 0.009775 0.000000 0.002933 0.001955 
0.000000 0.000000 0.000978 0.102639 0.017595 0.000000 0.000978 0.002933 
0.000000 0.000000 0.000978 0.093842 0.024438 0.000000 0.000978 0.002933 
0.000000 0.000000 0.000000 0.085044 0.031281 0.000000 0.000000 0.002933 
0.000000 0.000000 0.000000 0.077224 0.040078 0.000000 0.000000 0.002933 
0.000000 0.000000 0.000000 0.067449 0.051808 0.000000 0.000000 0.001955 
0.000000 0.000000 0.000000 0.056696 0.060606 0.000000 0.000000 0.000978 
0.000978 0.000000 0.000000 0.047898 0.071359 0.000000 0.000000 0.000000 
0.000000 0.000000 0.000000 0.038123 0.079179 0.000000 0.000000 0.000000 
0.000000 0.000000 0.000000 0.029326 0.086999 0.000000 0.000000 0.000000 
0.000000 0.000978 0.000000 0.021505 0.095797 0.000978 0.000000 0.000000 
0.000000 0.000978 0.000000 0.013685 0.098729 0.001955 0.000000 0.000000 
0.000000 0.000978 0.000978 0.007820 0.100684 0.002933 0.000978 0.000000 
0.000000 0.000978 0.000978 0.003910 0.101662 0.003910 0.001955 0.000000 
0.000000 0.000978 0.000978 0.001955 0.100684 0.004888 0.001955 0.000000 
0.000000 0.000000 0.001955 0.000000 0.095797 0.005865 0.002933 0.000000 
0.000000 0.000000 0.001955 0.000000 0.090909 0.005865 0.002933 0.000000 
0.000000 0.000000 0.002933 0.000978 0.084066 0.005865 0.003910 0.000000 
0.000000 0.000000 0.002933 0.000000 0.076246 0.007820 0.003910 0.000000 
0.000000 0.000000 0.001955 0.000000 0.067449 0.010753 0.003910 0.000978 
0.000000 0.000000 0.001955 0.001955 0.059629 0.013685 0.002933 0.002933 
0.000000 0.000000 0.000978 0.000978 0.050831 0.017595 0.002933 0.002933 
0.000000 0.000000 0.000000 0.000978 0.043011 0.021505 0.000978 0.002933 
0.000000 0.000000 0.000000 0.001955 0.035191 0.028348 0.000000 0.003910 
0.000000 0.000000 0.000000 0.001955 0.029326 0.035191 0.000000 0.003910 
0.000000 0.000000 0.000000 0.000978 0.023460 0.042033 0.000000 0.002933 
0.000000 0.000000 0.000000 0.000978 0.018573 0.049853 0.000000 0.003910 
0.000978 0.000000 0.000000 0.000000 0.014663 0.058651 0.000000 0.000978 
0.000978 0.000000 0.000000 0.000000 0.010753 0.066471 0.000000 0.000978 
0.001955 0.000000 0.000000 0.000000 0.007820 0.072336 0.000000 0.000978 
0.000978 0.000000 0.000000 0.000000 0.004888 0.077224 0.000000 0.000000 
0.000978 0.000000 0.000000 0.000000 0.002933 0.082111 0.000000 0.000000 
0.000978 0.000978 0.000000 0.000000 0.000978 0.083089 0.000000 0.000000 
0.000000 0.001955 0.000000 0.000000 0.000000 0.086022 0.000000 0.000000 
0.000000 0.001955 0.000000 0.000000 0.000000 0.085044 0.000978 0.000000 
0.000000 0.000978 0.000978 0.000000 0.000000 0.083089 0.001955 0.000000 
0.000000 0.000978 0.000978 0.000000 0.000000 0.079179 0.001955 0.000000 
0.000000 0.000978 0.001955 0.000000 0.000000 0.073314 0.002933 0.000000 
0.000000 0.000000 0.001955 0.000000 0.000000 0.065494 0.003910 0.000000 
0.000000 0.000000 0.001955 0.000000 0.000000 0.058651 0.004888 0.000000 
0.000000 0.000000 0.001955 0.000000 0.000000 0.050831 0.004888 0.000000 
0.000000 0.000000 0.001955 0.000000 0.000000 0.042033 0.004888 0.000978 
0.000000 0.000000 0.001955 0.000000 0.000000 0.035191 0.005865 0.001955 
0.000000 0.000000 0.000000 0.000000 0.000000 0.026393 0.004888 0.002933 
0.000000 0.000000 0.000000 0.000000 0.000000 0.020528 0.005865 0.002933 
0.000000 0.000000 0.000000 0.000000 0.000000 0.016618 0.005865 0.003910 
0.000000 0.000000 0.000000 0.000000 0.000000 0.012708 0.007820 0.003910 
0.000978 0.000000 0.000000 0.000000 0.000000 0.008798 0.008798 0.002933 
0.000978 0.000000 0.000000 0.000000 0.000000 0.006843 0.011730 0.001955 
0.000978 0.000000 0.000000 0.000000 0.000000 0.004888 0.014663 0.001955 
0.001955 0.000978 0.000000 0.000000 0.000000 0.003910 0.019550 0.000000 
0.001955 0.000978 0.000000 0.000000 0.000000 0.002933 0.024438 0.000000 
0.001955 0.001955 0.000000 0.000000 0.000000 0.002933 0.032258 0.000000 
0.000978 0.003910 0.000000 0.000000 0.000000 0.002933 0.040078 0.000000 
0.000000 0.003910 0.000978 0.000000 0.000000 0.001955 0.047898 0.000000 
0.000000 0.003910 0.000978 0.000000 0.000000 0.001955 0.055718 0.000000 
0.000000 0.003910 0.000978 0.000000 0.000000 0.000978 0.062561 0.000000 
0.000000 0.003910 0.001955 0.000000 0.000000 0.000000 0.069404 0.000000 
0.000000 0.002933 0.002933 0.000000 0.000000 0.000000 0.075269 0.000000 
0.000000 0.001955 0.002933 0.000000 0.000000 0.000000 0.081134 0.000000 
0.000000 0.000978 0.002933 0.000000 0.000000 0.000000 0.085044 0.000978 
0.000000 0.000000 0.002933 0.000000 0.000000 0.000000 0.088954 0.001955 
0.000000 0.000000 0.001955 0.000000 0.000000 0.000000 0.087977 0.001955 
0.000000 0.000000 0.000978 0.000000 0.000000 0.000000 0.086999 0.002933 
0.000000 0.000000 0.000000 0.000000 0.000000 0.000000 0.085044 0.002933 
0.000000 0.000000 0.000000 0.000000 0.000000 0.000000 0.081134 0.002933 
0.000000 0.000000 0.000000 0.000000 0.000000 0.000000 0.075269 0.002933 
0.000978 0.000000 0.000000 0.000000 0.000000 0.000000 0.069404 0.002933 
0.001955 0.000978 0.000000 0.000000 0.000000 0.000000 0.061584 0.000978 
0.002933 0.001955 0.000000 0.000000 0.000000 0.000000 0.054741 0.000978 
0.001955 0.001955 0.000000 0.000000 0.000000 0.000000 0.046921 0.000000 
0.002933 0.002933 0.000000 0.000000 0.000000 0.000000 0.041056 0.000000 
0.000978 0.003910 0.000000 0.000000 0.000000 0.000000 0.035191 0.000000 
0.000000 0.004888 0.000978 0.000000 0.000000 0.000000 0.029326 0.000000 
0.000000 0.004888 0.001955 0.000000 0.000000 0.000000 0.024438 0.000000 
0.000000 0.003910 0.001955 0.000000 0.000000 0.000000 0.019550 0.001955 
0.000000 0.003910 0.002933 0.000000 0.000000 0.000000 0.016618 0.003910 
0.000000 0.003910 0.003910 0.000000 0.000000 0.000000 0.013685 0.007820 
0.000000 0.000978 0.003910 0.000000 0.000000 0.000000 0.010753 0.011730 
0.000000 0.000978 0.003910 0.000000 0.000000 0.000000 0.008798 0.014663 
0.000000 0.000000 0.003910 0.000978 0.000000 0.000000 0.005865 0.020528 
0.000000 0.000000 0.002933 0.000978 0.000000 0.000000 0.002933 0.025415 
0.000000 0.000000 0.001955 0.001955 0.000000 0.000000 0.001955 0.032258 
0.000000 0.000000 0.000978 0.001955 0.000000 0.000000 0.000000 0.040078 
0.000000 0.000000 0.000000 0.001955 0.000000 0.000000 0.000000 0.046921 
0.000978 0.000000 0.000000 0.000978 0.000000 0.000000 0.000000 0.052786 
0.000000 0.000000 0.000000 0.000000 0.000000 0.000000 0.000000 0.059629 
0.001955 0.000978 0.000000 0.000000 0.000000 0.000000 0.000000 0.067449 
0.001955 0.001955 0.000000 0.000000 0.000000 0.000000 0.000000 0.073314 
0.001955 0.002933 0.000000 0.000000 0.000000 0.000000 0.000000 0.079179 
0.000978 0.002933 0.000000 0.000000 0.000000 0.000000 0.000000 0.083089 
0.000000 0.003910 0.001955 0.000000 0.000000 0.000000 0.000000 0.086022 
0.000000 0.003910 0.001955 0.000000 0.000000 0.000000 0.000000 0.086999 
0.000000 0.003910 0.002933 0.000000 0.000000 0.000000 0.000978 0.088954 
0.000000 0.003910 0.003910 0.000000 0.000000 0.000000 0.001955 0.087977 
0.000000 0.002933 0.003910 0.000000 0.000000 0.000000 0.001955 0.086022 
0.000000 0.001955 0.003910 0.000000 0.000000 0.000000 0.001955 0.082111 
0.000000 0.000978 0.004888 0.000000 0.000000 0.000000 0.001955 0.077224 
0.000000 0.000000 0.004888 0.000000 0.000000 0.000000 0.000978 0.070381 
0.000000 0.000000 0.003910 0.000978 0.000000 0.000000 0.000978 0.064516 
0.000000 0.000000 0.003910 0.001955 0.000000 0.000000 0.000000 0.058651 
0.000000 0.000000 0.002933 0.002933 0.000000 0.000000 0.000000 0.051808 
0.000000 0.000000 0.001955 0.002933 0.000000 0.000000 0.000000 0.044966 
0.003910 0.000000 0.000978 0.003910 0.000000 0.000000 0.000000 0.039101 
0.004888 0.000000 0.000000 0.002933 0.000000 0.000000 0.000000 0.031281 
0.008798 0.000000 0.000000 0.002933 0.000000 0.000000 0.000000 0.025415 
0.011730 0.000000 0.000000 0.002933 0.000000 0.000000 0.000000 0.020528 
0.015640 0.000000 0.000000 0.000978 0.000978 0.000000 0.000000 0.014663 
0.020528 0.000978 0.000000 0.000000 0.000978 0.000000 0.000000 0.009775 
0.025415 0.001955 0.000000 0.000000 0.000978 0.000000 0.000000 0.007820 
0.031281 0.001955 0.000000 0.000000 0.000978 0.000000 0.000000 0.004888 
0.038123 0.002933 0.000000 0.000000 0.000000 0.000000 0.000000 0.002933 
0.044966 0.002933 0.000000 0.000000 0.000000 0.000000 0.000000 0.000000 
0.052786 0.002933 0.000000 0.000000 0.000000 0.000000 0.000000 0.000000 
0.060606 0.002933 0.000978 0.000000 0.000000 0.000000 0.000000 0.000000 
0.067449 0.002933 0.001955 0.000000 0.000000 0.000000 0.000000 0.000000 
0.077224 0.002933 0.001955 0.000000 0.000000 0.000000 0.000000 0.000000 
0.084066 0.002933 0.002933 0.000000 0.000000 0.000000 0.000978 0.000000 
0.088954 0.001955 0.002933 0.000000 0.000000 0.000000 0.000978 0.000000 
0.095797 0.000978 0.003910 0.000000 0.000000 0.000000 0.000978 0.000000 
0.098729 0.000000 0.003910 0.000000 0.000000 0.000000 0.000978 0.000978 
0.103617 0.000000 0.002933 0.000000 0.000000 0.000000 0.000000 0.000978 
0.106549 0.000000 0.003910 0.001955 0.000000 0.000000 0.000000 0.000978 
0.106549 0.000000 0.001955 0.001955 0.000000 0.000000 0.000000 0.001955 
0.104594 0.000978 0.001955 0.002933 0.000000 0.000000 0.000000 0.001955 
0.102639 0.002933 0.000978 0.002933 0.000000 0.000000 0.000000 0.001955 
0.095797 0.004888 0.000000 0.001955 0.000000 0.000000 0.000000 0.000978 
0.091887 0.008798 0.000000 0.002933 0.000000 0.000000 0.000000 0.001955 
0.084066 0.012708 0.000000 0.002933 0.000000 0.000000 0.000000 0.000978 
0.076246 0.017595 0.000000 0.000978 0.000978 0.000000 0.000000 0.000000 
0.068426 0.023460 0.000000 0.000000 0.000978 0.000000 0.000000 0.000000 
0.061584 0.029326 0.000000 0.000000 0.001955 0.000000 0.000000 0.000000 
0.054741 0.036168 0.000000 0.000000 0.001955 0.000000 0.000000 0.000000 
0.045943 0.044966 0.000000 0.000000 0.000978 0.000978 0.000000 0.000000 
0.038123 0.052786 0.000000 0.000000 0.000978 0.000978 0.000000 0.000000 
0.031281 0.062561 0.000978 0.000000 0.000000 0.001955 0.000000 0.000000 
0.025415 0.072336 0.001955 0.000000 0.000000 0.001955 0.000000 0.000000 
0.018573 0.081134 0.001955 0.000000 0.000000 0.001955 0.000000 0.000000 
0.014663 0.088954 0.002933 0.000000 0.000000 0.001955 0.000000 0.000000 
0.009775 0.095797 0.004888 0.000000 0.000000 0.001955 0.000978 0.000000 
0.005865 0.100684 0.005865 0.000000 0.000000 0.001955 0.000978 0.000000 
0.002933 0.104594 0.009775 0.000000 0.000000 0.000978 0.001955 0.000000 
0.000000 0.104594 0.012708 0.000000 0.000000 0.000000 0.001955 0.000000 
0.000000 0.103617 0.015640 0.000000 0.000000 0.000000 0.001955 0.000000 
0.000000 0.100684 0.019550 0.000000 0.000000 0.000000 0.001955 0.000000 
0.000000 0.095797 0.023460 0.000978 0.000000 0.000000 0.001955 0.000000 
0.000000 0.087977 0.029326 0.000978 0.000000 0.000000 0.001955 0.000000 
0.000000 0.079179 0.033236 0.001955 0.000000 0.000000 0.000978 0.000000 
0.000000 0.069404 0.039101 0.001955 0.000000 0.000000 0.000000 0.000000 
0.000000 0.058651 0.045943 0.002933 0.000000 0.000000 0.000000 0.000978 
0.000000 0.048876 0.050831 0.002933 0.000000 0.000000 0.000000 0.000978 
0.000000 0.041056 0.055718 0.002933 0.000000 0.000000 0.000000 0.000978 
0.000000 0.033236 0.061584 0.003910 0.000000 0.000000 0.000000 0.000978 
0.000000 0.026393 0.065494 0.002933 0.000000 0.000000 0.000000 0.000000 
0.000000 0.020528 0.070381 0.003910 0.000000 0.000000 0.000000 0.000000 
0.000000 0.015640 0.073314 0.003910 0.000000 0.000000 0.000000 0.000000 
0.000000 0.011730 0.075269 0.004888 0.000000 0.000000 0.000000 0.000000 
0.000978 0.008798 0.077224 0.005865 0.000000 0.000000 0.000000 0.000000 
0.000000 0.005865 0.077224 0.006843 0.000000 0.000000 0.000000 0.000000 
0.000978 0.004888 0.075269 0.009775 0.000000 0.000000 0.000000 0.000000 
0.000978 0.003910 0.073314 0.012708 0.000000 0.000000 0.000000 0.000000 
0.000000 0.003910 0.070381 0.015640 0.000000 0.000978 0.000000 0.000000 
0.000000 0.002933 0.065494 0.021505 0.000000 0.000000 0.000000 0.000000 
0.000000 0.002933 0.059629 0.026393 0.000000 0.000978 0.000000 0.000000 
0.000000 0.002933 0.052786 0.033236 0.000000 0.000978 0.000000 0.000000 
0.000000 0.002933 0.045943 0.041056 0.000000 0.000978 0.000000 0.000000 
0.000000 0.002933 0.039101 0.048876 0.000000 0.000978 0.000978 0.000000 
0.000000 0.001955 0.033236 0.056696 0.000000 0.000978 0.000978 0.000000 
0.000000 0.002933 0.027370 0.067449 0.000000 0.001955 0.001955 0.000000 
0.000000 0.001955 0.022483 0.075269 0.000000 0.000978 0.001955 0.000000 
TURN 8
0.000000 0.000000 0.021505 0.060606 0.000000 0.000000 0.000000 0.001955 
0.000000 0.000000 0.017595 0.065494 0.000000 0.000000 0.000000 0.001955 
0.000000 0.000000 0.012708 0.072336 0.000000 0.000000 0.000000 0.001955 
0.000000 0.000000 0.008798 0.075269 0.000000 0.000000 0.000000 0.001955 
0.000000 0.000000 0.005865 0.080156 0.000978 0.000000 0.000000 0.000978 
0.000000 0.000000 0.003910 0.083089 0.001955 0.000000 0.000000 0.001955 
0.000000 0.000000 0.000978 0.083089 0.002933 0.000000 0.000000 0.000000 
0.000000 0.000000 0.000000 0.083089 0.003910 0.000000 0.000000 0.000000 
0.000000 0.000000 0.000000 0.083089 0.005865 0.000000 0.000000 0.000000 
0.000000 0.000000 0.000000 0.080156 0.007820 0.000000 0.000000 0.000000 
0.000000 0.000978 0.000000 0.077224 0.010753 0.000000 0.000000 0.000000 
0.000000 0.000978 0.000000 0.071359 0.013685 0.000978 0.000000 0.000000 
0.000000 0.001955 0.000978 0.066471 0.017595 0.000978 0.000978 0.000000 
0.000000 0.000978 0.000978 0.059629 0.023460 0.000978 0.000000 0.000000 
0.000000 0.001955 0.000978 0.053763 0.028348 0.000978 0.000978 0.000000 
0.000000 0.000978 0.000978 0.047898 0.034213 0.000978 0.001955 0.000000 
0.000000 0.000978 0.001955 0.041056 0.041056 0.000978 0.001955 0.000000 
0.000000 0.000000 0.001955 0.034213 0.045943 0.000000 0.002933 0.000000 
0.000000 0.000000 0.001955 0.030303 0.050831 0.000000 0.002933 0.000000 
0.000000 0.000000 0.002933 0.026393 0.055718 0.000000 0.003910 0.000000 
0.000000 0.000000 0.002933 0.019550 0.059629 0.000000 0.003910 0.000000 
0.000000 0.000000 0.002933 0.016618 0.063539 0.000000 0.003910 0.000000 
0.000000 0.000000 0.002933 0.012708 0.065494 0.000000 0.003910 0.000978 
0.000000 0.000000 0.002933 0.008798 0.067449 0.000000 0.003910 0.000978 
0.000000 0.000000 0.002933 0.006843 0.068426 0.000000 0.003910 0.001955 
0.000000 0.000000 0.000978 0.004888 0.066471 0.000000 0.002933 0.001955 
0.000000 0.000000 0.000978 0.003910 0.065494 0.000000 0.001955 0.001955 
0.000000 0.000000 0.000000 0.002933 0.062561 0.000978 0.001955 0.002933 
0.000000 0.000000 0.000000 0.001955 0.058651 0.001955 0.000978 0.002933 
0.000000 0.000000 0.000000 0.001955 0.052786 0.005865 0.000000 0.002933 
0.000000 0.000000 0.000000 0.002933 0.045943 0.009775 0.000000 0.003910 
0.000000 0.000000 0.000000 0.001955 0.040078 0.012708 0.000000 0.003910 
0.000000 0.000000 0.000000 0.000978 0.036168 0.017595 0.000000 0.002933 
0.000978 0.000000 0.000000 0.000000 0.030303 0.023460 0.000000 0.002933 
0.000978 0.000000 0.000000 0.000000 0.025415 0.027370 0.000000 0.002933 
0.000978 0.000000 0.000000 0.000000 0.021505 0.033236 0.000000 0.001955 
0.000978 0.000000 0.000000 0.000000 0.016618 0.038123 0.000000 0.000000 
0.001955 0.000000 0.000000 0.000000 0.013685 0.043011 0.000000 0.000000 
0.000978 0.000000 0.000000 0.000000 0.009775 0.047898 0.000000 0.000000 
0.000978 0.000978 0.000000 0.000000 0.005865 0.053763 0.000000 0.000000 
0.000978 0.000978 0.000000 0.000000 0.002933 0.057674 0.000000 0.000000 
0.000000 0.000978 0.000000 0.000000 0.000000 0.058651 0.000000 0.000000 
0.000000 0.000978 0.000000 0.000000 0.000000 0.061584 0.000978 0.000000 
0.000000 0.000978 0.000000 0.000000 0.000000 0.062561 0.000978 0.000000 
0.000000 0.000978 0.000978 0.000000 0.000000 0.062561 0.002933 0.000000 
0.000000 0.000000 0.000978 0.000000 0.000000 0.061584 0.002933 0.000000 
0.000000 0.000000 0.001955 0.000000 0.000000 0.058651 0.002933 0.000000 
0.000000 0.000000 0.001955 0.000000 0.000000 0.055718 0.002933 0.000000 
0.000000 0.000000 0.001955 0.000000 0.000000 0.050831 0.003910 0.000978 
0.000000 0.000000 0.000978 0.000000 0.000000 0.044966 0.003910 0.000978 
0.000000 0.000000 0.000000 0.000000 0.000000 0.040078 0.002933 0.001955 
0.000000 0.000000 0.000000 0.000000 0.000000 0.034213 0.002933 0.002933 
0.000000 0.000000 0.000000 0.000000 0.000000 0.029326 0.000978 0.002933 
0.000000 0.000000 0.000000 0.000978 0.000000 0.024438 0.001955 0.003910 
0.000000 0.000000 0.000000 0.000000 0.000000 0.020528 0.000978 0.002933 
0.000978 0.000000 0.000000 0.000000 0.000000 0.017595 0.000978 0.001955 
0.001955 0.000000 0.000000 0.000000 0.000000 0.014663 0.001955 0.001955 
0.002933 0.000000 0.000000 0.000000 0.000000 0.012708 0.004888 0.000000 
0.002933 0.000978 0.000000 0.000000 0.000000 0.009775 0.006843 0.000000 
0.001955 0.001955 0.000000 0.000000 0.000000 0.007820 0.010753 0.000000 
0.001955 0.001955 0.000000 0.000000 0.000000 0.005865 0.014663 0.000000 
0.000000 0.002933 0.000000 0.000000 0.000000 0.005865 0.019550 0.000000 
0.000000 0.002933 0.000000 0.000000 0.000000 0.003910 0.024438 0.000000 
0.000000 0.002933 0.001955 0.000000 0.000000 0.002933 0.030303 0.000000 
0.000000 0.002933 0.001955 0.000000 0.000000 0.000000 0.035191 0.000000 
0.000000 0.001955 0.001955 0.000000 0.000000 0.000000 0.039101 0.000000 
0.000000 0.001955 0.002933 0.000000 0.000000 0.000000 0.044966 0.000000 
0.000000 0.000978 0.002933 0.000000 0.000000 0.000000 0.049853 0.000000 
0.000000 0.000000 0.002933 0.000000 0.000000 0.000000 0.054741 0.000000 
0.000000 0.000000 0.002933 0.000000 0.000000 0.000000 0.058651 0.001955 
0.000000 0.000000 0.000978 0.000000 0.000000 0.000000 0.060606 0.002933 
0.000000 0.000000 0.000978 0.000000 0.000000 0.000000 0.061584 0.002933 
0.000000 0.000000 0.000000 0.000978 0.000000 0.000000 0.062561 0.002933 
0.000000 0.000000 0.000000 0.000000 0.000000 0.000000 0.061584 0.002933 
0.000000 0.000000 0.000000 0.000000 0.000000 0.000000 0.060606 0.002933 
0.000978 0.000000 0.000000 0.000000 0.000000 0.000000 0.058651 0.001955 
0.000978 0.000978 0.000000 0.000000 0.000000 0.000000 0.054741 0.000000 
0.001955 0.001955 0.000000 0.000000 0.000000 0.000000 0.052786 0.000000 
0.001955 0.002933 0.000000 0.000000 0.000000 0.000000 0.048876 0.000000 
0.002933 0.002933 0.000000 0.000000 0.000000 0.000000 0.044966 0.000000 
0.001955 0.003910 0.000000 0.000000 0.000000 0.000000 0.041056 0.000000 
0.000978 0.003910 0.000000 0.000000 0.000000 0.000000 0.036168 0.000000 
0.000978 0.004888 0.000978 0.000000 0.000000 0.000000 0.032258 0.000000 
0.000000 0.004888 0.000978 0.000000 0.000000 0.000000 0.026393 0.000000 
0.000000 0.004888 0.001955 0.000000 0.000000 0.000000 0.022483 0.000000 
0.000000 0.004888 0.002933 0.000000 0.000000 0.000000 0.019550 0.000978 
0.000000 0.003910 0.002933 0.000000 0.000000 0.000000 0.016618 0.002933 
0.000000 0.002933 0.003910 0.000000 0.000000 0.000000 0.014663 0.005865 
0.000000 0.001955 0.004888 0.000000 0.000000 0.000000 0.011730 0.007820 
0.000000 0.000978 0.003910 0.000000 0.000000 0.000000 0.008798 0.009775 
0.000000 0.000000 0.003910 0.000000 0.000000 0.000000 0.006843 0.013685 
0.000000 0.000000 0.003910 0.000978 0.000000 0.000000 0.004888 0.018573 
0.000000 0.000000 0.002933 0.000978 0.000000 0.000000 0.002933 0.021505 
0.000000 0.000000 0.000978 0.001955 0.000000 0.000000 0.000000 0.027370 
0.000000 0.000000 0.000978 0.001955 0.000000 0.000000 0.000000 0.032258 
0.000000 0.000000 0.000978 0.001955 0.000000 0.000000 0.000000 0.038123 
0.000000 0.000000 0.000000 0.001955 0.000000 0.000000 0.000000 0.043988 
0.000000 0.000000 0.000000 0.000978 0.000000 0.000000 0.000000 0.047898 
0.000978 0.000000 0.000000 0.000000 0.000000 0.000000 0.000000 0.052786 
0.000978 0.000978 0.000000 0.000000 0.000000 0.000000 0.000000 0.057674 
0.000978 0.000978 0.000000 0.000000 0.000000 0.000000 0.000000 0.060606 
0.001955 0.001955 0.000000 0.000000 0.000000 0.000000 0.000000 0.063539 
0.001955 0.001955 0.000000 0.000000 0.000000 0.000000 0.000000 0.065494 
0.000978 0.002933 0.000000 0.000000 0.000000 0.000000 0.000000 0.065494 
0.000978 0.003910 0.000978 0.000000 0.000000 0.000000 0.000000 0.065494 
0.000000 0.003910 0.000978 0.000000 0.000000 0.000000 0.000000 0.064516 
0.000000 0.003910 0.001955 0.000000 0.000000 0.000000 0.000000 0.061584 
0.000000 0.003910 0.001955 0.000000 0.000000 0.000000 0.000000 0.058651 
0.000000 0.003910 0.002933 0.000000 0.000000 0.000000 0.000978 0.055718 
0.000000 0.003910 0.003910 0.000000 0.000000 0.000000 0.000978 0.051808 
0.000000 0.002933 0.003910 0.000000 0.000000 0.000000 0.000978 0.046921 
0.000000 0.001955 0.004888 0.000000 0.000000 0.000000 0.001955 0.043011 
0.000000 0.000978 0.003910 0.000000 0.000000 0.000000 0.000978 0.038123 
0.000000 0.000000 0.004888 0.000000 0.000000 0.000000 0.001955 0.033236 
0.000000 0.000000 0.003910 0.000000 0.000000 0.000000 0.000978 0.028348 
0.000000 0.000000 0.003910 0.000978 0.000000 0.000000 0.000978 0.023460 
0.001955 0.000000 0.003910 0.000978 0.000000 0.000000 0.000000 0.019550 
0.005865 0.000000 0.003910 0.001955 0.000000 0.000000 0.000000 0.017595 
0.008798 0.000000 0.002933 0.002933 0.000000 0.000000 0.000000 0.014663 
0.012708 0.000000 0.000978 0.003910 0.000000 0.000000 0.000000 0.012708 
0.017595 0.000000 0.000978 0.003910 0.000000 0.000000 0.000000 0.010753 
0.022483 0.000000 0.000000 0.003910 0.000000 0.000000 0.000000 0.008798 
0.030303 0.000000 0.000000 0.002933 0.000000 0.000000 0.000000 0.005865 
0.037146 0.000000 0.000000 0.002933 0.000000 0.000000 0.000000 0.005865 
0.043988 0.000000 0.000000 0.002933 0.000000 0.000000 0.000000 0.003910 
0.050831 0.000000 0.000000 0.001955 0.000978 0.000000 0.000000 0.002933 
0.057674 0.000000 0.000000 0.000978 0.000978 0.000000 0.000000 0.000978 
0.064516 0.000978 0.000000 0.000000 0.001955 0.000000 0.000000 0.000000 
0.070381 0.001955 0.000000 0.000000 0.001955 0.000000 0.000000 0.000000 
0.074291 0.001955 0.000000 0.000000 0.000978 0.000000 0.000000 0.000000 
0.078201 0.002933 0.000000 0.000000 0.000978 0.000000 0.000000 0.000000 
0.082111 0.003910 0.000000 0.000000 0.000000 0.000000 0.000000 0.000000 
0.082111 0.004888 0.000000 0.000000 0.000000 0.000000 0.000000 0.000000 
0.083089 0.005865 0.000978 0.000000 0.000000 0.000978 0.000000 0.000000 
0.082111 0.006843 0.001955 0.000000 0.000000 0.000000 0.000000 0.000000 
0.079179 0.007820 0.001955 0.000000 0.000000 0.000000 0.000000 0.000000 
0.076246 0.009775 0.002933 0.000000 0.000000 0.000000 0.000000 0.000000 
0.070381 0.010753 0.002933 0.000000 0.000000 0.000000 0.000978 0.000000 
0.065494 0.012708 0.002933 0.000000 0.000000 0.000000 0.000978 0.000000 
0.058651 0.014663 0.003910 0.000000 0.000000 0.000000 0.001955 0.000000 
0.050831 0.017595 0.003910 0.000000 0.000000 0.000000 0.000978 0.000000 
0.045943 0.021505 0.003910 0.000000 0.000000 0.000000 0.000978 0.000000 
0.039101 0.025415 0.003910 0.000000 0.000000 0.000000 0.000978 0.000000 
0.034213 0.031281 0.003910 0.000000 0.000000 0.000000 0.000000 0.000000 
0.027370 0.037146 0.002933 0.000978 0.000000 0.000000 0.000000 0.000978 
0.023460 0.041056 0.001955 0.000978 0.000000 0.000000 0.000000 0.000978 
0.020528 0.046921 0.001955 0.001955 0.000000 0.000000 0.000000 0.000978 
0.016618 0.052786 0.000978 0.001955 0.000000 0.000000 0.000000 0.001955 
0.013685 0.058651 0.000978 0.001955 0.000000 0.000000 0.000000 0.000978 
0.012708 0.064516 0.000978 0.000978 0.000000 0.000000 0.000000 0.000000 
0.010753 0.068426 0.001955 0.001955 0.000000 0.000000 0.000000 0.000978 
0.007820 0.072336 0.002933 0.000000 0.000978 0.000000 0.000000 0.000000 
0.006843 0.074291 0.003910 0.000000 0.000978 0.000000 0.000000 0.000000 
0.004888 0.074291 0.006843 0.000000 0.000978 0.000000 0.000000 0.000000 
0.003910 0.074291 0.009775 0.000000 0.000978 0.000000 0.000000 0.000000 
0.003910 0.073314 0.013685 0.000000 0.000978 0.000000 0.000000 0.000000 
0.001955 0.069404 0.018573 0.000000 0.000000 0.000978 0.000000 0.000000 
0.001955 0.064516 0.023460 0.000000 0.000000 0.000978 0.000000 0.000000 
0.000978 0.059629 0.027370 0.000000 0.000000 0.001955 0.000000 0.000000 
0.000000 0.053763 0.032258 0.000000 0.000000 0.000978 0.000000 0.000000 
0.000000 0.047898 0.037146 0.000000 0.000000 0.001955 0.000000 0.000000 
0.000000 0.041056 0.041056 0.000000 0.000000 0.001955 0.000000 0.000000 
0.000000 0.034213 0.046921 0.000000 0.000000 0.001955 0.000978 0.000000 
0.000000 0.029326 0.049853 0.000000 0.000000 0.001955 0.000978 0.000000 
0.000000 0.023460 0.053763 0.000000 0.000000 0.000978 0.000978 0.000000 
0.000000 0.018573 0.057674 0.000000 0.000000 0.000978 0.002933 0.000000 
0.000000 0.013685 0.059629 0.000978 0.000000 0.000000 0.001955 0.000000 
0.000000 0.009775 0.061584 0.001955 0.000000 0.000000 0.002933 0.000000 
0.000000 0.006843 0.063539 0.004888 0.000000 0.000000 0.002933 0.000000 
0.000000 0.003910 0.062561 0.006843 0.000000 0.000000 0.002933 0.000000 
0.000000 0.001955 0.061584 0.009775 0.000000 0.000000 0.002933 0.000000 
0.000000 0.000000 0.059629 0.013685 0.000000 0.000000 0.002933 0.000000 
0.000000 0.000000 0.056696 0.017595 0.000000 0.000000 0.002933 0.000000 
0.000000 0.000000 0.052786 0.023460 0.000000 0.000000 0.002933 0.000978 
0.000000 0.000000 0.046921 0.029326 0.000000 0.000000 0.001955 0.000978 
0.000000 0.000000 0.041056 0.034213 0.000000 0.000000 0.000978 0.000978 
0.000000 0.000000 0.036168 0.041056 0.000000 0.000000 0.000000 0.001955 
0.000000 0.000000 0.030303 0.045943 0.000000 0.000000 0.000000 0.000978 
0.000000 0.000000 0.024438 0.052786 0.000000 0.000000 0.000000 0.001955 
0.000000 0.000000 0.020528 0.058651 0.000000 0.000000 0.000000 0.000978 
TURN 9
0.000000 0.000000 0.021505 0.048876 0.000000 0.000000 0.000000 0.001955 
0.000000 0.000000 0.017595 0.050831 0.000000 0.000000 0.000000 0.000978 
0.000000 0.000000 0.013685 0.055718 0.000000 0.000000 0.000000 0.001955 
0.000000 0.000000 0.011730 0.059629 0.000000 0.000000 0.000000 0.000978 
0.000000 0.000000 0.006843 0.062561 0.000978 0.000000 0.000000 0.000000 
0.000000 0.000000 0.003910 0.066471 0.000978 0.000000 0.000000 0.000000 
0.000000 0.000000 0.002933 0.067449 0.001955 0.000000 0.000000 0.000000 
0.000000 0.000000 0.000978 0.070381 0.001955 0.000000 0.000000 0.000000 
0.000000 0.000000 0.000000 0.070381 0.003910 0.000000 0.000000 0.000000 
0.000000 0.000000 0.000000 0.069404 0.004888 0.000000 0.000000 0.000000 
0.000000 0.000000 0.000000 0.068426 0.006843 0.000000 0.000000 0.000000 
0.000000 0.000000 0.000000 0.065494 0.009775 0.000000 0.000000 0.000000 
0.000000 0.000978 0.000000 0.061584 0.012708 0.000000 0.000000 0.000000 
0.000000 0.000978 0.000000 0.058651 0.015640 0.000000 0.000000 0.000000 
0.000000 0.000978 0.000000 0.054741 0.019550 0.000000 0.000000 0.000000 
0.000000 0.000978 0.000000 0.047898 0.023460 0.000000 0.000000 0.000000 
0.000000 0.000978 0.000978 0.043011 0.028348 0.000978 0.000978 0.000000 
0.000000 0.000978 0.000978 0.036168 0.032258 0.000000 0.000978 0.000000 
0.000000 0.000978 0.000978 0.032258 0.037146 0.000978 0.001955 0.000000 
0.000000 0.000978 0.001955 0.027370 0.041056 0.000978 0.001955 0.000000 
0.000000 0.000000 0.001955 0.023460 0.045943 0.000000 0.002933 0.000000 
0.000000 0.000000 0.002933 0.018573 0.048876 0.000000 0.002933 0.000000 
0.000000 0.000000 0.002933 0.014663 0.050831 0.000000 0.003910 0.000000 
0.000000 0.000000 0.002933 0.012708 0.052786 0.000000 0.003910 0.000978 
0.000000 0.000000 0.002933 0.008798 0.054741 0.000000 0.003910 0.000000 
0.000000 0.000000 0.002933 0.006843 0.055718 0.000000 0.003910 0.001955 
0.000000 0.000000 0.001955 0.004888 0.054741 0.000000 0.003910 0.001955 
0.000000 0.000000 0.001955 0.004888 0.054741 0.000000 0.002933 0.002933 
0.000000 0.000000 0.000978 0.002933 0.052786 0.000000 0.001955 0.002933 
0.000000 0.000000 0.000000 0.002933 0.049853 0.000978 0.000000 0.002933 
0.000000 0.000000 0.000000 0.002933 0.045943 0.003910 0.000000 0.003910 
0.000000 0.000000 0.000000 0.001955 0.042033 0.006843 0.000000 0.003910 
0.000000 0.000000 0.000000 0.001955 0.037146 0.009775 0.000000 0.002933 
0.000000 0.000000 0.000000 0.000000 0.033236 0.012708 0.000000 0.001955 
0.000000 0.000000 0.000000 0.000000 0.028348 0.019550 0.000000 0.001955 
0.000000 0.000000 0.000000 0.000000 0.023460 0.024438 0.000000 0.000978 
0.000000 0.000000 0.000000 0.000000 0.019550 0.027370 0.000000 0.000000 
0.000978 0.000000 0.000000 0.000000 0.015640 0.032258 0.000000 0.000000 
0.000978 0.000000 0.000000 0.000000 0.012708 0.036168 0.000000 0.000000 
0.001955 0.000000 0.000000 0.000000 0.009775 0.040078 0.000000 0.000000 
0.000978 0.000978 0.000000 0.000000 0.006843 0.044966 0.000000 0.000000 
0.000978 0.000978 0.000000 0.000000 0.003910 0.046921 0.000000 0.000000 
0.000000 0.001955 0.000000 0.000000 0.000978 0.050831 0.000000 0.000000 
0.000000 0.001955 0.000000 0.000000 0.000000 0.052786 0.000978 0.000000 
0.000000 0.001955 0.000000 0.000000 0.000000 0.053763 0.000978 0.000000 
0.000000 0.000978 0.000978 0.000000 0.000000 0.053763 0.001955 0.000000 
0.000000 0.000978 0.000978 0.000000 0.000000 0.053763 0.001955 0.000000 
0.000000 0.000000 0.001955 0.000000 0.000000 0.050831 0.002933 0.000000 
0.000000 0.000000 0.001955 0.000000 0.000000 0.048876 0.003910 0.000000 
0.000000 0.000000 0.001955 0.000000 0.000000 0.044966 0.002933 0.000000 
0.000000 0.000000 0.001955 0.000000 0.000000 0.041056 0.003910 0.000000 
0.000000 0.000000 0.001955 0.000000 0.000000 0.036168 0.003910 0.000978 
0.000000 0.000000 0.000978 0.000000 0.000000 0.030303 0.003910 0.000978 
0.000000 0.000000 0.000978 0.000000 0.000000 0.025415 0.003910 0.001955 
0.000000 0.000000 0.000000 0.000000 0.000000 0.020528 0.003910 0.002933 
0.000000 0.000000 0.000000 0.000000 0.000000 0.016618 0.003910 0.002933 
0.000000 0.000000 0.000000 0.000000 0.000000 0.013685 0.003910 0.002933 
0.000000 0.000000 0.000000 0.000000 0.000000 0.009775 0.003910 0.002933 
0.000000 0.000000 0.000000 0.000000 0.000000 0.007820 0.005865 0.002933 
0.000000 0.000000 0.000000 0.000000 0.000000 0.005865 0.006843 0.001955 
0.001955 0.000000 0.000000 0.000000 0.000000 0.004888 0.008798 0.000978 
0.001955 0.000000 0.000000 0.000000 0.000000 0.003910 0.010753 0.000978 
0.001955 0.000978 0.000000 0.000000 0.000000 0.002933 0.014663 0.000000 
0.002933 0.000978 0.000000 0.000000 0.000000 0.001955 0.018573 0.000000 
0.002933 0.001955 0.000000 0.000000 0.000000 0.001955 0.023460 0.000000 
0.000978 0.002933 0.000000 0.000000 0.000000 0.000978 0.028348 0.000000 
0.000000 0.003910 0.000000 0.000000 0.000000 0.000978 0.033236 0.000000 
0.000000 0.003910 0.000978 0.000000 0.000000 0.000978 0.039101 0.000000 
0.000000 0.003910 0.000978 0.000000 0.000000 0.000978 0.042033 0.000000 
0.000000 0.003910 0.001955 0.000000 0.000000 0.000000 0.046921 0.000000 
0.000000 0.003910 0.001955 0.000000 0.000000 0.000000 0.049853 0.000000 
0.000000 0.002933 0.002933 0.000000 0.000000 0.000000 0.054741 0.000000 
0.000000 0.002933 0.002933 0.000000 0.000000 0.000000 0.056696 0.000000 
0.000000 0.001955 0.002933 0.000000 0.000000 0.000000 0.056696 0.000000 
0.000000 0.000978 0.002933 0.000000 0.000000 0.000000 0.058651 0.000978 
0.000000 0.000000 0.002933 0.000000 0.000000 0.000000 0.057674 0.000978 
0.000000 0.000000 0.001955 0.000000 0.000000 0.000000 0.054741 0.001955 
0.000000 0.000000 0.001955 0.000000 0.000000 0.000000 0.052786 0.002933 
0.000000 0.000000 0.000978 0.000000 0.000000 0.000000 0.048876 0.002933 
0.000000 0.000000 0.000000 0.000000 0.000000 0.000000 0.043011 0.002933 
0.000000 0.000000 0.000000 0.000978 0.000000 0.000000 0.039101 0.003910 
0.000000 0.000000 0.000000 0.000000 0.000000 0.000000 0.033236 0.002933 
0.000978 0.000000 0.000000 0.000000 0.000000 0.000000 0.028348 0.001955 
0.000978 0.000000 0.000000 0.000000 0.000000 0.000000 0.023460 0.001955 
0.001955 0.000978 0.000000 0.000000 0.000000 0.000000 0.019550 0.000978 
0.001955 0.001955 0.000000 0.000000 0.000000 0.000000 0.016618 0.001955 
0.001955 0.001955 0.000000 0.000000 0.000000 0.000000 0.012708 0.001955 
0.000978 0.002933 0.000000 0.000000 0.000000 0.000000 0.009775 0.002933 
0.000978 0.003910 0.000000 0.000000 0.000000 0.000000 0.008798 0.002933 
0.000000 0.004888 0.001955 0.000000 0.000000 0.000000 0.008798 0.003910 
0.000000 0.004888 0.001955 0.000000 0.000000 0.000000 0.006843 0.006843 
0.000000 0.004888 0.001955 0.000000 0.000000 0.000000 0.004888 0.009775 
0.000000 0.003910 0.002933 0.000000 0.000000 0.000000 0.004888 0.013685 
0.000000 0.003910 0.003910 0.000000 0.000000 0.000000 0.004888 0.017595 
0.000000 0.002933 0.003910 0.000000 0.000000 0.000000 0.003910 0.022483 
0.000000 0.001955 0.004888 0.000000 0.000000 0.000000 0.003910 0.028348 
0.000000 0.000978 0.004888 0.000000 0.000000 0.000000 0.002933 0.034213 
0.000000 0.000000 0.004888 0.000978 0.000000 0.000000 0.001955 0.040078 
0.000000 0.000000 0.004888 0.000978 0.000000 0.000000 0.000978 0.043988 
0.000000 0.000000 0.003910 0.001955 0.000000 0.000000 0.000000 0.049853 
0.000000 0.000000 0.001955 0.001955 0.000000 0.000000 0.000000 0.052786 
0.000000 0.000000 0.000978 0.001955 0.000000 0.000000 0.000000 0.056696 
0.000000 0.000000 0.000978 0.002933 0.000000 0.000000 0.000000 0.059629 
0.000000 0.000000 0.000000 0.002933 0.000000 0.000000 0.000000 0.060606 
0.000978 0.000000 0.000000 0.000978 0.000000 0.000000 0.000000 0.060606 
0.001955 0.000978 0.000000 0.000000 0.000000 0.000000 0.000000 0.059629 
0.001955 0.000000 0.000000 0.000000 0.000000 0.000000 0.000000 0.056696 
0.001955 0.000978 0.000000 0.000000 0.000000 0.000000 0.000000 0.053763 
0.001955 0.001955 0.000000 0.000000 0.000000 0.000000 0.000000 0.050831 
0.001955 0.002933 0.000000 0.000000 0.000000 0.000000 0.000000 0.045943 
0.000978 0.002933 0.000000 0.000000 0.000000 0.000000 0.000000 0.040078 
0.000000 0.002933 0.000978 0.000000 0.000000 0.000000 0.000000 0.035191 
0.001955 0.002933 0.000978 0.000000 0.000000 0.000000 0.000000 0.030303 
0.000000 0.003910 0.000978 0.000000 0.000000 0.000000 0.000000 0.027370 
0.001955 0.003910 0.001955 0.000000 0.000000 0.000000 0.000000 0.023460 
0.001955 0.002933 0.001955 0.000000 0.000000 0.000000 0.000000 0.019550 
0.001955 0.001955 0.003910 0.000000 0.000000 0.000000 0.000978 0.016618 
0.003910 0.000978 0.003910 0.000000 0.000000 0.000000 0.000978 0.014663 
0.005865 0.000000 0.003910 0.000000 0.000000 0.000000 0.000978 0.011730 
0.008798 0.000000 0.003910 0.000000 0.000000 0.000000 0.000978 0.009775 
0.012708 0.000000 0.003910 0.000978 0.000000 0.000000 0.000000 0.008798 
0.016618 0.000000 0.002933 0.000978 0.000000 0.000000 0.000000 0.006843 
0.022483 0.000000 0.002933 0.001955 0.000000 0.000000 0.000000 0.006843 
0.028348 0.000000 0.001955 0.002933 0.000000 0.000000 0.000000 0.005865 
0.034213 0.000000 0.000000 0.002933 0.000000 0.000000 0.000000 0.004888 
0.042033 0.000000 0.000000 0.003910 0.000000 0.000000 0.000000 0.004888 
0.046921 0.000000 0.000000 0.002933 0.000000 0.000000 0.000000 0.002933 
0.052786 0.000000 0.000000 0.002933 0.000000 0.000000 0.000000 0.002933 
0.059629 0.000000 0.000000 0.001955 0.000978 0.000000 0.000000 0.001955 
0.064516 0.000978 0.000000 0.000000 0.001955 0.000000 0.000000 0.000000 
0.067449 0.001955 0.000000 0.000000 0.001955 0.000000 0.000000 0.000000 
0.071359 0.002933 0.000000 0.000000 0.001955 0.000000 0.000000 0.000000 
0.071359 0.003910 0.000000 0.000000 0.000978 0.000000 0.000000 0.000000 
0.073314 0.004888 0.000000 0.000000 0.000000 0.000000 0.000000 0.000000 
0.071359 0.005865 0.000000 0.000000 0.000000 0.000000 0.000000 0.000000 
0.069404 0.007820 0.001955 0.000000 0.000000 0.000978 0.000000 0.000000 
0.066471 0.008798 0.001955 0.000000 0.000000 0.000000 0.000000 0.000000 
0.062561 0.008798 0.002933 0.000000 0.000000 0.000000 0.000978 0.000000 
0.056696 0.010753 0.003910 0.000000 0.000000 0.000000 0.000978 0.000000 
0.052786 0.011730 0.003910 0.000000 0.000000 0.000000 0.000978 0.000000 
0.045943 0.013685 0.002933 0.000000 0.000000 0.000000 0.000978 0.000000 
0.043011 0.016618 0.002933 0.001955 0.000000 0.000000 0.000000 0.000978 
0.037146 0.019550 0.001955 0.001955 0.000000 0.000000 0.000000 0.000978 
0.033236 0.024438 0.000978 0.001955 0.000000 0.000000 0.000000 0.000978 
0.028348 0.030303 0.000000 0.002933 0.000000 0.000000 0.000000 0.001955 
0.026393 0.035191 0.000000 0.001955 0.000000 0.000000 0.000000 0.000978 
0.022483 0.041056 0.000000 0.000000 0.000978 0.000000 0.000000 0.000000 
0.018573 0.047898 0.000000 0.000000 0.000978 0.000000 0.000000 0.000000 
0.015640 0.052786 0.000000 0.000000 0.001955 0.000000 0.000000 0.000000 
0.013685 0.057674 0.000000 0.000000 0.001955 0.000000 0.000000 0.000000 
0.010753 0.061584 0.001955 0.000000 0.000000 0.001955 0.000000 0.000000 
0.007820 0.065494 0.004888 0.000000 0.000000 0.001955 0.000000 0.000000 
0.005865 0.066471 0.007820 0.000000 0.000000 0.001955 0.000000 0.000000 
0.001955 0.066471 0.009775 0.000000 0.000000 0.001955 0.000000 0.000000 
0.000978 0.066471 0.013685 0.000000 0.000000 0.001955 0.000978 0.000000 
0.000000 0.063539 0.017595 0.000000 0.000000 0.000978 0.001955 0.000000 
0.000000 0.059629 0.020528 0.000000 0.000000 0.000000 0.001955 0.000000 
0.000000 0.054741 0.025415 0.000000 0.000000 0.000000 0.001955 0.000000 
0.000000 0.048876 0.028348 0.000000 0.000000 0.000000 0.001955 0.000000 
0.000000 0.042033 0.033236 0.000978 0.000000 0.000000 0.001955 0.000000 
0.000000 0.035191 0.036168 0.001955 0.000000 0.000000 0.000978 0.000978 
0.000000 0.029326 0.038123 0.002933 0.000000 0.000000 0.000000 0.000978 
0.000000 0.024438 0.041056 0.002933 0.000000 0.000000 0.000000 0.000978 
0.000000 0.020528 0.043988 0.003910 0.000000 0.000000 0.000000 0.000978 
0.000000 0.016618 0.046921 0.003910 0.000000 0.000000 0.000000 0.000000 
0.000000 0.013685 0.046921 0.003910 0.000000 0.000000 0.000000 0.000000 
0.000000 0.010753 0.047898 0.002933 0.000000 0.000000 0.000000 0.000000 
0.000978 0.008798 0.049853 0.002933 0.000000 0.000000 0.000000 0.000000 
0.000978 0.007820 0.050831 0.004888 0.000000 0.000000 0.000000 0.000000 
0.000000 0.005865 0.049853 0.004888 0.000000 0.000000 0.000000 0.000000 
0.000000 0.005865 0.049853 0.007820 0.000000 0.000978 0.000000 0.000000 
0.000000 0.004888 0.048876 0.009775 0.000000 0.000978 0.000000 0.000000 
0.000000 0.003910 0.045943 0.012708 0.000000 0.000978 0.000000 0.000000 
0.000000 0.003910 0.043988 0.017595 0.000000 0.001955 0.000978 0.000000 
0.000000 0.002933 0.040078 0.022483 0.000000 0.000978 0.001955 0.000000 
0.000000 0.001955 0.036168 0.028348 0.000000 0.000000 0.002933 0.000000 
0.000000 0.000000 0.033236 0.036168 0.000000 0.000000 0.003910 0.000000 
0.000000 0.000000 0.029326 0.042033 0.000000 0.000000 0.003910 0.000000 
0.000000 0.000000 0.025415 0.046921 0.000000 0.000000 0.003910 0.000000 
0.000000 0.000000 0.020528 0.053763 0.000000 0.000000 0.004888 0.000000 
TURN 10
0.000000 0.000000 0.020528 0.041056 0.000000 0.000000 0.004888 0.000000 
0.000000 0.000000 0.017595 0.044966 0.000000 0.000000 0.003910 0.000000 
0.000000 0.000000 0.013685 0.049853 0.000000 0.000000 0.002933 0.001955 
0.000000 0.000000 0.010753 0.052786 0.000000 0.000000 0.002933 0.001955 
0.000000 0.000000 0.007820 0.056696 0.000000 0.000000 0.000978 0.001955 
0.000000 0.000000 0.005865 0.057674 0.000000 0.000000 0.000978 0.001955 
0.000000 0.000000 0.002933 0.059629 0.000978 0.000000 0.000000 0.002933 
0.000000 0.000000 0.001955 0.058651 0.001955 0.000000 0.000000 0.001955 
0.000000 0.000000 0.000000 0.058651 0.004888 0.000000 0.000000 0.001955 
0.000000 0.000000 0.000000 0.057674 0.006843 0.000000 0.000000 0.001955 
0.000000 0.000000 0.000000 0.054741 0.008798 0.000000 0.000000 0.000000 
0.000000 0.000000 0.000000 0.052786 0.011730 0.000000 0.000000 0.000000 
0.000000 0.000000 0.000000 0.047898 0.015640 0.000000 0.000000 0.000000 
0.000000 0.000000 0.000000 0.044966 0.018573 0.000000 0.000000 0.000000 
0.000000 0.000978 0.000000 0.039101 0.022483 0.000000 0.000000 0.000000 
0.000000 0.000978 0.000000 0.035191 0.026393 0.000978 0.000000 0.000000 
0.000000 0.000978 0.000000 0.030303 0.029326 0.000978 0.000000 0.000000 
0.000000 0.000978 0.000000 0.025415 0.032258 0.000000 0.000000 0.000000 
0.000000 0.000978 0.000000 0.020528 0.035191 0.000978 0.000000 0.000000 
0.000000 0.000978 0.000000 0.017595 0.037146 0.000978 0.000000 0.000000 
0.000000 0.000978 0.000978 0.012708 0.039101 0.000978 0.000978 0.000000 
0.000000 0.000978 0.000978 0.010753 0.040078 0.001955 0.000978 0.000000 
0.000000 0.000978 0.000978 0.007820 0.041056 0.001955 0.001955 0.000000 
0.000000 0.000000 0.000978 0.004888 0.041056 0.001955 0.001955 0.000000 
0.000000 0.000000 0.001955 0.003910 0.041056 0.001955 0.002933 0.000000 
0.000000 0.000000 0.001955 0.001955 0.041056 0.001955 0.002933 0.000000 
0.000000 0.000000 0.001955 0.000978 0.039101 0.001955 0.002933 0.000000 
0.000000 0.000000 0.001955 0.000000 0.037146 0.002933 0.003910 0.000000 
0.000000 0.000000 0.001955 0.000000 0.033236 0.004888 0.002933 0.000000 
0.000000 0.000000 0.001955 0.000000 0.031281 0.005865 0.003910 0.000978 
0.000000 0.000000 0.001955 0.000000 0.028348 0.007820 0.003910 0.000978 
0.000000 0.000000 0.000978 0.000978 0.024438 0.008798 0.002933 0.001955 
0.000000 0.000000 0.000978 0.000978 0.021505 0.011730 0.002933 0.001955 
0.000000 0.000000 0.000000 0.000978 0.017595 0.013685 0.001955 0.002933 
0.000000 0.000000 0.000000 0.000978 0.015640 0.015640 0.001955 0.002933 
0.000000 0.000000 0.000000 0.001955 0.013685 0.019550 0.000978 0.003910 
0.000000 0.000000 0.000000 0.000978 0.010753 0.021505 0.000000 0.002933 
0.000000 0.000000 0.000000 0.000978 0.008798 0.025415 0.000000 0.003910 
0.000000 0.000000 0.000000 0.000978 0.006843 0.027370 0.000000 0.003910 
0.000000 0.000000 0.000000 0.000978 0.005865 0.031281 0.000000 0.003910 
0.000000 0.000000 0.000000 0.000978 0.004888 0.034213 0.000000 0.003910 
0.000000 0.000000 0.000000 0.000000 0.002933 0.035191 0.000000 0.002933 
0.000000 0.000000 0.000000 0.000000 0.002933 0.036168 0.000000 0.002933 
0.000978 0.000000 0.000000 0.000000 0.001955 0.039101 0.000000 0.001955 
0.000000 0.000000 0.000000 0.000000 0.000978 0.039101 0.000000 0.001955 
0.000978 0.000000 0.000000 0.000000 0.000978 0.039101 0.000000 0.001955 
0.000978 0.000000 0.000000 0.000000 0.000000 0.039101 0.000000 0.000978 
0.000978 0.000000 0.000000 0.000000 0.000000 0.037146 0.000000 0.000000 
0.001955 0.000000 0.000000 0.000000 0.000000 0.036168 0.000000 0.000000 
0.000978 0.000978 0.000000 0.000000 0.000000 0.034213 0.000000 0.000000 
0.001955 0.000978 0.000000 0.000000 0.000000 0.031281 0.000000 0.000000 
0.001955 0.001955 0.000000 0.000000 0.000000 0.029326 0.000000 0.000000 
0.000000 0.001955 0.000000 0.000000 0.000000 0.025415 0.000000 0.000000 
0.000000 0.001955 0.000000 0.000000 0.000000 0.022483 0.001955 0.000000 
0.000000 0.002933 0.000000 0.000000 0.000000 0.020528 0.003910 0.000000 
0.000000 0.001955 0.000000 0.000000 0.000000 0.016618 0.003910 0.000000 
0.000000 0.002933 0.000000 0.000000 0.000000 0.014663 0.006843 0.000000 
0.000000 0.001955 0.000000 0.000000 0.000000 0.010753 0.007820 0.000000 
0.000000 0.000978 0.000978 0.000000 0.000000 0.007820 0.010753 0.000000 
0.000000 0.000978 0.001955 0.000000 0.000000 0.005865 0.013685 0.000000 
0.000000 0.000000 0.001955 0.000000 0.000000 0.002933 0.015640 0.000000 
0.000000 0.000978 0.001955 0.000000 0.000000 0.000978 0.019550 0.000000 
0.000000 0.000000 0.002933 0.000000 0.000000 0.000000 0.022483 0.000978 
0.000000 0.000000 0.001955 0.000000 0.000000 0.000000 0.024438 0.000000 
0.000000 0.000000 0.001955 0.000000 0.000000 0.000000 0.029326 0.000978 
0.000000 0.000000 0.000978 0.000000 0.000000 0.000000 0.031281 0.000978 
0.000000 0.000000 0.000978 0.000000 0.000000 0.000000 0.033236 0.001955 
0.000000 0.000000 0.000978 0.000000 0.000000 0.000000 0.036168 0.002933 
0.000000 0.000000 0.000000 0.000000 0.000000 0.000000 0.037146 0.001955 
0.000000 0.000000 0.000000 0.000000 0.000000 0.000000 0.040078 0.002933 
0.000000 0.000000 0.000000 0.000000 0.000000 0.000000 0.041056 0.002933 
0.000000 0.000000 0.000000 0.000000 0.000000 0.000000 0.041056 0.002933 
0.000000 0.000000 0.000000 0.000000 0.000000 0.000000 0.042033 0.002933 
0.000000 0.000000 0.000000 0.000000 0.000000 0.000000 0.041056 0.001955 
0.000000 0.000000 0.000000 0.000000 0.000000 0.000000 0.041056 0.001955 
0.000978 0.000000 0.000000 0.000000 0.000000 0.000000 0.040078 0.001955 
0.000000 0.000978 0.000000 0.000000 0.000000 0.000000 0.037146 0.001955 
0.001955 0.000978 0.000000 0.000000 0.000000 0.000000 0.035191 0.000000 
0.001955 0.001955 0.000000 0.000000 0.000000 0.000000 0.033236 0.000000 
0.001955 0.002933 0.000000 0.000000 0.000000 0.000000 0.031281 0.000000 
0.000978 0.002933 0.000000 0.000000 0.000000 0.000000 0.028348 0.000000 
0.000978 0.002933 0.000000 0.000000 0.000000 0.000000 0.025415 0.000000 
0.001955 0.003910 0.000000 0.000000 0.000000 0.000000 0.022483 0.000000 
0.000000 0.004888 0.000000 0.000000 0.000000 0.000000 0.019550 0.000000 
0.000000 0.004888 0.000000 0.000000 0.000000 0.000000 0.016618 0.000000 
0.000000 0.004888 0.000978 0.000000 0.000000 0.000000 0.014663 0.000000 
0.000000 0.004888 0.001955 0.000000 0.000000 0.000000 0.012708 0.000000 
0.000000 0.004888 0.001955 0.000000 0.000000 0.000000 0.010753 0.001955 
0.000000 0.004888 0.002933 0.000000 0.000000 0.000000 0.008798 0.003910 
0.000000 0.003910 0.003910 0.000000 0.000000 0.000000 0.007820 0.005865 
0.000000 0.003910 0.003910 0.000000 0.000000 0.000000 0.006843 0.008798 
0.000000 0.002933 0.003910 0.000000 0.000000 0.000000 0.005865 0.011730 
0.000000 0.001955 0.003910 0.000000 0.000000 0.000000 0.004888 0.014663 
0.000000 0.001955 0.004888 0.000000 0.000000 0.000000 0.003910 0.018573 
0.000000 0.000978 0.004888 0.000000 0.000000 0.000000 0.002933 0.022483 
0.000000 0.000000 0.003910 0.000000 0.000000 0.000000 0.002933 0.026393 
0.000000 0.000000 0.003910 0.000978 0.000000 0.000000 0.001955 0.031281 
0.000000 0.000000 0.003910 0.000978 0.000000 0.000000 0.000978 0.034213 
0.000000 0.000000 0.002933 0.000978 0.000000 0.000000 0.000000 0.038123 
0.000000 0.000000 0.001955 0.001955 0.000000 0.000000 0.000000 0.042033 
0.000000 0.000000 0.001955 0.001955 0.000000 0.000000 0.000000 0.043988 
0.000000 0.000000 0.001955 0.002933 0.000000 0.000000 0.000000 0.046921 
0.000000 0.000000 0.000000 0.000978 0.000000 0.000000 0.000000 0.046921 
0.000000 0.000000 0.000000 0.001955 0.000000 0.000000 0.000000 0.047898 
0.000978 0.000000 0.000000 0.002933 0.000000 0.000000 0.000000 0.048876 
0.000978 0.000000 0.000000 0.000978 0.000000 0.000000 0.000000 0.046921 
0.001955 0.000000 0.000000 0.000978 0.000000 0.000000 0.000000 0.045943 
0.001955 0.000000 0.000000 0.000000 0.000000 0.000000 0.000000 0.043011 
0.000978 0.000978 0.000000 0.000000 0.000000 0.000000 0.000000 0.040078 
0.002933 0.000978 0.000000 0.000000 0.000000 0.000000 0.000000 0.038123 
0.002933 0.001955 0.000000 0.000000 0.000000 0.000000 0.000000 0.033236 
0.002933 0.001955 0.000000 0.000000 0.000000 0.000000 0.000000 0.030303 
0.002933 0.002933 0.000000 0.000000 0.000000 0.000000 0.000000 0.026393 
0.002933 0.002933 0.000000 0.000000 0.000000 0.000000 0.000000 0.021505 
0.002933 0.002933 0.000978 0.000000 0.000000 0.000000 0.000000 0.018573 
0.003910 0.002933 0.000978 0.000000 0.000000 0.000000 0.000000 0.015640 
0.003910 0.003910 0.001955 0.000000 0.000000 0.000000 0.000000 0.013685 
0.005865 0.002933 0.001955 0.000000 0.000000 0.000000 0.000000 0.010753 
0.006843 0.002933 0.002933 0.000000 0.000000 0.000000 0.000000 0.008798 
0.007820 0.001955 0.001955 0.000000 0.000000 0.000000 0.000000 0.007820 
0.010753 0.001955 0.003910 0.000000 0.000000 0.000000 0.000978 0.005865 
0.011730 0.000978 0.003910 0.000000 0.000000 0.000000 0.000978 0.004888 
0.015640 0.000000 0.003910 0.000000 0.000000 0.000000 0.000978 0.003910 
0.020528 0.000000 0.003910 0.000978 0.000000 0.000000 0.000978 0.003910 
0.026393 0.000000 0.002933 0.000000 0.000000 0.000000 0.000000 0.002933 
0.029326 0.000000 0.002933 0.001955 0.000000 0.000000 0.000000 0.002933 
0.034213 0.000000 0.002933 0.001955 0.000000 0.000000 0.000000 0.002933 
0.038123 0.000000 0.000978 0.002933 0.000000 0.000000 0.000000 0.002933 
0.043011 0.000000 0.000978 0.002933 0.000000 0.000000 0.000000 0.002933 
0.046921 0.000000 0.000000 0.002933 0.000000 0.000000 0.000000 0.002933 
0.049853 0.000000 0.000000 0.001955 0.000000 0.000000 0.000000 0.001955 
0.053763 0.000000 0.000000 0.001955 0.000978 0.000000 0.000000 0.000978 
0.054741 0.000000 0.000000 0.001955 0.000978 0.000000 0.000000 0.000978 
0.056696 0.001955 0.000000 0.000978 0.001955 0.000000 0.000000 0.000000 
0.057674 0.002933 0.000000 0.000000 0.001955 0.000000 0.000000 0.000000 
0.056696 0.004888 0.000000 0.000000 0.001955 0.000000 0.000000 0.000000 
0.056696 0.006843 0.000000 0.000000 0.001955 0.000000 0.000000 0.000000 
0.052786 0.008798 0.000000 0.000000 0.000978 0.000000 0.000000 0.000000 
0.050831 0.010753 0.000000 0.000000 0.000978 0.000000 0.000000 0.000000 
0.047898 0.013685 0.000000 0.000000 0.000000 0.000978 0.000000 0.000000 
0.042033 0.016618 0.000978 0.000000 0.000000 0.000978 0.000000 0.000000 
0.039101 0.018573 0.000978 0.000000 0.000000 0.000978 0.000000 0.000000 
0.033236 0.021505 0.001955 0.000000 0.000000 0.001955 0.000000 0.000000 
0.028348 0.024438 0.002933 0.000000 0.000000 0.000978 0.000978 0.000000 
0.024438 0.028348 0.002933 0.000000 0.000000 0.000978 0.000978 0.000000 
0.019550 0.030303 0.002933 0.000000 0.000000 0.000000 0.000978 0.000000 
0.014663 0.033236 0.003910 0.000000 0.000000 0.000000 0.000978 0.000000 
0.011730 0.036168 0.003910 0.000000 0.000000 0.000000 0.000978 0.000000 
0.007820 0.038123 0.004888 0.000000 0.000000 0.000000 0.000978 0.000000 
0.006843 0.040078 0.004888 0.000000 0.000000 0.000000 0.000978 0.000000 
0.005865 0.042033 0.005865 0.000978 0.000000 0.000000 0.000978 0.000000 
0.004888 0.042033 0.005865 0.001955 0.000000 0.000000 0.000000 0.000978 
0.003910 0.043988 0.006843 0.001955 0.000000 0.000000 0.000000 0.000978 
0.001955 0.043011 0.007820 0.001955 0.000000 0.000000 0.000000 0.000978 
0.001955 0.043988 0.008798 0.001955 0.000000 0.000000 0.000000 0.000000 
0.001955 0.043988 0.010753 0.002933 0.000000 0.000000 0.000000 0.000978 
0.001955 0.042033 0.012708 0.001955 0.000000 0.000000 0.000000 0.000000 
0.001955 0.041056 0.015640 0.000978 0.000000 0.000000 0.000000 0.000000 
0.000978 0.039101 0.017595 0.000978 0.000978 0.000000 0.000000 0.000000 
0.001955 0.036168 0.019550 0.000000 0.000978 0.000000 0.000000 0.000000 
0.001955 0.033236 0.022483 0.000000 0.000978 0.000000 0.000000 0.000000 
0.000978 0.029326 0.025415 0.000000 0.000978 0.000000 0.000000 0.000000 
0.000978 0.025415 0.029326 0.000000 0.000000 0.000000 0.000000 0.000000 
0.000978 0.023460 0.032258 0.000000 0.000000 0.000978 0.000000 0.000000 
0.000000 0.019550 0.035191 0.000000 0.000000 0.001955 0.000000 0.000000 
0.000000 0.016618 0.037146 0.000000 0.000000 0.001955 0.000000 0.000000 
0.000000 0.014663 0.039101 0.000000 0.000000 0.001955 0.000978 0.000000 
0.000000 0.011730 0.040078 0.000000 0.000000 0.001955 0.000978 0.000000 
0.000000 0.008798 0.042033 0.000978 0.000000 0.001955 0.001955 0.000000 
0.000000 0.006843 0.042033 0.002933 0.000000 0.000978 0.002933 0.000000 
0.000000 0.004888 0.041056 0.004888 0.000000 0.000978 0.002933 0.000000 
0.000000 0.001955 0.041056 0.008798 0.000000 0.000000 0.003910 0.000000 
0.000000 0.000978 0.040078 0.010753 0.000000 0.000000 0.003910 0.000000 
0.000000 0.000000 0.038123 0.014663 0.000000 0.000000 0.003910 0.000000 
0.000000 0.000000 0.036168 0.018573 0.000000 0.000000 0.003910 0.000000 
0.000000 0.000000 0.032258 0.023460 0.000000 0.000000 0.003910 0.000978 
0.000000 0.000000 0.029326 0.026393 0.000000 0.000000 0.002933 0.000000 
0.000000 0.000000 0.025415 0.032258 0.000000 0.000000 0.002933 0.000978 
0.000000 0.000000 0.021505 0.037146 0.000000 0.000000 0.001955 0.001955 
0.000000 0.000000 0.018573 0.040078 0.000000 0.000000 0.000978 0.001955 
TURN 11
0.000000 0.000000 0.018573 0.034213 0.000000 0.000000 0.004888 0.000000 
0.000000 0.000000 0.016618 0.037146 0.000000 0.000000 0.003910 0.000978 
0.000000 0.000000 0.013685 0.040078 0.000000 0.000000 0.003910 0.000978 
0.000000 0.000000 0.010753 0.043011 0.000000 0.000000 0.003910 0.000978 
0.000000 0.000000 0.008798 0.044966 0.000000 0.000000 0.002933 0.000978 
0.000000 0.000000 0.006843 0.046921 0.000000 0.000000 0.001955 0.001955 
0.000000 0.000000 0.003910 0.048876 0.000000 0.000000 0.000978 0.001955 
0.000000 0.000000 0.002933 0.048876 0.000978 0.000000 0.000978 0.001955 
0.000000 0.000000 0.000000 0.049853 0.002933 0.000000 0.000000 0.001955 
0.000000 0.000000 0.000000 0.047898 0.004888 0.000000 0.000000 0.001955 
0.000000 0.000000 0.000000 0.046921 0.006843 0.000000 0.000000 0.001955 
0.000000 0.000000 0.000000 0.044966 0.009775 0.000000 0.000000 0.000978 
0.000000 0.000000 0.000000 0.042033 0.012708 0.000000 0.000000 0.000000 
0.000000 0.000000 0.000000 0.038123 0.015640 0.000000 0.000000 0.000000 
0.000000 0.000000 0.000000 0.035191 0.018573 0.000000 0.000000 0.000000 
0.000000 0.000000 0.000000 0.030303 0.020528 0.000000 0.000000 0.000000 
0.000000 0.000978 0.000000 0.027370 0.023460 0.000000 0.000000 0.000000 
0.000000 0.000978 0.000000 0.022483 0.025415 0.000000 0.000000 0.000000 
0.000000 0.000978 0.000000 0.018573 0.027370 0.000978 0.000000 0.000000 
0.000000 0.000978 0.000000 0.015640 0.028348 0.000978 0.000000 0.000000 
0.000000 0.000978 0.000000 0.012708 0.029326 0.000978 0.000978 0.000000 
0.000000 0.000000 0.000978 0.010753 0.031281 0.000978 0.001955 0.000000 
0.000000 0.000000 0.001955 0.008798 0.031281 0.000978 0.002933 0.000000 
0.000000 0.000000 0.001955 0.005865 0.031281 0.000000 0.002933 0.000000 
0.000000 0.000000 0.002933 0.005865 0.031281 0.000000 0.003910 0.000000 
0.000000 0.000000 0.001955 0.003910 0.032258 0.000000 0.003910 0.000000 
0.000000 0.000000 0.000978 0.002933 0.032258 0.000000 0.002933 0.000978 
0.000000 0.000000 0.001955 0.002933 0.032258 0.000000 0.003910 0.001955 
0.000000 0.000000 0.000978 0.001955 0.030303 0.000000 0.001955 0.001955 
0.000000 0.000000 0.000978 0.002933 0.029326 0.000978 0.001955 0.002933 
0.000000 0.000000 0.000000 0.001955 0.028348 0.001955 0.000000 0.003910 
0.000000 0.000000 0.000000 0.002933 0.026393 0.004888 0.000000 0.003910 
0.000000 0.000000 0.000000 0.001955 0.024438 0.006843 0.000000 0.003910 
0.000000 0.000000 0.000000 0.000978 0.021505 0.009775 0.000000 0.002933 
0.000000 0.000000 0.000000 0.000000 0.019550 0.012708 0.000000 0.002933 
0.000978 0.000000 0.000000 0.000000 0.016618 0.016618 0.000000 0.001955 
0.000000 0.000000 0.000000 0.000000 0.013685 0.018573 0.000000 0.001955 
0.000978 0.000000 0.000000 0.000000 0.011730 0.021505 0.000000 0.000978 
0.000978 0.000000 0.000000 0.000000 0.008798 0.025415 0.000000 0.000000 
0.000978 0.000000 0.000000 0.000000 0.006843 0.027370 0.000000 0.000000 
0.000978 0.000978 0.000000 0.000000 0.003910 0.030303 0.000000 0.000000 
0.000000 0.000978 0.000000 0.000000 0.001955 0.032258 0.000000 0.000000 
0.000000 0.000978 0.000000 0.000000 0.000000 0.033236 0.000000 0.000000 
0.000000 0.001955 0.000000 0.000000 0.000000 0.035191 0.000000 0.000000 
0.000000 0.001955 0.000978 0.000000 0.000000 0.036168 0.001955 0.000000 
0.000000 0.001955 0.000978 0.000000 0.000000 0.036168 0.001955 0.000000 
0.000000 0.000978 0.001955 0.000000 0.000000 0.035191 0.002933 0.000000 
0.000000 0.000000 0.001955 0.000000 0.000000 0.032258 0.002933 0.000000 
0.000000 0.000000 0.001955 0.000000 0.000000 0.032258 0.003910 0.000000 
0.000000 0.000000 0.001955 0.000000 0.000000 0.029326 0.002933 0.000000 
0.000000 0.000000 0.001955 0.000000 0.000000 0.026393 0.003910 0.000000 
0.000000 0.000000 0.001955 0.000000 0.000000 0.023460 0.003910 0.000978 
0.000000 0.000000 0.000978 0.000000 0.000000 0.020528 0.003910 0.000978 
0.000000 0.000000 0.000978 0.000000 0.000000 0.017595 0.002933 0.002933 
0.000000 0.000000 0.000000 0.000000 0.000000 0.013685 0.002933 0.001955 
0.000000 0.000000 0.000000 0.000000 0.000000 0.009775 0.002933 0.002933 
0.000000 0.000000 0.000000 0.000000 0.000000 0.008798 0.002933 0.002933 
0.000000 0.000000 0.000000 0.000000 0.000000 0.007820 0.002933 0.002933 
0.000000 0.000000 0.000000 0.000000 0.000000 0.005865 0.003910 0.002933 
0.000978 0.000000 0.000000 0.000000 0.000000 0.004888 0.004888 0.002933 
0.001955 0.000000 0.000000 0.000000 0.000000 0.003910 0.004888 0.000978 
0.001955 0.000000 0.000000 0.000000 0.000000 0.002933 0.006843 0.000978 
0.002933 0.000978 0.000000 0.000000 0.000000 0.002933 0.008798 0.000000 
0.001955 0.000978 0.000000 0.000000 0.000000 0.000978 0.012708 0.000000 
0.002933 0.001955 0.000000 0.000000 0.000000 0.001955 0.015640 0.000000 
0.001955 0.001955 0.000000 0.000000 0.000000 0.000978 0.018573 0.000000 
0.000978 0.002933 0.000000 0.000000 0.000000 0.000978 0.022483 0.000000 
0.000000 0.003910 0.000000 0.000000 0.000000 0.000978 0.025415 0.000000 
0.000000 0.003910 0.000000 0.000000 0.000000 0.000000 0.028348 0.000000 
0.000000 0.003910 0.001955 0.000000 0.000000 0.000000 0.032258 0.000000 
0.000000 0.003910 0.002933 0.000000 0.000000 0.000000 0.034213 0.000000 
0.000000 0.002933 0.002933 0.000000 0.000000 0.000000 0.036168 0.000000 
0.000000 0.002933 0.002933 0.000000 0.000000 0.000000 0.038123 0.000000 
0.000000 0.001955 0.002933 0.000000 0.000000 0.000000 0.038123 0.000000 
0.000000 0.000978 0.002933 0.000000 0.000000 0.000000 0.038123 0.000000 
0.000000 0.000000 0.002933 0.000000 0.000000 0.000000 0.038123 0.001955 
0.000000 0.000000 0.001955 0.000000 0.000000 0.000000 0.036168 0.001955 
0.000000 0.000000 0.000978 0.000978 0.000000 0.000000 0.034213 0.002933 
0.000000 0.000000 0.000000 0.000978 0.000000 0.000000 0.032258 0.002933 
0.000000 0.000000 0.000000 0.000000 0.000000 0.000000 0.028348 0.001955 
0.000000 0.000000 0.000000 0.000000 0.000000 0.000000 0.026393 0.002933 
0.000978 0.000000 0.000000 0.000000 0.000000 0.000000 0.022483 0.002933 
0.000978 0.000978 0.000000 0.000000 0.000000 0.000000 0.019550 0.001955 
0.000978 0.001955 0.000000 0.000000 0.000000 0.000000 0.016618 0.000000 
0.000978 0.001955 0.000000 0.000000 0.000000 0.000000 0.013685 0.000000 
0.001955 0.002933 0.000000 0.000000 0.000000 0.000000 0.011730 0.000000 
0.000978 0.002933 0.000000 0.000000 0.000000 0.000000 0.010753 0.000000 
0.000000 0.003910 0.000000 0.000000 0.000000 0.000000 0.008798 0.000000 
0.000000 0.004888 0.000978 0.000000 0.000000 0.000000 0.007820 0.000978 
0.000000 0.004888 0.001955 0.000000 0.000000 0.000000 0.006843 0.001955 
0.000000 0.004888 0.001955 0.000000 0.000000 0.000000 0.005865 0.004888 
0.000000 0.004888 0.002933 0.000000 0.000000 0.000000 0.005865 0.006843 
0.000000 0.003910 0.002933 0.000000 0.000000 0.000000 0.004888 0.009775 
0.000000 0.002933 0.003910 0.000000 0.000000 0.000000 0.004888 0.013685 
0.000000 0.001955 0.003910 0.000000 0.000000 0.000000 0.003910 0.016618 
0.000000 0.000978 0.004888 0.000000 0.000000 0.000000 0.002933 0.019550 
0.000000 0.000000 0.004888 0.000000 0.000000 0.000000 0.001955 0.023460 
0.000000 0.000000 0.002933 0.001955 0.000000 0.000000 0.000978 0.028348 
0.000000 0.000000 0.002933 0.001955 0.000000 0.000000 0.000000 0.031281 
0.000000 0.000000 0.000978 0.001955 0.000000 0.000000 0.000000 0.033236 
0.000000 0.000000 0.000978 0.001955 0.000000 0.000000 0.000000 0.035191 
0.000000 0.000000 0.000000 0.000978 0.000000 0.000000 0.000000 0.037146 
0.000000 0.000000 0.000000 0.000978 0.000000 0.000000 0.000000 0.038123 
0.000978 0.000000 0.000000 0.000000 0.000000 0.000000 0.000000 0.037146 
0.000978 0.000978 0.000000 0.000000 0.000000 0.000000 0.000000 0.039101 
0.000978 0.002933 0.000000 0.000000 0.000000 0.000000 0.000000 0.037146 
0.000000 0.002933 0.000000 0.000000 0.000000 0.000000 0.000000 0.035191 
0.000978 0.003910 0.000000 0.000000 0.000000 0.000000 0.000000 0.034213 
0.000000 0.003910 0.000978 0.000000 0.000000 0.000000 0.000000 0.032258 
0.000000 0.003910 0.001955 0.000000 0.000000 0.000000 0.000000 0.031281 
0.000000 0.003910 0.002933 0.000000 0.000000 0.000000 0.000978 0.030303 
0.000000 0.002933 0.003910 0.000000 0.000000 0.000000 0.000978 0.027370 
0.000000 0.000978 0.003910 0.000000 0.000000 0.000000 0.001955 0.026393 
0.000000 0.000000 0.003910 0.000000 0.000000 0.000000 0.000978 0.024438 
0.000000 0.000000 0.003910 0.000978 0.000000 0.000000 0.000000 0.023460 
0.000000 0.000000 0.003910 0.001955 0.000000 0.000000 0.000000 0.021505 
0.000000 0.000000 0.001955 0.002933 0.000000 0.000000 0.000000 0.019550 
0.002933 0.000000 0.001955 0.003910 0.000000 0.000000 0.000000 0.017595 
0.004888 0.000000 0.000000 0.003910 0.000000 0.000000 0.000000 0.014663 
0.007820 0.000000 0.000000 0.002933 0.000000 0.000000 0.000000 0.011730 
0.010753 0.000000 0.000000 0.002933 0.000000 0.000000 0.000000 0.009775 
0.012708 0.000000 0.000000 0.000978 0.000978 0.000000 0.000000 0.006843 
0.016618 0.000978 0.000000 0.000000 0.000978 0.000000 0.000000 0.003910 
0.020528 0.000978 0.000000 0.000000 0.000978 0.000000 0.000000 0.002933 
0.021505 0.001955 0.000000 0.000000 0.000000 0.000000 0.000000 0.000000 
0.025415 0.002933 0.000000 0.000000 0.000000 0.000000 0.000000 0.000000 
0.027370 0.002933 0.000978 0.000000 0.000000 0.000000 0.000000 0.000000 
0.030303 0.002933 0.000978 0.000000 0.000000 0.000000 0.000000 0.000000 
0.031281 0.002933 0.001955 0.000000 0.000000 0.000000 0.000000 0.000000 
0.033236 0.000978 0.002933 0.000000 0.000000 0.000000 0.000978 0.000000 
0.034213 0.000000 0.002933 0.000000 0.000000 0.000000 0.000978 0.000000 
0.037146 0.000000 0.002933 0.000000 0.000000 0.000000 0.000000 0.000978 
0.040078 0.000000 0.002933 0.001955 0.000000 0.000000 0.000000 0.000978 
0.041056 0.000000 0.001955 0.001955 0.000000 0.000000 0.000000 0.001955 
0.043988 0.000000 0.000978 0.001955 0.000000 0.000000 0.000000 0.000978 
0.043988 0.000000 0.000000 0.001955 0.000000 0.000000 0.000000 0.001955 
0.045943 0.000978 0.000000 0.002933 0.000000 0.000000 0.000000 0.001955 
0.046921 0.002933 0.000000 0.001955 0.000978 0.000000 0.000000 0.000978 
0.043988 0.004888 0.000000 0.000000 0.000978 0.000000 0.000000 0.000000 
0.043988 0.007820 0.000000 0.000000 0.001955 0.000000 0.000000 0.000000 
0.041056 0.009775 0.000000 0.000000 0.001955 0.000000 0.000000 0.000000 
0.039101 0.012708 0.000000 0.000000 0.000978 0.000000 0.000000 0.000000 
0.035191 0.015640 0.000000 0.000000 0.000978 0.000978 0.000000 0.000000 
0.029326 0.018573 0.000000 0.000000 0.000000 0.000978 0.000000 0.000000 
0.025415 0.021505 0.000978 0.000000 0.000000 0.001955 0.000000 0.000000 
0.022483 0.023460 0.000978 0.000000 0.000000 0.000978 0.000000 0.000000 
0.018573 0.026393 0.001955 0.000000 0.000000 0.000978 0.000000 0.000000 
0.014663 0.027370 0.002933 0.000000 0.000000 0.000000 0.000978 0.000000 
0.010753 0.029326 0.002933 0.000000 0.000000 0.000000 0.000978 0.000000 
0.007820 0.030303 0.003910 0.000000 0.000000 0.000000 0.000978 0.000000 
0.006843 0.032258 0.003910 0.000978 0.000000 0.000000 0.000978 0.000000 
0.003910 0.033236 0.002933 0.000978 0.000000 0.000000 0.000000 0.000000 
0.004888 0.033236 0.002933 0.001955 0.000000 0.000000 0.000000 0.001955 
0.004888 0.035191 0.002933 0.001955 0.000000 0.000000 0.000000 0.000978 
0.002933 0.036168 0.003910 0.001955 0.000000 0.000000 0.000000 0.000978 
0.003910 0.037146 0.005865 0.001955 0.000000 0.000000 0.000000 0.000000 
0.003910 0.037146 0.007820 0.000000 0.000978 0.000000 0.000000 0.000000 
0.003910 0.037146 0.008798 0.000000 0.000978 0.000000 0.000000 0.000000 
0.002933 0.036168 0.011730 0.000000 0.000978 0.000000 0.000000 0.000000 
0.002933 0.034213 0.014663 0.000000 0.000000 0.000000 0.000000 0.000000 
0.000978 0.033236 0.018573 0.000000 0.000000 0.000978 0.000000 0.000000 
0.000000 0.030303 0.021505 0.000000 0.000000 0.001955 0.000000 0.000000 
0.000000 0.027370 0.023460 0.000000 0.000000 0.001955 0.000000 0.000000 
0.000000 0.023460 0.027370 0.000000 0.000000 0.001955 0.000978 0.000000 
0.000000 0.019550 0.029326 0.000000 0.000000 0.000978 0.001955 0.000000 
0.000000 0.016618 0.032258 0.000000 0.000000 0.000000 0.002933 0.000000 
0.000000 0.012708 0.034213 0.000000 0.000000 0.000000 0.002933 0.000000 
0.000000 0.008798 0.035191 0.000978 0.000000 0.000000 0.002933 0.000000 
0.000000 0.005865 0.036168 0.002933 0.000000 0.000000 0.002933 0.000000 
0.000000 0.002933 0.036168 0.004888 0.000000 0.000000 0.001955 0.000000 
0.000000 0.000978 0.035191 0.006843 0.000000 0.000000 0.001955 0.000000 
0.000000 0.000000 0.034213 0.008798 0.000000 0.000000 0.000000 0.000978 
0.000000 0.000000 0.032258 0.010753 0.000000 0.000000 0.000000 0.000978 
0.000000 0.000000 0.031281 0.012708 0.000000 0.000000 0.000000 0.000978 
0.000000 0.000000 0.029326 0.014663 0.000000 0.000000 0.000000 0.000978 
0.000000 0.000000 0.026393 0.015640 0.000000 0.000000 0.000000 0.000000 
0.000000 0.000000 0.023460 0.017595 0.000000 0.000000 0.000000 0.000000 
0.000000 0.000978 0.021505 0.019550 0.000000 0.000000 0.000000 0.000000 
0.000000 0.000978 0.018573 0.021505 0.000000 0.000000 0.000000 0.000000 
0.000000 0.001955 0.017595 0.025415 0.000000 0.000000 0.000000 0.000000 
TURN 12
0.000000 0.000000 0.012708 0.030303 0.000000 0.000000 0.000000 0.001955 
0.000000 0.000000 0.009775 0.029326 0.000000 0.000000 0.000000 0.000000 
0.000000 0.000000 0.007820 0.031281 0.000000 0.000000 0.000000 0.000000 
0.000000 0.000000 0.006843 0.031281 0.000000 0.000000 0.000000 0.000000 
0.000000 0.000978 0.005865 0.031281 0.000000 0.000000 0.000000 0.000000 
0.000000 0.001955 0.005865 0.032258 0.000000 0.000978 0.000000 0.000000 
0.000000 0.001955 0.004888 0.031281 0.000000 0.000978 0.000978 0.000000 
0.000000 0.000978 0.004888 0.035191 0.000000 0.000000 0.001955 0.000000 
0.000000 0.000000 0.005865 0.036168 0.000000 0.000000 0.003910 0.000000 
0.000000 0.000000 0.003910 0.037146 0.000000 0.000000 0.003910 0.000000 
0.000000 0.000000 0.004888 0.038123 0.000000 0.000000 0.004888 0.000000 
0.000000 0.000000 0.003910 0.038123 0.000000 0.000000 0.003910 0.000978 
0.000000 0.000000 0.001955 0.039101 0.003910 0.000000 0.002933 0.001955 
0.000000 0.000000 0.000978 0.036168 0.006843 0.000000 0.001955 0.001955 
0.000000 0.000000 0.000000 0.036168 0.010753 0.000000 0.000978 0.002933 
0.000000 0.000000 0.000000 0.033236 0.013685 0.000000 0.000000 0.002933 
0.000000 0.000000 0.000000 0.030303 0.018573 0.000000 0.000000 0.001955 
0.000000 0.000000 0.000000 0.026393 0.020528 0.000000 0.000000 0.000978 
0.000000 0.000000 0.000000 0.023460 0.023460 0.000000 0.000000 0.000978 
0.000000 0.000000 0.000000 0.019550 0.025415 0.000000 0.000000 0.000000 
0.000000 0.000000 0.000000 0.015640 0.027370 0.000000 0.000000 0.000000 
0.000000 0.000000 0.000000 0.011730 0.028348 0.000978 0.000000 0.000000 
0.000000 0.000978 0.000000 0.007820 0.028348 0.000978 0.000000 0.000000 
0.000000 0.000978 0.000000 0.004888 0.028348 0.001955 0.000000 0.000000 
0.000000 0.000978 0.000000 0.001955 0.027370 0.001955 0.000978 0.000000 
0.000000 0.000000 0.000000 0.000978 0.026393 0.001955 0.000978 0.000000 
0.000000 0.000000 0.001955 0.000978 0.025415 0.001955 0.002933 0.000000 
0.000000 0.000000 0.001955 0.000000 0.023460 0.001955 0.002933 0.000000 
0.000000 0.000000 0.001955 0.000000 0.023460 0.001955 0.002933 0.000000 
0.000000 0.000000 0.001955 0.000978 0.023460 0.000978 0.002933 0.001955 
0.000000 0.000000 0.000978 0.000978 0.022483 0.001955 0.002933 0.001955 
0.000000 0.000000 0.000000 0.000978 0.021505 0.001955 0.001955 0.002933 
0.000000 0.000000 0.000000 0.001955 0.020528 0.003910 0.000978 0.002933 
0.000000 0.000000 0.000000 0.000978 0.018573 0.005865 0.000000 0.002933 
0.000000 0.000000 0.000000 0.000978 0.016618 0.008798 0.000000 0.002933 
0.000000 0.000000 0.000000 0.000000 0.015640 0.010753 0.000000 0.002933 
0.000000 0.000000 0.000000 0.000000 0.013685 0.014663 0.000000 0.000978 
0.000000 0.000000 0.000000 0.000000 0.010753 0.017595 0.000000 0.000000 
0.000000 0.000000 0.000000 0.000000 0.008798 0.019550 0.000000 0.000000 
0.000000 0.000978 0.000000 0.000000 0.005865 0.023460 0.000000 0.000000 
0.000000 0.000978 0.000000 0.000000 0.002933 0.025415 0.000000 0.000000 
0.000000 0.000978 0.000000 0.000000 0.000978 0.026393 0.000000 0.000000 
0.000000 0.000978 0.000000 0.000000 0.000000 0.028348 0.000978 0.000000 
0.000000 0.000978 0.000978 0.000000 0.000000 0.028348 0.001955 0.000000 
0.000000 0.000000 0.000978 0.000000 0.000000 0.027370 0.001955 0.000000 
0.000000 0.000000 0.001955 0.000000 0.000000 0.027370 0.003910 0.000000 
0.000000 0.000000 0.001955 0.000000 0.000000 0.025415 0.003910 0.000978 
0.000000 0.000000 0.000978 0.000000 0.000000 0.024438 0.002933 0.001955 
0.000000 0.000000 0.000978 0.000000 0.000000 0.023460 0.001955 0.001955 
0.000000 0.000000 0.000000 0.000000 0.000000 0.020528 0.000978 0.002933 
0.000000 0.000000 0.000000 0.000000 0.000000 0.019550 0.000000 0.002933 
0.000000 0.000000 0.000000 0.000000 0.000000 0.018573 0.000000 0.002933 
0.000978 0.000000 0.000000 0.000000 0.000000 0.017595 0.000000 0.001955 
0.000978 0.000000 0.000000 0.000000 0.000000 0.015640 0.000000 0.000978 
0.000978 0.000000 0.000000 0.000000 0.000000 0.014663 0.000000 0.000000 
0.001955 0.000000 0.000000 0.000000 0.000000 0.012708 0.000000 0.000000 
0.001955 0.000978 0.000000 0.000000 0.000000 0.011730 0.000978 0.000000 
0.000978 0.002933 0.000000 0.000000 0.000000 0.010753 0.004888 0.000000 
0.000000 0.002933 0.000000 0.000000 0.000000 0.008798 0.005865 0.000000 
0.000000 0.002933 0.000000 0.000000 0.000000 0.007820 0.008798 0.000000 
0.000000 0.001955 0.001955 0.000000 0.000000 0.004888 0.011730 0.000000 
0.000000 0.001955 0.001955 0.000000 0.000000 0.002933 0.013685 0.000000 
0.000000 0.000978 0.001955 0.000000 0.000000 0.000000 0.015640 0.000000 
0.000000 0.000000 0.001955 0.000000 0.000000 0.000000 0.017595 0.000000 
0.000000 0.000000 0.001955 0.000000 0.000000 0.000000 0.019550 0.000000 
0.000000 0.000000 0.000978 0.000000 0.000000 0.000000 0.020528 0.000978 
0.000000 0.000000 0.000978 0.000000 0.000000 0.000000 0.021505 0.001955 
0.000000 0.000000 0.000000 0.000000 0.000000 0.000000 0.022483 0.002933 
0.000000 0.000000 0.000000 0.000000 0.000000 0.000000 0.022483 0.002933 
0.000000 0.000000 0.000000 0.000000 0.000000 0.000000 0.023460 0.002933 
0.000000 0.000000 0.000000 0.000000 0.000000 0.000000 0.024438 0.000978 
0.001955 0.000978 0.000000 0.000000 0.000000 0.000000 0.024438 0.000000 
0.001955 0.001955 0.000000 0.000000 0.000000 0.000000 0.026393 0.000000 
0.000978 0.001955 0.000000 0.000000 0.000000 0.000000 0.027370 0.000000 
0.000978 0.003910 0.000000 0.000000 0.000000 0.000000 0.029326 0.000000 
0.000000 0.003910 0.000000 0.000000 0.000000 0.000000 0.030303 0.000000 
0.000000 0.004888 0.000000 0.000000 0.000000 0.000000 0.030303 0.000000 
0.000000 0.004888 0.000978 0.000000 0.000000 0.000000 0.030303 0.000000 
0.000000 0.003910 0.001955 0.000000 0.000000 0.000000 0.030303 0.000000 
0.000000 0.002933 0.002933 0.000000 0.000000 0.000000 0.029326 0.000000 
0.000000 0.001955 0.002933 0.000000 0.000000 0.000000 0.028348 0.000978 
0.000000 0.000978 0.002933 0.000000 0.000000 0.000000 0.025415 0.000978 
0.000000 0.000000 0.002933 0.000000 0.000000 0.000000 0.022483 0.001955 
0.000000 0.000000 0.001955 0.000978 0.000000 0.000000 0.019550 0.003910 
0.000000 0.000000 0.000000 0.000000 0.000000 0.000000 0.014663 0.003910 
0.000000 0.000000 0.000000 0.000978 0.000000 0.000000 0.012708 0.004888 
0.000000 0.000000 0.000000 0.000000 0.000000 0.000000 0.008798 0.004888 
0.000000 0.000000 0.000000 0.000000 0.000000 0.000000 0.005865 0.003910 
0.000978 0.000978 0.000000 0.000000 0.000000 0.000000 0.003910 0.003910 
0.000000 0.001955 0.000000 0.000000 0.000000 0.000000 0.002933 0.003910 
0.000000 0.002933 0.000000 0.000000 0.000000 0.000000 0.002933 0.004888 
0.000000 0.003910 0.000000 0.000000 0.000000 0.000000 0.002933 0.004888 
0.000000 0.003910 0.000000 0.000000 0.000000 0.000000 0.001955 0.005865 
0.000000 0.004888 0.001955 0.000000 0.000000 0.000000 0.002933 0.008798 
0.000000 0.003910 0.002933 0.000000 0.000000 0.000000 0.002933 0.011730 
0.000000 0.003910 0.002933 0.000000 0.000000 0.000000 0.002933 0.013685 
0.000000 0.001955 0.003910 0.000000 0.000000 0.000000 0.002933 0.018573 
0.000000 0.000978 0.003910 0.000000 0.000000 0.000000 0.002933 0.019550 
0.000000 0.000978 0.004888 0.000000 0.000000 0.000000 0.001955 0.023460 
0.000000 0.000000 0.003910 0.000000 0.000000 0.000000 0.000978 0.026393 
0.000000 0.000000 0.003910 0.000000 0.000000 0.000000 0.000000 0.029326 
0.000000 0.000000 0.001955 0.000978 0.000000 0.000000 0.000000 0.031281 
0.000000 0.000000 0.001955 0.001955 0.000000 0.000000 0.000000 0.033236 
0.000000 0.000000 0.000978 0.001955 0.000000 0.000000 0.000000 0.035191 
0.000000 0.000000 0.000000 0.001955 0.000000 0.000000 0.000000 0.035191 
0.000978 0.000000 0.000000 0.000978 0.000000 0.000000 0.000000 0.035191 
0.000978 0.000000 0.000000 0.000978 0.000000 0.000000 0.000000 0.034213 
0.000978 0.000978 0.000000 0.000000 0.000000 0.000000 0.000000 0.033236 
0.000978 0.000978 0.000000 0.000000 0.000000 0.000000 0.000000 0.030303 
0.001955 0.002933 0.000000 0.000000 0.000000 0.000000 0.000000 0.028348 
0.000978 0.002933 0.000000 0.000000 0.000000 0.000000 0.000000 0.026393 
0.000978 0.003910 0.000000 0.000000 0.000000 0.000000 0.000000 0.023460 
0.000978 0.003910 0.000978 0.000000 0.000000 0.000000 0.000000 0.021505 
0.000000 0.003910 0.000978 0.000000 0.000000 0.000000 0.000000 0.019550 
0.000000 0.002933 0.001955 0.000000 0.000000 0.000000 0.000000 0.017595 
0.000000 0.001955 0.002933 0.000000 0.000000 0.000000 0.000978 0.017595 
0.000000 0.001955 0.002933 0.000000 0.000000 0.000000 0.000000 0.014663 
0.000000 0.000978 0.002933 0.000000 0.000000 0.000000 0.000000 0.013685 
0.000000 0.000000 0.002933 0.000000 0.000000 0.000000 0.000000 0.011730 
0.001955 0.000000 0.003910 0.000000 0.000000 0.000000 0.000000 0.009775 
0.003910 0.000000 0.003910 0.000000 0.000000 0.000000 0.000000 0.008798 
0.006843 0.000000 0.002933 0.001955 0.000000 0.000000 0.000000 0.008798 
0.008798 0.000000 0.001955 0.001955 0.000000 0.000000 0.000000 0.007820 
0.012708 0.000000 0.001955 0.002933 0.000000 0.000000 0.000000 0.006843 
0.015640 0.000000 0.000000 0.002933 0.000000 0.000000 0.000000 0.005865 
0.019550 0.000000 0.000000 0.002933 0.000000 0.000000 0.000000 0.004888 
0.022483 0.000000 0.000000 0.002933 0.000000 0.000000 0.000000 0.003910 
0.025415 0.000000 0.000000 0.002933 0.000000 0.000000 0.000000 0.002933 
0.030303 0.000000 0.000000 0.002933 0.000000 0.000000 0.000000 0.002933 
0.031281 0.000000 0.000000 0.001955 0.000978 0.000000 0.000000 0.001955 
0.035191 0.000978 0.000000 0.000000 0.000978 0.000000 0.000000 0.000000 
0.037146 0.000978 0.000000 0.000000 0.000978 0.000000 0.000000 0.000000 
0.040078 0.001955 0.000000 0.000000 0.001955 0.000000 0.000000 0.000000 
0.040078 0.002933 0.000000 0.000000 0.000978 0.000000 0.000000 0.000000 
0.041056 0.003910 0.000000 0.000000 0.000978 0.000000 0.000000 0.000000 
0.041056 0.004888 0.000000 0.000000 0.000000 0.000000 0.000000 0.000000 
0.041056 0.005865 0.000000 0.000000 0.000000 0.000000 0.000000 0.000000 
0.039101 0.005865 0.000000 0.000000 0.000000 0.000000 0.000000 0.000000 
0.038123 0.007820 0.000978 0.000000 0.000000 0.000000 0.000000 0.000000 
0.034213 0.007820 0.002933 0.000000 0.000000 0.000000 0.000000 0.000000 
0.032258 0.008798 0.003910 0.000000 0.000000 0.000000 0.000978 0.000000 
0.028348 0.010753 0.002933 0.000000 0.000000 0.000000 0.000978 0.000000 
0.024438 0.010753 0.003910 0.000000 0.000000 0.000000 0.000978 0.000000 
0.022483 0.011730 0.003910 0.000000 0.000000 0.000000 0.000978 0.000000 
0.020528 0.013685 0.003910 0.000000 0.000000 0.000000 0.000978 0.000000 
0.017595 0.014663 0.002933 0.000000 0.000000 0.000000 0.000000 0.000000 
0.016618 0.016618 0.002933 0.000978 0.000000 0.000000 0.000000 0.000000 
0.014663 0.018573 0.001955 0.000978 0.000000 0.000000 0.000000 0.000000 
0.012708 0.020528 0.001955 0.000978 0.000000 0.000000 0.000000 0.000000 
0.010753 0.022483 0.000978 0.001955 0.000000 0.000000 0.000000 0.000978 
0.008798 0.025415 0.000000 0.001955 0.000000 0.000000 0.000000 0.000000 
0.007820 0.027370 0.000000 0.000978 0.000000 0.000000 0.000000 0.000000 
0.006843 0.030303 0.000000 0.000000 0.000000 0.000000 0.000000 0.000000 
0.005865 0.031281 0.000978 0.000000 0.000978 0.000000 0.000000 0.000000 
0.005865 0.033236 0.001955 0.000000 0.000978 0.000000 0.000000 0.000000 
0.003910 0.034213 0.003910 0.000000 0.000978 0.000000 0.000000 0.000000 
0.003910 0.034213 0.005865 0.000000 0.000978 0.000000 0.000000 0.000000 
0.002933 0.034213 0.008798 0.000000 0.000978 0.000000 0.000000 0.000000 
0.001955 0.033236 0.010753 0.000000 0.000000 0.000000 0.000000 0.000000 
0.000978 0.032258 0.013685 0.000000 0.000000 0.000978 0.000000 0.000000 
0.000000 0.030303 0.016618 0.000000 0.000000 0.001955 0.000000 0.000000 
0.000000 0.027370 0.019550 0.000000 0.000000 0.000978 0.000000 0.000000 
0.000000 0.025415 0.020528 0.000000 0.000000 0.001955 0.000000 0.000000 
0.000000 0.022483 0.023460 0.000000 0.000000 0.001955 0.000978 0.000000 
0.000000 0.018573 0.025415 0.000000 0.000000 0.000000 0.001955 0.000000 
0.000000 0.014663 0.028348 0.000000 0.000000 0.000000 0.002933 0.000000 
0.000000 0.011730 0.029326 0.000000 0.000000 0.000000 0.002933 0.000000 
0.000000 0.008798 0.031281 0.001955 0.000000 0.000000 0.002933 0.000000 
0.000000 0.004888 0.031281 0.003910 0.000000 0.000000 0.001955 0.000000 
0.000000 0.002933 0.031281 0.004888 0.000000 0.000000 0.000978 0.000000 
0.000000 0.000000 0.031281 0.006843 0.000000 0.000000 0.000978 0.000978 
0.000000 0.000000 0.030303 0.008798 0.000000 0.000000 0.000000 0.000978 
0.000000 0.000000 0.028348 0.009775 0.000000 0.000000 0.000000 0.000000 
0.000000 0.000000 0.027370 0.011730 0.000000 0.000000 0.000000 0.000978 
0.000000 0.000000 0.025415 0.012708 0.000000 0.000000 0.000000 0.000000 
0.000000 0.000978 0.022483 0.013685 0.000000 0.000000 0.000000 0.000000 
0.000000 0.000978 0.021505 0.015640 0.000000 0.000000 0.000000 0.000000 
0.000000 0.000978 0.019550 0.016618 0.000000 0.000000 0.000000 0.000000 
0.000000 0.001955 0.017595 0.018573 0.000000 0.000000 0.000000 0.000000 
0.000000 0.001955 0.017595 0.020528 0.000000 0.000000 0.000000 0.000000 
TURN 13
0.000000 0.000000 0.014663 0.024438 0.000000 0.000000 0.003910 0.000000 
0.000000 0.000000 0.013685 0.027370 0.000000 0.000000 0.003910 0.000000 
0.000000 0.000000 0.009775 0.028348 0.000000 0.000000 0.002933 0.000000 
0.000000 0.000000 0.007820 0.031281 0.000000 0.000000 0.001955 0.000978 
0.000000 0.000000 0.004888 0.033236 0.000000 0.000000 0.000000 0.001955 
0.000000 0.000000 0.002933 0.034213 0.000000 0.000000 0.000000 0.001955 
0.000000 0.000000 0.001955 0.034213 0.000978 0.000000 0.000000 0.000978 
0.000000 0.000000 0.000000 0.033236 0.002933 0.000000 0.000000 0.000000 
0.000000 0.000000 0.000000 0.033236 0.002933 0.000000 0.000000 0.000000 
0.000000 0.000000 0.000000 0.030303 0.003910 0.000000 0.000000 0.000000 
0.000000 0.000000 0.000000 0.027370 0.004888 0.000000 0.000000 0.000000 
0.000000 0.000978 0.000000 0.027370 0.005865 0.000000 0.000000 0.000000 
0.000000 0.000978 0.000000 0.024438 0.005865 0.000000 0.000000 0.000000 
0.000000 0.000978 0.000978 0.022483 0.006843 0.000000 0.000978 0.000000 
0.000000 0.000000 0.001955 0.022483 0.006843 0.000000 0.001955 0.000000 
0.000000 0.000000 0.002933 0.022483 0.007820 0.000000 0.003910 0.000000 
0.000000 0.000000 0.002933 0.020528 0.009775 0.000000 0.003910 0.000000 
0.000000 0.000000 0.002933 0.019550 0.012708 0.000000 0.003910 0.000000 
0.000000 0.000000 0.001955 0.018573 0.015640 0.000000 0.002933 0.000978 
0.000000 0.000000 0.000978 0.017595 0.018573 0.000000 0.001955 0.001955 
0.000000 0.000000 0.000000 0.015640 0.021505 0.000000 0.000000 0.002933 
0.000000 0.000000 0.000000 0.012708 0.022483 0.000000 0.000000 0.002933 
0.000000 0.000000 0.000000 0.009775 0.024438 0.000000 0.000000 0.002933 
0.000000 0.000000 0.000000 0.007820 0.025415 0.000000 0.000000 0.001955 
0.000000 0.000000 0.000000 0.003910 0.026393 0.000000 0.000000 0.000000 
0.000978 0.000000 0.000000 0.000000 0.025415 0.000978 0.000000 0.000000 
0.000000 0.000000 0.000000 0.000000 0.024438 0.002933 0.000000 0.000000 
0.000000 0.000000 0.000000 0.000000 0.023460 0.003910 0.000000 0.000000 
0.000000 0.000978 0.000000 0.000000 0.019550 0.005865 0.000000 0.000000 
0.000000 0.000000 0.000978 0.000000 0.016618 0.006843 0.001955 0.000000 
0.000000 0.000000 0.000978 0.000000 0.014663 0.006843 0.002933 0.000000 
0.000000 0.000000 0.000978 0.000000 0.011730 0.006843 0.001955 0.000000 
0.000000 0.000000 0.001955 0.000000 0.009775 0.006843 0.002933 0.000978 
0.000000 0.000000 0.000978 0.000000 0.009775 0.006843 0.002933 0.000978 
0.000000 0.000000 0.000000 0.000000 0.008798 0.006843 0.000978 0.001955 
0.000000 0.000000 0.000000 0.000978 0.008798 0.007820 0.000000 0.003910 
0.000000 0.000000 0.000000 0.000000 0.008798 0.010753 0.000000 0.002933 
0.000000 0.000000 0.000000 0.000000 0.007820 0.012708 0.000000 0.002933 
0.000000 0.000000 0.000000 0.000000 0.006843 0.016618 0.000000 0.001955 
0.000978 0.000000 0.000000 0.000000 0.004888 0.019550 0.000000 0.000000 
0.000978 0.000000 0.000000 0.000000 0.003910 0.020528 0.000000 0.000000 
0.000000 0.000978 0.000000 0.000000 0.000978 0.022483 0.000000 0.000000 
0.000000 0.000978 0.000000 0.000000 0.000000 0.023460 0.000000 0.000000 
0.000000 0.000978 0.000000 0.000000 0.000000 0.024438 0.000978 0.000000 
0.000000 0.000000 0.000000 0.000000 0.000000 0.024438 0.001955 0.000000 
0.000000 0.000000 0.000978 0.000000 0.000000 0.022483 0.002933 0.000000 
0.000000 0.000000 0.000978 0.000000 0.000000 0.020528 0.002933 0.000000 
0.000000 0.000000 0.000978 0.000000 0.000000 0.018573 0.002933 0.000978 
0.000000 0.000000 0.000000 0.000000 0.000000 0.015640 0.001955 0.002933 
0.000000 0.000000 0.000000 0.000000 0.000000 0.014663 0.000000 0.002933 
0.000000 0.000000 0.000000 0.000000 0.000000 0.013685 0.000000 0.001955 
0.000000 0.000000 0.000000 0.000000 0.000000 0.013685 0.000000 0.001955 
0.000978 0.000000 0.000000 0.000000 0.000000 0.013685 0.000000 0.000978 
0.001955 0.000000 0.000000 0.000000 0.000000 0.011730 0.000000 0.000000 
0.001955 0.000978 0.000000 0.000000 0.000000 0.012708 0.000000 0.000000 
0.000000 0.001955 0.000000 0.000000 0.000000 0.010753 0.001955 0.000000 
0.000000 0.001955 0.000000 0.000000 0.000000 0.008798 0.004888 0.000000 
0.000000 0.001955 0.000978 0.000000 0.000000 0.007820 0.006843 0.000000 
0.000000 0.000978 0.001955 0.000000 0.000000 0.004888 0.009775 0.000000 
0.000000 0.000000 0.001955 0.000000 0.000000 0.002933 0.010753 0.000000 
0.000000 0.000000 0.001955 0.000000 0.000000 0.000000 0.011730 0.000978 
0.000000 0.000000 0.000978 0.000000 0.000000 0.000000 0.012708 0.000978 
0.000000 0.000000 0.000000 0.000000 0.000000 0.000000 0.012708 0.001955 
0.000000 0.000000 0.000000 0.000000 0.000000 0.000000 0.012708 0.001955 
0.000000 0.000000 0.000000 0.000000 0.000000 0.000000 0.013685 0.001955 
0.000000 0.000000 0.000000 0.000000 0.000000 0.000000 0.013685 0.000978 
0.000978 0.000000 0.000000 0.000000 0.000000 0.000000 0.013685 0.000000 
0.001955 0.001955 0.000000 0.000000 0.000000 0.000000 0.018573 0.000000 
0.000978 0.002933 0.000000 0.000000 0.000000 0.000000 0.018573 0.000000 
0.000000 0.003910 0.000000 0.000000 0.000000 0.000000 0.021505 0.000000 
0.000000 0.003910 0.000978 0.000000 0.000000 0.000000 0.024438 0.000000 
0.000000 0.003910 0.000978 0.000000 0.000000 0.000000 0.025415 0.000000 
0.000000 0.002933 0.001955 0.000000 0.000000 0.000000 0.027370 0.000000 
0.000000 0.001955 0.001955 0.000000 0.000000 0.000000 0.028348 0.000000 
0.000000 0.000000 0.002933 0.000000 0.000000 0.000000 0.028348 0.000978 
0.000000 0.000000 0.001955 0.000000 0.000000 0.000000 0.027370 0.000978 
0.000000 0.000000 0.000978 0.000000 0.000000 0.000000 0.025415 0.002933 
0.000000 0.000000 0.000000 0.000000 0.000000 0.000000 0.022483 0.001955 
0.000000 0.000000 0.000000 0.000000 0.000000 0.000000 0.019550 0.002933 
0.000000 0.000000 0.000000 0.000000 0.000000 0.000000 0.016618 0.001955 
0.000000 0.000000 0.000000 0.000000 0.000000 0.000000 0.013685 0.000978 
0.000978 0.000978 0.000000 0.000000 0.000000 0.000000 0.012708 0.000000 
0.000978 0.001955 0.000000 0.000000 0.000000 0.000000 0.010753 0.000000 
0.000978 0.002933 0.000000 0.000000 0.000000 0.000000 0.010753 0.000000 
0.000000 0.003910 0.000000 0.000000 0.000000 0.000000 0.010753 0.000000 
0.000000 0.003910 0.000000 0.000000 0.000000 0.000000 0.008798 0.000000 
0.000000 0.004888 0.001955 0.000000 0.000000 0.000000 0.008798 0.000000 
0.000000 0.003910 0.002933 0.000000 0.000000 0.000000 0.007820 0.001955 
0.000000 0.002933 0.002933 0.000000 0.000000 0.000000 0.006843 0.003910 
0.000000 0.001955 0.003910 0.000000 0.000000 0.000000 0.006843 0.006843 
0.000000 0.000000 0.003910 0.000000 0.000000 0.000000 0.004888 0.007820 
0.000000 0.000000 0.002933 0.000000 0.000000 0.000000 0.001955 0.011730 
0.000000 0.000000 0.001955 0.000978 0.000000 0.000000 0.000978 0.013685 
0.000000 0.000000 0.000000 0.000978 0.000000 0.000000 0.000000 0.015640 
0.000000 0.000000 0.000000 0.000978 0.000000 0.000000 0.000000 0.017595 
0.000000 0.000000 0.000000 0.000000 0.000000 0.000000 0.000000 0.018573 
0.000978 0.000000 0.000000 0.000000 0.000000 0.000000 0.000000 0.019550 
0.000978 0.000978 0.000000 0.000000 0.000000 0.000000 0.000000 0.020528 
0.000000 0.001955 0.000000 0.000000 0.000000 0.000000 0.000000 0.020528 
0.000000 0.003910 0.000978 0.000000 0.000000 0.000000 0.000000 0.020528 
0.000000 0.003910 0.000978 0.000000 0.000000 0.000000 0.000000 0.021505 
0.000000 0.003910 0.001955 0.000000 0.000000 0.000000 0.000000 0.022483 
0.000000 0.002933 0.002933 0.000000 0.000000 0.000000 0.000978 0.024438 
0.000000 0.000978 0.003910 0.000000 0.000000 0.000000 0.001955 0.026393 
0.000000 0.000978 0.003910 0.000000 0.000000 0.000000 0.000978 0.027370 
0.000000 0.000000 0.004888 0.000000 0.000000 0.000000 0.000978 0.028348 
0.000000 0.000000 0.002933 0.001955 0.000000 0.000000 0.000000 0.028348 
0.000000 0.000000 0.001955 0.001955 0.000000 0.000000 0.000000 0.027370 
0.000000 0.000000 0.000978 0.001955 0.000000 0.000000 0.000000 0.026393 
0.000000 0.000000 0.000000 0.001955 0.000000 0.000000 0.000000 0.024438 
0.000978 0.000000 0.000000 0.000978 0.000000 0.000000 0.000000 0.022483 
0.001955 0.000000 0.000000 0.000000 0.000000 0.000000 0.000000 0.019550 
0.002933 0.000978 0.000000 0.000000 0.000000 0.000000 0.000000 0.016618 
0.002933 0.001955 0.000000 0.000000 0.000000 0.000000 0.000000 0.014663 
0.002933 0.001955 0.000000 0.000000 0.000000 0.000000 0.000000 0.010753 
0.003910 0.002933 0.000000 0.000000 0.000000 0.000000 0.000000 0.007820 
0.002933 0.002933 0.000000 0.000000 0.000000 0.000000 0.000000 0.006843 
0.003910 0.002933 0.000978 0.000000 0.000000 0.000000 0.000000 0.005865 
0.003910 0.001955 0.002933 0.000000 0.000000 0.000000 0.000978 0.005865 
0.002933 0.000978 0.002933 0.000000 0.000000 0.000000 0.000000 0.004888 
0.004888 0.000000 0.002933 0.000000 0.000000 0.000000 0.000000 0.005865 
0.007820 0.000000 0.002933 0.000978 0.000000 0.000000 0.000000 0.004888 
0.009775 0.000000 0.002933 0.001955 0.000000 0.000000 0.000000 0.005865 
0.014663 0.000000 0.000000 0.002933 0.000000 0.000000 0.000000 0.004888 
0.018573 0.000000 0.000000 0.002933 0.000000 0.000000 0.000000 0.003910 
0.021505 0.000000 0.000000 0.002933 0.000000 0.000000 0.000000 0.002933 
0.024438 0.000000 0.000000 0.002933 0.000978 0.000000 0.000000 0.001955 
0.026393 0.000000 0.000000 0.000000 0.000978 0.000000 0.000000 0.000000 
0.029326 0.000978 0.000000 0.000000 0.001955 0.000000 0.000000 0.000000 
0.031281 0.001955 0.000000 0.000000 0.000978 0.000000 0.000000 0.000000 
0.030303 0.002933 0.000000 0.000000 0.000000 0.000000 0.000000 0.000000 
0.031281 0.003910 0.000000 0.000000 0.000000 0.000000 0.000000 0.000000 
0.030303 0.003910 0.000978 0.000000 0.000000 0.000000 0.000000 0.000000 
0.029326 0.003910 0.001955 0.000000 0.000000 0.000000 0.000000 0.000000 
0.028348 0.002933 0.002933 0.000000 0.000000 0.000000 0.000978 0.000000 
0.027370 0.001955 0.003910 0.000000 0.000000 0.000000 0.000978 0.000000 
0.027370 0.000978 0.002933 0.000000 0.000000 0.000000 0.000000 0.000000 
0.028348 0.001955 0.001955 0.001955 0.000000 0.000000 0.000000 0.000978 
0.026393 0.001955 0.000000 0.001955 0.000000 0.000000 0.000000 0.000978 
0.027370 0.003910 0.000000 0.001955 0.000000 0.000000 0.000000 0.000978 
0.025415 0.006843 0.000000 0.000978 0.000000 0.000000 0.000000 0.000000 
0.025415 0.009775 0.000000 0.000000 0.000978 0.000000 0.000000 0.000000 
0.023460 0.012708 0.000000 0.000000 0.000978 0.000000 0.000000 0.000000 
0.022483 0.015640 0.000000 0.000000 0.000978 0.000000 0.000000 0.000000 
0.018573 0.017595 0.000000 0.000000 0.000000 0.000000 0.000000 0.000000 
0.014663 0.020528 0.000000 0.000000 0.000000 0.000978 0.000000 0.000000 
0.012708 0.022483 0.001955 0.000000 0.000000 0.001955 0.000000 0.000000 
0.008798 0.024438 0.001955 0.000000 0.000000 0.000978 0.000000 0.000000 
0.006843 0.024438 0.002933 0.000000 0.000000 0.000978 0.000978 0.000000 
0.001955 0.024438 0.003910 0.000000 0.000000 0.000000 0.000978 0.000000 
0.000978 0.025415 0.004888 0.000000 0.000000 0.000000 0.001955 0.000000 
0.000978 0.024438 0.005865 0.000000 0.000000 0.000000 0.000978 0.000000 
0.000000 0.024438 0.005865 0.000978 0.000000 0.000000 0.000000 0.000000 
0.000000 0.023460 0.006843 0.001955 0.000000 0.000000 0.000000 0.000000 
0.000000 0.022483 0.007820 0.000978 0.000000 0.000000 0.000000 0.000000 
0.000000 0.023460 0.007820 0.001955 0.000000 0.000000 0.000000 0.000000 
0.000978 0.024438 0.007820 0.000978 0.000000 0.000000 0.000000 0.000000 
0.000000 0.023460 0.008798 0.000000 0.000000 0.000000 0.000000 0.000000 
0.001955 0.023460 0.009775 0.000000 0.000978 0.000000 0.000000 0.000000 
0.000978 0.022483 0.011730 0.000000 0.000000 0.000000 0.000000 0.000000 
0.000978 0.021505 0.013685 0.000000 0.000000 0.000000 0.000000 0.000000 
0.000000 0.020528 0.017595 0.000000 0.000000 0.001955 0.000000 0.000000 
0.000000 0.018573 0.018573 0.000000 0.000000 0.000978 0.000000 0.000000 
0.000000 0.016618 0.021505 0.000000 0.000000 0.001955 0.000978 0.000000 
0.000000 0.012708 0.023460 0.000000 0.000000 0.000978 0.001955 0.000000 
0.000000 0.009775 0.024438 0.000000 0.000000 0.000000 0.001955 0.000000 
0.000000 0.006843 0.025415 0.001955 0.000000 0.000000 0.002933 0.000000 
0.000000 0.003910 0.025415 0.003910 0.000000 0.000000 0.001955 0.000000 
0.000000 0.000978 0.025415 0.004888 0.000000 0.000000 0.000978 0.000000 
0.000000 0.000000 0.023460 0.006843 0.000000 0.000000 0.000000 0.000978 
0.000000 0.000000 0.022483 0.008798 0.000000 0.000000 0.000000 0.000978 
0.000000 0.000000 0.021505 0.008798 0.000000 0.000000 0.000000 0.000978 
0.000000 0.000000 0.019550 0.009775 0.000000 0.000000 0.000000 0.000000 
0.000000 0.000978 0.018573 0.009775 0.000000 0.000000 0.000000 0.000000 
0.000000 0.000978 0.016618 0.010753 0.000000 0.000000 0.000000 0.000000 
0.000000 0.001955 0.016618 0.011730 0.000000 0.000000 0.000000 0.000000 
0.000000 0.001955 0.015640 0.012708 0.000000 0.000000 0.000000 0.000000 
0.000000 0.001955 0.014663 0.013685 0.000000 0.000978 0.000978 0.000000 
0.000000 0.001955 0.013685 0.015640 0.000000 0.000978 0.000978 0.000000 
0.000000 0.000978 0.013685 0.021505 0.000000 0.000000 0.002933 0.000000 
TURN 14
0.000000 0.000978 0.008798 0.016618 0.000000 0.000978 0.000000 0.000000 
0.000000 0.000978 0.007820 0.017595 0.000000 0.000000 0.000000 0.000000 
0.000000 0.000978 0.006843 0.018573 0.000000 0.000000 0.000978 0.000000 
0.000000 0.000000 0.006843 0.021505 0.000000 0.000000 0.001955 0.000000 
0.000000 0.000000 0.005865 0.023460 0.000000 0.000000 0.002933 0.000000 
0.000000 0.000000 0.005865 0.024438 0.000000 0.000000 0.003910 0.000000 
0.000000 0.000000 0.004888 0.027370 0.000000 0.000000 0.003910 0.000000 
0.000000 0.000000 0.004888 0.028348 0.000000 0.000000 0.003910 0.000000 
0.000000 0.000000 0.003910 0.029326 0.000000 0.000000 0.002933 0.000978 
0.000000 0.000000 0.001955 0.029326 0.000978 0.000000 0.001955 0.000978 
0.000000 0.000000 0.000000 0.028348 0.003910 0.000000 0.000978 0.001955 
0.000000 0.000000 0.000000 0.027370 0.006843 0.000000 0.000000 0.001955 
0.000000 0.000000 0.000000 0.025415 0.008798 0.000000 0.000000 0.000978 
0.000000 0.000000 0.000000 0.022483 0.011730 0.000000 0.000000 0.000000 
0.000000 0.000000 0.000000 0.020528 0.013685 0.000000 0.000000 0.000000 
0.000000 0.000000 0.000000 0.016618 0.014663 0.000000 0.000000 0.000000 
0.000000 0.000978 0.000000 0.013685 0.013685 0.000000 0.000000 0.000000 
0.000000 0.000978 0.000000 0.009775 0.014663 0.000978 0.000000 0.000000 
0.000000 0.000978 0.000000 0.007820 0.013685 0.000978 0.000000 0.000000 
0.000000 0.000000 0.000978 0.008798 0.013685 0.000978 0.001955 0.000000 
0.000000 0.000000 0.000978 0.005865 0.013685 0.000000 0.002933 0.000000 
0.000000 0.000000 0.001955 0.005865 0.013685 0.000000 0.002933 0.000000 
0.000000 0.000000 0.001955 0.004888 0.014663 0.000000 0.003910 0.000000 
0.000000 0.000000 0.000978 0.003910 0.015640 0.000000 0.002933 0.000000 
0.000000 0.000000 0.000978 0.003910 0.016618 0.000000 0.002933 0.000978 
0.000000 0.000000 0.000000 0.003910 0.017595 0.000000 0.000978 0.001955 
0.000000 0.000000 0.000000 0.003910 0.019550 0.000000 0.000000 0.003910 
0.000000 0.000000 0.000000 0.001955 0.018573 0.000000 0.000000 0.003910 
0.000000 0.000000 0.000000 0.000978 0.018573 0.000000 0.000000 0.002933 
0.000000 0.000000 0.000000 0.000978 0.017595 0.001955 0.000000 0.002933 
0.000000 0.000000 0.000000 0.000000 0.016618 0.004888 0.000000 0.001955 
0.000978 0.000000 0.000000 0.000000 0.013685 0.007820 0.000000 0.000000 
0.000000 0.000000 0.000000 0.000000 0.012708 0.008798 0.000000 0.000000 
0.000000 0.000000 0.000000 0.000000 0.009775 0.011730 0.000000 0.000000 
0.000000 0.000000 0.000000 0.000000 0.007820 0.012708 0.000000 0.000000 
0.000000 0.000978 0.000000 0.000000 0.004888 0.014663 0.000000 0.000000 
0.000000 0.000000 0.000000 0.000000 0.000978 0.015640 0.000000 0.000000 
0.000000 0.000000 0.000000 0.000000 0.000000 0.017595 0.000978 0.000000 
0.000000 0.000000 0.000000 0.000000 0.000000 0.018573 0.001955 0.000000 
0.000000 0.000000 0.000978 0.000000 0.000000 0.017595 0.002933 0.000000 
0.000000 0.000000 0.000978 0.000000 0.000000 0.016618 0.002933 0.000000 
0.000000 0.000000 0.000978 0.000000 0.000000 0.017595 0.002933 0.000000 
0.000000 0.000000 0.000000 0.000000 0.000000 0.015640 0.001955 0.000978 
0.000000 0.000000 0.000000 0.000000 0.000000 0.015640 0.001955 0.001955 
0.000000 0.000000 0.000000 0.000000 0.000000 0.014663 0.000978 0.001955 
0.000000 0.000000 0.000000 0.000000 0.000000 0.012708 0.000000 0.002933 
0.000000 0.000000 0.000000 0.000000 0.000000 0.013685 0.000000 0.002933 
0.000000 0.000000 0.000000 0.000000 0.000000 0.012708 0.000000 0.001955 
0.000000 0.000000 0.000000 0.000000 0.000000 0.012708 0.000000 0.002933 
0.000978 0.000000 0.000000 0.000000 0.000000 0.013685 0.000000 0.000978 
0.000978 0.000000 0.000000 0.000000 0.000000 0.012708 0.000000 0.000000 
0.001955 0.000000 0.000000 0.000000 0.000000 0.012708 0.000000 0.000000 
0.001955 0.000000 0.000000 0.000000 0.000000 0.011730 0.000000 0.000000 
0.000978 0.000978 0.000000 0.000000 0.000000 0.010753 0.000978 0.000000 
0.000978 0.001955 0.000000 0.000000 0.000000 0.009775 0.002933 0.000000 
0.000000 0.001955 0.000000 0.000000 0.000000 0.008798 0.002933 0.000000 
0.000000 0.001955 0.000000 0.000000 0.000000 0.006843 0.004888 0.000000 
0.000000 0.001955 0.000978 0.000000 0.000000 0.005865 0.007820 0.000000 
0.000000 0.001955 0.000978 0.000000 0.000000 0.003910 0.008798 0.000000 
0.000000 0.000978 0.000978 0.000000 0.000000 0.001955 0.010753 0.000000 
0.000000 0.000000 0.000978 0.000000 0.000000 0.000000 0.011730 0.000000 
0.000000 0.000000 0.001955 0.000000 0.000000 0.000000 0.013685 0.000000 
0.000000 0.000000 0.000978 0.000000 0.000000 0.000000 0.014663 0.000000 
0.000000 0.000000 0.000000 0.000000 0.000000 0.000000 0.014663 0.000978 
0.000000 0.000000 0.000000 0.000000 0.000000 0.000000 0.014663 0.001955 
0.000000 0.000000 0.000000 0.000000 0.000000 0.000000 0.015640 0.001955 
0.000000 0.000000 0.000000 0.000000 0.000000 0.000000 0.014663 0.001955 
0.000000 0.000000 0.000000 0.000000 0.000000 0.000000 0.015640 0.001955 
0.000978 0.000000 0.000000 0.000000 0.000000 0.000000 0.014663 0.000978 
0.000000 0.000978 0.000000 0.000000 0.000000 0.000000 0.014663 0.000000 
0.001955 0.001955 0.000000 0.000000 0.000000 0.000000 0.016618 0.000000 
0.000978 0.001955 0.000000 0.000000 0.000000 0.000000 0.017595 0.000000 
0.000978 0.003910 0.000000 0.000000 0.000000 0.000000 0.020528 0.000000 
0.000000 0.003910 0.000000 0.000000 0.000000 0.000000 0.020528 0.000000 
0.000000 0.003910 0.000000 0.000000 0.000000 0.000000 0.020528 0.000000 
0.000000 0.003910 0.000978 0.000000 0.000000 0.000000 0.022483 0.000000 
0.000000 0.002933 0.002933 0.000000 0.000000 0.000000 0.022483 0.000000 
0.000000 0.001955 0.002933 0.000000 0.000000 0.000000 0.021505 0.000000 
0.000000 0.000978 0.002933 0.000000 0.000000 0.000000 0.020528 0.000000 
0.000000 0.000000 0.002933 0.000000 0.000000 0.000000 0.018573 0.001955 
0.000000 0.000000 0.001955 0.000000 0.000000 0.000000 0.016618 0.001955 
0.000000 0.000000 0.000978 0.000000 0.000000 0.000000 0.013685 0.002933 
0.000000 0.000000 0.000000 0.000000 0.000000 0.000000 0.009775 0.003910 
0.000000 0.000000 0.000000 0.000978 0.000000 0.000000 0.006843 0.003910 
0.000000 0.000000 0.000000 0.000000 0.000000 0.000000 0.004888 0.003910 
0.000000 0.000000 0.000000 0.000000 0.000000 0.000000 0.001955 0.002933 
0.000978 0.001955 0.000000 0.000000 0.000000 0.000000 0.001955 0.001955 
0.000978 0.001955 0.000000 0.000000 0.000000 0.000000 0.000978 0.001955 
0.000978 0.002933 0.000000 0.000000 0.000000 0.000000 0.000978 0.002933 
0.000000 0.003910 0.000000 0.000000 0.000000 0.000000 0.001955 0.002933 
0.000000 0.003910 0.000978 0.000000 0.000000 0.000000 0.001955 0.002933 
0.000000 0.003910 0.001955 0.000000 0.000000 0.000000 0.001955 0.005865 
0.000000 0.003910 0.002933 0.000000 0.000000 0.000000 0.002933 0.006843 
0.000000 0.002933 0.003910 0.000000 0.000000 0.000000 0.002933 0.011730 
0.000000 0.000978 0.003910 0.000000 0.000000 0.000000 0.002933 0.013685 
0.000000 0.000000 0.003910 0.000000 0.000000 0.000000 0.001955 0.014663 
0.000000 0.000000 0.003910 0.000000 0.000000 0.000000 0.000978 0.017595 
0.000000 0.000000 0.002933 0.000000 0.000000 0.000000 0.000000 0.019550 
0.000000 0.000000 0.001955 0.000978 0.000000 0.000000 0.000000 0.021505 
0.000000 0.000000 0.000978 0.001955 0.000000 0.000000 0.000000 0.023460 
0.000000 0.000000 0.000000 0.000978 0.000000 0.000000 0.000000 0.023460 
0.000000 0.000000 0.000000 0.000000 0.000000 0.000000 0.000000 0.023460 
0.000000 0.000000 0.000000 0.000000 0.000000 0.000000 0.000000 0.022483 
0.000000 0.000978 0.000000 0.000000 0.000000 0.000000 0.000000 0.022483 
0.000978 0.001955 0.000000 0.000000 0.000000 0.000000 0.000000 0.019550 
0.000000 0.002933 0.000000 0.000000 0.000000 0.000000 0.000000 0.018573 
0.000000 0.002933 0.000978 0.000000 0.000000 0.000000 0.000000 0.016618 
0.000000 0.002933 0.000978 0.000000 0.000000 0.000000 0.000000 0.016618 
0.000000 0.002933 0.001955 0.000000 0.000000 0.000000 0.000000 0.015640 
0.000000 0.001955 0.002933 0.000000 0.000000 0.000000 0.000000 0.015640 
0.000000 0.000000 0.003910 0.000000 0.000000 0.000000 0.000978 0.016618 
0.000000 0.000000 0.003910 0.000978 0.000000 0.000000 0.000000 0.016618 
0.000000 0.000000 0.003910 0.001955 0.000000 0.000000 0.000000 0.015640 
0.000000 0.000000 0.002933 0.002933 0.000000 0.000000 0.000000 0.014663 
0.000978 0.000000 0.000000 0.002933 0.000000 0.000000 0.000000 0.013685 
0.003910 0.000000 0.000000 0.002933 0.000000 0.000000 0.000000 0.011730 
0.005865 0.000000 0.000000 0.001955 0.000000 0.000000 0.000000 0.009775 
0.008798 0.000000 0.000000 0.000978 0.000978 0.000000 0.000000 0.006843 
0.009775 0.000000 0.000000 0.000000 0.000978 0.000000 0.000000 0.004888 
0.009775 0.000978 0.000000 0.000000 0.000000 0.000000 0.000000 0.001955 
0.012708 0.001955 0.000000 0.000000 0.000000 0.000000 0.000000 0.000978 
0.013685 0.001955 0.000000 0.000000 0.000000 0.000000 0.000000 0.000000 
0.013685 0.002933 0.000000 0.000000 0.000000 0.000000 0.000000 0.000000 
0.014663 0.001955 0.000978 0.000000 0.000000 0.000000 0.000000 0.000000 
0.014663 0.001955 0.001955 0.000000 0.000000 0.000000 0.000000 0.000000 
0.015640 0.000000 0.002933 0.000000 0.000000 0.000000 0.000978 0.000000 
0.015640 0.000000 0.002933 0.000000 0.000000 0.000000 0.000000 0.000000 
0.016618 0.000000 0.002933 0.000000 0.000000 0.000000 0.000000 0.000000 
0.020528 0.000000 0.002933 0.000978 0.000000 0.000000 0.000000 0.000978 
0.020528 0.000000 0.001955 0.001955 0.000000 0.000000 0.000000 0.000978 
0.022483 0.000000 0.000000 0.001955 0.000000 0.000000 0.000000 0.000978 
0.025415 0.000000 0.000000 0.002933 0.000000 0.000000 0.000000 0.001955 
0.025415 0.000000 0.000000 0.001955 0.000000 0.000000 0.000000 0.000978 
0.028348 0.000978 0.000000 0.000978 0.000978 0.000000 0.000000 0.000000 
0.028348 0.001955 0.000000 0.000000 0.000978 0.000000 0.000000 0.000000 
0.028348 0.003910 0.000000 0.000000 0.000978 0.000000 0.000000 0.000000 
0.026393 0.004888 0.000000 0.000000 0.000978 0.000000 0.000000 0.000000 
0.026393 0.006843 0.000000 0.000000 0.000978 0.000000 0.000000 0.000000 
0.023460 0.008798 0.000000 0.000000 0.000000 0.000000 0.000000 0.000000 
0.022483 0.010753 0.000000 0.000000 0.000000 0.000978 0.000000 0.000000 
0.018573 0.012708 0.000000 0.000000 0.000000 0.000978 0.000000 0.000000 
0.014663 0.013685 0.000978 0.000000 0.000000 0.000000 0.000000 0.000000 
0.013685 0.013685 0.002933 0.000000 0.000000 0.000000 0.000978 0.000000 
0.009775 0.013685 0.002933 0.000000 0.000000 0.000000 0.000978 0.000000 
0.008798 0.013685 0.003910 0.000000 0.000000 0.000000 0.000978 0.000000 
0.006843 0.013685 0.002933 0.000000 0.000000 0.000000 0.000000 0.000000 
0.005865 0.013685 0.001955 0.000978 0.000000 0.000000 0.000000 0.000000 
0.006843 0.014663 0.000978 0.001955 0.000000 0.000000 0.000000 0.000978 
0.005865 0.016618 0.000978 0.000978 0.000000 0.000000 0.000000 0.000000 
0.004888 0.018573 0.000000 0.000000 0.000000 0.000000 0.000000 0.000000 
0.005865 0.021505 0.000000 0.000000 0.000978 0.000000 0.000000 0.000000 
0.004888 0.021505 0.000000 0.000000 0.000978 0.000000 0.000000 0.000000 
0.003910 0.023460 0.001955 0.000000 0.000978 0.000000 0.000000 0.000000 
0.002933 0.023460 0.003910 0.000000 0.000000 0.000000 0.000000 0.000000 
0.000978 0.024438 0.005865 0.000000 0.000000 0.000978 0.000000 0.000000 
0.000000 0.024438 0.008798 0.000000 0.000000 0.001955 0.000000 0.000000 
0.000000 0.023460 0.010753 0.000000 0.000000 0.001955 0.000000 0.000000 
0.000000 0.021505 0.012708 0.000000 0.000000 0.000978 0.000978 0.000000 
0.000000 0.018573 0.015640 0.000000 0.000000 0.000000 0.001955 0.000000 
0.000000 0.015640 0.016618 0.000000 0.000000 0.000000 0.001955 0.000000 
0.000000 0.012708 0.018573 0.000000 0.000000 0.000000 0.001955 0.000000 
0.000000 0.009775 0.018573 0.000978 0.000000 0.000000 0.001955 0.000000 
0.000000 0.006843 0.018573 0.001955 0.000000 0.000000 0.000000 0.000000 
0.000000 0.004888 0.018573 0.002933 0.000000 0.000000 0.000000 0.000978 
0.000000 0.003910 0.018573 0.003910 0.000000 0.000000 0.000000 0.000000 
0.000000 0.003910 0.017595 0.003910 0.000000 0.000000 0.000000 0.000000 
0.000000 0.002933 0.017595 0.003910 0.000000 0.000000 0.000000 0.000000 
0.000000 0.002933 0.016618 0.001955 0.000000 0.000000 0.000000 0.000000 
0.000000 0.003910 0.016618 0.001955 0.000000 0.000000 0.000000 0.000000 
0.000000 0.003910 0.017595 0.001955 0.000000 0.000000 0.000000 0.000000 
0.000000 0.003910 0.018573 0.001955 0.000000 0.000000 0.000000 0.000000 
0.000000 0.003910 0.018573 0.001955 0.000000 0.000978 0.000000 0.000000 
0.000000 0.002933 0.018573 0.002933 0.000000 0.000978 0.000978 0.000000 
0.000000 0.001955 0.017595 0.005865 0.000000 0.000000 0.000978 0.000000 
0.000000 0.000978 0.017595 0.009775 0.000000 0.000000 0.002933 0.000000 
0.000000 0.000000 0.016618 0.011730 0.000000 0.000000 0.002933 0.000000 
0.000000 0.000000 0.015640 0.016618 0.000000 0.000000 0.003910 0.000000 
0.000000 0.000000 0.014663 0.018573 0.000000 0.000000 0.002933 0.000000 
0.000000 0.000000 0.010753 0.022483 0.000000 0.000000 0.001955 0.000978 
0.000000 0.000000 0.008798 0.024438 0.000000 0.000000 0.000978 0.001955 
TURN 15
0.000000 0.000000 0.004888 0.018573 0.000000 0.000000 0.000000 0.000000 
0.000000 0.000000 0.003910 0.018573 0.000000 0.000000 0.000000 0.000000 
0.000000 0.000000 0.002933 0.017595 0.000000 0.000000 0.000000 0.000000 
0.000000 0.000000 0.002933 0.018573 0.000000 0.000000 0.000000 0.000000 
0.000000 0.000978 0.002933 0.018573 0.000000 0.000000 0.000000 0.000000 
0.000000 0.000978 0.001955 0.016618 0.000000 0.000000 0.000000 0.000000 
0.000000 0.000978 0.001955 0.017595 0.000000 0.000000 0.000000 0.000000 
0.000000 0.000978 0.001955 0.018573 0.000000 0.000000 0.000978 0.000000 
0.000000 0.000978 0.001955 0.018573 0.000000 0.000000 0.000978 0.000000 
0.000000 0.000000 0.002933 0.019550 0.000000 0.000000 0.002933 0.000000 
0.000000 0.000000 0.002933 0.019550 0.000000 0.000000 0.002933 0.000000 
0.000000 0.000000 0.002933 0.020528 0.000000 0.000000 0.003910 0.000000 
0.000000 0.000000 0.001955 0.020528 0.000000 0.000000 0.003910 0.000000 
0.000000 0.000000 0.001955 0.018573 0.000978 0.000000 0.002933 0.000000 
0.000000 0.000000 0.002933 0.018573 0.003910 0.000000 0.003910 0.000000 
0.000000 0.000000 0.000978 0.018573 0.005865 0.000000 0.002933 0.000978 
0.000000 0.000000 0.000978 0.017595 0.007820 0.000000 0.001955 0.001955 
0.000000 0.000000 0.000000 0.016618 0.010753 0.000000 0.000978 0.001955 
0.000000 0.000000 0.000000 0.014663 0.012708 0.000000 0.000000 0.001955 
0.000000 0.000000 0.000000 0.013685 0.013685 0.000000 0.000000 0.002933 
0.000000 0.000000 0.000000 0.011730 0.014663 0.000000 0.000000 0.002933 
0.000000 0.000000 0.000000 0.009775 0.016618 0.000000 0.000000 0.001955 
0.000000 0.000000 0.000000 0.007820 0.017595 0.000000 0.000000 0.001955 
0.000000 0.000000 0.000000 0.003910 0.018573 0.000000 0.000000 0.000000 
0.000000 0.000000 0.000000 0.002933 0.018573 0.000000 0.000000 0.000000 
0.000000 0.000000 0.000000 0.000000 0.018573 0.000000 0.000000 0.000000 
0.000000 0.000000 0.000000 0.000000 0.017595 0.001955 0.000000 0.000000 
0.000000 0.000000 0.000000 0.000000 0.017595 0.002933 0.000000 0.000000 
0.000000 0.000000 0.000000 0.000000 0.015640 0.003910 0.000000 0.000000 
0.000000 0.000000 0.000000 0.000000 0.012708 0.005865 0.000000 0.000000 
0.000000 0.000000 0.000000 0.000000 0.010753 0.006843 0.000000 0.000000 
0.000000 0.000000 0.000000 0.000000 0.008798 0.007820 0.000000 0.000000 
0.000000 0.000000 0.000978 0.000000 0.005865 0.007820 0.001955 0.000000 
0.000000 0.000000 0.000978 0.000000 0.003910 0.008798 0.001955 0.000000 
0.000000 0.000000 0.000978 0.000000 0.001955 0.008798 0.001955 0.000000 
0.000000 0.000000 0.000978 0.000000 0.000978 0.009775 0.001955 0.000000 
0.000000 0.000000 0.000978 0.000000 0.000000 0.008798 0.002933 0.000000 
0.000000 0.000000 0.000978 0.000000 0.000000 0.008798 0.002933 0.000000 
0.000000 0.000000 0.000978 0.000000 0.000000 0.009775 0.001955 0.000978 
0.000000 0.000000 0.000000 0.000000 0.000978 0.008798 0.000978 0.001955 
0.000000 0.000000 0.000000 0.000000 0.000000 0.008798 0.000000 0.001955 
0.000000 0.000000 0.000000 0.000000 0.000000 0.009775 0.000000 0.002933 
0.000000 0.000000 0.000000 0.000000 0.000000 0.010753 0.000000 0.002933 
0.000000 0.000000 0.000000 0.000000 0.000000 0.011730 0.000000 0.002933 
0.000000 0.000000 0.000000 0.000000 0.000000 0.011730 0.000000 0.002933 
0.000000 0.000000 0.000000 0.000000 0.000000 0.012708 0.000000 0.001955 
0.000000 0.000000 0.000000 0.000000 0.000000 0.014663 0.000000 0.000000 
0.000978 0.000000 0.000000 0.000000 0.000000 0.013685 0.000000 0.000000 
0.000978 0.000000 0.000000 0.000000 0.000000 0.014663 0.000000 0.000000 
0.000978 0.000000 0.000000 0.000000 0.000000 0.014663 0.000000 0.000000 
0.000978 0.000000 0.000000 0.000000 0.000000 0.014663 0.000000 0.000000 
0.000978 0.000978 0.000000 0.000000 0.000000 0.014663 0.000000 0.000000 
0.000000 0.000978 0.000000 0.000000 0.000000 0.012708 0.000000 0.000000 
0.000000 0.000978 0.000000 0.000000 0.000000 0.011730 0.000000 0.000000 
0.000000 0.000978 0.000000 0.000000 0.000000 0.011730 0.002933 0.000000 
0.000000 0.000978 0.000000 0.000000 0.000000 0.009775 0.002933 0.000000 
0.000000 0.000978 0.000000 0.000000 0.000000 0.007820 0.003910 0.000000 
0.000000 0.000978 0.000978 0.000000 0.000000 0.006843 0.005865 0.000000 
0.000000 0.000000 0.001955 0.000000 0.000000 0.003910 0.006843 0.000000 
0.000000 0.000000 0.001955 0.000000 0.000000 0.000978 0.007820 0.000000 
0.000000 0.000000 0.001955 0.000000 0.000000 0.000000 0.009775 0.000000 
0.000000 0.000000 0.001955 0.000000 0.000000 0.000000 0.010753 0.000000 
0.000000 0.000000 0.000978 0.000000 0.000000 0.000000 0.010753 0.000000 
0.000000 0.000000 0.000978 0.000000 0.000000 0.000000 0.011730 0.000978 
0.000000 0.000000 0.000978 0.000000 0.000000 0.000000 0.012708 0.000978 
0.000000 0.000000 0.000000 0.000000 0.000000 0.000000 0.012708 0.001955 
0.000000 0.000000 0.000000 0.000000 0.000000 0.000000 0.013685 0.001955 
0.000000 0.000000 0.000000 0.000000 0.000000 0.000000 0.013685 0.001955 
0.000000 0.000000 0.000000 0.000000 0.000000 0.000000 0.013685 0.002933 
0.000000 0.000000 0.000000 0.000000 0.000000 0.000000 0.013685 0.001955 
0.000000 0.000000 0.000000 0.000000 0.000000 0.000000 0.013685 0.001955 
0.000000 0.000000 0.000000 0.000000 0.000000 0.000000 0.013685 0.001955 
0.000000 0.000000 0.000000 0.000000 0.000000 0.000000 0.013685 0.000978 
0.000978 0.000000 0.000000 0.000000 0.000000 0.000000 0.013685 0.000978 
0.000978 0.000978 0.000000 0.000000 0.000000 0.000000 0.013685 0.000000 
0.001955 0.000978 0.000000 0.000000 0.000000 0.000000 0.013685 0.000000 
0.001955 0.001955 0.000000 0.000000 0.000000 0.000000 0.013685 0.000000 
0.000978 0.001955 0.000000 0.000000 0.000000 0.000000 0.013685 0.000000 
0.001955 0.002933 0.000000 0.000000 0.000000 0.000000 0.014663 0.000000 
0.000978 0.003910 0.000000 0.000000 0.000000 0.000000 0.015640 0.000000 
0.000978 0.003910 0.000000 0.000000 0.000000 0.000000 0.013685 0.000000 
0.000000 0.003910 0.000000 0.000000 0.000000 0.000000 0.013685 0.000000 
0.000000 0.003910 0.000000 0.000000 0.000000 0.000000 0.012708 0.000000 
0.000000 0.004888 0.000978 0.000000 0.000000 0.000000 0.013685 0.000000 
0.000000 0.003910 0.000978 0.000000 0.000000 0.000000 0.011730 0.000000 
0.000000 0.003910 0.001955 0.000000 0.000000 0.000000 0.010753 0.000000 
0.000000 0.003910 0.002933 0.000000 0.000000 0.000000 0.009775 0.000000 
0.000000 0.002933 0.002933 0.000000 0.000000 0.000000 0.008798 0.000978 
0.000000 0.000978 0.002933 0.000000 0.000000 0.000000 0.007820 0.001955 
0.000000 0.000000 0.003910 0.000000 0.000000 0.000000 0.006843 0.004888 
0.000000 0.000000 0.002933 0.000000 0.000000 0.000000 0.004888 0.005865 
0.000000 0.000000 0.002933 0.000000 0.000000 0.000000 0.003910 0.006843 
0.000000 0.000000 0.002933 0.000000 0.000000 0.000000 0.002933 0.008798 
0.000000 0.000000 0.001955 0.000000 0.000000 0.000000 0.000978 0.009775 
0.000000 0.000000 0.000978 0.000978 0.000000 0.000000 0.000000 0.012708 
0.000000 0.000000 0.000000 0.000978 0.000000 0.000000 0.000000 0.013685 
0.000000 0.000000 0.000000 0.000978 0.000000 0.000000 0.000000 0.015640 
0.000000 0.000000 0.000000 0.000978 0.000000 0.000000 0.000000 0.016618 
0.000000 0.000000 0.000000 0.000000 0.000000 0.000000 0.000000 0.016618 
0.000000 0.000000 0.000000 0.000000 0.000000 0.000000 0.000000 0.017595 
0.000000 0.000000 0.000000 0.000000 0.000000 0.000000 0.000000 0.016618 
0.000978 0.000978 0.000000 0.000000 0.000000 0.000000 0.000000 0.017595 
0.000978 0.002933 0.000000 0.000000 0.000000 0.000000 0.000000 0.016618 
0.000978 0.001955 0.000000 0.000000 0.000000 0.000000 0.000000 0.016618 
0.000000 0.002933 0.000000 0.000000 0.000000 0.000000 0.000000 0.015640 
0.000000 0.002933 0.000978 0.000000 0.000000 0.000000 0.000000 0.016618 
0.000000 0.002933 0.000978 0.000000 0.000000 0.000000 0.000000 0.016618 
0.000000 0.003910 0.001955 0.000000 0.000000 0.000000 0.000000 0.016618 
0.000000 0.002933 0.002933 0.000000 0.000000 0.000000 0.000978 0.016618 
0.000000 0.000978 0.002933 0.000000 0.000000 0.000000 0.000000 0.016618 
0.000000 0.000000 0.003910 0.000000 0.000000 0.000000 0.000978 0.017595 
0.000000 0.000000 0.003910 0.000000 0.000000 0.000000 0.000978 0.015640 
0.000000 0.000000 0.003910 0.000000 0.000000 0.000000 0.000000 0.015640 
0.000000 0.000000 0.002933 0.000978 0.000000 0.000000 0.000000 0.014663 
0.000000 0.000000 0.001955 0.002933 0.000000 0.000000 0.000000 0.015640 
0.000000 0.000000 0.000978 0.002933 0.000000 0.000000 0.000000 0.013685 
0.000000 0.000000 0.000000 0.002933 0.000000 0.000000 0.000000 0.011730 
0.000978 0.000000 0.000000 0.001955 0.000000 0.000000 0.000000 0.010753 
0.003910 0.000000 0.000000 0.002933 0.000000 0.000000 0.000000 0.009775 
0.004888 0.000000 0.000000 0.001955 0.000000 0.000000 0.000000 0.007820 
0.006843 0.000000 0.000000 0.000000 0.000000 0.000000 0.000000 0.005865 
0.009775 0.000000 0.000000 0.000000 0.000000 0.000000 0.000000 0.003910 
0.010753 0.000000 0.000000 0.000000 0.000000 0.000000 0.000000 0.000978 
0.012708 0.001955 0.000000 0.000000 0.000000 0.000000 0.000000 0.000000 
0.014663 0.001955 0.000000 0.000000 0.000000 0.000000 0.000000 0.000000 
0.015640 0.002933 0.000000 0.000000 0.000000 0.000000 0.000000 0.000000 
0.016618 0.002933 0.000000 0.000000 0.000000 0.000000 0.000000 0.000000 
0.016618 0.002933 0.000978 0.000000 0.000000 0.000000 0.000000 0.000000 
0.015640 0.001955 0.000978 0.000000 0.000000 0.000000 0.000000 0.000000 
0.016618 0.000978 0.001955 0.000000 0.000000 0.000000 0.000000 0.000000 
0.014663 0.000000 0.001955 0.000000 0.000000 0.000000 0.000000 0.000000 
0.016618 0.000000 0.002933 0.000000 0.000000 0.000000 0.000000 0.000000 
0.017595 0.000000 0.001955 0.000000 0.000000 0.000000 0.000000 0.000000 
0.020528 0.000000 0.001955 0.001955 0.000000 0.000000 0.000000 0.000978 
0.020528 0.000000 0.000000 0.001955 0.000000 0.000000 0.000000 0.000978 
0.021505 0.000000 0.000000 0.001955 0.000000 0.000000 0.000000 0.000978 
0.022483 0.000000 0.000000 0.001955 0.000000 0.000000 0.000000 0.000978 
0.024438 0.000978 0.000000 0.000978 0.000978 0.000000 0.000000 0.000000 
0.022483 0.002933 0.000000 0.000000 0.000978 0.000000 0.000000 0.000000 
0.023460 0.004888 0.000000 0.000000 0.000978 0.000000 0.000000 0.000000 
0.022483 0.005865 0.000000 0.000000 0.000978 0.000000 0.000000 0.000000 
0.022483 0.008798 0.000000 0.000000 0.000978 0.000000 0.000000 0.000000 
0.019550 0.010753 0.000000 0.000000 0.000000 0.000000 0.000000 0.000000 
0.016618 0.011730 0.000000 0.000000 0.000000 0.000000 0.000000 0.000000 
0.013685 0.013685 0.000978 0.000000 0.000000 0.000978 0.000000 0.000000 
0.011730 0.014663 0.001955 0.000000 0.000000 0.000978 0.000000 0.000000 
0.007820 0.014663 0.001955 0.000000 0.000000 0.000000 0.000000 0.000000 
0.004888 0.014663 0.003910 0.000000 0.000000 0.000000 0.000978 0.000000 
0.002933 0.014663 0.003910 0.000000 0.000000 0.000000 0.000978 0.000000 
0.001955 0.013685 0.003910 0.000000 0.000000 0.000000 0.000978 0.000000 
0.002933 0.013685 0.002933 0.000978 0.000000 0.000000 0.000000 0.000000 
0.001955 0.013685 0.001955 0.000000 0.000000 0.000000 0.000000 0.000000 
0.001955 0.014663 0.000978 0.000978 0.000000 0.000000 0.000000 0.000000 
0.001955 0.015640 0.001955 0.000978 0.000000 0.000000 0.000000 0.000000 
0.001955 0.017595 0.001955 0.000000 0.000000 0.000000 0.000000 0.000000 
0.001955 0.018573 0.001955 0.000000 0.000000 0.000000 0.000000 0.000000 
0.001955 0.019550 0.002933 0.000000 0.000978 0.000000 0.000000 0.000000 
0.000978 0.019550 0.004888 0.000000 0.000000 0.000000 0.000000 0.000000 
0.000978 0.019550 0.006843 0.000000 0.000000 0.000000 0.000000 0.000000 
0.000000 0.019550 0.008798 0.000000 0.000000 0.000978 0.000000 0.000000 
0.000000 0.018573 0.011730 0.000000 0.000000 0.001955 0.000000 0.000000 
0.000000 0.017595 0.012708 0.000000 0.000000 0.001955 0.000000 0.000000 
0.000000 0.015640 0.013685 0.000000 0.000000 0.000978 0.000000 0.000000 
0.000000 0.013685 0.016618 0.000000 0.000000 0.000978 0.001955 0.000000 
0.000000 0.010753 0.018573 0.000000 0.000000 0.000000 0.001955 0.000000 
0.000000 0.006843 0.018573 0.000000 0.000000 0.000000 0.002933 0.000000 
0.000000 0.004888 0.019550 0.000978 0.000000 0.000000 0.001955 0.000000 
0.000000 0.001955 0.019550 0.002933 0.000000 0.000000 0.000978 0.000000 
0.000000 0.000000 0.018573 0.002933 0.000000 0.000000 0.000000 0.000000 
0.000000 0.000000 0.017595 0.003910 0.000000 0.000000 0.000000 0.000000 
0.000000 0.000000 0.016618 0.004888 0.000000 0.000000 0.000000 0.000000 
0.000000 0.000000 0.014663 0.005865 0.000000 0.000000 0.000000 0.000000 
0.000000 0.000000 0.014663 0.006843 0.000000 0.000000 0.000000 0.000000 
0.000000 0.000978 0.012708 0.005865 0.000000 0.000000 0.000000 0.000000 
0.000000 0.000978 0.012708 0.006843 0.000000 0.000000 0.000000 0.000000 
0.000000 0.000978 0.012708 0.006843 0.000000 0.000000 0.000000 0.000000 
0.000000 0.001955 0.012708 0.007820 0.000000 0.000000 0.000000 0.000000 
0.000000 0.001955 0.012708 0.007820 0.000000 0.000000 0.000000 0.000000 
0.000000 0.001955 0.011730 0.008798 0.000000 0.000000 0.000000 0.000000 
0.000000 0.001955 0.011730 0.010753 0.000000 0.000000 0.000978 0.000000 
TURN 16
0.000000 0.000978 0.007820 0.012708 0.000000 0.000978 0.001955 0.000000 
0.000000 0.000978 0.005865 0.012708 0.000000 0.000000 0.000978 0.000000 
0.000000 0.000000 0.006843 0.014663 0.000000 0.000000 0.002933 0.000000 
0.000000 0.000000 0.006843 0.017595 0.000000 0.000000 0.003910 0.000000 
0.000000 0.000000 0.005865 0.019550 0.000000 0.000000 0.003910 0.000000 
0.000000 0.000000 0.004888 0.020528 0.000000 0.000000 0.003910 0.000000 
0.000000 0.000000 0.003910 0.021505 0.000000 0.000000 0.002933 0.000000 
0.000000 0.000000 0.000978 0.023460 0.000000 0.000000 0.000978 0.001955 
0.000000 0.000000 0.000978 0.023460 0.000978 0.000000 0.000978 0.001955 
0.000000 0.000000 0.000000 0.022483 0.002933 0.000000 0.000000 0.000978 
0.000000 0.000000 0.000000 0.021505 0.004888 0.000000 0.000000 0.000978 
0.000000 0.000000 0.000000 0.020528 0.006843 0.000000 0.000000 0.000000 
0.000000 0.000000 0.000000 0.017595 0.007820 0.000000 0.000000 0.000000 
0.000000 0.000000 0.000000 0.014663 0.008798 0.000000 0.000000 0.000000 
0.000000 0.000000 0.000000 0.012708 0.008798 0.000000 0.000000 0.000000 
0.000000 0.000000 0.000000 0.009775 0.008798 0.000000 0.000000 0.000000 
0.000000 0.000000 0.000000 0.007820 0.007820 0.000000 0.000000 0.000000 
0.000000 0.000000 0.000000 0.007820 0.007820 0.000000 0.000978 0.000000 
0.000000 0.000000 0.000978 0.006843 0.006843 0.000000 0.001955 0.000000 
0.000000 0.000000 0.001955 0.006843 0.006843 0.000000 0.002933 0.000000 
0.000000 0.000000 0.001955 0.005865 0.006843 0.000000 0.002933 0.000000 
0.000000 0.000000 0.001955 0.006843 0.007820 0.000000 0.002933 0.000000 
0.000000 0.000000 0.000978 0.006843 0.009775 0.000000 0.001955 0.000978 
0.000000 0.000000 0.000000 0.004888 0.010753 0.000000 0.000978 0.000978 
0.000000 0.000000 0.000000 0.004888 0.012708 0.000000 0.000978 0.002933 
0.000000 0.000000 0.000000 0.002933 0.012708 0.000000 0.000000 0.001955 
0.000000 0.000000 0.000000 0.002933 0.013685 0.000000 0.000000 0.002933 
0.000000 0.000000 0.000000 0.001955 0.014663 0.000000 0.000000 0.002933 
0.000000 0.000000 0.000000 0.000000 0.014663 0.000000 0.000000 0.001955 
0.000000 0.000000 0.000000 0.000000 0.013685 0.002933 0.000000 0.000000 
0.000000 0.000000 0.000000 0.000000 0.012708 0.003910 0.000000 0.000000 
0.000000 0.000000 0.000000 0.000000 0.011730 0.004888 0.000000 0.000000 
0.000000 0.000000 0.000000 0.000000 0.009775 0.007820 0.000000 0.000000 
0.000000 0.000978 0.000000 0.000000 0.006843 0.008798 0.000000 0.000000 
0.000000 0.000978 0.000000 0.000000 0.003910 0.009775 0.000000 0.000000 
0.000000 0.000978 0.000000 0.000000 0.001955 0.010753 0.000000 0.000000 
0.000000 0.000000 0.000000 0.000000 0.000000 0.011730 0.000978 0.000000 
0.000000 0.000000 0.000978 0.000000 0.000000 0.012708 0.000978 0.000000 
0.000000 0.000000 0.000000 0.000000 0.000000 0.012708 0.001955 0.000000 
0.000000 0.000000 0.000978 0.000000 0.000000 0.011730 0.001955 0.000000 
0.000000 0.000000 0.000978 0.000000 0.000000 0.010753 0.002933 0.000000 
0.000000 0.000000 0.000978 0.000000 0.000000 0.010753 0.001955 0.000000 
0.000000 0.000000 0.000000 0.000000 0.000000 0.008798 0.001955 0.001955 
0.000000 0.000000 0.000000 0.000000 0.000000 0.009775 0.000000 0.001955 
0.000000 0.000000 0.000000 0.000000 0.000000 0.007820 0.000000 0.001955 
0.000000 0.000000 0.000000 0.000000 0.000000 0.007820 0.000000 0.002933 
0.000000 0.000000 0.000000 0.000000 0.000000 0.008798 0.000000 0.002933 
0.000000 0.000000 0.000000 0.000000 0.000000 0.008798 0.000000 0.001955 
0.000000 0.000000 0.000000 0.000000 0.000000 0.009775 0.000000 0.001955 
0.000000 0.000000 0.000000 0.000000 0.000000 0.009775 0.000000 0.000978 
0.000978 0.000000 0.000000 0.000000 0.000000 0.009775 0.000000 0.000000 
0.001955 0.000000 0.000000 0.000000 0.000000 0.009775 0.000000 0.000000 
0.001955 0.000000 0.000000 0.000000 0.000000 0.008798 0.000000 0.000000 
0.000978 0.000978 0.000000 0.000000 0.000000 0.008798 0.000000 0.000000 
0.000000 0.001955 0.000000 0.000000 0.000000 0.007820 0.000978 0.000000 
0.000000 0.001955 0.000000 0.000000 0.000000 0.007820 0.001955 0.000000 
0.000000 0.001955 0.000000 0.000000 0.000000 0.005865 0.003910 0.000000 
0.000000 0.001955 0.000000 0.000000 0.000000 0.004888 0.005865 0.000000 
0.000000 0.000978 0.000000 0.000000 0.000000 0.002933 0.006843 0.000000 
0.000000 0.000978 0.000978 0.000000 0.000000 0.001955 0.008798 0.000000 
0.000000 0.000000 0.000978 0.000000 0.000000 0.000000 0.009775 0.000000 
0.000000 0.000000 0.001955 0.000000 0.000000 0.000000 0.010753 0.000000 
0.000000 0.000000 0.000978 0.000000 0.000000 0.000000 0.010753 0.000000 
0.000000 0.000000 0.000978 0.000000 0.000000 0.000000 0.011730 0.000000 
0.000000 0.000000 0.000978 0.000000 0.000000 0.000000 0.012708 0.000978 
0.000000 0.000000 0.000000 0.000000 0.000000 0.000000 0.010753 0.001955 
0.000000 0.000000 0.000000 0.000000 0.000000 0.000000 0.012708 0.000978 
0.000000 0.000000 0.000000 0.000000 0.000000 0.000000 0.011730 0.001955 
0.000000 0.000000 0.000000 0.000000 0.000000 0.000000 0.010753 0.000978 
0.000000 0.000000 0.000000 0.000000 0.000000 0.000000 0.010753 0.001955 
0.000000 0.000000 0.000000 0.000000 0.000000 0.000000 0.010753 0.000000 
0.000978 0.000978 0.000000 0.000000 0.000000 0.000000 0.010753 0.000000 
0.001955 0.000978 0.000000 0.000000 0.000000 0.000000 0.011730 0.000000 
0.000978 0.001955 0.000000 0.000000 0.000000 0.000000 0.012708 0.000000 
0.000978 0.001955 0.000000 0.000000 0.000000 0.000000 0.012708 0.000000 
0.000978 0.003910 0.000000 0.000000 0.000000 0.000000 0.013685 0.000000 
0.000000 0.003910 0.000000 0.000000 0.000000 0.000000 0.014663 0.000000 
0.000000 0.003910 0.000000 0.000000 0.000000 0.000000 0.014663 0.000000 
0.000000 0.004888 0.000978 0.000000 0.000000 0.000000 0.014663 0.000000 
0.000000 0.004888 0.000978 0.000000 0.000000 0.000000 0.013685 0.000000 
0.000000 0.003910 0.002933 0.000000 0.000000 0.000000 0.014663 0.000000 
0.000000 0.002933 0.001955 0.000000 0.000000 0.000000 0.012708 0.000000 
0.000000 0.001955 0.002933 0.000000 0.000000 0.000000 0.011730 0.000000 
0.000000 0.001955 0.003910 0.000000 0.000000 0.000000 0.010753 0.000978 
0.000000 0.000000 0.002933 0.000000 0.000000 0.000000 0.008798 0.001955 
0.000000 0.000000 0.002933 0.000000 0.000000 0.000000 0.007820 0.001955 
0.000000 0.000000 0.002933 0.000000 0.000000 0.000000 0.006843 0.003910 
0.000000 0.000000 0.000978 0.000000 0.000000 0.000000 0.003910 0.005865 
0.000000 0.000000 0.000000 0.000000 0.000000 0.000000 0.000978 0.006843 
0.000000 0.000000 0.000000 0.000000 0.000000 0.000000 0.000000 0.007820 
0.000000 0.000000 0.000000 0.000000 0.000000 0.000000 0.000000 0.007820 
0.000000 0.000000 0.000000 0.000000 0.000000 0.000000 0.000000 0.009775 
0.000000 0.000000 0.000000 0.000000 0.000000 0.000000 0.000000 0.008798 
0.000000 0.000978 0.000000 0.000000 0.000000 0.000000 0.000000 0.010753 
0.000978 0.000978 0.000000 0.000000 0.000000 0.000000 0.000000 0.010753 
0.000000 0.000978 0.000000 0.000000 0.000000 0.000000 0.000000 0.009775 
0.000000 0.002933 0.000000 0.000000 0.000000 0.000000 0.000000 0.011730 
0.000000 0.002933 0.000000 0.000000 0.000000 0.000000 0.000000 0.010753 
0.000000 0.002933 0.000000 0.000000 0.000000 0.000000 0.000000 0.010753 
0.000000 0.003910 0.000978 0.000000 0.000000 0.000000 0.000000 0.011730 
0.000000 0.002933 0.000978 0.000000 0.000000 0.000000 0.000000 0.012708 
0.000000 0.002933 0.001955 0.000000 0.000000 0.000000 0.000000 0.013685 
0.000000 0.002933 0.002933 0.000000 0.000000 0.000000 0.000000 0.014663 
0.000000 0.002933 0.002933 0.000000 0.000000 0.000000 0.000000 0.014663 
0.000000 0.001955 0.003910 0.000000 0.000000 0.000000 0.000978 0.015640 
0.000000 0.000978 0.003910 0.000000 0.000000 0.000000 0.000978 0.016618 
0.000000 0.000000 0.003910 0.000000 0.000000 0.000000 0.000978 0.015640 
0.000000 0.000000 0.003910 0.000000 0.000000 0.000000 0.000978 0.016618 
0.000000 0.000000 0.003910 0.000000 0.000000 0.000000 0.000000 0.015640 
0.000000 0.000000 0.002933 0.001955 0.000000 0.000000 0.000000 0.015640 
0.000000 0.000000 0.001955 0.001955 0.000000 0.000000 0.000000 0.015640 
0.000000 0.000000 0.000978 0.001955 0.000000 0.000000 0.000000 0.014663 
0.000000 0.000000 0.000000 0.002933 0.000000 0.000000 0.000000 0.013685 
0.000000 0.000000 0.000000 0.002933 0.000000 0.000000 0.000000 0.012708 
0.000978 0.000000 0.000000 0.002933 0.000000 0.000000 0.000000 0.011730 
0.001955 0.000000 0.000000 0.001955 0.000000 0.000000 0.000000 0.009775 
0.003910 0.000000 0.000000 0.000978 0.000000 0.000000 0.000000 0.007820 
0.003910 0.000000 0.000000 0.000000 0.000000 0.000000 0.000000 0.005865 
0.006843 0.000978 0.000000 0.000000 0.000000 0.000000 0.000000 0.002933 
0.006843 0.000978 0.000000 0.000000 0.000000 0.000000 0.000000 0.000978 
0.008798 0.001955 0.000000 0.000000 0.000000 0.000000 0.000000 0.000000 
0.009775 0.001955 0.000000 0.000000 0.000000 0.000000 0.000000 0.000000 
0.008798 0.001955 0.000000 0.000000 0.000000 0.000000 0.000000 0.000000 
0.010753 0.002933 0.000000 0.000000 0.000000 0.000000 0.000000 0.000000 
0.010753 0.001955 0.000000 0.000000 0.000000 0.000000 0.000000 0.000000 
0.011730 0.001955 0.001955 0.000000 0.000000 0.000000 0.000000 0.000000 
0.011730 0.000978 0.001955 0.000000 0.000000 0.000000 0.000000 0.000000 
0.011730 0.000000 0.002933 0.000000 0.000000 0.000000 0.000000 0.000000 
0.012708 0.000000 0.002933 0.000000 0.000000 0.000000 0.000000 0.000000 
0.013685 0.000000 0.002933 0.000000 0.000000 0.000000 0.000000 0.000000 
0.014663 0.000000 0.000978 0.000000 0.000000 0.000000 0.000000 0.000000 
0.016618 0.000000 0.000978 0.001955 0.000000 0.000000 0.000000 0.000978 
0.018573 0.000000 0.000000 0.000978 0.000000 0.000000 0.000000 0.000000 
0.018573 0.000000 0.000000 0.001955 0.000000 0.000000 0.000000 0.000978 
0.019550 0.000000 0.000000 0.001955 0.000000 0.000000 0.000000 0.000978 
0.020528 0.000000 0.000000 0.000978 0.000000 0.000000 0.000000 0.000000 
0.019550 0.001955 0.000000 0.000978 0.000978 0.000000 0.000000 0.000000 
0.019550 0.003910 0.000000 0.000000 0.000978 0.000000 0.000000 0.000000 
0.020528 0.005865 0.000000 0.000000 0.001955 0.000000 0.000000 0.000000 
0.019550 0.006843 0.000000 0.000000 0.001955 0.000000 0.000000 0.000000 
0.016618 0.008798 0.000000 0.000000 0.000978 0.000000 0.000000 0.000000 
0.016618 0.010753 0.000000 0.000000 0.000000 0.000000 0.000000 0.000000 
0.013685 0.011730 0.000000 0.000000 0.000000 0.000978 0.000000 0.000000 
0.011730 0.013685 0.000978 0.000000 0.000000 0.000978 0.000000 0.000000 
0.009775 0.014663 0.000978 0.000000 0.000000 0.000978 0.000000 0.000000 
0.007820 0.015640 0.000978 0.000000 0.000000 0.000978 0.000000 0.000000 
0.004888 0.015640 0.001955 0.000000 0.000000 0.000000 0.000000 0.000000 
0.002933 0.016618 0.002933 0.000000 0.000000 0.000000 0.000978 0.000000 
0.000978 0.015640 0.003910 0.000000 0.000000 0.000000 0.000978 0.000000 
0.000000 0.015640 0.004888 0.000000 0.000000 0.000000 0.000978 0.000000 
0.000000 0.014663 0.005865 0.000000 0.000000 0.000000 0.000978 0.000000 
0.000000 0.013685 0.005865 0.000000 0.000000 0.000000 0.000000 0.000000 
0.000000 0.012708 0.006843 0.000000 0.000000 0.000000 0.000000 0.000000 
0.000000 0.012708 0.007820 0.000978 0.000000 0.000000 0.000000 0.000000 
0.000000 0.011730 0.007820 0.000000 0.000000 0.000000 0.000000 0.000000 
0.000000 0.011730 0.007820 0.001955 0.000000 0.000000 0.000000 0.000000 
0.000000 0.011730 0.007820 0.000978 0.000000 0.000000 0.000000 0.000000 
0.000000 0.011730 0.008798 0.000978 0.000000 0.000000 0.000000 0.000000 
0.000000 0.011730 0.008798 0.000978 0.000000 0.000000 0.000000 0.000000 
0.000000 0.011730 0.007820 0.000000 0.000000 0.000000 0.000000 0.000000 
0.000000 0.010753 0.008798 0.000000 0.000000 0.000000 0.000000 0.000000 
0.000000 0.009775 0.009775 0.000000 0.000000 0.000000 0.000000 0.000000 
0.000000 0.008798 0.009775 0.000000 0.000000 0.000000 0.000000 0.000000 
0.000000 0.008798 0.011730 0.000000 0.000000 0.000000 0.000000 0.000000 
0.000000 0.007820 0.011730 0.000000 0.000000 0.000000 0.000000 0.000000 
0.000000 0.006843 0.013685 0.000000 0.000000 0.000978 0.000000 0.000000 
0.000000 0.006843 0.014663 0.000000 0.000000 0.000978 0.000000 0.000000 
0.000000 0.005865 0.014663 0.000000 0.000000 0.000000 0.000000 0.000000 
0.000000 0.004888 0.015640 0.000000 0.000000 0.000978 0.000000 0.000000 
0.000000 0.003910 0.015640 0.000000 0.000000 0.000978 0.000978 0.000000 
0.000000 0.002933 0.015640 0.000978 0.000000 0.000978 0.000978 0.000000 
0.000000 0.001955 0.015640 0.002933 0.000000 0.000000 0.001955 0.000000 
0.000000 0.000978 0.015640 0.004888 0.000000 0.000000 0.002933 0.000000 
0.000000 0.000000 0.015640 0.006843 0.000000 0.000000 0.002933 0.000000 
0.000000 0.000000 0.014663 0.009775 0.000000 0.000000 0.002933 0.000000 
0.000000 0.000000 0.012708 0.011730 0.000000 0.000000 0.002933 0.000000 
0.000000 0.000000 0.012708 0.013685 0.000000 0.000000 0.002933 0.000000 
0.000000 0.000000 0.010753 0.015640 0.000000 0.000000 0.002933 0.000000 
0.000000 0.000000 0.008798 0.017595 0.000000 0.000000 0.001955 0.000000 
0.000000 0.000000 0.006843 0.019550 0.000000 0.000000 0.000978 0.000978 
TURN 17
0.000000 0.000000 0.002933 0.012708 0.000000 0.000000 0.000000 0.000000 
0.000000 0.000000 0.001955 0.010753 0.000000 0.000000 0.000000 0.000000 
0.000000 0.000978 0.002933 0.010753 0.000000 0.000000 0.000000 0.000000 
0.000000 0.000978 0.002933 0.010753 0.000000 0.000000 0.000000 0.000000 
0.000000 0.000978 0.002933 0.009775 0.000000 0.000000 0.000000 0.000000 
0.000000 0.000978 0.001955 0.010753 0.000000 0.000000 0.000978 0.000000 
0.000000 0.000978 0.002933 0.010753 0.000000 0.000000 0.001955 0.000000 
0.000000 0.000000 0.002933 0.012708 0.000000 0.000000 0.002933 0.000000 
0.000000 0.000000 0.003910 0.012708 0.000000 0.000000 0.003910 0.000000 
0.000000 0.000000 0.002933 0.014663 0.000000 0.000000 0.003910 0.000000 
0.000000 0.000000 0.002933 0.015640 0.000000 0.000000 0.003910 0.000000 
0.000000 0.000000 0.002933 0.015640 0.000000 0.000000 0.003910 0.000978 
0.000000 0.000000 0.001955 0.015640 0.000000 0.000000 0.003910 0.000978 
0.000000 0.000000 0.000978 0.014663 0.002933 0.000000 0.001955 0.000978 
0.000000 0.000000 0.000000 0.014663 0.003910 0.000000 0.000978 0.001955 
0.000000 0.000000 0.000000 0.013685 0.006843 0.000000 0.000000 0.001955 
0.000000 0.000000 0.000000 0.012708 0.007820 0.000000 0.000000 0.001955 
0.000000 0.000000 0.000000 0.011730 0.009775 0.000000 0.000000 0.001955 
0.000000 0.000000 0.000000 0.009775 0.010753 0.000000 0.000000 0.001955 
0.000000 0.000000 0.000000 0.006843 0.011730 0.000000 0.000000 0.000000 
0.000000 0.000000 0.000000 0.004888 0.011730 0.000000 0.000000 0.000000 
0.000000 0.000000 0.000000 0.002933 0.011730 0.000000 0.000000 0.000000 
0.000000 0.000000 0.000000 0.000000 0.010753 0.000000 0.000000 0.000000 
0.000000 0.000000 0.000000 0.000000 0.010753 0.000978 0.000000 0.000000 
0.000000 0.000978 0.000000 0.000000 0.008798 0.001955 0.000000 0.000000 
0.000000 0.000978 0.000000 0.000000 0.007820 0.001955 0.000000 0.000000 
0.000000 0.000000 0.000000 0.000000 0.005865 0.002933 0.000000 0.000000 
0.000000 0.000000 0.000000 0.000000 0.004888 0.002933 0.000978 0.000000 
0.000000 0.000000 0.000978 0.000000 0.003910 0.001955 0.001955 0.000000 
0.000000 0.000000 0.000978 0.000000 0.002933 0.001955 0.001955 0.000000 
0.000000 0.000000 0.000978 0.000000 0.001955 0.001955 0.001955 0.000000 
0.000000 0.000000 0.000978 0.000000 0.002933 0.000978 0.001955 0.000978 
0.000000 0.000000 0.000000 0.000000 0.003910 0.000978 0.001955 0.002933 
0.000000 0.000000 0.000000 0.000000 0.002933 0.000978 0.000000 0.001955 
0.000000 0.000000 0.000000 0.000000 0.003910 0.000978 0.000000 0.002933 
0.000000 0.000000 0.000000 0.000000 0.003910 0.001955 0.000000 0.002933 
0.000000 0.000000 0.000000 0.000000 0.002933 0.003910 0.000000 0.003910 
0.000000 0.000000 0.000000 0.000000 0.003910 0.006843 0.000000 0.002933 
0.000978 0.000000 0.000000 0.000000 0.002933 0.008798 0.000000 0.000978 
0.000978 0.000000 0.000000 0.000000 0.002933 0.008798 0.000000 0.000000 
0.000978 0.000000 0.000000 0.000000 0.001955 0.008798 0.000000 0.000000 
0.000000 0.000000 0.000000 0.000000 0.000000 0.010753 0.000000 0.000000 
0.000000 0.000978 0.000000 0.000000 0.000000 0.011730 0.000000 0.000000 
0.000000 0.000978 0.000000 0.000000 0.000000 0.012708 0.000000 0.000000 
0.000000 0.000978 0.000000 0.000000 0.000000 0.012708 0.000000 0.000000 
0.000000 0.000000 0.000000 0.000000 0.000000 0.012708 0.000978 0.000000 
0.000000 0.000000 0.000000 0.000000 0.000000 0.011730 0.001955 0.000000 
0.000000 0.000000 0.000978 0.000000 0.000000 0.008798 0.002933 0.000000 
0.000000 0.000000 0.000978 0.000000 0.000000 0.007820 0.002933 0.000000 
0.000000 0.000000 0.000978 0.000000 0.000000 0.004888 0.002933 0.000000 
0.000000 0.000000 0.000000 0.000000 0.000000 0.003910 0.001955 0.000978 
0.000000 0.000000 0.000000 0.000000 0.000000 0.001955 0.000978 0.001955 
0.000000 0.000000 0.000000 0.000000 0.000000 0.000978 0.000000 0.002933 
0.000000 0.000000 0.000000 0.000000 0.000000 0.000978 0.000000 0.002933 
0.000000 0.000000 0.000000 0.000000 0.000000 0.000978 0.000000 0.001955 
0.000000 0.000000 0.000000 0.000000 0.000000 0.000978 0.000000 0.001955 
0.000000 0.000000 0.000000 0.000000 0.000000 0.000978 0.000000 0.000000 
0.000978 0.000000 0.000000 0.000000 0.000000 0.001955 0.000000 0.000000 
0.001955 0.000000 0.000000 0.000000 0.000000 0.001955 0.000978 0.000000 
0.000978 0.000978 0.000000 0.000000 0.000000 0.001955 0.000978 0.000000 
0.001955 0.001955 0.000000 0.000000 0.000000 0.001955 0.003910 0.000000 
0.000978 0.002933 0.000000 0.000000 0.000000 0.001955 0.005865 0.000000 
0.000000 0.002933 0.000000 0.000000 0.000000 0.000978 0.006843 0.000000 
0.000000 0.001955 0.000000 0.000000 0.000000 0.000000 0.009775 0.000000 
0.000000 0.001955 0.000000 0.000000 0.000000 0.000000 0.010753 0.000000 
0.000000 0.001955 0.000978 0.000000 0.000000 0.000000 0.011730 0.000000 
0.000000 0.000978 0.001955 0.000000 0.000000 0.000000 0.012708 0.000000 
0.000000 0.000000 0.001955 0.000000 0.000000 0.000000 0.013685 0.000000 
0.000000 0.000000 0.000978 0.000000 0.000000 0.000000 0.013685 0.000000 
0.000000 0.000000 0.000978 0.000000 0.000000 0.000000 0.013685 0.000000 
0.000000 0.000000 0.000000 0.000000 0.000000 0.000000 0.011730 0.001955 
0.000000 0.000000 0.000000 0.000000 0.000000 0.000000 0.011730 0.001955 
0.000000 0.000000 0.000000 0.000000 0.000000 0.000000 0.010753 0.001955 
0.000000 0.000000 0.000000 0.000000 0.000000 0.000000 0.009775 0.000978 
0.000000 0.000000 0.000000 0.000000 0.000000 0.000000 0.008798 0.000978 
0.000000 0.000000 0.000000 0.000000 0.000000 0.000000 0.006843 0.000000 
0.000978 0.000978 0.000000 0.000000 0.000000 0.000000 0.006843 0.000000 
0.000978 0.000978 0.000000 0.000000 0.000000 0.000000 0.006843 0.000000 
0.001955 0.001955 0.000000 0.000000 0.000000 0.000000 0.007820 0.000000 
0.000978 0.003910 0.000000 0.000000 0.000000 0.000000 0.007820 0.000000 
0.000000 0.003910 0.000000 0.000000 0.000000 0.000000 0.007820 0.000000 
0.000000 0.003910 0.000000 0.000000 0.000000 0.000000 0.007820 0.000000 
0.000000 0.004888 0.000978 0.000000 0.000000 0.000000 0.008798 0.000000 
0.000000 0.003910 0.000978 0.000000 0.000000 0.000000 0.007820 0.000000 
0.000000 0.003910 0.001955 0.000000 0.000000 0.000000 0.007820 0.000000 
0.000000 0.002933 0.002933 0.000000 0.000000 0.000000 0.007820 0.000000 
0.000000 0.001955 0.002933 0.000000 0.000000 0.000000 0.006843 0.000978 
0.000000 0.000978 0.003910 0.000000 0.000000 0.000000 0.005865 0.001955 
0.000000 0.000000 0.003910 0.000000 0.000000 0.000000 0.004888 0.003910 
0.000000 0.000000 0.002933 0.000000 0.000000 0.000000 0.003910 0.004888 
0.000000 0.000000 0.001955 0.000978 0.000000 0.000000 0.000978 0.006843 
0.000000 0.000000 0.000978 0.000978 0.000000 0.000000 0.000000 0.008798 
0.000000 0.000000 0.000000 0.000978 0.000000 0.000000 0.000000 0.009775 
0.000000 0.000000 0.000000 0.000000 0.000000 0.000000 0.000000 0.009775 
0.000000 0.000000 0.000000 0.000000 0.000000 0.000000 0.000000 0.010753 
0.000000 0.000000 0.000000 0.000000 0.000000 0.000000 0.000000 0.011730 
0.000000 0.000000 0.000000 0.000000 0.000000 0.000000 0.000000 0.010753 
0.000000 0.000000 0.000000 0.000000 0.000000 0.000000 0.000000 0.010753 
0.000978 0.000978 0.000000 0.000000 0.000000 0.000000 0.000000 0.009775 
0.000000 0.001955 0.000000 0.000000 0.000000 0.000000 0.000000 0.008798 
0.000000 0.002933 0.000000 0.000000 0.000000 0.000000 0.000000 0.009775 
0.000000 0.002933 0.000000 0.000000 0.000000 0.000000 0.000000 0.008798 
0.000000 0.003910 0.000978 0.000000 0.000000 0.000000 0.000000 0.008798 
0.000000 0.002933 0.001955 0.000000 0.000000 0.000000 0.000000 0.010753 
0.000000 0.002933 0.002933 0.000000 0.000000 0.000000 0.000000 0.009775 
0.000000 0.001955 0.002933 0.000000 0.000000 0.000000 0.000978 0.010753 
0.000000 0.000978 0.003910 0.000000 0.000000 0.000000 0.000978 0.011730 
0.000000 0.000000 0.002933 0.000000 0.000000 0.000000 0.000000 0.011730 
0.000000 0.000000 0.003910 0.000000 0.000000 0.000000 0.000000 0.012708 
0.000000 0.000000 0.002933 0.000978 0.000000 0.000000 0.000000 0.012708 
0.000000 0.000000 0.001955 0.000978 0.000000 0.000000 0.000000 0.012708 
0.000000 0.000000 0.000978 0.002933 0.000000 0.000000 0.000000 0.012708 
0.000000 0.000000 0.000000 0.002933 0.000000 0.000000 0.000000 0.011730 
0.000978 0.000000 0.000000 0.002933 0.000000 0.000000 0.000000 0.010753 
0.001955 0.000000 0.000000 0.001955 0.000000 0.000000 0.000000 0.008798 
0.002933 0.000000 0.000000 0.000978 0.000000 0.000000 0.000000 0.006843 
0.003910 0.000000 0.000000 0.000000 0.000000 0.000000 0.000000 0.005865 
0.004888 0.000978 0.000000 0.000000 0.000000 0.000000 0.000000 0.001955 
0.005865 0.000978 0.000000 0.000000 0.000000 0.000000 0.000000 0.000000 
0.006843 0.001955 0.000000 0.000000 0.000000 0.000000 0.000000 0.000000 
0.005865 0.001955 0.000000 0.000000 0.000000 0.000000 0.000000 0.000000 
0.005865 0.002933 0.000000 0.000000 0.000000 0.000000 0.000000 0.000000 
0.005865 0.001955 0.000978 0.000000 0.000000 0.000000 0.000000 0.000000 
0.004888 0.001955 0.000978 0.000000 0.000000 0.000000 0.000000 0.000000 
0.004888 0.000000 0.001955 0.000000 0.000000 0.000000 0.000000 0.000000 
0.004888 0.000000 0.002933 0.000000 0.000000 0.000000 0.000000 0.000000 
0.006843 0.000000 0.001955 0.000000 0.000000 0.000000 0.000000 0.000978 
0.008798 0.000000 0.001955 0.000978 0.000000 0.000000 0.000000 0.000978 
0.009775 0.000000 0.000978 0.001955 0.000000 0.000000 0.000000 0.000978 
0.012708 0.000000 0.000000 0.001955 0.000000 0.000000 0.000000 0.000978 
0.013685 0.000000 0.000000 0.002933 0.000000 0.000000 0.000000 0.000978 
0.016618 0.000000 0.000000 0.001955 0.000978 0.000000 0.000000 0.000000 
0.016618 0.000000 0.000000 0.000978 0.000978 0.000000 0.000000 0.000000 
0.016618 0.000978 0.000000 0.000000 0.000978 0.000000 0.000000 0.000000 
0.016618 0.002933 0.000000 0.000000 0.001955 0.000000 0.000000 0.000000 
0.017595 0.003910 0.000000 0.000000 0.000978 0.000000 0.000000 0.000000 
0.015640 0.004888 0.000000 0.000000 0.000000 0.000000 0.000000 0.000000 
0.014663 0.005865 0.000000 0.000000 0.000000 0.000000 0.000000 0.000000 
0.012708 0.006843 0.000000 0.000000 0.000000 0.000000 0.000000 0.000000 
0.010753 0.006843 0.000978 0.000000 0.000000 0.000000 0.000000 0.000000 
0.007820 0.006843 0.001955 0.000000 0.000000 0.000000 0.000978 0.000000 
0.005865 0.004888 0.002933 0.000000 0.000000 0.000000 0.000978 0.000000 
0.003910 0.004888 0.002933 0.000000 0.000000 0.000000 0.000000 0.000000 
0.004888 0.004888 0.002933 0.000000 0.000000 0.000000 0.000000 0.000000 
0.003910 0.004888 0.001955 0.000000 0.000000 0.000000 0.000000 0.000000 
0.003910 0.004888 0.000978 0.000000 0.000000 0.000000 0.000000 0.000000 
0.003910 0.005865 0.000000 0.000978 0.000000 0.000000 0.000000 0.000000 
0.003910 0.007820 0.000000 0.000978 0.000000 0.000000 0.000000 0.000000 
0.003910 0.008798 0.000000 0.000000 0.000000 0.000000 0.000000 0.000000 
0.004888 0.010753 0.000000 0.000000 0.000978 0.000000 0.000000 0.000000 
0.003910 0.011730 0.000000 0.000000 0.000000 0.000000 0.000000 0.000000 
0.003910 0.012708 0.000000 0.000000 0.000978 0.000000 0.000000 0.000000 
0.002933 0.013685 0.000000 0.000000 0.000978 0.000000 0.000000 0.000000 
0.002933 0.014663 0.000978 0.000000 0.000000 0.000000 0.000000 0.000000 
0.001955 0.015640 0.002933 0.000000 0.000000 0.000978 0.000000 0.000000 
0.000000 0.015640 0.004888 0.000000 0.000000 0.000978 0.000000 0.000000 
0.000000 0.014663 0.006843 0.000000 0.000000 0.001955 0.000000 0.000000 
0.000000 0.014663 0.007820 0.000000 0.000000 0.000978 0.000000 0.000000 
0.000000 0.013685 0.008798 0.000000 0.000000 0.001955 0.000000 0.000000 
0.000000 0.011730 0.010753 0.000000 0.000000 0.000978 0.000978 0.000000 
0.000000 0.010753 0.010753 0.000000 0.000000 0.000000 0.000978 0.000000 
0.000000 0.007820 0.012708 0.000000 0.000000 0.000000 0.001955 0.000000 
0.000000 0.005865 0.013685 0.000000 0.000000 0.000000 0.001955 0.000000 
0.000000 0.003910 0.013685 0.000000 0.000000 0.000000 0.001955 0.000000 
0.000000 0.001955 0.013685 0.000978 0.000000 0.000000 0.000978 0.000000 
0.000000 0.000000 0.012708 0.002933 0.000000 0.000000 0.000000 0.000000 
0.000000 0.000000 0.012708 0.002933 0.000000 0.000000 0.000000 0.000000 
0.000000 0.000000 0.011730 0.004888 0.000000 0.000000 0.000000 0.000978 
0.000000 0.000000 0.010753 0.004888 0.000000 0.000000 0.000000 0.000000 
0.000000 0.000000 0.010753 0.005865 0.000000 0.000000 0.000000 0.000000 
0.000000 0.000000 0.008798 0.005865 0.000000 0.000000 0.000000 0.000000 
0.000000 0.000000 0.007820 0.005865 0.000000 0.000000 0.000000 0.000000 
0.000000 0.000000 0.006843 0.005865 0.000000 0.000000 0.000000 0.000000 
0.000000 0.000000 0.006843 0.006843 0.000000 0.000000 0.000000 0.000000 
0.000000 0.000000 0.005865 0.005865 0.000000 0.000000 0.000000 0.000000 
0.000000 0.000978 0.006843 0.004888 0.000000 0.000000 0.000000 0.000000 
0.000000 0.000978 0.005865 0.005865 0.000000 0.000000 0.000000 0.000000 
0.000000 0.000978 0.005865 0.005865 0.000000 0.000000 0.000000 0.000000 
0.000000 0.001955 0.005865 0.006843 0.000000 0.000000 0.000000 0.000000 
0.000000 0.000978 0.005865 0.006843 0.000000 0.000000 0.000000 0.000000 
TURN 18
0.000000 0.000000 0.003910 0.014663 0.000000 0.000000 0.000000 0.000978 
0.000000 0.000000 0.001955 0.013685 0.000000 0.000000 0.000000 0.000000 
0.000000 0.000000 0.000000 0.013685 0.000000 0.000000 0.000000 0.000000 
0.000000 0.000000 0.000000 0.013685 0.000000 0.000000 0.000000 0.000000 
0.000000 0.000000 0.000000 0.012708 0.000978 0.000000 0.000000 0.000000 
0.000000 0.000000 0.000000 0.012708 0.000978 0.000000 0.000000 0.000000 
0.000000 0.000000 0.000000 0.010753 0.000000 0.000000 0.000000 0.000000 
0.000000 0.000000 0.000000 0.008798 0.000000 0.000000 0.000000 0.000000 
0.000000 0.000978 0.000000 0.008798 0.000000 0.000000 0.000000 0.000000 
0.000000 0.000978 0.000978 0.008798 0.000000 0.000000 0.000978 0.000000 
0.000000 0.000000 0.000978 0.008798 0.000000 0.000000 0.001955 0.000000 
0.000000 0.000000 0.001955 0.009775 0.000000 0.000000 0.002933 0.000000 
0.000000 0.000000 0.001955 0.010753 0.000000 0.000000 0.003910 0.000000 
0.000000 0.000000 0.002933 0.010753 0.000000 0.000000 0.003910 0.000000 
0.000000 0.000000 0.001955 0.011730 0.000978 0.000000 0.003910 0.000978 
0.000000 0.000000 0.000978 0.010753 0.002933 0.000000 0.002933 0.000978 
0.000000 0.000000 0.000000 0.011730 0.004888 0.000000 0.000978 0.001955 
0.000000 0.000000 0.000000 0.010753 0.006843 0.000000 0.000000 0.002933 
0.000000 0.000000 0.000000 0.008798 0.008798 0.000000 0.000000 0.001955 
0.000000 0.000000 0.000000 0.006843 0.009775 0.000000 0.000000 0.000978 
0.000000 0.000000 0.000000 0.003910 0.010753 0.000000 0.000000 0.000000 
0.000000 0.000000 0.000000 0.001955 0.010753 0.000000 0.000000 0.000000 
0.000000 0.000000 0.000000 0.000000 0.009775 0.000000 0.000000 0.000000 
0.000000 0.000000 0.000000 0.000000 0.007820 0.000978 0.000000 0.000000 
0.000000 0.000978 0.000000 0.000000 0.005865 0.001955 0.000000 0.000000 
0.000000 0.000000 0.000000 0.000000 0.003910 0.001955 0.000978 0.000000 
0.000000 0.000000 0.000978 0.000000 0.002933 0.000978 0.001955 0.000000 
0.000000 0.000000 0.000978 0.000000 0.001955 0.000000 0.002933 0.000000 
0.000000 0.000000 0.000978 0.000000 0.001955 0.000000 0.002933 0.000000 
0.000000 0.000000 0.000978 0.000000 0.002933 0.000000 0.002933 0.000978 
0.000000 0.000000 0.000000 0.000000 0.003910 0.000000 0.000978 0.001955 
0.000000 0.000000 0.000000 0.000978 0.004888 0.000000 0.000000 0.002933 
0.000000 0.000000 0.000000 0.000000 0.004888 0.000000 0.000000 0.002933 
0.000000 0.000000 0.000000 0.000000 0.005865 0.001955 0.000000 0.002933 
0.000000 0.000000 0.000000 0.000000 0.005865 0.001955 0.000000 0.001955 
0.000000 0.000000 0.000000 0.000000 0.004888 0.005865 0.000000 0.000000 
0.000000 0.000000 0.000000 0.000000 0.003910 0.006843 0.000000 0.000000 
0.000000 0.000000 0.000000 0.000000 0.000978 0.008798 0.000000 0.000000 
0.000000 0.000978 0.000000 0.000000 0.000000 0.010753 0.000000 0.000000 
0.000000 0.000978 0.000000 0.000000 0.000000 0.010753 0.000000 0.000000 
0.000000 0.000978 0.000000 0.000000 0.000000 0.010753 0.000978 0.000000 
0.000000 0.000000 0.000978 0.000000 0.000000 0.009775 0.001955 0.000000 
0.000000 0.000000 0.000978 0.000000 0.000000 0.007820 0.001955 0.000000 
0.000000 0.000000 0.000978 0.000000 0.000000 0.005865 0.002933 0.000000 
0.000000 0.000000 0.000000 0.000000 0.000000 0.004888 0.001955 0.000978 
0.000000 0.000000 0.000000 0.000000 0.000000 0.002933 0.000000 0.002933 
0.000000 0.000000 0.000000 0.000000 0.000000 0.003910 0.000000 0.002933 
0.000000 0.000000 0.000000 0.000000 0.000000 0.003910 0.000000 0.001955 
0.000000 0.000000 0.000000 0.000000 0.000000 0.005865 0.000000 0.000978 
0.000978 0.000000 0.000000 0.000000 0.000000 0.006843 0.000000 0.000000 
0.000978 0.000000 0.000000 0.000000 0.000000 0.006843 0.000000 0.000000 
0.000000 0.000978 0.000000 0.000000 0.000000 0.007820 0.000000 0.000000 
0.000000 0.001955 0.000000 0.000000 0.000000 0.006843 0.000978 0.000000 
0.000000 0.001955 0.000978 0.000000 0.000000 0.005865 0.002933 0.000000 
0.000000 0.000978 0.000978 0.000000 0.000000 0.004888 0.003910 0.000000 
0.000000 0.000000 0.000978 0.000000 0.000000 0.001955 0.004888 0.000000 
0.000000 0.000000 0.000978 0.000000 0.000000 0.000000 0.005865 0.000000 
0.000000 0.000000 0.000978 0.000000 0.000000 0.000000 0.005865 0.000978 
0.000000 0.000000 0.000000 0.000000 0.000000 0.000000 0.004888 0.000978 
0.000000 0.000000 0.000000 0.000000 0.000000 0.000000 0.004888 0.001955 
0.000000 0.000000 0.000000 0.000000 0.000000 0.000000 0.002933 0.001955 
0.000000 0.000000 0.000000 0.000000 0.000000 0.000000 0.002933 0.000978 
0.000978 0.000000 0.000000 0.000000 0.000000 0.000000 0.002933 0.000000 
0.000978 0.000978 0.000000 0.000000 0.000000 0.000000 0.003910 0.000000 
0.001955 0.001955 0.000000 0.000000 0.000000 0.000000 0.005865 0.000000 
0.000978 0.002933 0.000000 0.000000 0.000000 0.000000 0.007820 0.000000 
0.000000 0.003910 0.000000 0.000000 0.000000 0.000000 0.009775 0.000000 
0.000000 0.003910 0.000000 0.000000 0.000000 0.000000 0.010753 0.000000 
0.000000 0.002933 0.000978 0.000000 0.000000 0.000000 0.012708 0.000000 
0.000000 0.001955 0.001955 0.000000 0.000000 0.000000 0.013685 0.000000 
0.000000 0.000978 0.001955 0.000000 0.000000 0.000000 0.014663 0.000000 
0.000000 0.000000 0.001955 0.000000 0.000000 0.000000 0.013685 0.000000 
0.000000 0.000000 0.000978 0.000000 0.000000 0.000000 0.012708 0.000978 
0.000000 0.000000 0.000000 0.000000 0.000000 0.000000 0.010753 0.001955 
0.000000 0.000000 0.000000 0.000000 0.000000 0.000000 0.008798 0.001955 
0.000000 0.000000 0.000000 0.000000 0.000000 0.000000 0.005865 0.001955 
0.000000 0.000000 0.000000 0.000000 0.000000 0.000000 0.004888 0.000978 
0.000000 0.000978 0.000000 0.000000 0.000000 0.000000 0.003910 0.000000 
0.000978 0.001955 0.000000 0.000000 0.000000 0.000000 0.004888 0.000000 
0.000000 0.002933 0.000000 0.000000 0.000000 0.000000 0.004888 0.000000 
0.000000 0.003910 0.000000 0.000000 0.000000 0.000000 0.005865 0.000000 
0.000000 0.004888 0.000978 0.000000 0.000000 0.000000 0.006843 0.000000 
0.000000 0.004888 0.000978 0.000000 0.000000 0.000000 0.005865 0.000000 
0.000000 0.003910 0.001955 0.000000 0.000000 0.000000 0.006843 0.000000 
0.000000 0.001955 0.002933 0.000000 0.000000 0.000000 0.006843 0.000978 
0.000000 0.000978 0.002933 0.000000 0.000000 0.000000 0.004888 0.001955 
0.000000 0.000000 0.003910 0.000000 0.000000 0.000000 0.004888 0.003910 
0.000000 0.000000 0.001955 0.000000 0.000000 0.000000 0.001955 0.005865 
0.000000 0.000000 0.000978 0.000000 0.000000 0.000000 0.000000 0.006843 
0.000000 0.000000 0.000000 0.000978 0.000000 0.000000 0.000000 0.007820 
0.000000 0.000000 0.000000 0.000000 0.000000 0.000000 0.000000 0.006843 
0.000000 0.000000 0.000000 0.000000 0.000000 0.000000 0.000000 0.007820 
0.000000 0.000000 0.000000 0.000000 0.000000 0.000000 0.000000 0.006843 
0.000000 0.000978 0.000000 0.000000 0.000000 0.000000 0.000000 0.006843 
0.000000 0.002933 0.000000 0.000000 0.000000 0.000000 0.000000 0.005865 
0.000000 0.003910 0.000000 0.000000 0.000000 0.000000 0.000000 0.004888 
0.000000 0.003910 0.000978 0.000000 0.000000 0.000000 0.000000 0.004888 
0.000000 0.003910 0.001955 0.000000 0.000000 0.000000 0.000000 0.007820 
0.000000 0.002933 0.002933 0.000000 0.000000 0.000000 0.000000 0.007820 
0.000000 0.001955 0.002933 0.000000 0.000000 0.000000 0.000978 0.010753 
0.000000 0.000000 0.003910 0.000000 0.000000 0.000000 0.000978 0.010753 
0.000000 0.000000 0.003910 0.000000 0.000000 0.000000 0.000978 0.012708 
0.000000 0.000000 0.003910 0.000978 0.000000 0.000000 0.000000 0.013685 
0.000000 0.000000 0.001955 0.001955 0.000000 0.000000 0.000000 0.014663 
0.000000 0.000000 0.000978 0.001955 0.000000 0.000000 0.000000 0.014663 
0.000000 0.000000 0.000000 0.001955 0.000000 0.000000 0.000000 0.013685 
0.000000 0.000000 0.000000 0.000978 0.000000 0.000000 0.000000 0.012708 
0.000978 0.000000 0.000000 0.000000 0.000000 0.000000 0.000000 0.010753 
0.000978 0.000000 0.000000 0.000000 0.000000 0.000000 0.000000 0.009775 
0.000978 0.000978 0.000000 0.000000 0.000000 0.000000 0.000000 0.006843 
0.000978 0.002933 0.000000 0.000000 0.000000 0.000000 0.000000 0.004888 
0.000000 0.002933 0.000000 0.000000 0.000000 0.000000 0.000000 0.003910 
0.000000 0.002933 0.000000 0.000000 0.000000 0.000000 0.000000 0.002933 
0.000000 0.001955 0.001955 0.000000 0.000000 0.000000 0.000000 0.003910 
0.000000 0.000978 0.002933 0.000000 0.000000 0.000000 0.000000 0.002933 
0.000000 0.000000 0.002933 0.000000 0.000000 0.000000 0.000000 0.003910 
0.000000 0.000000 0.002933 0.000000 0.000000 0.000000 0.000000 0.003910 
0.000000 0.000000 0.001955 0.000978 0.000000 0.000000 0.000000 0.003910 
0.000978 0.000000 0.000978 0.001955 0.000000 0.000000 0.000000 0.004888 
0.002933 0.000000 0.000000 0.001955 0.000000 0.000000 0.000000 0.003910 
0.004888 0.000000 0.000000 0.001955 0.000000 0.000000 0.000000 0.003910 
0.006843 0.000000 0.000000 0.002933 0.000000 0.000000 0.000000 0.002933 
0.008798 0.000000 0.000000 0.000978 0.000000 0.000000 0.000000 0.000978 
0.010753 0.000000 0.000000 0.000978 0.000978 0.000000 0.000000 0.000000 
0.012708 0.000000 0.000000 0.000000 0.000978 0.000000 0.000000 0.000000 
0.012708 0.000978 0.000000 0.000000 0.000978 0.000000 0.000000 0.000000 
0.013685 0.001955 0.000000 0.000000 0.000000 0.000000 0.000000 0.000000 
0.012708 0.002933 0.000000 0.000000 0.000000 0.000000 0.000000 0.000000 
0.011730 0.002933 0.000000 0.000000 0.000000 0.000000 0.000000 0.000000 
0.011730 0.002933 0.000000 0.000000 0.000000 0.000000 0.000000 0.000000 
0.010753 0.002933 0.000000 0.000000 0.000000 0.000000 0.000000 0.000000 
0.009775 0.001955 0.001955 0.000000 0.000000 0.000000 0.000000 0.000000 
0.008798 0.000978 0.001955 0.000000 0.000000 0.000000 0.000000 0.000000 
0.008798 0.000978 0.001955 0.000000 0.000000 0.000000 0.000000 0.000000 
0.008798 0.000000 0.002933 0.000000 0.000000 0.000000 0.000000 0.000000 
0.008798 0.000000 0.001955 0.000000 0.000000 0.000000 0.000000 0.000000 
0.009775 0.000000 0.000000 0.000978 0.000000 0.000000 0.000000 0.000978 
0.010753 0.000000 0.000000 0.001955 0.000000 0.000000 0.000000 0.000978 
0.009775 0.000978 0.000000 0.000978 0.000000 0.000000 0.000000 0.000000 
0.010753 0.001955 0.000000 0.000978 0.000000 0.000000 0.000000 0.000000 
0.009775 0.004888 0.000000 0.000000 0.000000 0.000000 0.000000 0.000000 
0.009775 0.005865 0.000000 0.000000 0.000978 0.000000 0.000000 0.000000 
0.010753 0.007820 0.000000 0.000000 0.000978 0.000000 0.000000 0.000000 
0.009775 0.008798 0.000000 0.000000 0.000978 0.000000 0.000000 0.000000 
0.006843 0.010753 0.000000 0.000000 0.000000 0.000000 0.000000 0.000000 
0.005865 0.012708 0.000000 0.000000 0.000000 0.000978 0.000000 0.000000 
0.002933 0.012708 0.000000 0.000000 0.000000 0.000978 0.000000 0.000000 
0.000978 0.013685 0.000978 0.000000 0.000000 0.001955 0.000000 0.000000 
0.000000 0.013685 0.002933 0.000000 0.000000 0.000978 0.000000 0.000000 
0.000000 0.012708 0.003910 0.000000 0.000000 0.000000 0.000000 0.000000 
0.000000 0.010753 0.005865 0.000000 0.000000 0.000000 0.000978 0.000000 
0.000000 0.009775 0.006843 0.000000 0.000000 0.000000 0.000978 0.000000 
0.000000 0.009775 0.006843 0.000000 0.000000 0.000000 0.000978 0.000000 
0.000000 0.007820 0.007820 0.000000 0.000000 0.000000 0.000000 0.000000 
0.000000 0.006843 0.006843 0.000000 0.000000 0.000000 0.000000 0.000000 
0.000000 0.005865 0.006843 0.000978 0.000000 0.000000 0.000000 0.000000 
0.000000 0.005865 0.005865 0.001955 0.000000 0.000000 0.000000 0.000000 
0.000000 0.005865 0.005865 0.000000 0.000000 0.000000 0.000000 0.000000 
0.000000 0.006843 0.004888 0.000000 0.000000 0.000000 0.000000 0.000000 
0.000000 0.006843 0.005865 0.000000 0.000000 0.000000 0.000000 0.000000 
0.000000 0.007820 0.004888 0.000000 0.000000 0.000000 0.000000 0.000000 
0.000000 0.006843 0.005865 0.000000 0.000000 0.000000 0.000000 0.000000 
0.000000 0.005865 0.006843 0.000000 0.000000 0.000000 0.000000 0.000000 
0.000000 0.006843 0.008798 0.000000 0.000000 0.000000 0.000000 0.000000 
0.000000 0.006843 0.009775 0.000000 0.000000 0.000978 0.000000 0.000000 
0.000000 0.005865 0.010753 0.000000 0.000000 0.000978 0.000000 0.000000 
0.000000 0.004888 0.010753 0.000000 0.000000 0.000978 0.000000 0.000000 
0.000000 0.003910 0.010753 0.000000 0.000000 0.000978 0.000978 0.000000 
0.000000 0.002933 0.011730 0.000000 0.000000 0.000978 0.000978 0.000000 
0.000000 0.000978 0.012708 0.000978 0.000000 0.000000 0.001955 0.000000 
0.000000 0.000000 0.012708 0.002933 0.000000 0.000000 0.002933 0.000000 
0.000000 0.000000 0.011730 0.004888 0.000000 0.000000 0.002933 0.000000 
0.000000 0.000000 0.012708 0.006843 0.000000 0.000000 0.002933 0.000000 
0.000000 0.000000 0.010753 0.009775 0.000000 0.000000 0.001955 0.000000 
0.000000 0.000000 0.009775 0.010753 0.000000 0.000000 0.001955 0.000000 
0.000000 0.000000 0.007820 0.011730 0.000000 0.000000 0.000000 0.000978 
0.000000 0.000000 0.004888 0.012708 0.000000 0.000000 0.000000 0.000000 
0.000000 0.000000 0.003910 0.013685 0.000000 0.000000 0.000000 0.000978 
0.000000 0.000000 0.001955 0.013685 0.000000 0.000000 0.000000 0.000000 
0.000000 0.000000 0.000978 0.013685 0.000000 0.000000 0.000000 0.000000 
TURN 19
0.000000 0.001955 0.004888 0.004888 0.000000 0.000978 0.000978 0.000000 
0.000000 0.001955 0.003910 0.004888 0.000000 0.000000 0.000000 0.000000 
0.000000 0.000978 0.003910 0.005865 0.000000 0.000000 0.000978 0.000000 
0.000000 0.000978 0.004888 0.005865 0.000000 0.000000 0.001955 0.000000 
0.000000 0.000000 0.004888 0.008798 0.000000 0.000000 0.002933 0.000000 
0.000000 0.000000 0.003910 0.008798 0.000000 0.000000 0.002933 0.000000 
0.000000 0.000000 0.003910 0.009775 0.000000 0.000000 0.003910 0.000000 
0.000000 0.000000 0.003910 0.011730 0.000000 0.000000 0.003910 0.000000 
0.000000 0.000000 0.003910 0.012708 0.000000 0.000000 0.003910 0.000000 
0.000000 0.000000 0.002933 0.012708 0.000000 0.000000 0.003910 0.000000 
0.000000 0.000000 0.000978 0.013685 0.000000 0.000000 0.001955 0.000978 
0.000000 0.000000 0.001955 0.013685 0.000000 0.000000 0.001955 0.000978 
0.000000 0.000000 0.000000 0.013685 0.001955 0.000000 0.000000 0.001955 
0.000000 0.000000 0.000000 0.012708 0.002933 0.000000 0.000000 0.001955 
0.000000 0.000000 0.000000 0.012708 0.003910 0.000000 0.000000 0.001955 
0.000000 0.000000 0.000000 0.011730 0.005865 0.000000 0.000000 0.001955 
0.000000 0.000000 0.000000 0.010753 0.006843 0.000000 0.000000 0.001955 
0.000000 0.000000 0.000000 0.008798 0.007820 0.000000 0.000000 0.000978 
0.000000 0.000000 0.000000 0.006843 0.007820 0.000000 0.000000 0.000000 
0.000000 0.000000 0.000000 0.004888 0.008798 0.000000 0.000000 0.000000 
0.000000 0.000000 0.000000 0.002933 0.008798 0.000000 0.000000 0.000000 
0.000000 0.000000 0.000000 0.000978 0.008798 0.000000 0.000000 0.000000 
0.000000 0.000000 0.000000 0.000000 0.007820 0.000000 0.000000 0.000000 
0.000000 0.000000 0.000000 0.000000 0.006843 0.000978 0.000000 0.000000 
0.000000 0.000000 0.000000 0.000000 0.005865 0.000000 0.000000 0.000000 
0.000000 0.000978 0.000000 0.000000 0.005865 0.001955 0.000000 0.000000 
0.000000 0.000000 0.000000 0.000000 0.003910 0.001955 0.000000 0.000000 
0.000000 0.000000 0.000000 0.000000 0.001955 0.001955 0.000000 0.000000 
0.000000 0.000000 0.000978 0.000000 0.000978 0.001955 0.000978 0.000000 
0.000000 0.000000 0.000978 0.000000 0.000000 0.001955 0.001955 0.000000 
0.000000 0.000000 0.000978 0.000000 0.000000 0.001955 0.001955 0.000000 
0.000000 0.000000 0.000978 0.000000 0.000000 0.000978 0.002933 0.000000 
0.000000 0.000000 0.000978 0.000000 0.000000 0.000978 0.001955 0.000000 
0.000000 0.000000 0.000978 0.000000 0.000000 0.000978 0.001955 0.000000 
0.000000 0.000000 0.000000 0.000000 0.000000 0.000000 0.000978 0.001955 
0.000000 0.000000 0.000000 0.000000 0.000000 0.000000 0.000978 0.001955 
0.000000 0.000000 0.000000 0.000000 0.000000 0.000000 0.000000 0.002933 
0.000000 0.000000 0.000000 0.000000 0.000000 0.000000 0.000000 0.001955 
0.000000 0.000000 0.000000 0.000000 0.000000 0.000978 0.000000 0.002933 
0.000000 0.000000 0.000000 0.000000 0.000000 0.001955 0.000000 0.002933 
0.000000 0.000000 0.000000 0.000000 0.000000 0.001955 0.000000 0.002933 
0.000000 0.000000 0.000000 0.000000 0.000000 0.003910 0.000000 0.002933 
0.000000 0.000000 0.000000 0.000000 0.000000 0.004888 0.000000 0.002933 
0.000000 0.000000 0.000000 0.000000 0.000000 0.004888 0.000000 0.001955 
0.000000 0.000000 0.000000 0.000000 0.000000 0.005865 0.000000 0.000978 
0.000000 0.000000 0.000000 0.000000 0.000000 0.005865 0.000000 0.000000 
0.000000 0.000000 0.000000 0.000000 0.000000 0.006843 0.000000 0.000000 
0.000000 0.000000 0.000000 0.000000 0.000000 0.006843 0.000000 0.000000 
0.000978 0.000000 0.000000 0.000000 0.000000 0.006843 0.000000 0.000000 
0.000000 0.000978 0.000000 0.000000 0.000000 0.006843 0.000000 0.000000 
0.000000 0.000978 0.000000 0.000000 0.000000 0.006843 0.000000 0.000000 
0.000000 0.000978 0.000000 0.000000 0.000000 0.006843 0.000000 0.000000 
0.000000 0.001955 0.000000 0.000000 0.000000 0.006843 0.000978 0.000000 
0.000000 0.001955 0.000000 0.000000 0.000000 0.005865 0.001955 0.000000 
0.000000 0.000978 0.000000 0.000000 0.000000 0.004888 0.001955 0.000000 
0.000000 0.000978 0.000000 0.000000 0.000000 0.003910 0.003910 0.000000 
0.000000 0.000978 0.000000 0.000000 0.000000 0.001955 0.003910 0.000000 
0.000000 0.000000 0.000978 0.000000 0.000000 0.000978 0.005865 0.000000 
0.000000 0.000000 0.000978 0.000000 0.000000 0.000000 0.006843 0.000000 
0.000000 0.000000 0.000978 0.000000 0.000000 0.000000 0.006843 0.000000 
0.000000 0.000000 0.000978 0.000000 0.000000 0.000000 0.007820 0.000000 
0.000000 0.000000 0.000978 0.000000 0.000000 0.000000 0.008798 0.000000 
0.000000 0.000000 0.000978 0.000000 0.000000 0.000000 0.008798 0.000000 
0.000000 0.000000 0.000000 0.000000 0.000000 0.000000 0.007820 0.000000 
0.000000 0.000000 0.000000 0.000000 0.000000 0.000000 0.006843 0.000978 
0.000000 0.000000 0.000000 0.000000 0.000000 0.000000 0.006843 0.001955 
0.000000 0.000000 0.000000 0.000000 0.000000 0.000000 0.006843 0.000978 
0.000000 0.000000 0.000000 0.000000 0.000000 0.000000 0.006843 0.000978 
0.000000 0.000000 0.000000 0.000000 0.000000 0.000000 0.005865 0.001955 
0.000000 0.000000 0.000000 0.000000 0.000000 0.000000 0.004888 0.000978 
0.000000 0.000000 0.000000 0.000000 0.000000 0.000000 0.004888 0.000000 
0.000000 0.000000 0.000000 0.000000 0.000000 0.000000 0.003910 0.000000 
0.000000 0.000978 0.000000 0.000000 0.000000 0.000000 0.003910 0.000000 
0.000978 0.001955 0.000000 0.000000 0.000000 0.000000 0.005865 0.000000 
0.000978 0.001955 0.000000 0.000000 0.000000 0.000000 0.004888 0.000000 
0.000000 0.002933 0.000000 0.000000 0.000000 0.000000 0.006843 0.000000 
0.000000 0.002933 0.000000 0.000000 0.000000 0.000000 0.006843 0.000000 
0.000000 0.003910 0.000000 0.000000 0.000000 0.000000 0.006843 0.000000 
0.000000 0.003910 0.000000 0.000000 0.000000 0.000000 0.007820 0.000000 
0.000000 0.003910 0.000000 0.000000 0.000000 0.000000 0.007820 0.000000 
0.000000 0.004888 0.000000 0.000000 0.000000 0.000000 0.006843 0.000000 
0.000000 0.003910 0.001955 0.000000 0.000000 0.000000 0.007820 0.000000 
0.000000 0.003910 0.000978 0.000000 0.000000 0.000000 0.006843 0.000000 
0.000000 0.002933 0.001955 0.000000 0.000000 0.000000 0.006843 0.000000 
0.000000 0.001955 0.002933 0.000000 0.000000 0.000000 0.006843 0.000000 
0.000000 0.000978 0.002933 0.000000 0.000000 0.000000 0.005865 0.000978 
0.000000 0.000000 0.002933 0.000000 0.000000 0.000000 0.004888 0.001955 
0.000000 0.000000 0.002933 0.000000 0.000000 0.000000 0.003910 0.002933 
0.000000 0.000000 0.001955 0.000000 0.000000 0.000000 0.002933 0.003910 
0.000000 0.000000 0.001955 0.000000 0.000000 0.000000 0.001955 0.004888 
0.000000 0.000000 0.000978 0.000000 0.000000 0.000000 0.000000 0.005865 
0.000000 0.000000 0.000000 0.000000 0.000000 0.000000 0.000000 0.006843 
0.000000 0.000000 0.000000 0.000000 0.000000 0.000000 0.000000 0.007820 
0.000000 0.000000 0.000000 0.000000 0.000000 0.000000 0.000000 0.007820 
0.000000 0.000000 0.000000 0.000000 0.000000 0.000000 0.000000 0.008798 
0.000000 0.000000 0.000000 0.000000 0.000000 0.000000 0.000000 0.007820 
0.000000 0.000000 0.000000 0.000000 0.000000 0.000000 0.000000 0.008798 
0.000000 0.000978 0.000000 0.000000 0.000000 0.000000 0.000000 0.006843 
0.000000 0.000978 0.000000 0.000000 0.000000 0.000000 0.000000 0.006843 
0.000000 0.001955 0.000000 0.000000 0.000000 0.000000 0.000000 0.006843 
0.000000 0.002933 0.000000 0.000000 0.000000 0.000000 0.000000 0.005865 
0.000000 0.002933 0.000000 0.000000 0.000000 0.000000 0.000000 0.004888 
0.000000 0.003910 0.000978 0.000000 0.000000 0.000000 0.000000 0.005865 
0.000000 0.002933 0.001955 0.000000 0.000000 0.000000 0.000000 0.006843 
0.000000 0.001955 0.002933 0.000000 0.000000 0.000000 0.000000 0.007820 
0.000000 0.001955 0.002933 0.000000 0.000000 0.000000 0.000978 0.007820 
0.000000 0.000978 0.002933 0.000000 0.000000 0.000000 0.000978 0.008798 
0.000000 0.000000 0.003910 0.000000 0.000000 0.000000 0.000000 0.008798 
0.000000 0.000000 0.003910 0.000000 0.000000 0.000000 0.000000 0.009775 
0.000000 0.000000 0.002933 0.000000 0.000000 0.000000 0.000000 0.009775 
0.000000 0.000000 0.001955 0.000978 0.000000 0.000000 0.000000 0.009775 
0.000000 0.000000 0.001955 0.001955 0.000000 0.000000 0.000000 0.009775 
0.000000 0.000000 0.000000 0.000978 0.000000 0.000000 0.000000 0.008798 
0.000000 0.000000 0.000000 0.002933 0.000000 0.000000 0.000000 0.008798 
0.000000 0.000000 0.000000 0.001955 0.000000 0.000000 0.000000 0.007820 
0.000978 0.000000 0.000000 0.001955 0.000000 0.000000 0.000000 0.006843 
0.002933 0.000000 0.000000 0.000978 0.000000 0.000000 0.000000 0.005865 
0.002933 0.000000 0.000000 0.000000 0.000000 0.000000 0.000000 0.002933 
0.004888 0.000000 0.000000 0.000000 0.000000 0.000000 0.000000 0.000978 
0.005865 0.000978 0.000000 0.000000 0.000000 0.000000 0.000000 0.000000 
0.006843 0.000978 0.000000 0.000000 0.000000 0.000000 0.000000 0.000000 
0.006843 0.001955 0.000000 0.000000 0.000000 0.000000 0.000000 0.000000 
0.005865 0.001955 0.000000 0.000000 0.000000 0.000000 0.000000 0.000000 
0.006843 0.001955 0.000000 0.000000 0.000000 0.000000 0.000000 0.000000 
0.006843 0.002933 0.000000 0.000000 0.000000 0.000000 0.000000 0.000000 
0.005865 0.001955 0.000978 0.000000 0.000000 0.000000 0.000000 0.000000 
0.005865 0.001955 0.000978 0.000000 0.000000 0.000000 0.000000 0.000000 
0.004888 0.000978 0.001955 0.000000 0.000000 0.000000 0.000000 0.000000 
0.004888 0.000000 0.001955 0.000000 0.000000 0.000000 0.000000 0.000000 
0.004888 0.000000 0.002933 0.000000 0.000000 0.000000 0.000000 0.000000 
0.004888 0.000000 0.001955 0.000000 0.000000 0.000000 0.000000 0.000000 
0.005865 0.000000 0.001955 0.000000 0.000000 0.000000 0.000000 0.000000 
0.007820 0.000000 0.001955 0.000000 0.000000 0.000000 0.000000 0.000000 
0.007820 0.000000 0.000000 0.000978 0.000000 0.000000 0.000000 0.000000 
0.008798 0.000000 0.000000 0.000978 0.000000 0.000000 0.000000 0.000978 
0.009775 0.000000 0.000000 0.001955 0.000000 0.000000 0.000000 0.000978 
0.009775 0.000000 0.000000 0.000978 0.000000 0.000000 0.000000 0.000000 
0.010753 0.000000 0.000000 0.000978 0.000000 0.000000 0.000000 0.000000 
0.010753 0.000978 0.000000 0.000978 0.000000 0.000000 0.000000 0.000000 
0.010753 0.001955 0.000000 0.000000 0.000978 0.000000 0.000000 0.000000 
0.010753 0.003910 0.000000 0.000000 0.000978 0.000000 0.000000 0.000000 
0.009775 0.004888 0.000000 0.000000 0.001955 0.000000 0.000000 0.000000 
0.008798 0.005865 0.000000 0.000000 0.000978 0.000000 0.000000 0.000000 
0.007820 0.007820 0.000000 0.000000 0.000978 0.000000 0.000000 0.000000 
0.006843 0.008798 0.000000 0.000000 0.000978 0.000000 0.000000 0.000000 
0.005865 0.009775 0.000000 0.000000 0.000000 0.000000 0.000000 0.000000 
0.004888 0.010753 0.000000 0.000000 0.000000 0.000000 0.000000 0.000000 
0.002933 0.011730 0.000000 0.000000 0.000000 0.000978 0.000000 0.000000 
0.001955 0.011730 0.000978 0.000000 0.000000 0.000978 0.000000 0.000000 
0.000978 0.012708 0.000978 0.000000 0.000000 0.000978 0.000000 0.000000 
0.000000 0.012708 0.001955 0.000000 0.000000 0.000978 0.000000 0.000000 
0.000000 0.012708 0.002933 0.000000 0.000000 0.000978 0.000000 0.000000 
0.000000 0.012708 0.003910 0.000000 0.000000 0.000978 0.000000 0.000000 
0.000000 0.012708 0.005865 0.000000 0.000000 0.000978 0.000000 0.000000 
0.000000 0.011730 0.005865 0.000000 0.000000 0.000000 0.000000 0.000000 
0.000000 0.010753 0.006843 0.000000 0.000000 0.000000 0.000978 0.000000 
0.000000 0.009775 0.007820 0.000000 0.000000 0.000000 0.000978 0.000000 
0.000000 0.007820 0.007820 0.000000 0.000000 0.000000 0.000978 0.000000 
0.000000 0.007820 0.009775 0.000000 0.000000 0.000000 0.000978 0.000000 
0.000000 0.005865 0.009775 0.000000 0.000000 0.000000 0.000978 0.000000 
0.000000 0.003910 0.009775 0.000000 0.000000 0.000000 0.000978 0.000000 
0.000000 0.002933 0.010753 0.000000 0.000000 0.000000 0.000978 0.000000 
0.000000 0.001955 0.010753 0.000000 0.000000 0.000000 0.000000 0.000000 
0.000000 0.000978 0.009775 0.001955 0.000000 0.000000 0.000000 0.000000 
0.000000 0.000000 0.009775 0.001955 0.000000 0.000000 0.000000 0.000000 
0.000000 0.000000 0.008798 0.002933 0.000000 0.000000 0.000000 0.000000 
0.000000 0.000000 0.008798 0.003910 0.000000 0.000000 0.000000 0.000978 
0.000000 0.000000 0.008798 0.003910 0.000000 0.000000 0.000000 0.000978 
0.000000 0.000000 0.006843 0.003910 0.000000 0.000000 0.000000 0.000000 
0.000000 0.000000 0.006843 0.004888 0.000000 0.000000 0.000000 0.000000 
0.000000 0.000000 0.005865 0.004888 0.000000 0.000000 0.000000 0.000000 
0.000000 0.000000 0.004888 0.004888 0.000000 0.000000 0.000000 0.000000 
0.000000 0.000000 0.004888 0.005865 0.000000 0.000000 0.000000 0.000000 
0.000000 0.000000 0.003910 0.004888 0.000000 0.000000 0.000000 0.000000 
0.000000 0.000000 0.002933 0.005865 0.000000 0.000000 0.000000 0.000000 
0.000000 0.000000 0.002933 0.004888 0.000000 0.000000 0.000000 0.000000 
0.000000 0.000000 0.001955 0.004888 0.000000 0.000000 0.000000 0.000000 
0.000000 0.000000 0.002933 0.005865 0.000000 0.000000 0.000000 0.000000 
0.000000 0.000000 0.002933 0.005865 0.000000 0.000000 0.000000 0.000000 
0.000000 0.000978 0.001955 0.004888 0.000000 0.000000 0.000000 0.000000 
TURN 20
0.000000 0.000978 0.005865 0.004888 0.000000 0.000000 0.002933 0.000000 
0.000000 0.000000 0.005865 0.005865 0.000000 0.000000 0.002933 0.000000 
0.000000 0.000000 0.005865 0.006843 0.000000 0.000000 0.002933 0.000000 
0.000000 0.000000 0.004888 0.006843 0.000000 0.000000 0.003910 0.000000 
0.000000 0.000000 0.004888 0.008798 0.000000 0.000000 0.003910 0.000000 
0.000000 0.000000 0.003910 0.009775 0.000000 0.000000 0.003910 0.000000 
0.000000 0.000000 0.003910 0.009775 0.000000 0.000000 0.003910 0.000000 
0.000000 0.000000 0.002933 0.011730 0.000000 0.000000 0.002933 0.000978 
0.000000 0.000000 0.001955 0.011730 0.000000 0.000000 0.002933 0.000978 
0.000000 0.000000 0.001955 0.010753 0.000000 0.000000 0.002933 0.000000 
0.000000 0.000000 0.000000 0.012708 0.000000 0.000000 0.000978 0.000978 
0.000000 0.000000 0.000000 0.010753 0.000000 0.000000 0.000000 0.000000 
0.000000 0.000000 0.000000 0.011730 0.000978 0.000000 0.000000 0.000978 
0.000000 0.000000 0.000000 0.011730 0.001955 0.000000 0.000000 0.000978 
0.000000 0.000000 0.000000 0.010753 0.003910 0.000000 0.000000 0.000978 
0.000000 0.000000 0.000000 0.009775 0.003910 0.000000 0.000000 0.001955 
0.000000 0.000000 0.000000 0.008798 0.004888 0.000000 0.000000 0.000978 
0.000000 0.000000 0.000000 0.006843 0.005865 0.000000 0.000000 0.000000 
0.000000 0.000000 0.000000 0.004888 0.006843 0.000000 0.000000 0.000000 
0.000000 0.000000 0.000000 0.004888 0.006843 0.000000 0.000000 0.000000 
0.000000 0.000000 0.000000 0.002933 0.007820 0.000000 0.000000 0.000000 
0.000000 0.000000 0.000000 0.001955 0.007820 0.000000 0.000000 0.000000 
0.000000 0.000000 0.000000 0.000000 0.007820 0.000000 0.000000 0.000000 
0.000000 0.000000 0.000000 0.000000 0.007820 0.000000 0.000000 0.000000 
0.000000 0.000000 0.000000 0.000000 0.006843 0.000000 0.000000 0.000000 
0.000000 0.000000 0.000000 0.000000 0.006843 0.000000 0.000000 0.000000 
0.000000 0.000000 0.000000 0.000000 0.005865 0.001955 0.000000 0.000000 
0.000000 0.000000 0.000000 0.000000 0.004888 0.001955 0.000000 0.000000 
0.000000 0.000000 0.000000 0.000000 0.003910 0.002933 0.000000 0.000000 
0.000000 0.000978 0.000000 0.000000 0.002933 0.002933 0.000000 0.000000 
0.000000 0.000978 0.000000 0.000000 0.000978 0.003910 0.000000 0.000000 
0.000000 0.000000 0.000000 0.000000 0.000978 0.003910 0.000000 0.000000 
0.000000 0.000000 0.000000 0.000000 0.000000 0.004888 0.000000 0.000000 
0.000000 0.000000 0.000000 0.000000 0.000000 0.005865 0.000000 0.000000 
0.000000 0.000000 0.000000 0.000000 0.000000 0.004888 0.000978 0.000000 
0.000000 0.000000 0.000000 0.000000 0.000000 0.004888 0.000978 0.000000 
0.000000 0.000000 0.000000 0.000000 0.000000 0.004888 0.000978 0.000000 
0.000000 0.000000 0.000000 0.000000 0.000000 0.004888 0.001955 0.000000 
0.000000 0.000000 0.000000 0.000000 0.000000 0.003910 0.001955 0.000000 
0.000000 0.000000 0.000000 0.000000 0.000000 0.003910 0.001955 0.000000 
0.000000 0.000000 0.000978 0.000000 0.000000 0.003910 0.001955 0.000000 
0.000000 0.000000 0.000000 0.000000 0.000000 0.002933 0.001955 0.000000 
0.000000 0.000000 0.000978 0.000000 0.000000 0.002933 0.001955 0.000978 
0.000000 0.000000 0.000000 0.000000 0.000000 0.001955 0.001955 0.000978 
0.000000 0.000000 0.000000 0.000000 0.000000 0.000978 0.000978 0.000978 
0.000000 0.000000 0.000000 0.000000 0.000000 0.000978 0.000978 0.001955 
0.000000 0.000000 0.000000 0.000000 0.000000 0.000978 0.000000 0.001955 
0.000000 0.000000 0.000000 0.000000 0.000000 0.000000 0.000000 0.001955 
0.000000 0.000000 0.000000 0.000000 0.000000 0.000000 0.000000 0.001955 
0.000000 0.000000 0.000000 0.000000 0.000000 0.000000 0.000000 0.001955 
0.000000 0.000000 0.000000 0.000000 0.000000 0.000000 0.000000 0.002933 
0.000000 0.000000 0.000000 0.000000 0.000000 0.000978 0.000000 0.002933 
0.000000 0.000000 0.000000 0.000000 0.000000 0.000000 0.000000 0.001955 
0.000000 0.000000 0.000000 0.000000 0.000000 0.000000 0.000000 0.001955 
0.000000 0.000000 0.000000 0.000000 0.000000 0.000000 0.000000 0.000978 
0.000000 0.000000 0.000000 0.000000 0.000000 0.000000 0.000000 0.000978 
0.000000 0.000000 0.000000 0.000000 0.000000 0.000000 0.000000 0.000978 
0.000000 0.000000 0.000000 0.000000 0.000000 0.000000 0.000000 0.000000 
0.000978 0.000000 0.000000 0.000000 0.000000 0.000000 0.000000 0.000000 
0.000000 0.000000 0.000000 0.000000 0.000000 0.000000 0.000000 0.000000 
0.001955 0.000000 0.000000 0.000000 0.000000 0.000000 0.000000 0.000000 
0.001955 0.000978 0.000000 0.000000 0.000000 0.000000 0.000978 0.000000 
0.001955 0.001955 0.000000 0.000000 0.000000 0.000000 0.001955 0.000000 
0.001955 0.001955 0.000000 0.000000 0.000000 0.000000 0.002933 0.000000 
0.000978 0.002933 0.000000 0.000000 0.000000 0.000000 0.003910 0.000000 
0.000000 0.002933 0.000000 0.000000 0.000000 0.000000 0.003910 0.000000 
0.000000 0.002933 0.000000 0.000000 0.000000 0.000000 0.004888 0.000000 
0.000000 0.002933 0.000000 0.000000 0.000000 0.000000 0.006843 0.000000 
0.000000 0.003910 0.000000 0.000000 0.000000 0.000000 0.007820 0.000000 
0.000000 0.003910 0.000000 0.000000 0.000000 0.000000 0.008798 0.000000 
0.000000 0.003910 0.000000 0.000000 0.000000 0.000000 0.008798 0.000000 
0.000000 0.002933 0.000000 0.000000 0.000000 0.000000 0.009775 0.000000 
0.000000 0.002933 0.000978 0.000000 0.000000 0.000000 0.010753 0.000000 
0.000000 0.001955 0.000978 0.000000 0.000000 0.000000 0.009775 0.000000 
0.000000 0.000978 0.001955 0.000000 0.000000 0.000000 0.011730 0.000000 
0.000000 0.000978 0.000978 0.000000 0.000000 0.000000 0.010753 0.000000 
0.000000 0.000000 0.000978 0.000000 0.000000 0.000000 0.010753 0.000000 
0.000000 0.000000 0.001955 0.000000 0.000000 0.000000 0.009775 0.000000 
0.000000 0.000000 0.000978 0.000000 0.000000 0.000000 0.008798 0.000000 
0.000000 0.000000 0.000978 0.000000 0.000000 0.000000 0.007820 0.000978 
0.000000 0.000000 0.000000 0.000000 0.000000 0.000000 0.006843 0.001955 
0.000000 0.000000 0.000000 0.000000 0.000000 0.000000 0.004888 0.001955 
0.000000 0.000000 0.000000 0.000000 0.000000 0.000000 0.003910 0.001955 
0.000000 0.000000 0.000000 0.000000 0.000000 0.000000 0.001955 0.002933 
0.000000 0.000000 0.000000 0.000000 0.000000 0.000000 0.000978 0.002933 
0.000000 0.000000 0.000000 0.000000 0.000000 0.000000 0.000000 0.002933 
0.000000 0.000000 0.000000 0.000000 0.000000 0.000000 0.000000 0.001955 
0.000000 0.000000 0.000000 0.000000 0.000000 0.000000 0.000000 0.001955 
0.000000 0.000000 0.000000 0.000000 0.000000 0.000000 0.000000 0.001955 
0.000000 0.000000 0.000000 0.000000 0.000000 0.000000 0.000000 0.001955 
0.000000 0.000978 0.000000 0.000000 0.000000 0.000000 0.000000 0.001955 
0.000000 0.001955 0.000000 0.000000 0.000000 0.000000 0.000000 0.001955 
0.000000 0.000978 0.000000 0.000000 0.000000 0.000000 0.000000 0.001955 
0.000000 0.002933 0.000000 0.000000 0.000000 0.000000 0.000000 0.001955 
0.000000 0.001955 0.000000 0.000000 0.000000 0.000000 0.000000 0.002933 
0.000000 0.002933 0.000000 0.000000 0.000000 0.000000 0.000000 0.002933 
0.000000 0.002933 0.000000 0.000000 0.000000 0.000000 0.000000 0.002933 
0.000000 0.002933 0.000000 0.000000 0.000000 0.000000 0.000000 0.002933 
0.000000 0.003910 0.000000 0.000000 0.000000 0.000000 0.000000 0.001955 
0.000000 0.003910 0.000000 0.000000 0.000000 0.000000 0.000000 0.002933 
0.000000 0.003910 0.000000 0.000000 0.000000 0.000000 0.000000 0.003910 
0.000000 0.003910 0.000978 0.000000 0.000000 0.000000 0.000000 0.003910 
0.000000 0.003910 0.000978 0.000000 0.000000 0.000000 0.000000 0.003910 
0.000000 0.003910 0.001955 0.000000 0.000000 0.000000 0.000000 0.004888 
0.000000 0.002933 0.002933 0.000000 0.000000 0.000000 0.000000 0.005865 
0.000000 0.002933 0.001955 0.000000 0.000000 0.000000 0.000000 0.004888 
0.000000 0.001955 0.002933 0.000000 0.000000 0.000000 0.000000 0.005865 
0.000000 0.000978 0.002933 0.000000 0.000000 0.000000 0.000000 0.005865 
0.000000 0.000978 0.002933 0.000000 0.000000 0.000000 0.000000 0.005865 
0.000000 0.000000 0.002933 0.000000 0.000000 0.000000 0.000000 0.006843 
0.000000 0.000000 0.002933 0.000000 0.000000 0.000000 0.000000 0.005865 
0.000000 0.000000 0.002933 0.000000 0.000000 0.000000 0.000000 0.005865 
0.000000 0.000000 0.002933 0.000000 0.000000 0.000000 0.000000 0.005865 
0.000000 0.000000 0.002933 0.000000 0.000000 0.000000 0.000000 0.004888 
0.000000 0.000000 0.002933 0.000000 0.000000 0.000000 0.000000 0.005865 
0.000000 0.000000 0.001955 0.001955 0.000000 0.000000 0.000000 0.005865 
0.000000 0.000000 0.001955 0.000978 0.000000 0.000000 0.000000 0.004888 
0.000000 0.000000 0.001955 0.001955 0.000000 0.000000 0.000000 0.004888 
0.000000 0.000000 0.000000 0.001955 0.000000 0.000000 0.000000 0.003910 
0.000000 0.000000 0.000000 0.001955 0.000000 0.000000 0.000000 0.003910 
0.000978 0.000000 0.000000 0.002933 0.000000 0.000000 0.000000 0.003910 
0.000978 0.000000 0.000000 0.002933 0.000000 0.000000 0.000000 0.003910 
0.002933 0.000000 0.000000 0.002933 0.000000 0.000000 0.000000 0.003910 
0.004888 0.000000 0.000000 0.002933 0.000000 0.000000 0.000000 0.001955 
0.004888 0.000000 0.000000 0.001955 0.000000 0.000000 0.000000 0.001955 
0.006843 0.000000 0.000000 0.001955 0.000000 0.000000 0.000000 0.000978 
0.007820 0.000000 0.000000 0.000978 0.000978 0.000000 0.000000 0.000000 
0.008798 0.000000 0.000000 0.000000 0.000978 0.000000 0.000000 0.000000 
0.009775 0.000000 0.000000 0.000000 0.000978 0.000000 0.000000 0.000000 
0.008798 0.000978 0.000000 0.000000 0.000978 0.000000 0.000000 0.000000 
0.009775 0.000978 0.000000 0.000000 0.000978 0.000000 0.000000 0.000000 
0.009775 0.001955 0.000000 0.000000 0.000978 0.000000 0.000000 0.000000 
0.010753 0.001955 0.000000 0.000000 0.000000 0.000000 0.000000 0.000000 
0.010753 0.002933 0.000000 0.000000 0.000000 0.000000 0.000000 0.000000 
0.008798 0.003910 0.000000 0.000000 0.000000 0.000000 0.000000 0.000000 
0.008798 0.003910 0.000000 0.000000 0.000000 0.000000 0.000000 0.000000 
0.008798 0.004888 0.000000 0.000000 0.000000 0.000000 0.000000 0.000000 
0.005865 0.004888 0.000000 0.000000 0.000000 0.000000 0.000000 0.000000 
0.006843 0.004888 0.000978 0.000000 0.000000 0.000000 0.000000 0.000000 
0.004888 0.004888 0.000978 0.000000 0.000000 0.000000 0.000000 0.000000 
0.001955 0.004888 0.000978 0.000000 0.000000 0.000000 0.000000 0.000000 
0.001955 0.003910 0.001955 0.000000 0.000000 0.000000 0.000000 0.000000 
0.000000 0.003910 0.001955 0.000000 0.000000 0.000000 0.000000 0.000000 
0.000000 0.002933 0.001955 0.000000 0.000000 0.000000 0.000000 0.000000 
0.000978 0.001955 0.001955 0.000000 0.000000 0.000000 0.000000 0.000000 
0.000000 0.002933 0.000978 0.000000 0.000000 0.000000 0.000000 0.000000 
0.000000 0.002933 0.000978 0.000000 0.000000 0.000000 0.000000 0.000000 
0.000000 0.001955 0.000978 0.000000 0.000000 0.000000 0.000000 0.000000 
0.000978 0.002933 0.000000 0.000978 0.000000 0.000000 0.000000 0.000000 
0.000000 0.002933 0.000000 0.000978 0.000000 0.000000 0.000000 0.000000 
0.000000 0.002933 0.000000 0.000000 0.000000 0.000000 0.000000 0.000000 
0.000000 0.003910 0.000000 0.000000 0.000000 0.000000 0.000000 0.000000 
0.000000 0.004888 0.000000 0.000000 0.000000 0.000000 0.000000 0.000000 
0.000000 0.005865 0.000000 0.000000 0.000000 0.000000 0.000000 0.000000 
0.000000 0.006843 0.000000 0.000000 0.000000 0.000000 0.000000 0.000000 
0.000000 0.006843 0.000000 0.000000 0.000000 0.000000 0.000000 0.000000 
0.000978 0.008798 0.000000 0.000000 0.000000 0.000000 0.000000 0.000000 
0.000000 0.007820 0.000000 0.000000 0.000000 0.000000 0.000000 0.000000 
0.000000 0.007820 0.000000 0.000000 0.000000 0.000000 0.000000 0.000000 
0.000000 0.007820 0.000978 0.000000 0.000000 0.000000 0.000000 0.000000 
0.000000 0.007820 0.001955 0.000000 0.000000 0.000000 0.000000 0.000000 
0.000000 0.006843 0.002933 0.000000 0.000000 0.000000 0.000000 0.000000 
0.000000 0.006843 0.003910 0.000000 0.000000 0.000000 0.000000 0.000000 
0.000000 0.006843 0.004888 0.000000 0.000000 0.000000 0.000000 0.000000 
0.000000 0.006843 0.004888 0.000000 0.000000 0.000000 0.000000 0.000000 
0.000000 0.005865 0.006843 0.000000 0.000000 0.000978 0.000000 0.000000 
0.000000 0.005865 0.006843 0.000000 0.000000 0.000978 0.000000 0.000000 
0.000000 0.004888 0.008798 0.000000 0.000000 0.000978 0.000000 0.000000 
0.000000 0.003910 0.008798 0.000000 0.000000 0.000000 0.000000 0.000000 
0.000000 0.002933 0.008798 0.000000 0.000000 0.000000 0.000978 0.000000 
0.000000 0.000978 0.009775 0.000000 0.000000 0.000000 0.001955 0.000000 
0.000000 0.000978 0.009775 0.000000 0.000000 0.000000 0.001955 0.000000 
0.000000 0.000000 0.008798 0.000978 0.000000 0.000000 0.001955 0.000000 
0.000000 0.000000 0.009775 0.002933 0.000000 0.000000 0.002933 0.000000 
0.000000 0.000000 0.008798 0.003910 0.000000 0.000000 0.002933 0.000000 
0.000000 0.000000 0.008798 0.004888 0.000000 0.000000 0.002933 0.000000 
0.000000 0.000000 0.007820 0.005865 0.000000 0.000000 0.002933 0.000000 
0.000000 0.000000 0.006843 0.006843 0.000000 0.000000 0.000978 0.000000 
0.000000 0.000000 0.004888 0.007820 0.000000 0.000000 0.000000 0.000000 
0.000000 0.000000 0.003910 0.008798 0.000000 0.000000 0.000000 0.000000 
TURN 21
0.000000 0.000000 0.000978 0.006843 0.000000 0.000000 0.000000 0.000000 
0.000000 0.000000 0.000000 0.006843 0.000000 0.000000 0.000000 0.000000 
0.000000 0.000000 0.000000 0.006843 0.000000 0.000000 0.000000 0.000000 
0.000000 0.000000 0.000000 0.005865 0.000000 0.000000 0.000000 0.000000 
0.000000 0.000000 0.000000 0.004888 0.000000 0.000000 0.000000 0.000000 
0.000000 0.000000 0.000000 0.004888 0.000000 0.000000 0.000000 0.000000 
0.000000 0.000978 0.000000 0.003910 0.000000 0.000000 0.000000 0.000000 
0.000000 0.000000 0.000000 0.003910 0.000000 0.000000 0.000000 0.000000 
0.000000 0.000000 0.000000 0.002933 0.000000 0.000000 0.000000 0.000000 
0.000000 0.000978 0.000000 0.001955 0.000000 0.000000 0.000000 0.000000 
0.000000 0.000978 0.000000 0.001955 0.000000 0.000000 0.000000 0.000000 
0.000000 0.000978 0.000000 0.001955 0.000000 0.000000 0.000000 0.000000 
0.000000 0.000978 0.000000 0.001955 0.000000 0.000000 0.000000 0.000000 
0.000000 0.000000 0.000000 0.002933 0.000000 0.000000 0.000978 0.000000 
0.000000 0.000000 0.000978 0.002933 0.000000 0.000000 0.001955 0.000000 
0.000000 0.000000 0.000978 0.002933 0.000000 0.000000 0.001955 0.000000 
0.000000 0.000000 0.000978 0.001955 0.000000 0.000000 0.001955 0.000000 
0.000000 0.000000 0.000978 0.001955 0.000000 0.000000 0.002933 0.000000 
0.000000 0.000000 0.000978 0.002933 0.000000 0.000000 0.002933 0.000000 
0.000000 0.000000 0.000978 0.001955 0.000000 0.000000 0.001955 0.000000 
0.000000 0.000000 0.000978 0.002933 0.000000 0.000000 0.002933 0.000000 
0.000000 0.000000 0.000978 0.001955 0.000000 0.000000 0.002933 0.000000 
0.000000 0.000000 0.000978 0.001955 0.000000 0.000000 0.001955 0.000000 
0.000000 0.000000 0.000978 0.001955 0.000000 0.000000 0.001955 0.000000 
0.000000 0.000000 0.000000 0.002933 0.001955 0.000000 0.000978 0.000978 
0.000000 0.000000 0.000000 0.000978 0.001955 0.000000 0.000978 0.000978 
0.000000 0.000000 0.000000 0.001955 0.002933 0.000000 0.000000 0.001955 
0.000000 0.000000 0.000000 0.000978 0.002933 0.000000 0.000000 0.001955 
0.000000 0.000000 0.000000 0.000000 0.002933 0.000000 0.000000 0.001955 
0.000000 0.000000 0.000000 0.000978 0.003910 0.000000 0.000000 0.002933 
0.000000 0.000000 0.000000 0.000000 0.003910 0.000000 0.000000 0.002933 
0.000000 0.000000 0.000000 0.000000 0.003910 0.000000 0.000000 0.002933 
0.000000 0.000000 0.000000 0.000000 0.003910 0.000000 0.000000 0.002933 
0.000000 0.000000 0.000000 0.000000 0.003910 0.000000 0.000000 0.001955 
0.000000 0.000000 0.000000 0.000000 0.003910 0.000000 0.000000 0.001955 
0.000000 0.000000 0.000000 0.000000 0.003910 0.000000 0.000000 0.000978 
0.000000 0.000000 0.000000 0.000000 0.002933 0.001955 0.000000 0.000978 
0.000000 0.000000 0.000000 0.000000 0.002933 0.001955 0.000000 0.000000 
0.000000 0.000000 0.000000 0.000000 0.001955 0.002933 0.000000 0.000000 
0.000000 0.000000 0.000000 0.000000 0.001955 0.003910 0.000000 0.000000 
0.000000 0.000000 0.000000 0.000000 0.000000 0.004888 0.000000 0.000000 
0.000000 0.000000 0.000000 0.000000 0.000000 0.004888 0.000000 0.000000 
0.000000 0.000000 0.000000 0.000000 0.000000 0.005865 0.000000 0.000000 
0.000000 0.000000 0.000000 0.000000 0.000000 0.005865 0.000000 0.000000 
0.000000 0.000978 0.000000 0.000000 0.000000 0.006843 0.000000 0.000000 
0.000000 0.000978 0.000000 0.000000 0.000000 0.006843 0.000000 0.000000 
0.000000 0.000978 0.000000 0.000000 0.000000 0.006843 0.000000 0.000000 
0.000000 0.000978 0.000000 0.000000 0.000000 0.006843 0.000000 0.000000 
0.000000 0.000978 0.000000 0.000000 0.000000 0.006843 0.000000 0.000000 
0.000000 0.000978 0.000000 0.000000 0.000000 0.005865 0.000000 0.000000 
0.000000 0.000978 0.000000 0.000000 0.000000 0.005865 0.000000 0.000000 
0.000000 0.000978 0.000000 0.000000 0.000000 0.004888 0.000978 0.000000 
0.000000 0.000000 0.000000 0.000000 0.000000 0.003910 0.001955 0.000000 
0.000000 0.000000 0.000000 0.000000 0.000000 0.003910 0.001955 0.000000 
0.000000 0.000000 0.000000 0.000000 0.000000 0.001955 0.001955 0.000000 
0.000000 0.000000 0.000978 0.000000 0.000000 0.001955 0.002933 0.000000 
0.000000 0.000000 0.000978 0.000000 0.000000 0.000978 0.003910 0.000000 
0.000000 0.000000 0.000000 0.000000 0.000000 0.000000 0.003910 0.000000 
0.000000 0.000000 0.000978 0.000000 0.000000 0.000000 0.004888 0.000000 
0.000000 0.000000 0.000978 0.000000 0.000000 0.000000 0.004888 0.000000 
0.000000 0.000000 0.000978 0.000000 0.000000 0.000000 0.004888 0.000000 
0.000000 0.000000 0.000978 0.000000 0.000000 0.000000 0.005865 0.000000 
0.000000 0.000000 0.000000 0.000000 0.000000 0.000000 0.004888 0.000000 
0.000000 0.000000 0.000000 0.000000 0.000000 0.000000 0.005865 0.000000 
0.000000 0.000000 0.000000 0.000000 0.000000 0.000000 0.005865 0.000000 
0.000000 0.000000 0.000000 0.000000 0.000000 0.000000 0.004888 0.000000 
0.000000 0.000000 0.000000 0.000000 0.000000 0.000000 0.004888 0.000978 
0.000000 0.000000 0.000000 0.000000 0.000000 0.000000 0.004888 0.000978 
0.000000 0.000000 0.000000 0.000000 0.000000 0.000000 0.003910 0.000978 
0.000000 0.000000 0.000000 0.000000 0.000000 0.000000 0.003910 0.000978 
0.000000 0.000000 0.000000 0.000000 0.000000 0.000000 0.002933 0.000978 
0.000000 0.000000 0.000000 0.000000 0.000000 0.000000 0.002933 0.000978 
0.000000 0.000000 0.000000 0.000000 0.000000 0.000000 0.003910 0.000978 
0.000000 0.000000 0.000000 0.000000 0.000000 0.000000 0.001955 0.000000 
0.000000 0.000000 0.000000 0.000000 0.000000 0.000000 0.001955 0.000000 
0.000000 0.000000 0.000000 0.000000 0.000000 0.000000 0.001955 0.000000 
0.000978 0.000978 0.000000 0.000000 0.000000 0.000000 0.000978 0.000000 
0.000978 0.000978 0.000000 0.000000 0.000000 0.000000 0.000978 0.000000 
0.000000 0.000978 0.000000 0.000000 0.000000 0.000000 0.000978 0.000000 
0.000978 0.000978 0.000000 0.000000 0.000000 0.000000 0.000978 0.000000 
0.000978 0.001955 0.000000 0.000000 0.000000 0.000000 0.000978 0.000000 
0.000978 0.002933 0.000000 0.000000 0.000000 0.000000 0.001955 0.000000 
0.000000 0.002933 0.000000 0.000000 0.000000 0.000000 0.001955 0.000000 
0.000000 0.002933 0.000000 0.000000 0.000000 0.000000 0.001955 0.000000 
0.000000 0.003910 0.000000 0.000000 0.000000 0.000000 0.000978 0.000000 
0.000000 0.004888 0.000000 0.000000 0.000000 0.000000 0.001955 0.000000 
0.000000 0.004888 0.000000 0.000000 0.000000 0.000000 0.001955 0.000000 
0.000000 0.004888 0.000000 0.000000 0.000000 0.000000 0.001955 0.000000 
0.000000 0.004888 0.000978 0.000000 0.000000 0.000000 0.001955 0.000000 
0.000000 0.003910 0.000978 0.000000 0.000000 0.000000 0.001955 0.000000 
0.000000 0.003910 0.001955 0.000000 0.000000 0.000000 0.001955 0.000000 
0.000000 0.002933 0.001955 0.000000 0.000000 0.000000 0.001955 0.000978 
0.000000 0.002933 0.002933 0.000000 0.000000 0.000000 0.001955 0.000978 
0.000000 0.001955 0.003910 0.000000 0.000000 0.000000 0.001955 0.002933 
0.000000 0.000978 0.003910 0.000000 0.000000 0.000000 0.001955 0.004888 
0.000000 0.000978 0.003910 0.000000 0.000000 0.000000 0.000978 0.004888 
0.000000 0.000000 0.003910 0.000000 0.000000 0.000000 0.000978 0.004888 
0.000000 0.000000 0.003910 0.000000 0.000000 0.000000 0.000978 0.005865 
0.000000 0.000000 0.002933 0.000000 0.000000 0.000000 0.000000 0.007820 
0.000000 0.000000 0.001955 0.000000 0.000000 0.000000 0.000000 0.007820 
0.000000 0.000000 0.001955 0.000000 0.000000 0.000000 0.000000 0.008798 
0.000000 0.000000 0.000978 0.000000 0.000000 0.000000 0.000000 0.008798 
0.000000 0.000000 0.000000 0.000978 0.000000 0.000000 0.000000 0.008798 
0.000000 0.000000 0.000000 0.000978 0.000000 0.000000 0.000000 0.009775 
0.000000 0.000000 0.000000 0.000978 0.000000 0.000000 0.000000 0.009775 
0.000000 0.000000 0.000000 0.000000 0.000000 0.000000 0.000000 0.008798 
0.000000 0.000000 0.000000 0.000000 0.000000 0.000000 0.000000 0.007820 
0.000000 0.000000 0.000000 0.000000 0.000000 0.000000 0.000000 0.007820 
0.000000 0.000000 0.000000 0.000000 0.000000 0.000000 0.000000 0.005865 
0.000000 0.000000 0.000000 0.000000 0.000000 0.000000 0.000000 0.005865 
0.000000 0.000000 0.000000 0.000000 0.000000 0.000000 0.000000 0.003910 
0.000000 0.000000 0.000000 0.000000 0.000000 0.000000 0.000000 0.002933 
0.000978 0.000978 0.000000 0.000000 0.000000 0.000000 0.000000 0.002933 
0.000000 0.000978 0.000000 0.000000 0.000000 0.000000 0.000000 0.001955 
0.000978 0.001955 0.000000 0.000000 0.000000 0.000000 0.000000 0.000978 
0.000978 0.001955 0.000000 0.000000 0.000000 0.000000 0.000000 0.000000 
0.000978 0.001955 0.000000 0.000000 0.000000 0.000000 0.000000 0.000000 
0.000978 0.001955 0.000000 0.000000 0.000000 0.000000 0.000000 0.000000 
0.000000 0.001955 0.000000 0.000000 0.000000 0.000000 0.000000 0.000000 
0.000978 0.001955 0.000000 0.000000 0.000000 0.000000 0.000000 0.000000 
0.000000 0.001955 0.000000 0.000000 0.000000 0.000000 0.000000 0.000000 
0.000000 0.000978 0.000978 0.000000 0.000000 0.000000 0.000000 0.000000 
0.000978 0.000978 0.000000 0.000000 0.000000 0.000000 0.000000 0.000000 
0.000000 0.000978 0.000978 0.000000 0.000000 0.000000 0.000000 0.000000 
0.000978 0.000000 0.000978 0.000000 0.000000 0.000000 0.000000 0.000000 
0.000000 0.000000 0.001955 0.000000 0.000000 0.000000 0.000000 0.000000 
0.000000 0.000000 0.001955 0.000000 0.000000 0.000000 0.000000 0.000000 
0.000000 0.000000 0.001955 0.000000 0.000000 0.000000 0.000000 0.000000 
0.001955 0.000000 0.001955 0.000000 0.000000 0.000000 0.000000 0.000000 
0.002933 0.000000 0.000978 0.000000 0.000000 0.000000 0.000000 0.000000 
0.002933 0.000000 0.000978 0.000000 0.000000 0.000000 0.000000 0.000000 
0.004888 0.000000 0.000000 0.000978 0.000000 0.000000 0.000000 0.000000 
0.003910 0.000000 0.000000 0.000978 0.000000 0.000000 0.000000 0.000000 
0.004888 0.000000 0.000000 0.000978 0.000000 0.000000 0.000000 0.000000 
0.006843 0.000000 0.000000 0.001955 0.000000 0.000000 0.000000 0.000000 
0.006843 0.000000 0.000000 0.000978 0.000000 0.000000 0.000000 0.000000 
0.006843 0.000000 0.000000 0.000978 0.000000 0.000000 0.000000 0.000000 
0.006843 0.000000 0.000000 0.000978 0.000000 0.000000 0.000000 0.000000 
0.007820 0.000000 0.000000 0.000000 0.000000 0.000000 0.000000 0.000000 
0.007820 0.001955 0.000000 0.000000 0.000978 0.000000 0.000000 0.000000 
0.007820 0.002933 0.000000 0.000000 0.000978 0.000000 0.000000 0.000000 
0.007820 0.003910 0.000000 0.000000 0.000978 0.000000 0.000000 0.000000 
0.006843 0.005865 0.000000 0.000000 0.000978 0.000000 0.000000 0.000000 
0.005865 0.005865 0.000000 0.000000 0.000978 0.000000 0.000000 0.000000 
0.005865 0.006843 0.000000 0.000000 0.000000 0.000000 0.000000 0.000000 
0.002933 0.007820 0.000000 0.000000 0.000000 0.000000 0.000000 0.000000 
0.002933 0.008798 0.000000 0.000000 0.000000 0.000000 0.000000 0.000000 
0.000978 0.008798 0.000000 0.000000 0.000000 0.000978 0.000000 0.000000 
0.000000 0.008798 0.000000 0.000000 0.000000 0.000978 0.000000 0.000000 
0.000000 0.009775 0.001955 0.000000 0.000000 0.000978 0.000000 0.000000 
0.000000 0.008798 0.002933 0.000000 0.000000 0.000000 0.000000 0.000000 
0.000000 0.008798 0.002933 0.000000 0.000000 0.000000 0.000000 0.000000 
0.000000 0.007820 0.003910 0.000000 0.000000 0.000000 0.000978 0.000000 
0.000000 0.006843 0.003910 0.000000 0.000000 0.000000 0.000000 0.000000 
0.000000 0.005865 0.005865 0.000000 0.000000 0.000000 0.000978 0.000000 
0.000000 0.003910 0.005865 0.000000 0.000000 0.000000 0.000978 0.000000 
0.000000 0.002933 0.005865 0.000000 0.000000 0.000000 0.000000 0.000000 
0.000000 0.001955 0.005865 0.000000 0.000000 0.000000 0.000000 0.000000 
0.000000 0.000978 0.005865 0.000000 0.000000 0.000000 0.000000 0.000000 
0.000000 0.000978 0.003910 0.000000 0.000000 0.000000 0.000000 0.000000 
0.000000 0.000978 0.004888 0.000978 0.000000 0.000000 0.000000 0.000000 
0.000000 0.000978 0.003910 0.000000 0.000000 0.000000 0.000000 0.000000 
0.000000 0.000978 0.003910 0.000978 0.000000 0.000000 0.000000 0.000000 
0.000000 0.001955 0.002933 0.000000 0.000000 0.000000 0.000000 0.000000 
0.000000 0.000978 0.001955 0.000000 0.000000 0.000000 0.000000 0.000000 
0.000000 0.001955 0.001955 0.000000 0.000000 0.000000 0.000000 0.000000 
0.000000 0.001955 0.001955 0.000000 0.000000 0.000000 0.000000 0.000000 
0.000000 0.001955 0.002933 0.000000 0.000000 0.000000 0.000000 0.000000 
0.000000 0.002933 0.003910 0.000000 0.000000 0.000000 0.000000 0.000000 
0.000000 0.001955 0.003910 0.000000 0.000000 0.000000 0.000000 0.000000 
0.000000 0.001955 0.003910 0.000000 0.000000 0.000000 0.000000 0.000000 
0.000000 0.002933 0.004888 0.000000 0.000000 0.000000 0.000000 0.000000 
0.000000 0.002933 0.005865 0.000000 0.000000 0.000000 0.000000 0.000000 
0.000000 0.001955 0.004888 0.000000 0.000000 0.000000 0.000000 0.000000 
0.000000 0.001955 0.005865 0.000000 0.000000 0.000000 0.000978 0.000000 
0.000000 0.000978 0.005865 0.000000 0.000000 0.000000 0.000978 0.000000 
0.000000 0.000978 0.006843 0.001955 0.000000 0.000000 0.001955 0.000000 
0.000000 0.000000 0.006843 0.002933 0.000000 0.000000 0.002933 0.000000 
0.000000 0.000000 0.006843 0.002933 0.000000 0.000000 0.002933 0.000000 
0.000000 0.000000 0.005865 0.004888 0.000000 0.000000 0.002933 0.000000 
TURN 22
0.000000 0.000000 0.000000 0.008798 0.000000 0.000000 0.000000 0.000000 
0.000000 0.000000 0.000000 0.007820 0.000000 0.000000 0.000000 0.000000 
0.000000 0.000000 0.000000 0.006843 0.000000 0.000000 0.000000 0.000000 
0.000000 0.000000 0.000000 0.005865 0.000000 0.000000 0.000000 0.000000 
0.000000 0.000000 0.000000 0.005865 0.000000 0.000000 0.000000 0.000000 
0.000000 0.000000 0.000000 0.004888 0.000000 0.000000 0.000000 0.000000 
0.000000 0.000000 0.000000 0.004888 0.000000 0.000000 0.000000 0.000000 
0.000000 0.000000 0.000000 0.003910 0.000000 0.000000 0.000000 0.000000 
0.000000 0.000000 0.000000 0.002933 0.000000 0.000000 0.000000 0.000000 
0.000000 0.000978 0.000000 0.001955 0.000000 0.000000 0.000000 0.000000 
0.000000 0.000978 0.000000 0.001955 0.000000 0.000000 0.000000 0.000000 
0.000000 0.000000 0.000000 0.000000 0.000000 0.000000 0.000000 0.000000 
0.000000 0.000978 0.000000 0.001955 0.000000 0.000000 0.000978 0.000000 
0.000000 0.000000 0.000000 0.001955 0.000000 0.000000 0.000978 0.000000 
0.000000 0.000000 0.000000 0.000978 0.000000 0.000000 0.001955 0.000000 
0.000000 0.000000 0.000978 0.002933 0.000000 0.000000 0.002933 0.000000 
0.000000 0.000000 0.001955 0.002933 0.000000 0.000000 0.002933 0.000000 
0.000000 0.000000 0.001955 0.002933 0.000000 0.000000 0.002933 0.000000 
0.000000 0.000000 0.001955 0.002933 0.000000 0.000000 0.003910 0.000000 
0.000000 0.000000 0.000978 0.002933 0.000000 0.000000 0.002933 0.000000 
0.000000 0.000000 0.000978 0.001955 0.000000 0.000000 0.002933 0.000000 
0.000000 0.000000 0.000978 0.001955 0.000000 0.000000 0.002933 0.000000 
0.000000 0.000000 0.000000 0.002933 0.000000 0.000000 0.001955 0.000978 
0.000000 0.000000 0.000000 0.001955 0.000978 0.000000 0.001955 0.000978 
0.000000 0.000000 0.000000 0.001955 0.001955 0.000000 0.000978 0.000978 
0.000000 0.000000 0.000000 0.001955 0.002933 0.000000 0.000000 0.002933 
0.000000 0.000000 0.000000 0.000978 0.002933 0.000000 0.000000 0.001955 
0.000000 0.000000 0.000000 0.000978 0.003910 0.000000 0.000000 0.002933 
0.000000 0.000000 0.000000 0.000978 0.003910 0.000000 0.000000 0.002933 
0.000000 0.000000 0.000000 0.000000 0.003910 0.000000 0.000000 0.001955 
0.000000 0.000000 0.000000 0.000000 0.003910 0.000000 0.000000 0.001955 
0.000000 0.000000 0.000000 0.000000 0.003910 0.000000 0.000000 0.001955 
0.000000 0.000000 0.000000 0.000000 0.003910 0.000000 0.000000 0.001955 
0.000000 0.000000 0.000000 0.000000 0.003910 0.000000 0.000000 0.000000 
0.000000 0.000000 0.000000 0.000000 0.003910 0.000978 0.000000 0.000000 
0.000000 0.000000 0.000000 0.000000 0.002933 0.001955 0.000000 0.000000 
0.000000 0.000000 0.000000 0.000000 0.001955 0.002933 0.000000 0.000000 
0.000000 0.000000 0.000000 0.000000 0.001955 0.003910 0.000000 0.000000 
0.000000 0.000000 0.000000 0.000000 0.000978 0.002933 0.000000 0.000000 
0.000000 0.000000 0.000000 0.000000 0.000000 0.004888 0.000000 0.000000 
0.000000 0.000000 0.000000 0.000000 0.000000 0.004888 0.000000 0.000000 
0.000000 0.000978 0.000000 0.000000 0.000000 0.005865 0.000000 0.000000 
0.000000 0.000978 0.000000 0.000000 0.000000 0.005865 0.000000 0.000000 
0.000000 0.000978 0.000000 0.000000 0.000000 0.005865 0.000000 0.000000 
0.000000 0.000978 0.000000 0.000000 0.000000 0.005865 0.000000 0.000000 
0.000000 0.000978 0.000000 0.000000 0.000000 0.005865 0.000000 0.000000 
0.000000 0.000978 0.000000 0.000000 0.000000 0.005865 0.000000 0.000000 
0.000000 0.000000 0.000000 0.000000 0.000000 0.004888 0.000978 0.000000 
0.000000 0.000000 0.000000 0.000000 0.000000 0.003910 0.001955 0.000000 
0.000000 0.000000 0.000000 0.000000 0.000000 0.003910 0.000978 0.000000 
0.000000 0.000000 0.000000 0.000000 0.000000 0.003910 0.001955 0.000000 
0.000000 0.000000 0.000978 0.000000 0.000000 0.001955 0.002933 0.000000 
0.000000 0.000000 0.000978 0.000000 0.000000 0.000978 0.002933 0.000000 
0.000000 0.000000 0.000978 0.000000 0.000000 0.000000 0.002933 0.000000 
0.000000 0.000000 0.000978 0.000000 0.000000 0.000000 0.003910 0.000000 
0.000000 0.000000 0.000978 0.000000 0.000000 0.000000 0.003910 0.000000 
0.000000 0.000000 0.000000 0.000000 0.000000 0.000000 0.003910 0.000000 
0.000000 0.000000 0.000000 0.000000 0.000000 0.000000 0.002933 0.000978 
0.000000 0.000000 0.000000 0.000000 0.000000 0.000000 0.003910 0.000000 
0.000000 0.000000 0.000000 0.000000 0.000000 0.000000 0.003910 0.000000 
0.000000 0.000000 0.000000 0.000000 0.000000 0.000000 0.002933 0.000978 
0.000000 0.000000 0.000000 0.000000 0.000000 0.000000 0.002933 0.000978 
0.000000 0.000000 0.000000 0.000000 0.000000 0.000000 0.002933 0.000978 
0.000000 0.000000 0.000000 0.000000 0.000000 0.000000 0.001955 0.000978 
0.000000 0.000000 0.000000 0.000000 0.000000 0.000000 0.000978 0.001955 
0.000000 0.000000 0.000000 0.000000 0.000000 0.000000 0.000978 0.000000 
0.000000 0.000000 0.000000 0.000000 0.000000 0.000000 0.000978 0.000978 
0.000000 0.000000 0.000000 0.000000 0.000000 0.000000 0.000978 0.000000 
0.000000 0.000000 0.000000 0.000000 0.000000 0.000000 0.000978 0.000000 
0.000978 0.000000 0.000000 0.000000 0.000000 0.000000 0.000000 0.000000 
0.000000 0.000000 0.000000 0.000000 0.000000 0.000000 0.000978 0.000000 
0.000978 0.000978 0.000000 0.000000 0.000000 0.000000 0.000978 0.000000 
0.000978 0.000978 0.000000 0.000000 0.000000 0.000000 0.000978 0.000000 
0.000978 0.000978 0.000000 0.000000 0.000000 0.000000 0.001955 0.000000 
0.000978 0.001955 0.000000 0.000000 0.000000 0.000000 0.001955 0.000000 
0.000000 0.001955 0.000000 0.000000 0.000000 0.000000 0.001955 0.000000 
0.000000 0.002933 0.000000 0.000000 0.000000 0.000000 0.002933 0.000000 
0.000000 0.003910 0.000000 0.000000 0.000000 0.000000 0.003910 0.000000 
0.000000 0.003910 0.000000 0.000000 0.000000 0.000000 0.002933 0.000000 
0.000000 0.003910 0.000000 0.000000 0.000000 0.000000 0.004888 0.000000 
0.000000 0.004888 0.000000 0.000000 0.000000 0.000000 0.003910 0.000000 
0.000000 0.003910 0.000000 0.000000 0.000000 0.000000 0.002933 0.000000 
0.000000 0.004888 0.000000 0.000000 0.000000 0.000000 0.003910 0.000000 
0.000000 0.004888 0.000978 0.000000 0.000000 0.000000 0.003910 0.000000 
0.000000 0.004888 0.000000 0.000000 0.000000 0.000000 0.002933 0.000000 
0.000000 0.003910 0.000978 0.000000 0.000000 0.000000 0.002933 0.000000 
0.000000 0.003910 0.000978 0.000000 0.000000 0.000000 0.002933 0.000000 
0.000000 0.003910 0.001955 0.000000 0.000000 0.000000 0.002933 0.000000 
0.000000 0.002933 0.002933 0.000000 0.000000 0.000000 0.002933 0.000000 
0.000000 0.002933 0.001955 0.000000 0.000000 0.000000 0.001955 0.000000 
0.000000 0.002933 0.002933 0.000000 0.000000 0.000000 0.001955 0.000978 
0.000000 0.001955 0.002933 0.000000 0.000000 0.000000 0.001955 0.001955 
0.000000 0.000978 0.003910 0.000000 0.000000 0.000000 0.001955 0.001955 
0.000000 0.000978 0.003910 0.000000 0.000000 0.000000 0.001955 0.003910 
0.000000 0.000000 0.003910 0.000000 0.000000 0.000000 0.000978 0.003910 
0.000000 0.000000 0.003910 0.000000 0.000000 0.000000 0.000978 0.005865 
0.000000 0.000000 0.002933 0.000000 0.000000 0.000000 0.000000 0.004888 
0.000000 0.000000 0.002933 0.000000 0.000000 0.000000 0.000000 0.006843 
0.000000 0.000000 0.002933 0.000000 0.000000 0.000000 0.000000 0.007820 
0.000000 0.000000 0.000978 0.000000 0.000000 0.000000 0.000000 0.006843 
0.000000 0.000000 0.000978 0.000978 0.000000 0.000000 0.000000 0.008798 
0.000000 0.000000 0.000000 0.000978 0.000000 0.000000 0.000000 0.008798 
0.000000 0.000000 0.000000 0.000000 0.000000 0.000000 0.000000 0.007820 
0.000000 0.000000 0.000000 0.000978 0.000000 0.000000 0.000000 0.008798 
0.000000 0.000000 0.000000 0.000000 0.000000 0.000000 0.000000 0.007820 
0.000000 0.000000 0.000000 0.000000 0.000000 0.000000 0.000000 0.007820 
0.000000 0.000000 0.000000 0.000000 0.000000 0.000000 0.000000 0.005865 
0.000000 0.000000 0.000000 0.000000 0.000000 0.000000 0.000000 0.005865 
0.000000 0.000000 0.000000 0.000000 0.000000 0.000000 0.000000 0.004888 
0.000000 0.000000 0.000000 0.000000 0.000000 0.000000 0.000000 0.003910 
0.000000 0.000978 0.000000 0.000000 0.000000 0.000000 0.000000 0.001955 
0.000000 0.001955 0.000000 0.000000 0.000000 0.000000 0.000000 0.000000 
0.000000 0.001955 0.000000 0.000000 0.000000 0.000000 0.000000 0.000978 
0.000000 0.001955 0.000000 0.000000 0.000000 0.000000 0.000000 0.000000 
0.000000 0.001955 0.000000 0.000000 0.000000 0.000000 0.000000 0.000000 
0.000000 0.001955 0.000000 0.000000 0.000000 0.000000 0.000000 0.000000 
0.000000 0.001955 0.000000 0.000000 0.000000 0.000000 0.000000 0.000000 
0.000000 0.001955 0.000000 0.000000 0.000000 0.000000 0.000000 0.000000 
0.000000 0.001955 0.000000 0.000000 0.000000 0.000000 0.000000 0.000000 
0.000000 0.000978 0.000978 0.000000 0.000000 0.000000 0.000000 0.000000 
0.000000 0.000000 0.001955 0.000000 0.000000 0.000000 0.000000 0.000000 
0.000000 0.000000 0.001955 0.000000 0.000000 0.000000 0.000000 0.000000 
0.000000 0.000000 0.001955 0.000000 0.000000 0.000000 0.000000 0.000000 
0.000000 0.000000 0.001955 0.000000 0.000000 0.000000 0.000000 0.000000 
0.000000 0.000000 0.001955 0.000000 0.000000 0.000000 0.000000 0.000000 
0.000000 0.000000 0.001955 0.000000 0.000000 0.000000 0.000000 0.000000 
0.000978 0.000000 0.000000 0.000000 0.000000 0.000000 0.000000 0.000000 
0.001955 0.000000 0.000000 0.000978 0.000000 0.000000 0.000000 0.000000 
0.002933 0.000000 0.000000 0.000978 0.000000 0.000000 0.000000 0.000978 
0.004888 0.000000 0.000000 0.001955 0.000000 0.000000 0.000000 0.000978 
0.004888 0.000000 0.000000 0.001955 0.000000 0.000000 0.000000 0.000000 
0.005865 0.000000 0.000000 0.001955 0.000000 0.000000 0.000000 0.000000 
0.005865 0.000000 0.000000 0.000978 0.000000 0.000000 0.000000 0.000000 
0.006843 0.000000 0.000000 0.000978 0.000000 0.000000 0.000000 0.000000 
0.007820 0.000000 0.000000 0.000000 0.000978 0.000000 0.000000 0.000000 
0.006843 0.000000 0.000000 0.000000 0.000978 0.000000 0.000000 0.000000 
0.007820 0.000978 0.000000 0.000000 0.000978 0.000000 0.000000 0.000000 
0.008798 0.002933 0.000000 0.000000 0.000978 0.000000 0.000000 0.000000 
0.007820 0.002933 0.000000 0.000000 0.000978 0.000000 0.000000 0.000000 
0.007820 0.003910 0.000000 0.000000 0.000978 0.000000 0.000000 0.000000 
0.005865 0.004888 0.000000 0.000000 0.000978 0.000000 0.000000 0.000000 
0.006843 0.005865 0.000000 0.000000 0.000000 0.000000 0.000000 0.000000 
0.003910 0.006843 0.000000 0.000000 0.000000 0.000000 0.000000 0.000000 
0.001955 0.007820 0.000000 0.000000 0.000000 0.000000 0.000000 0.000000 
0.002933 0.007820 0.000000 0.000000 0.000000 0.000000 0.000000 0.000000 
0.000000 0.007820 0.000000 0.000000 0.000000 0.000978 0.000000 0.000000 
0.000000 0.008798 0.000000 0.000000 0.000000 0.000978 0.000000 0.000000 
0.000000 0.008798 0.000000 0.000000 0.000000 0.000978 0.000000 0.000000 
0.000000 0.007820 0.000978 0.000000 0.000000 0.000000 0.000000 0.000000 
0.000000 0.008798 0.001955 0.000000 0.000000 0.000000 0.000000 0.000000 
0.000000 0.007820 0.002933 0.000000 0.000000 0.000000 0.000000 0.000000 
0.000000 0.007820 0.003910 0.000000 0.000000 0.000000 0.000000 0.000000 
0.000000 0.006843 0.003910 0.000000 0.000000 0.000000 0.000000 0.000000 
0.000000 0.005865 0.004888 0.000000 0.000000 0.000000 0.000000 0.000000 
0.000000 0.004888 0.005865 0.000000 0.000000 0.000000 0.000000 0.000000 
0.000000 0.003910 0.005865 0.000000 0.000000 0.000000 0.000000 0.000000 
0.000000 0.002933 0.006843 0.000000 0.000000 0.000000 0.000000 0.000000 
0.000000 0.001955 0.006843 0.000000 0.000000 0.000000 0.000978 0.000000 
0.000000 0.000978 0.005865 0.000000 0.000000 0.000000 0.000000 0.000000 
0.000000 0.000978 0.005865 0.000000 0.000000 0.000000 0.000000 0.000000 
0.000000 0.000000 0.005865 0.000978 0.000000 0.000000 0.000000 0.000000 
0.000000 0.000000 0.004888 0.000000 0.000000 0.000000 0.000000 0.000000 
0.000000 0.000000 0.003910 0.000978 0.000000 0.000000 0.000000 0.000000 
0.000000 0.000000 0.003910 0.000978 0.000000 0.000000 0.000000 0.000000 
0.000000 0.000000 0.002933 0.000978 0.000000 0.000000 0.000000 0.000000 
0.000000 0.000000 0.002933 0.000978 0.000000 0.000000 0.000000 0.000000 
0.000000 0.000000 0.001955 0.000000 0.000000 0.000000 0.000000 0.000000 
0.000000 0.000000 0.002933 0.000978 0.000000 0.000000 0.000000 0.000000 
0.000000 0.000000 0.001955 0.000000 0.000000 0.000000 0.000000 0.000000 
0.000000 0.000978 0.001955 0.000000 0.000000 0.000000 0.000000 0.000000 
0.000000 0.000978 0.001955 0.000000 0.000000 0.000000 0.000000 0.000000 
0.000000 0.000978 0.001955 0.000000 0.000000 0.000000 0.000000 0.000000 
0.000000 0.001955 0.002933 0.000000 0.000000 0.000000 0.000000 0.000000 
0.000000 0.001955 0.003910 0.000000 0.000000 0.000000 0.000000 0.000000 
0.000000 0.001955 0.003910 0.000000 0.000000 0.000000 0.000000 0.000000 
0.000000 0.001955 0.004888 0.000000 0.000000 0.000000 0.000000 0.000000 
0.000000 0.001955 0.004888 0.000000 0.000000 0.000000 0.000000 0.000000 
0.000000 0.000978 0.003910 0.000000 0.000000 0.000000 0.000978 0.000000 
0.000000 0.000978 0.004888 0.001955 0.000000 0.000000 0.001955 0.000000 
0.000000 0.000000 0.004888 0.002933 0.000000 0.000000 0.002933 0.000000 
TURN 23
0.000000 0.000000 0.003910 0.006843 0.000000 0.000000 0.001955 0.000000 
0.000000 0.000000 0.003910 0.007820 0.000000 0.000000 0.001955 0.000000 
0.000000 0.000000 0.001955 0.006843 0.000000 0.000000 0.000978 0.000000 
0.000000 0.000000 0.001955 0.008798 0.000000 0.000000 0.000978 0.000000 
0.000000 0.000000 0.000978 0.008798 0.000000 0.000000 0.000000 0.000000 
0.000000 0.000000 0.000000 0.007820 0.000000 0.000000 0.000000 0.000000 
0.000000 0.000000 0.000000 0.008798 0.000000 0.000000 0.000000 0.000978 
0.000000 0.000000 0.000000 0.008798 0.000000 0.000000 0.000000 0.000978 
0.000000 0.000000 0.000000 0.008798 0.000000 0.000000 0.000000 0.000978 
0.000000 0.000000 0.000000 0.008798 0.000000 0.000000 0.000000 0.000978 
0.000000 0.000000 0.000000 0.006843 0.000978 0.000000 0.000000 0.000000 
0.000000 0.000000 0.000000 0.007820 0.001955 0.000000 0.000000 0.000000 
0.000000 0.000000 0.000000 0.005865 0.002933 0.000000 0.000000 0.000000 
0.000000 0.000000 0.000000 0.004888 0.002933 0.000000 0.000000 0.000000 
0.000000 0.000000 0.000000 0.004888 0.003910 0.000000 0.000000 0.000000 
0.000000 0.000000 0.000000 0.003910 0.003910 0.000000 0.000000 0.000000 
0.000000 0.000000 0.000000 0.002933 0.003910 0.000000 0.000000 0.000000 
0.000000 0.000000 0.000000 0.001955 0.004888 0.000000 0.000000 0.000000 
0.000000 0.000000 0.000000 0.000000 0.003910 0.000000 0.000000 0.000000 
0.000000 0.000000 0.000000 0.000000 0.004888 0.000000 0.000000 0.000000 
0.000000 0.000000 0.000000 0.000000 0.004888 0.000000 0.000000 0.000000 
0.000000 0.000000 0.000000 0.000000 0.003910 0.000000 0.000000 0.000000 
0.000000 0.000000 0.000000 0.000000 0.003910 0.000000 0.000000 0.000000 
0.000000 0.000000 0.000000 0.000000 0.003910 0.000000 0.000000 0.000000 
0.000000 0.000000 0.000000 0.000000 0.002933 0.000000 0.000000 0.000000 
0.000000 0.000000 0.000000 0.000000 0.002933 0.000000 0.000000 0.000000 
0.000000 0.000000 0.000000 0.000000 0.001955 0.000978 0.000000 0.000000 
0.000000 0.000000 0.000000 0.000000 0.000978 0.001955 0.000000 0.000000 
0.000000 0.000000 0.000000 0.000000 0.000978 0.001955 0.000000 0.000000 
0.000000 0.000000 0.000000 0.000000 0.000000 0.001955 0.000000 0.000000 
0.000000 0.000000 0.000000 0.000000 0.000000 0.002933 0.000000 0.000000 
0.000000 0.000000 0.000000 0.000000 0.000000 0.002933 0.000000 0.000000 
0.000000 0.000000 0.000000 0.000000 0.000000 0.002933 0.000000 0.000000 
0.000000 0.000000 0.000000 0.000000 0.000000 0.003910 0.000000 0.000000 
0.000000 0.000000 0.000000 0.000000 0.000000 0.002933 0.000000 0.000000 
0.000000 0.000000 0.000000 0.000000 0.000000 0.003910 0.000000 0.000000 
0.000000 0.000000 0.000000 0.000000 0.000000 0.003910 0.000978 0.000000 
0.000000 0.000000 0.000000 0.000000 0.000000 0.003910 0.000000 0.000000 
0.000000 0.000000 0.000000 0.000000 0.000000 0.002933 0.000978 0.000000 
0.000000 0.000000 0.000000 0.000000 0.000000 0.002933 0.000978 0.000000 
0.000000 0.000000 0.000000 0.000000 0.000000 0.001955 0.000978 0.000000 
0.000000 0.000000 0.000000 0.000000 0.000000 0.000978 0.001955 0.000000 
0.000000 0.000000 0.000000 0.000000 0.000000 0.000978 0.000978 0.000000 
0.000000 0.000000 0.000000 0.000000 0.000000 0.000978 0.001955 0.000000 
0.000000 0.000000 0.000000 0.000000 0.000000 0.000000 0.001955 0.000000 
0.000000 0.000000 0.000000 0.000000 0.000000 0.000000 0.000978 0.000000 
0.000000 0.000000 0.000000 0.000000 0.000000 0.000000 0.000978 0.000000 
0.000000 0.000000 0.000000 0.000000 0.000000 0.000000 0.000978 0.000000 
0.000000 0.000000 0.000000 0.000000 0.000000 0.000000 0.000000 0.000978 
0.000000 0.000000 0.000000 0.000000 0.000000 0.000000 0.000000 0.000978 
0.000000 0.000000 0.000000 0.000000 0.000000 0.000000 0.000000 0.000978 
0.000000 0.000000 0.000000 0.000000 0.000000 0.000000 0.000000 0.001955 
0.000000 0.000000 0.000000 0.000000 0.000000 0.000000 0.000000 0.001955 
0.000000 0.000000 0.000000 0.000000 0.000000 0.000000 0.000000 0.000978 
0.000000 0.000000 0.000000 0.000000 0.000000 0.000000 0.000000 0.000978 
0.000000 0.000000 0.000000 0.000000 0.000000 0.000000 0.000000 0.001955 
0.000000 0.000000 0.000000 0.000000 0.000000 0.000000 0.000000 0.001955 
0.000000 0.000000 0.000000 0.000000 0.000000 0.000000 0.000000 0.000978 
0.000000 0.000000 0.000000 0.000000 0.000000 0.000000 0.000000 0.000978 
0.000000 0.000000 0.000000 0.000000 0.000000 0.000000 0.000000 0.000000 
0.000000 0.000000 0.000000 0.000000 0.000000 0.000000 0.000000 0.000000 
0.000000 0.000000 0.000000 0.000000 0.000000 0.000000 0.000000 0.000000 
0.000978 0.000000 0.000000 0.000000 0.000000 0.000000 0.000000 0.000000 
0.000978 0.000000 0.000000 0.000000 0.000000 0.000000 0.000000 0.000000 
0.000978 0.000000 0.000000 0.000000 0.000000 0.000000 0.000000 0.000000 
0.000978 0.000978 0.000000 0.000000 0.000000 0.000000 0.000000 0.000000 
0.001955 0.000978 0.000000 0.000000 0.000000 0.000000 0.000978 0.000000 
0.000000 0.001955 0.000000 0.000000 0.000000 0.000000 0.001955 0.000000 
0.000978 0.002933 0.000000 0.000000 0.000000 0.000000 0.002933 0.000000 
0.000000 0.002933 0.000000 0.000000 0.000000 0.000000 0.002933 0.000000 
0.000000 0.003910 0.000000 0.000000 0.000000 0.000000 0.004888 0.000000 
0.000000 0.003910 0.000000 0.000000 0.000000 0.000000 0.004888 0.000000 
0.000000 0.003910 0.000000 0.000000 0.000000 0.000000 0.004888 0.000000 
0.000000 0.003910 0.000000 0.000000 0.000000 0.000000 0.005865 0.000000 
0.000000 0.003910 0.000000 0.000000 0.000000 0.000000 0.005865 0.000000 
0.000000 0.003910 0.000978 0.000000 0.000000 0.000000 0.006843 0.000000 
0.000000 0.002933 0.001955 0.000000 0.000000 0.000000 0.006843 0.000000 
0.000000 0.001955 0.001955 0.000000 0.000000 0.000000 0.006843 0.000000 
0.000000 0.000978 0.001955 0.000000 0.000000 0.000000 0.006843 0.000000 
0.000000 0.000000 0.001955 0.000000 0.000000 0.000000 0.006843 0.000000 
0.000000 0.000000 0.001955 0.000000 0.000000 0.000000 0.005865 0.000000 
0.000000 0.000000 0.001955 0.000000 0.000000 0.000000 0.004888 0.000000 
0.000000 0.000000 0.001955 0.000000 0.000000 0.000000 0.004888 0.000000 
0.000000 0.000000 0.000978 0.000000 0.000000 0.000000 0.002933 0.000978 
0.000000 0.000000 0.000000 0.000000 0.000000 0.000000 0.001955 0.001955 
0.000000 0.000000 0.000000 0.000000 0.000000 0.000000 0.000000 0.001955 
0.000000 0.000000 0.000000 0.000000 0.000000 0.000000 0.000000 0.002933 
0.000000 0.000000 0.000000 0.000000 0.000000 0.000000 0.000000 0.002933 
0.000000 0.000000 0.000000 0.000000 0.000000 0.000000 0.000000 0.002933 
0.000000 0.000000 0.000000 0.000000 0.000000 0.000000 0.000000 0.003910 
0.000000 0.000000 0.000000 0.000000 0.000000 0.000000 0.000000 0.002933 
0.000000 0.000000 0.000000 0.000000 0.000000 0.000000 0.000000 0.002933 
0.000000 0.000000 0.000000 0.000000 0.000000 0.000000 0.000000 0.002933 
0.000000 0.000978 0.000000 0.000000 0.000000 0.000000 0.000000 0.001955 
0.000000 0.000978 0.000000 0.000000 0.000000 0.000000 0.000000 0.002933 
0.000000 0.000978 0.000000 0.000000 0.000000 0.000000 0.000000 0.000978 
0.000000 0.000978 0.000000 0.000000 0.000000 0.000000 0.000000 0.001955 
0.000000 0.001955 0.000000 0.000000 0.000000 0.000000 0.000000 0.001955 
0.000000 0.002933 0.000000 0.000000 0.000000 0.000000 0.000000 0.000978 
0.000000 0.002933 0.000000 0.000000 0.000000 0.000000 0.000000 0.000978 
0.000000 0.002933 0.000000 0.000000 0.000000 0.000000 0.000000 0.000000 
0.000000 0.003910 0.000978 0.000000 0.000000 0.000000 0.000000 0.000978 
0.000000 0.002933 0.000978 0.000000 0.000000 0.000000 0.000000 0.000000 
0.000000 0.002933 0.000978 0.000000 0.000000 0.000000 0.000000 0.000978 
0.000000 0.002933 0.000978 0.000000 0.000000 0.000000 0.000000 0.000978 
0.000000 0.002933 0.001955 0.000000 0.000000 0.000000 0.000000 0.001955 
0.000000 0.002933 0.001955 0.000000 0.000000 0.000000 0.000000 0.000978 
0.000000 0.001955 0.001955 0.000000 0.000000 0.000000 0.000000 0.001955 
0.000000 0.000978 0.002933 0.000000 0.000000 0.000000 0.000000 0.002933 
0.000000 0.000978 0.001955 0.000000 0.000000 0.000000 0.000000 0.001955 
0.000000 0.000000 0.003910 0.000000 0.000000 0.000000 0.000000 0.002933 
0.000000 0.000000 0.002933 0.000000 0.000000 0.000000 0.000000 0.002933 
0.000000 0.000000 0.002933 0.000000 0.000000 0.000000 0.000000 0.001955 
0.000000 0.000000 0.002933 0.000000 0.000000 0.000000 0.000000 0.002933 
0.000000 0.000000 0.002933 0.000000 0.000000 0.000000 0.000000 0.000978 
0.000000 0.000000 0.002933 0.000000 0.000000 0.000000 0.000000 0.001955 
0.000000 0.000000 0.002933 0.000000 0.000000 0.000000 0.000000 0.000978 
0.000000 0.000000 0.002933 0.000000 0.000000 0.000000 0.000000 0.001955 
0.000000 0.000000 0.001955 0.000978 0.000000 0.000000 0.000000 0.001955 
0.000000 0.000000 0.000978 0.000978 0.000000 0.000000 0.000000 0.001955 
0.000000 0.000000 0.000978 0.000978 0.000000 0.000000 0.000000 0.000978 
0.000000 0.000000 0.000000 0.001955 0.000000 0.000000 0.000000 0.001955 
0.000000 0.000000 0.000000 0.001955 0.000000 0.000000 0.000000 0.000978 
0.000000 0.000000 0.000000 0.001955 0.000000 0.000000 0.000000 0.001955 
0.000978 0.000000 0.000000 0.002933 0.000000 0.000000 0.000000 0.000978 
0.001955 0.000000 0.000000 0.001955 0.000000 0.000000 0.000000 0.000978 
0.002933 0.000000 0.000000 0.001955 0.000000 0.000000 0.000000 0.000000 
0.004888 0.000000 0.000000 0.001955 0.000000 0.000000 0.000000 0.000000 
0.004888 0.000000 0.000000 0.000978 0.000000 0.000000 0.000000 0.000000 
0.004888 0.000000 0.000000 0.000000 0.000978 0.000000 0.000000 0.000000 
0.006843 0.000000 0.000000 0.000000 0.000978 0.000000 0.000000 0.000000 
0.006843 0.000000 0.000000 0.000000 0.000978 0.000000 0.000000 0.000000 
0.006843 0.000978 0.000000 0.000000 0.000978 0.000000 0.000000 0.000000 
0.007820 0.000978 0.000000 0.000000 0.000978 0.000000 0.000000 0.000000 
0.006843 0.001955 0.000000 0.000000 0.000978 0.000000 0.000000 0.000000 
0.006843 0.001955 0.000000 0.000000 0.000978 0.000000 0.000000 0.000000 
0.006843 0.002933 0.000000 0.000000 0.000978 0.000000 0.000000 0.000000 
0.006843 0.003910 0.000000 0.000000 0.000000 0.000000 0.000000 0.000000 
0.004888 0.004888 0.000000 0.000000 0.000000 0.000000 0.000000 0.000000 
0.004888 0.004888 0.000000 0.000000 0.000000 0.000000 0.000000 0.000000 
0.003910 0.005865 0.000000 0.000000 0.000000 0.000000 0.000000 0.000000 
0.002933 0.005865 0.000000 0.000000 0.000000 0.000000 0.000000 0.000000 
0.001955 0.006843 0.000000 0.000000 0.000000 0.000000 0.000000 0.000000 
0.000000 0.006843 0.000000 0.000000 0.000000 0.000000 0.000000 0.000000 
0.000000 0.005865 0.000978 0.000000 0.000000 0.000000 0.000000 0.000000 
0.000000 0.006843 0.000978 0.000000 0.000000 0.000000 0.000000 0.000000 
0.000000 0.005865 0.001955 0.000000 0.000000 0.000000 0.000000 0.000000 
0.000000 0.005865 0.001955 0.000000 0.000000 0.000000 0.000000 0.000000 
0.000000 0.004888 0.002933 0.000000 0.000000 0.000000 0.000000 0.000000 
0.000000 0.004888 0.001955 0.000000 0.000000 0.000000 0.000000 0.000000 
0.000000 0.004888 0.003910 0.000000 0.000000 0.000000 0.000000 0.000000 
0.000000 0.003910 0.003910 0.000000 0.000000 0.000000 0.000000 0.000000 
0.000000 0.002933 0.003910 0.000000 0.000000 0.000000 0.000000 0.000000 
0.000000 0.002933 0.004888 0.000000 0.000000 0.000000 0.000000 0.000000 
0.000000 0.001955 0.004888 0.000000 0.000000 0.000000 0.000000 0.000000 
0.000000 0.000978 0.004888 0.000000 0.000000 0.000000 0.000000 0.000000 
0.000000 0.000978 0.004888 0.000000 0.000000 0.000000 0.000000 0.000000 
0.000000 0.000000 0.003910 0.000000 0.000000 0.000000 0.000000 0.000000 
0.000000 0.000000 0.004888 0.000000 0.000000 0.000000 0.000000 0.000000 
0.000000 0.000000 0.003910 0.000000 0.000000 0.000000 0.000000 0.000000 
0.000000 0.000000 0.003910 0.000000 0.000000 0.000000 0.000000 0.000000 
0.000000 0.000000 0.003910 0.000000 0.000000 0.000000 0.000000 0.000000 
0.000000 0.000000 0.002933 0.000000 0.000000 0.000000 0.000000 0.000000 
0.000000 0.000000 0.001955 0.000000 0.000000 0.000000 0.000000 0.000000 
0.000000 0.000000 0.001955 0.000978 0.000000 0.000000 0.000000 0.000000 
0.000000 0.000000 0.001955 0.000000 0.000000 0.000000 0.000000 0.000000 
0.000000 0.000000 0.001955 0.000978 0.000000 0.000000 0.000000 0.000000 
0.000000 0.000000 0.000978 0.000000 0.000000 0.000000 0.000000 0.000000 
0.000000 0.000000 0.000000 0.000000 0.000000 0.000000 0.000000 0.000000 
0.000000 0.000000 0.000000 0.000000 0.000000 0.000000 0.000000 0.000000 
0.000000 0.000000 0.000000 0.000000 0.000000 0.000000 0.000000 0.000000 
0.000000 0.000000 0.000000 0.000000 0.000000 0.000000 0.000000 0.000000 
0.000000 0.000000 0.000978 0.000000 0.000000 0.000000 0.000000 0.000000 
0.000000 0.000000 0.000000 0.000000 0.000000 0.000000 0.000000 0.000000 
0.000000 0.000000 0.000000 0.000000 0.000000 0.000000 0.000000 0.000000 
0.000000 0.000000 0.000978 0.000000 0.000000 0.000000 0.000000 0.000000 
0.000000 0.000000 0.000000 0.000000 0.000000 0.000000 0.000000 0.000000 
0.000000 0.000978 0.000978 0.000000 0.000000 0.000000 0.000000 0.000000 
0.000000 0.000978 0.000000 0.000000 0.000000 0.000000 0.000000 0.000000 
0.000000 0.000978 0.000000 0.000000 0.000000 0.000000 0.000000 0.000000 
TURN 24
0.000000 0.000000 0.004888 0.001955 0.000000 0.000000 0.003910 0.000000 
0.000000 0.000000 0.003910 0.001955 0.000000 0.000000 0.002933 0.000000 
0.000000 0.000000 0.003910 0.002933 0.000000 0.000000 0.003910 0.000000 
0.000000 0.000000 0.002933 0.002933 0.000000 0.000000 0.002933 0.000000 
0.000000 0.000000 0.002933 0.002933 0.000000 0.000000 0.002933 0.000000 
0.000000 0.000000 0.002933 0.003910 0.000000 0.000000 0.003910 0.000000 
0.000000 0.000000 0.001955 0.004888 0.000000 0.000000 0.002933 0.000000 
0.000000 0.000000 0.001955 0.004888 0.000000 0.000000 0.003910 0.000000 
0.000000 0.000000 0.000978 0.004888 0.000000 0.000000 0.003910 0.000000 
0.000000 0.000000 0.000978 0.004888 0.000000 0.000000 0.002933 0.000000 
0.000000 0.000000 0.000978 0.005865 0.000000 0.000000 0.002933 0.000000 
0.000000 0.000000 0.000000 0.005865 0.000000 0.000000 0.002933 0.000000 
0.000000 0.000000 0.000000 0.004888 0.000000 0.000000 0.001955 0.000000 
0.000000 0.000000 0.000000 0.005865 0.000000 0.000000 0.002933 0.000978 
0.000000 0.000000 0.000000 0.005865 0.000000 0.000000 0.000978 0.000000 
0.000000 0.000000 0.000000 0.005865 0.000000 0.000000 0.000000 0.000978 
0.000000 0.000000 0.000000 0.005865 0.000000 0.000000 0.000000 0.000978 
0.000000 0.000000 0.000000 0.005865 0.000978 0.000000 0.000000 0.001955 
0.000000 0.000000 0.000000 0.004888 0.000978 0.000000 0.000000 0.001955 
0.000000 0.000000 0.000000 0.003910 0.000978 0.000000 0.000000 0.001955 
0.000000 0.000000 0.000000 0.003910 0.001955 0.000000 0.000000 0.001955 
0.000000 0.000000 0.000000 0.001955 0.001955 0.000000 0.000000 0.000978 
0.000000 0.000000 0.000000 0.001955 0.001955 0.000000 0.000000 0.001955 
0.000000 0.000000 0.000000 0.001955 0.001955 0.000000 0.000000 0.001955 
0.000000 0.000000 0.000000 0.001955 0.002933 0.000000 0.000000 0.001955 
0.000000 0.000000 0.000000 0.000000 0.002933 0.000000 0.000000 0.001955 
0.000000 0.000000 0.000000 0.000000 0.002933 0.000000 0.000000 0.001955 
0.000000 0.000000 0.000000 0.000000 0.003910 0.000000 0.000000 0.001955 
0.000000 0.000000 0.000000 0.000000 0.002933 0.000000 0.000000 0.000978 
0.000000 0.000000 0.000000 0.000000 0.002933 0.000000 0.000000 0.001955 
0.000000 0.000000 0.000000 0.000000 0.002933 0.000000 0.000000 0.000978 
0.000000 0.000000 0.000000 0.000000 0.002933 0.000000 0.000000 0.001955 
0.000000 0.000000 0.000000 0.000000 0.002933 0.000000 0.000000 0.000978 
0.000000 0.000000 0.000000 0.000000 0.001955 0.000000 0.000000 0.000000 
0.000000 0.000000 0.000000 0.000000 0.001955 0.000000 0.000000 0.000000 
0.000000 0.000000 0.000000 0.000000 0.001955 0.000978 0.000000 0.000000 
0.000000 0.000000 0.000000 0.000000 0.000978 0.000978 0.000000 0.000000 
0.000000 0.000000 0.000000 0.000000 0.000978 0.001955 0.000000 0.000000 
0.000000 0.000000 0.000000 0.000000 0.000000 0.001955 0.000000 0.000000 
0.000000 0.000000 0.000000 0.000000 0.000000 0.002933 0.000000 0.000000 
0.000000 0.000000 0.000000 0.000000 0.000000 0.002933 0.000000 0.000000 
0.000000 0.000000 0.000000 0.000000 0.000000 0.003910 0.000000 0.000000 
0.000000 0.000000 0.000000 0.000000 0.000000 0.003910 0.000000 0.000000 
0.000000 0.000000 0.000000 0.000000 0.000000 0.004888 0.000000 0.000000 
0.000000 0.000978 0.000000 0.000000 0.000000 0.004888 0.000000 0.000000 
0.000000 0.000978 0.000000 0.000000 0.000000 0.004888 0.000000 0.000000 
0.000000 0.000978 0.000000 0.000000 0.000000 0.004888 0.000000 0.000000 
0.000000 0.000978 0.000000 0.000000 0.000000 0.003910 0.000000 0.000000 
0.000000 0.000978 0.000000 0.000000 0.000000 0.003910 0.000000 0.000000 
0.000000 0.000000 0.000000 0.000000 0.000000 0.003910 0.000000 0.000000 
0.000000 0.000000 0.000000 0.000000 0.000000 0.002933 0.000978 0.000000 
0.000000 0.000000 0.000000 0.000000 0.000000 0.001955 0.000978 0.000000 
0.000000 0.000000 0.000000 0.000000 0.000000 0.000978 0.000978 0.000000 
0.000000 0.000000 0.000000 0.000000 0.000000 0.000000 0.002933 0.000000 
0.000000 0.000000 0.000000 0.000000 0.000000 0.000000 0.002933 0.000000 
0.000000 0.000000 0.000000 0.000000 0.000000 0.000000 0.002933 0.000000 
0.000000 0.000000 0.000978 0.000000 0.000000 0.000000 0.003910 0.000000 
0.000000 0.000000 0.000000 0.000000 0.000000 0.000000 0.002933 0.000000 
0.000000 0.000000 0.000978 0.000000 0.000000 0.000000 0.004888 0.000000 
0.000000 0.000000 0.000000 0.000000 0.000000 0.000000 0.003910 0.000000 
0.000000 0.000000 0.000000 0.000000 0.000000 0.000000 0.002933 0.000000 
0.000000 0.000000 0.000000 0.000000 0.000000 0.000000 0.002933 0.000000 
0.000000 0.000000 0.000000 0.000000 0.000000 0.000000 0.003910 0.000000 
0.000000 0.000000 0.000000 0.000000 0.000000 0.000000 0.003910 0.000000 
0.000000 0.000000 0.000000 0.000000 0.000000 0.000000 0.002933 0.000978 
0.000000 0.000000 0.000000 0.000000 0.000000 0.000000 0.001955 0.000000 
0.000000 0.000000 0.000000 0.000000 0.000000 0.000000 0.001955 0.000978 
0.000000 0.000000 0.000000 0.000000 0.000000 0.000000 0.000978 0.000978 
0.000000 0.000000 0.000000 0.000000 0.000000 0.000000 0.000000 0.000978 
0.000000 0.000000 0.000000 0.000000 0.000000 0.000000 0.000000 0.000978 
0.000000 0.000000 0.000000 0.000000 0.000000 0.000000 0.000000 0.000978 
0.000000 0.000000 0.000000 0.000000 0.000000 0.000000 0.000000 0.000000 
0.000000 0.000000 0.000000 0.000000 0.000000 0.000000 0.000000 0.000000 
0.000000 0.000000 0.000000 0.000000 0.000000 0.000000 0.000000 0.000000 
0.000000 0.000000 0.000000 0.000000 0.000000 0.000000 0.000000 0.000000 
0.000000 0.000000 0.000000 0.000000 0.000000 0.000000 0.000000 0.000000 
0.000000 0.000978 0.000000 0.000000 0.000000 0.000000 0.000000 0.000000 
0.000000 0.001955 0.000000 0.000000 0.000000 0.000000 0.000000 0.000000 
0.000978 0.001955 0.000000 0.000000 0.000000 0.000000 0.000000 0.000000 
0.000978 0.002933 0.000000 0.000000 0.000000 0.000000 0.000000 0.000000 
0.000000 0.001955 0.000000 0.000000 0.000000 0.000000 0.000000 0.000000 
0.000000 0.001955 0.000000 0.000000 0.000000 0.000000 0.000000 0.000000 
0.000000 0.002933 0.000000 0.000000 0.000000 0.000000 0.000000 0.000000 
0.000000 0.003910 0.000000 0.000000 0.000000 0.000000 0.000000 0.000000 
0.000000 0.003910 0.000000 0.000000 0.000000 0.000000 0.000000 0.000000 
0.000000 0.003910 0.000000 0.000000 0.000000 0.000000 0.000000 0.000000 
0.000000 0.003910 0.000000 0.000000 0.000000 0.000000 0.000000 0.000000 
0.000000 0.003910 0.000000 0.000000 0.000000 0.000000 0.000000 0.000000 
0.000000 0.004888 0.000000 0.000000 0.000000 0.000000 0.000000 0.000000 
0.000000 0.004888 0.000000 0.000000 0.000000 0.000000 0.000000 0.000000 
0.000000 0.004888 0.000000 0.000000 0.000000 0.000000 0.000000 0.000000 
0.000000 0.003910 0.000000 0.000000 0.000000 0.000000 0.000000 0.000000 
0.000000 0.003910 0.000000 0.000000 0.000000 0.000000 0.000000 0.000000 
0.000000 0.003910 0.000978 0.000000 0.000000 0.000000 0.000000 0.000000 
0.000000 0.003910 0.001955 0.000000 0.000000 0.000000 0.000000 0.000000 
0.000000 0.003910 0.001955 0.000000 0.000000 0.000000 0.000000 0.000000 
0.000000 0.002933 0.001955 0.000000 0.000000 0.000000 0.000000 0.000978 
0.000000 0.002933 0.001955 0.000000 0.000000 0.000000 0.000000 0.000978 
0.000000 0.002933 0.002933 0.000000 0.000000 0.000000 0.000000 0.001955 
0.000000 0.001955 0.002933 0.000000 0.000000 0.000000 0.000000 0.001955 
0.000000 0.000978 0.002933 0.000000 0.000000 0.000000 0.000000 0.002933 
0.000000 0.000000 0.003910 0.000000 0.000000 0.000000 0.000000 0.002933 
0.000000 0.000000 0.002933 0.000000 0.000000 0.000000 0.000000 0.002933 
0.000000 0.000000 0.002933 0.000000 0.000000 0.000000 0.000000 0.003910 
0.000000 0.000000 0.003910 0.000000 0.000000 0.000000 0.000000 0.004888 
0.000000 0.000000 0.003910 0.000000 0.000000 0.000000 0.000000 0.003910 
0.000000 0.000000 0.003910 0.000000 0.000000 0.000000 0.000000 0.004888 
0.000000 0.000000 0.002933 0.000000 0.000000 0.000000 0.000000 0.004888 
0.000000 0.000000 0.001955 0.000000 0.000000 0.000000 0.000000 0.004888 
0.000000 0.000000 0.002933 0.000000 0.000000 0.000000 0.000000 0.004888 
0.000000 0.000000 0.001955 0.000000 0.000000 0.000000 0.000000 0.003910 
0.000000 0.000000 0.001955 0.000978 0.000000 0.000000 0.000000 0.004888 
0.000000 0.000000 0.001955 0.000978 0.000000 0.000000 0.000000 0.004888 
0.000000 0.000000 0.001955 0.000978 0.000000 0.000000 0.000000 0.002933 
0.000000 0.000000 0.000978 0.001955 0.000000 0.000000 0.000000 0.003910 
0.000000 0.000000 0.000000 0.001955 0.000000 0.000000 0.000000 0.003910 
0.000000 0.000000 0.000000 0.001955 0.000000 0.000000 0.000000 0.002933 
0.000000 0.000000 0.000000 0.002933 0.000000 0.000000 0.000000 0.003910 
0.000000 0.000000 0.000000 0.001955 0.000000 0.000000 0.000000 0.001955 
0.000000 0.000000 0.000000 0.001955 0.000000 0.000000 0.000000 0.001955 
0.000978 0.000000 0.000000 0.001955 0.000000 0.000000 0.000000 0.001955 
0.000000 0.000000 0.000000 0.001955 0.000000 0.000000 0.000000 0.000978 
0.001955 0.000000 0.000000 0.001955 0.000000 0.000000 0.000000 0.000978 
0.001955 0.000000 0.000000 0.001955 0.000000 0.000000 0.000000 0.000000 
0.003910 0.000000 0.000000 0.000000 0.000000 0.000000 0.000000 0.000000 
0.003910 0.000000 0.000000 0.000978 0.000000 0.000000 0.000000 0.000000 
0.003910 0.000000 0.000000 0.000000 0.000978 0.000000 0.000000 0.000000 
0.005865 0.000000 0.000000 0.000000 0.000978 0.000000 0.000000 0.000000 
0.004888 0.000000 0.000000 0.000000 0.000978 0.000000 0.000000 0.000000 
0.004888 0.000000 0.000000 0.000000 0.000978 0.000000 0.000000 0.000000 
0.005865 0.000000 0.000000 0.000000 0.000978 0.000000 0.000000 0.000000 
0.006843 0.000978 0.000000 0.000000 0.000978 0.000000 0.000000 0.000000 
0.005865 0.000978 0.000000 0.000000 0.000978 0.000000 0.000000 0.000000 
0.006843 0.001955 0.000000 0.000000 0.000978 0.000000 0.000000 0.000000 
0.004888 0.002933 0.000000 0.000000 0.000000 0.000000 0.000000 0.000000 
0.004888 0.002933 0.000000 0.000000 0.000000 0.000000 0.000000 0.000000 
0.004888 0.003910 0.000000 0.000000 0.000000 0.000000 0.000000 0.000000 
0.004888 0.003910 0.000000 0.000000 0.000000 0.000000 0.000000 0.000000 
0.003910 0.004888 0.000000 0.000000 0.000000 0.000000 0.000000 0.000000 
0.001955 0.004888 0.000000 0.000000 0.000000 0.000000 0.000000 0.000000 
0.001955 0.004888 0.000000 0.000000 0.000000 0.000000 0.000000 0.000000 
0.000000 0.004888 0.000000 0.000000 0.000000 0.000000 0.000000 0.000000 
0.000000 0.004888 0.000000 0.000000 0.000000 0.000000 0.000000 0.000000 
0.000000 0.004888 0.000978 0.000000 0.000000 0.000000 0.000000 0.000000 
0.000000 0.004888 0.000978 0.000000 0.000000 0.000000 0.000000 0.000000 
0.000000 0.003910 0.000978 0.000000 0.000000 0.000000 0.000000 0.000000 
0.000000 0.002933 0.001955 0.000000 0.000000 0.000000 0.000000 0.000000 
0.000000 0.002933 0.001955 0.000000 0.000000 0.000000 0.000000 0.000000 
0.000000 0.000978 0.001955 0.000000 0.000000 0.000000 0.000000 0.000000 
0.000000 0.000978 0.002933 0.000000 0.000000 0.000000 0.000000 0.000000 
0.000000 0.000978 0.002933 0.000000 0.000000 0.000000 0.000000 0.000000 
0.000000 0.000000 0.002933 0.000000 0.000000 0.000000 0.000000 0.000000 
0.000000 0.000000 0.001955 0.000000 0.000000 0.000000 0.000000 0.000000 
0.000000 0.000000 0.001955 0.000000 0.000000 0.000000 0.000000 0.000000 
0.000000 0.000000 0.001955 0.000000 0.000000 0.000000 0.000000 0.000000 
0.000000 0.000000 0.000978 0.000000 0.000000 0.000000 0.000000 0.000000 
0.000000 0.000000 0.000978 0.000000 0.000000 0.000000 0.000000 0.000000 
0.000000 0.000000 0.000000 0.000000 0.000000 0.000000 0.000000 0.000000 
0.000000 0.000978 0.000000 0.000000 0.000000 0.000000 0.000000 0.000000 
0.000000 0.000978 0.000000 0.000000 0.000000 0.000000 0.000000 0.000000 
0.000000 0.000978 0.000000 0.000000 0.000000 0.000000 0.000000 0.000000 
0.000000 0.001955 0.000000 0.000000 0.000000 0.000000 0.000000 0.000000 
0.000000 0.001955 0.000000 0.000000 0.000000 0.000000 0.000000 0.000000 
0.000000 0.001955 0.000000 0.000000 0.000000 0.000000 0.000000 0.000000 
0.000000 0.001955 0.000000 0.000000 0.000000 0.000000 0.000000 0.000000 
0.000000 0.001955 0.000000 0.000000 0.000000 0.000000 0.000000 0.000000 
0.000000 0.001955 0.000000 0.000000 0.000000 0.000000 0.000000 0.000000 
0.000000 0.002933 0.000978 0.000000 0.000000 0.000000 0.000000 0.000000 
0.000000 0.002933 0.000978 0.000000 0.000000 0.000000 0.000000 0.000000 
0.000000 0.002933 0.001955 0.000000 0.000000 0.000000 0.000000 0.000000 
0.000000 0.001955 0.002933 0.000000 0.000000 0.000000 0.000000 0.000000 
0.000000 0.001955 0.002933 0.000000 0.000000 0.000000 0.000000 0.000000 
0.000000 0.001955 0.002933 0.000000 0.000000 0.000000 0.000000 0.000000 
0.000000 0.001955 0.003910 0.000000 0.000000 0.000000 0.000000 0.000000 
0.000000 0.000978 0.004888 0.000000 0.000000 0.000000 0.001955 0.000000 
0.000000 0.000978 0.003910 0.000000 0.000000 0.000000 0.000978 0.000000 
0.000000 0.000000 0.003910 0.000000 0.000000 0.000000 0.001955 0.000000 
0.000000 0.000000 0.003910 0.000000 0.000000 0.000000 0.001955 0.000000 
0.000000 0.000000 0.004888 0.001955 0.000000 0.000000 0.002933 0.000000 
0.000000 0.000000 0.003910 0.001955 0.000000 0.000000 0.002933 0.000000 
TURN 25
0.000000 0.000000 0.000000 0.000978 0.000000 0.000000 0.000000 0.000000 
0.000000 0.000000 0.000000 0.000978 0.000000 0.000000 0.000000 0.000000 
0.000000 0.000000 0.000000 0.000000 0.000000 0.000000 0.000000 0.000000 
0.000000 0.000000 0.000000 0.000000 0.000000 0.000000 0.000000 0.000000 
0.000000 0.000000 0.000000 0.000000 0.000000 0.000000 0.000000 0.000000 
0.000000 0.000000 0.000000 0.000000 0.000000 0.000000 0.000000 0.000000 
0.000000 0.000978 0.000000 0.000000 0.000000 0.000000 0.000000 0.000000 
0.000000 0.000000 0.000000 0.000000 0.000000 0.000000 0.000000 0.000000 
0.000000 0.000000 0.000000 0.000000 0.000000 0.000000 0.000978 0.000000 
0.000000 0.000000 0.000000 0.000000 0.000000 0.000000 0.000978 0.000000 
0.000000 0.000000 0.000000 0.000000 0.000000 0.000000 0.001955 0.000000 
0.000000 0.000000 0.000978 0.000000 0.000000 0.000000 0.002933 0.000000 
0.000000 0.000000 0.000978 0.000978 0.000000 0.000000 0.002933 0.000000 
0.000000 0.000000 0.000978 0.000000 0.000000 0.000000 0.002933 0.000000 
0.000000 0.000000 0.000978 0.000978 0.000000 0.000000 0.003910 0.000000 
0.000000 0.000000 0.000978 0.001955 0.000000 0.000000 0.002933 0.000000 
0.000000 0.000000 0.000000 0.001955 0.000000 0.000000 0.002933 0.000000 
0.000000 0.000000 0.000978 0.001955 0.000000 0.000000 0.002933 0.000000 
0.000000 0.000000 0.000000 0.001955 0.000000 0.000000 0.001955 0.000000 
0.000000 0.000000 0.000000 0.001955 0.000000 0.000000 0.001955 0.000000 
0.000000 0.000000 0.000000 0.001955 0.000000 0.000000 0.000978 0.000000 
0.000000 0.000000 0.000000 0.002933 0.000000 0.000000 0.000000 0.000978 
0.000000 0.000000 0.000000 0.001955 0.000000 0.000000 0.000000 0.000978 
0.000000 0.000000 0.000000 0.000978 0.000000 0.000000 0.000000 0.000978 
0.000000 0.000000 0.000000 0.000000 0.000978 0.000000 0.000000 0.001955 
0.000000 0.000000 0.000000 0.000978 0.000978 0.000000 0.000000 0.001955 
0.000000 0.000000 0.000000 0.000000 0.000978 0.000000 0.000000 0.001955 
0.000000 0.000000 0.000000 0.000000 0.001955 0.000000 0.000000 0.001955 
0.000000 0.000000 0.000000 0.000000 0.001955 0.000000 0.000000 0.001955 
0.000000 0.000000 0.000000 0.000000 0.001955 0.000000 0.000000 0.001955 
0.000000 0.000000 0.000000 0.000000 0.001955 0.000000 0.000000 0.001955 
0.000000 0.000000 0.000000 0.000000 0.001955 0.000000 0.000000 0.001955 
0.000000 0.000000 0.000000 0.000000 0.001955 0.000000 0.000000 0.000978 
0.000000 0.000000 0.000000 0.000000 0.001955 0.000000 0.000000 0.000000 
0.000000 0.000000 0.000000 0.000000 0.000978 0.000000 0.000000 0.000000 
0.000000 0.000000 0.000000 0.000000 0.000978 0.000000 0.000000 0.000000 
0.000000 0.000000 0.000000 0.000000 0.000978 0.000000 0.000000 0.000000 
0.000000 0.000000 0.000000 0.000000 0.000000 0.000978 0.000000 0.000000 
0.000000 0.000000 0.000000 0.000000 0.000000 0.000978 0.000000 0.000000 
0.000000 0.000000 0.000000 0.000000 0.000000 0.001955 0.000000 0.000000 
0.000000 0.000000 0.000000 0.000000 0.000000 0.002933 0.000000 0.000000 
0.000000 0.000000 0.000000 0.000000 0.000000 0.002933 0.000000 0.000000 
0.000000 0.000000 0.000000 0.000000 0.000000 0.003910 0.000000 0.000000 
0.000000 0.000978 0.000000 0.000000 0.000000 0.003910 0.000000 0.000000 
0.000000 0.000000 0.000000 0.000000 0.000000 0.003910 0.000000 0.000000 
0.000000 0.000000 0.000000 0.000000 0.000000 0.003910 0.000000 0.000000 
0.000000 0.000978 0.000000 0.000000 0.000000 0.003910 0.000000 0.000000 
0.000000 0.000000 0.000000 0.000000 0.000000 0.002933 0.000000 0.000000 
0.000000 0.000000 0.000000 0.000000 0.000000 0.001955 0.000000 0.000000 
0.000000 0.000000 0.000000 0.000000 0.000000 0.001955 0.000978 0.000000 
0.000000 0.000000 0.000000 0.000000 0.000000 0.000000 0.000978 0.000000 
0.000000 0.000000 0.000000 0.000000 0.000000 0.000000 0.000978 0.000000 
0.000000 0.000000 0.000000 0.000000 0.000000 0.000000 0.001955 0.000000 
0.000000 0.000000 0.000000 0.000000 0.000000 0.000000 0.001955 0.000000 
0.000000 0.000000 0.000000 0.000000 0.000000 0.000000 0.002933 0.000000 
0.000000 0.000000 0.000000 0.000000 0.000000 0.000000 0.001955 0.000000 
0.000000 0.000000 0.000000 0.000000 0.000000 0.000000 0.001955 0.000000 
0.000000 0.000000 0.000000 0.000000 0.000000 0.000000 0.001955 0.000000 
0.000000 0.000000 0.000000 0.000000 0.000000 0.000000 0.000000 0.000000 
0.000000 0.000000 0.000000 0.000000 0.000000 0.000000 0.000000 0.000978 
0.000000 0.000000 0.000000 0.000000 0.000000 0.000000 0.000000 0.000978 
0.000000 0.000000 0.000000 0.000000 0.000000 0.000000 0.000000 0.000978 
0.000000 0.000000 0.000000 0.000000 0.000000 0.000000 0.000000 0.000978 
0.000000 0.000000 0.000000 0.000000 0.000000 0.000000 0.000000 0.000978 
0.000000 0.000000 0.000000 0.000000 0.000000 0.000000 0.000000 0.000000 
0.000000 0.000000 0.000000 0.000000 0.000000 0.000000 0.000000 0.000000 
0.000000 0.000000 0.000000 0.000000 0.000000 0.000000 0.000000 0.000000 
0.000000 0.000000 0.000000 0.000000 0.000000 0.000000 0.000000 0.000000 
0.000000 0.000000 0.000000 0.000000 0.000000 0.000000 0.000000 0.000000 
0.000000 0.000000 0.000000 0.000000 0.000000 0.000000 0.000000 0.000000 
0.000000 0.000978 0.000000 0.000000 0.000000 0.000000 0.000000 0.000000 
0.000000 0.000978 0.000000 0.000000 0.000000 0.000000 0.000000 0.000000 
0.000978 0.001955 0.000000 0.000000 0.000000 0.000000 0.000000 0.000000 
0.000000 0.002933 0.000000 0.000000 0.000000 0.000000 0.000978 0.000000 
0.000000 0.002933 0.000000 0.000000 0.000000 0.000000 0.000978 0.000000 
0.000000 0.002933 0.000000 0.000000 0.000000 0.000000 0.001955 0.000000 
0.000000 0.003910 0.000000 0.000000 0.000000 0.000000 0.002933 0.000000 
0.000000 0.003910 0.000000 0.000000 0.000000 0.000000 0.002933 0.000000 
0.000000 0.003910 0.000000 0.000000 0.000000 0.000000 0.002933 0.000000 
0.000000 0.003910 0.000000 0.000000 0.000000 0.000000 0.002933 0.000000 
0.000000 0.003910 0.000000 0.000000 0.000000 0.000000 0.002933 0.000000 
0.000000 0.002933 0.000978 0.000000 0.000000 0.000000 0.003910 0.000000 
0.000000 0.002933 0.000000 0.000000 0.000000 0.000000 0.002933 0.000000 
0.000000 0.002933 0.000978 0.000000 0.000000 0.000000 0.003910 0.000000 
0.000000 0.001955 0.000978 0.000000 0.000000 0.000000 0.002933 0.000000 
0.000000 0.000978 0.001955 0.000000 0.000000 0.000000 0.002933 0.000000 
0.000000 0.000978 0.001955 0.000000 0.000000 0.000000 0.002933 0.000000 
0.000000 0.000000 0.001955 0.000000 0.000000 0.000000 0.001955 0.000000 
0.000000 0.000000 0.002933 0.000000 0.000000 0.000000 0.001955 0.000000 
0.000000 0.000000 0.001955 0.000000 0.000000 0.000000 0.000978 0.000978 
0.000000 0.000000 0.000978 0.000000 0.000000 0.000000 0.000000 0.000978 
0.000000 0.000000 0.001955 0.000000 0.000000 0.000000 0.000000 0.002933 
0.000000 0.000000 0.000978 0.000000 0.000000 0.000000 0.000000 0.003910 
0.000000 0.000000 0.000000 0.000000 0.000000 0.000000 0.000000 0.002933 
0.000000 0.000000 0.000000 0.000000 0.000000 0.000000 0.000000 0.004888 
0.000000 0.000000 0.000000 0.000000 0.000000 0.000000 0.000000 0.003910 
0.000000 0.000000 0.000000 0.000000 0.000000 0.000000 0.000000 0.004888 
0.000000 0.000000 0.000000 0.000000 0.000000 0.000000 0.000000 0.005865 
0.000000 0.000000 0.000000 0.000000 0.000000 0.000000 0.000000 0.004888 
0.000000 0.000000 0.000000 0.000000 0.000000 0.000000 0.000000 0.003910 
0.000000 0.000000 0.000000 0.000000 0.000000 0.000000 0.000000 0.004888 
0.000000 0.000000 0.000000 0.000000 0.000000 0.000000 0.000000 0.004888 
0.000000 0.000000 0.000000 0.000000 0.000000 0.000000 0.000000 0.003910 
0.000000 0.000000 0.000000 0.000000 0.000000 0.000000 0.000000 0.002933 
0.000000 0.000000 0.000000 0.000000 0.000000 0.000000 0.000000 0.002933 
0.000000 0.000000 0.000000 0.000000 0.000000 0.000000 0.000000 0.001955 
0.000000 0.000000 0.000000 0.000000 0.000000 0.000000 0.000000 0.000978 
0.000000 0.000000 0.000000 0.000000 0.000000 0.000000 0.000000 0.000978 
0.000000 0.000978 0.000000 0.000000 0.000000 0.000000 0.000000 0.000000 
0.000000 0.000978 0.000000 0.000000 0.000000 0.000000 0.000000 0.000000 
0.000000 0.000978 0.000000 0.000000 0.000000 0.000000 0.000000 0.000000 
0.000000 0.001955 0.000000 0.000000 0.000000 0.000000 0.000000 0.000000 
0.000000 0.001955 0.000000 0.000000 0.000000 0.000000 0.000000 0.000000 
0.000000 0.001955 0.000000 0.000000 0.000000 0.000000 0.000000 0.000000 
0.000000 0.001955 0.000000 0.000000 0.000000 0.000000 0.000000 0.000000 
0.000000 0.001955 0.000000 0.000000 0.000000 0.000000 0.000000 0.000000 
0.000000 0.001955 0.000000 0.000000 0.000000 0.000000 0.000000 0.000000 
0.000000 0.001955 0.000000 0.000000 0.000000 0.000000 0.000000 0.000000 
0.000000 0.001955 0.000000 0.000000 0.000000 0.000000 0.000000 0.000000 
0.000000 0.000978 0.000000 0.000000 0.000000 0.000000 0.000000 0.000000 
0.000000 0.000978 0.000000 0.000000 0.000000 0.000000 0.000000 0.000000 
0.000000 0.000978 0.000000 0.000000 0.000000 0.000000 0.000000 0.000000 
0.000000 0.000978 0.000000 0.000000 0.000000 0.000000 0.000000 0.000000 
0.000000 0.000000 0.000000 0.000000 0.000000 0.000000 0.000000 0.000000 
0.000000 0.000000 0.000000 0.000000 0.000000 0.000000 0.000000 0.000000 
0.000000 0.000000 0.000978 0.000000 0.000000 0.000000 0.000000 0.000000 
0.000000 0.000000 0.000978 0.000000 0.000000 0.000000 0.000000 0.000000 
0.000000 0.000000 0.000000 0.000000 0.000000 0.000000 0.000000 0.000000 
0.000000 0.000000 0.000978 0.000000 0.000000 0.000000 0.000000 0.000000 
0.000000 0.000000 0.000978 0.000000 0.000000 0.000000 0.000000 0.000000 
0.000000 0.000000 0.000000 0.000000 0.000000 0.000000 0.000000 0.000000 
0.000000 0.000000 0.000978 0.000000 0.000000 0.000000 0.000000 0.000000 
0.000000 0.000000 0.000978 0.000000 0.000000 0.000000 0.000000 0.000000 
0.000000 0.000000 0.000000 0.000000 0.000000 0.000000 0.000000 0.000000 
0.000000 0.000000 0.000978 0.000000 0.000000 0.000000 0.000000 0.000000 
0.000000 0.000000 0.000000 0.000000 0.000000 0.000000 0.000000 0.000000 
0.000000 0.000000 0.000000 0.000000 0.000000 0.000000 0.000000 0.000000 
0.000000 0.000000 0.000000 0.000000 0.000000 0.000000 0.000000 0.000000 
0.000000 0.000000 0.000000 0.000000 0.000000 0.000000 0.000000 0.000000 
0.000000 0.000000 0.000000 0.000000 0.000000 0.000000 0.000000 0.000000 
0.000000 0.000000 0.000000 0.000000 0.000000 0.000000 0.000000 0.000000 
0.000000 0.000000 0.000000 0.000000 0.000000 0.000000 0.000000 0.000000 
0.000000 0.000000 0.000000 0.000000 0.000000 0.000000 0.000000 0.000000 
0.000000 0.000000 0.000000 0.000000 0.000000 0.000000 0.000000 0.000000 
0.000000 0.000000 0.000000 0.000000 0.000000 0.000000 0.000000 0.000000 
0.000000 0.000000 0.000000 0.000000 0.000000 0.000000 0.000000 0.000000 
0.000978 0.000978 0.000000 0.000000 0.000000 0.000000 0.000000 0.000000 
0.000000 0.000978 0.000000 0.000000 0.000000 0.000000 0.000000 0.000000 
0.000000 0.001955 0.000000 0.000000 0.000000 0.000000 0.000000 0.000000 
0.000000 0.001955 0.000000 0.000000 0.000000 0.000000 0.000000 0.000000 
0.000000 0.003910 0.000000 0.000000 0.000000 0.000000 0.000000 0.000000 
0.000000 0.002933 0.000000 0.000000 0.000000 0.000000 0.000000 0.000000 
0.000000 0.004888 0.000000 0.000000 0.000000 0.000000 0.000000 0.000000 
0.000000 0.003910 0.000000 0.000000 0.000000 0.000000 0.000000 0.000000 
0.000000 0.004888 0.000000 0.000000 0.000000 0.000000 0.000000 0.000000 
0.000000 0.004888 0.000000 0.000000 0.000000 0.000000 0.000000 0.000000 
0.000000 0.004888 0.000000 0.000000 0.000000 0.000000 0.000000 0.000000 
0.000000 0.005865 0.000000 0.000000 0.000000 0.000000 0.000000 0.000000 
0.000000 0.005865 0.000978 0.000000 0.000000 0.000000 0.000000 0.000000 
0.000000 0.005865 0.000978 0.000000 0.000000 0.000000 0.000000 0.000000 
0.000000 0.005865 0.000978 0.000000 0.000000 0.000978 0.000000 0.000000 
0.000000 0.004888 0.002933 0.000000 0.000000 0.000978 0.000000 0.000000 
0.000000 0.004888 0.003910 0.000000 0.000000 0.000000 0.000000 0.000000 
0.000000 0.003910 0.003910 0.000000 0.000000 0.000978 0.000000 0.000000 
0.000000 0.003910 0.003910 0.000000 0.000000 0.000000 0.000000 0.000000 
0.000000 0.002933 0.004888 0.000000 0.000000 0.000000 0.000000 0.000000 
0.000000 0.001955 0.005865 0.000000 0.000000 0.000000 0.000978 0.000000 
0.000000 0.000978 0.004888 0.000000 0.000000 0.000000 0.000978 0.000000 
0.000000 0.000000 0.005865 0.000000 0.000000 0.000000 0.000978 0.000000 
0.000000 0.000000 0.005865 0.000000 0.000000 0.000000 0.000978 0.000000 
0.000000 0.000000 0.005865 0.000000 0.000000 0.000000 0.000978 0.000000 
0.000000 0.000000 0.005865 0.000978 0.000000 0.000000 0.001955 0.000000 
0.000000 0.000000 0.005865 0.000978 0.000000 0.000000 0.001955 0.000000 
0.000000 0.000000 0.003910 0.001955 0.000000 0.000000 0.000978 0.000000 
0.000000 0.000000 0.003910 0.002933 0.000000 0.000000 0.000000 0.000000 
0.000000 0.000000 0.002933 0.003910 0.000000 0.000000 0.000000 0.000000 
0.000000 0.000000 0.000978 0.004888 0.000000 0.000000 0.000000 0.000000 
0.000000 0.000000 0.000000 0.004888 0.000000 0.000000 0.000000 0.000000 
0.000000 0.000000 0.000000 0.004888 0.000000 0.000000 0.000000 0.000000 
0.000000 0.000000 0.000000 0.004888 0.000000 0.000000 0.000000 0.000000 
TURN 26
0.000000 0.000000 0.003910 0.001955 0.000000 0.000000 0.002933 0.000000 
0.000000 0.000000 0.002933 0.000978 0.000000 0.000000 0.002933 0.000000 
0.000000 0.000000 0.002933 0.001955 0.000000 0.000000 0.002933 0.000000 
0.000000 0.000000 0.001955 0.002933 0.000000 0.000000 0.001955 0.000000 
0.000000 0.000000 0.000978 0.004888 0.000000 0.000000 0.001955 0.000000 
0.000000 0.000000 0.000978 0.004888 0.000000 0.000000 0.000978 0.000000 
0.000000 0.000000 0.000000 0.003910 0.000000 0.000000 0.000978 0.000000 
0.000000 0.000000 0.000000 0.003910 0.000000 0.000000 0.000000 0.000000 
0.000000 0.000000 0.000000 0.005865 0.000000 0.000000 0.000000 0.000000 
0.000000 0.000000 0.000000 0.003910 0.000000 0.000000 0.000000 0.000000 
0.000000 0.000000 0.000000 0.004888 0.000000 0.000000 0.000000 0.000000 
0.000000 0.000000 0.000000 0.004888 0.000000 0.000000 0.000000 0.000000 
0.000000 0.000000 0.000000 0.003910 0.000000 0.000000 0.000000 0.000000 
0.000000 0.000000 0.000000 0.004888 0.000000 0.000000 0.000000 0.000978 
0.000000 0.000000 0.000000 0.003910 0.000000 0.000000 0.000000 0.000000 
0.000000 0.000000 0.000000 0.002933 0.000978 0.000000 0.000000 0.000000 
0.000000 0.000000 0.000000 0.002933 0.000978 0.000000 0.000000 0.000000 
0.000000 0.000000 0.000000 0.000978 0.001955 0.000000 0.000000 0.000000 
0.000000 0.000000 0.000000 0.000000 0.001955 0.000000 0.000000 0.000000 
0.000000 0.000000 0.000000 0.000000 0.001955 0.000000 0.000000 0.000000 
0.000000 0.000000 0.000000 0.000000 0.001955 0.000000 0.000000 0.000000 
0.000000 0.000000 0.000000 0.000000 0.002933 0.000000 0.000000 0.000000 
0.000000 0.000000 0.000000 0.000000 0.002933 0.000000 0.000000 0.000000 
0.000000 0.000000 0.000000 0.000000 0.001955 0.000000 0.000000 0.000000 
0.000000 0.000000 0.000000 0.000000 0.001955 0.000000 0.000000 0.000000 
0.000000 0.000000 0.000000 0.000000 0.001955 0.000000 0.000000 0.000000 
0.000000 0.000000 0.000000 0.000000 0.001955 0.000000 0.000000 0.000000 
0.000000 0.000000 0.000000 0.000000 0.000978 0.000000 0.000000 0.000000 
0.000000 0.000000 0.000000 0.000000 0.000978 0.000000 0.000000 0.000000 
0.000000 0.000000 0.000000 0.000000 0.000000 0.000000 0.000000 0.000000 
0.000000 0.000000 0.000000 0.000000 0.000000 0.000000 0.000000 0.000000 
0.000000 0.000000 0.000000 0.000000 0.000000 0.000978 0.000000 0.000000 
0.000000 0.000000 0.000000 0.000000 0.000000 0.000978 0.000000 0.000000 
0.000000 0.000000 0.000000 0.000000 0.000000 0.000978 0.000000 0.000000 
0.000000 0.000000 0.000000 0.000000 0.000000 0.000978 0.000000 0.000000 
0.000000 0.000000 0.000000 0.000000 0.000000 0.001955 0.000000 0.000000 
0.000000 0.000000 0.000000 0.000000 0.000000 0.001955 0.000000 0.000000 
0.000000 0.000000 0.000000 0.000000 0.000000 0.002933 0.000000 0.000000 
0.000000 0.000000 0.000000 0.000000 0.000000 0.001955 0.000000 0.000000 
0.000000 0.000000 0.000000 0.000000 0.000000 0.001955 0.000000 0.000000 
0.000000 0.000000 0.000000 0.000000 0.000000 0.001955 0.000000 0.000000 
0.000000 0.000000 0.000000 0.000000 0.000000 0.000978 0.000000 0.000000 
0.000000 0.000000 0.000000 0.000000 0.000000 0.000978 0.000000 0.000000 
0.000000 0.000000 0.000000 0.000000 0.000000 0.000000 0.000000 0.000000 
0.000000 0.000000 0.000000 0.000000 0.000000 0.000000 0.000000 0.000000 
0.000000 0.000000 0.000000 0.000000 0.000000 0.000000 0.000978 0.000000 
0.000000 0.000000 0.000000 0.000000 0.000000 0.000000 0.000000 0.000000 
0.000000 0.000000 0.000000 0.000000 0.000000 0.000000 0.000978 0.000000 
0.000000 0.000000 0.000000 0.000000 0.000000 0.000000 0.000978 0.000000 
0.000000 0.000000 0.000000 0.000000 0.000000 0.000000 0.000000 0.000000 
0.000000 0.000000 0.000000 0.000000 0.000000 0.000000 0.000000 0.000000 
0.000000 0.000000 0.000000 0.000000 0.000000 0.000000 0.000000 0.000000 
0.000000 0.000000 0.000000 0.000000 0.000000 0.000000 0.000000 0.000978 
0.000000 0.000000 0.000000 0.000000 0.000000 0.000000 0.000000 0.000978 
0.000000 0.000000 0.000000 0.000000 0.000000 0.000000 0.000000 0.000000 
0.000000 0.000000 0.000000 0.000000 0.000000 0.000000 0.000000 0.000978 
0.000000 0.000000 0.000000 0.000000 0.000000 0.000000 0.000000 0.000978 
0.000000 0.000000 0.000000 0.000000 0.000000 0.000000 0.000000 0.000978 
0.000000 0.000000 0.000000 0.000000 0.000000 0.000000 0.000000 0.000000 
0.000000 0.000000 0.000000 0.000000 0.000000 0.000000 0.000000 0.000000 
0.000000 0.000000 0.000000 0.000000 0.000000 0.000000 0.000000 0.000000 
0.000000 0.000000 0.000000 0.000000 0.000000 0.000000 0.000000 0.000000 
0.000000 0.000000 0.000000 0.000000 0.000000 0.000000 0.000000 0.000000 
0.000000 0.000000 0.000000 0.000000 0.000000 0.000000 0.000000 0.000000 
0.000978 0.000000 0.000000 0.000000 0.000000 0.000000 0.000000 0.000000 
0.000978 0.000978 0.000000 0.000000 0.000000 0.000000 0.000000 0.000000 
0.000978 0.000978 0.000000 0.000000 0.000000 0.000000 0.000000 0.000000 
0.000000 0.001955 0.000000 0.000000 0.000000 0.000000 0.000000 0.000000 
0.000000 0.001955 0.000000 0.000000 0.000000 0.000000 0.000000 0.000000 
0.000000 0.002933 0.000000 0.000000 0.000000 0.000000 0.000978 0.000000 
0.000000 0.002933 0.000000 0.000000 0.000000 0.000000 0.001955 0.000000 
0.000000 0.002933 0.000000 0.000000 0.000000 0.000000 0.001955 0.000000 
0.000000 0.002933 0.000000 0.000000 0.000000 0.000000 0.002933 0.000000 
0.000000 0.001955 0.000000 0.000000 0.000000 0.000000 0.003910 0.000000 
0.000000 0.000978 0.000000 0.000000 0.000000 0.000000 0.003910 0.000000 
0.000000 0.000978 0.000978 0.000000 0.000000 0.000000 0.004888 0.000000 
0.000000 0.000000 0.000978 0.000000 0.000000 0.000000 0.003910 0.000000 
0.000000 0.000000 0.000978 0.000000 0.000000 0.000000 0.003910 0.000000 
0.000000 0.000000 0.000978 0.000000 0.000000 0.000000 0.003910 0.000000 
0.000000 0.000000 0.000978 0.000000 0.000000 0.000000 0.003910 0.000000 
0.000000 0.000000 0.000978 0.000000 0.000000 0.000000 0.002933 0.000000 
0.000000 0.000000 0.000000 0.000000 0.000000 0.000000 0.001955 0.000000 
0.000000 0.000000 0.000000 0.000000 0.000000 0.000000 0.000978 0.000000 
0.000000 0.000000 0.000000 0.000000 0.000000 0.000000 0.000000 0.000000 
0.000000 0.000000 0.000000 0.000000 0.000000 0.000000 0.000000 0.000000 
0.000000 0.000000 0.000000 0.000000 0.000000 0.000000 0.000000 0.000978 
0.000000 0.000000 0.000000 0.000000 0.000000 0.000000 0.000000 0.000978 
0.000000 0.000000 0.000000 0.000000 0.000000 0.000000 0.000000 0.000978 
0.000000 0.000000 0.000000 0.000000 0.000000 0.000000 0.000000 0.000978 
0.000000 0.000000 0.000000 0.000000 0.000000 0.000000 0.000000 0.000978 
0.000000 0.000000 0.000000 0.000000 0.000000 0.000000 0.000000 0.000000 
0.000000 0.000000 0.000000 0.000000 0.000000 0.000000 0.000000 0.000000 
0.000000 0.000000 0.000000 0.000000 0.000000 0.000000 0.000000 0.000000 
0.000000 0.000000 0.000000 0.000000 0.000000 0.000000 0.000000 0.000000 
0.000000 0.000978 0.000000 0.000000 0.000000 0.000000 0.000000 0.000000 
0.000000 0.000978 0.000000 0.000000 0.000000 0.000000 0.000000 0.000000 
0.000000 0.001955 0.000000 0.000000 0.000000 0.000000 0.000000 0.000000 
0.000000 0.001955 0.000000 0.000000 0.000000 0.000000 0.000000 0.000000 
0.000000 0.002933 0.000000 0.000000 0.000000 0.000000 0.000000 0.000000 
0.000000 0.002933 0.000000 0.000000 0.000000 0.000000 0.000000 0.000000 
0.000000 0.002933 0.000000 0.000000 0.000000 0.000000 0.000000 0.000000 
0.000000 0.002933 0.000000 0.000000 0.000000 0.000000 0.000000 0.000000 
0.000000 0.002933 0.000000 0.000000 0.000000 0.000000 0.000000 0.000000 
0.000000 0.001955 0.000978 0.000000 0.000000 0.000000 0.000000 0.000000 
0.000000 0.000978 0.000978 0.000000 0.000000 0.000000 0.000000 0.000000 
0.000000 0.000000 0.001955 0.000000 0.000000 0.000000 0.000000 0.000000 
0.000000 0.000000 0.001955 0.000000 0.000000 0.000000 0.000000 0.000000 
0.000000 0.000000 0.001955 0.000000 0.000000 0.000000 0.000000 0.000978 
0.000000 0.000000 0.001955 0.000000 0.000000 0.000000 0.000000 0.000978 
0.000000 0.000000 0.001955 0.000000 0.000000 0.000000 0.000000 0.000978 
0.000000 0.000000 0.001955 0.000000 0.000000 0.000000 0.000000 0.001955 
0.000000 0.000000 0.000978 0.000000 0.000000 0.000000 0.000000 0.001955 
0.000000 0.000000 0.001955 0.000000 0.000000 0.000000 0.000000 0.001955 
0.000000 0.000000 0.000978 0.000000 0.000000 0.000000 0.000000 0.001955 
0.000000 0.000000 0.000978 0.000000 0.000000 0.000000 0.000000 0.001955 
0.000000 0.000000 0.000000 0.000978 0.000000 0.000000 0.000000 0.001955 
0.000000 0.000000 0.000000 0.000000 0.000000 0.000000 0.000000 0.000978 
0.000000 0.000000 0.000000 0.001955 0.000000 0.000000 0.000000 0.001955 
0.000000 0.000000 0.000000 0.001955 0.000000 0.000000 0.000000 0.000978 
0.000000 0.000000 0.000000 0.001955 0.000000 0.000000 0.000000 0.000978 
0.000000 0.000000 0.000000 0.001955 0.000000 0.000000 0.000000 0.000000 
0.000000 0.000000 0.000000 0.001955 0.000000 0.000000 0.000000 0.000000 
0.000000 0.000000 0.000000 0.000978 0.000000 0.000000 0.000000 0.000000 
0.000978 0.000000 0.000000 0.000978 0.000000 0.000000 0.000000 0.000000 
0.000978 0.000000 0.000000 0.000000 0.000000 0.000000 0.000000 0.000000 
0.000978 0.000000 0.000000 0.000000 0.000000 0.000000 0.000000 0.000000 
0.002933 0.000000 0.000000 0.000000 0.000000 0.000000 0.000000 0.000000 
0.001955 0.000000 0.000000 0.000000 0.000000 0.000000 0.000000 0.000000 
0.002933 0.000000 0.000000 0.000000 0.000000 0.000000 0.000000 0.000000 
0.002933 0.000000 0.000000 0.000000 0.000000 0.000000 0.000000 0.000000 
0.001955 0.000000 0.000000 0.000000 0.000000 0.000000 0.000000 0.000000 
0.003910 0.000978 0.000000 0.000000 0.000000 0.000000 0.000000 0.000000 
0.002933 0.000978 0.000000 0.000000 0.000000 0.000000 0.000000 0.000000 
0.003910 0.000978 0.000000 0.000000 0.000000 0.000000 0.000000 0.000000 
0.002933 0.001955 0.000000 0.000000 0.000000 0.000000 0.000000 0.000000 
0.000978 0.002933 0.000000 0.000000 0.000000 0.000000 0.000000 0.000000 
0.000978 0.002933 0.000000 0.000000 0.000000 0.000000 0.000000 0.000000 
0.000000 0.003910 0.000000 0.000000 0.000000 0.000000 0.000000 0.000000 
0.000000 0.003910 0.000000 0.000000 0.000000 0.000000 0.000000 0.000000 
0.000000 0.003910 0.000000 0.000000 0.000000 0.000000 0.000000 0.000000 
0.000000 0.003910 0.000000 0.000000 0.000000 0.000000 0.000000 0.000000 
0.000000 0.003910 0.000000 0.000000 0.000000 0.000000 0.000000 0.000000 
0.000000 0.003910 0.000000 0.000000 0.000000 0.000000 0.000000 0.000000 
0.000000 0.003910 0.000000 0.000000 0.000000 0.000000 0.000000 0.000000 
0.000000 0.002933 0.000000 0.000000 0.000000 0.000000 0.000000 0.000000 
0.000000 0.002933 0.000000 0.000000 0.000000 0.000000 0.000000 0.000000 
0.000000 0.001955 0.000978 0.000000 0.000000 0.000000 0.000000 0.000000 
0.000000 0.000978 0.000978 0.000000 0.000000 0.000000 0.000000 0.000000 
0.000000 0.000000 0.000978 0.000000 0.000000 0.000000 0.000000 0.000000 
0.000000 0.000000 0.000978 0.000000 0.000000 0.000000 0.000000 0.000000 
0.000000 0.000000 0.001955 0.000000 0.000000 0.000000 0.000000 0.000000 
0.000000 0.000000 0.001955 0.000000 0.000000 0.000000 0.000000 0.000000 
0.000000 0.000000 0.001955 0.000000 0.000000 0.000000 0.000000 0.000000 
0.000000 0.000000 0.000978 0.000000 0.000000 0.000000 0.000000 0.000000 
0.000000 0.000000 0.000978 0.000000 0.000000 0.000000 0.000000 0.000000 
0.000000 0.000000 0.000978 0.000000 0.000000 0.000000 0.000000 0.000000 
0.000000 0.000000 0.000000 0.000000 0.000000 0.000000 0.000000 0.000000 
0.000000 0.000000 0.000000 0.000000 0.000000 0.000000 0.000000 0.000000 
0.000000 0.000000 0.000000 0.000000 0.000000 0.000000 0.000000 0.000000 
0.000000 0.000000 0.000000 0.000000 0.000000 0.000000 0.000000 0.000000 
0.000000 0.000000 0.000000 0.000000 0.000000 0.000000 0.000000 0.000000 
0.000000 0.000000 0.000000 0.000000 0.000000 0.000000 0.000000 0.000000 
0.000000 0.000000 0.000000 0.000000 0.000000 0.000000 0.000000 0.000000 
0.000000 0.000000 0.000000 0.000000 0.000000 0.000000 0.000000 0.000000 
0.000000 0.000000 0.000000 0.000000 0.000000 0.000000 0.000000 0.000000 
0.000000 0.000000 0.000000 0.000000 0.000000 0.000000 0.000000 0.000000 
0.000000 0.000000 0.000000 0.000000 0.000000 0.000000 0.000000 0.000000 
0.000000 0.000000 0.000000 0.000000 0.000000 0.000000 0.000000 0.000000 
0.000000 0.000000 0.000000 0.000000 0.000000 0.000000 0.000000 0.000000 
0.000000 0.000000 0.000000 0.000000 0.000000 0.000000 0.000000 0.000000 
0.000000 0.000000 0.000000 0.000000 0.000000 0.000000 0.000000 0.000000 
0.000000 0.000978 0.000000 0.000000 0.000000 0.000000 0.000000 0.000000 
0.000000 0.000978 0.000000 0.000000 0.000000 0.000000 0.000000 0.000000 
0.000000 0.000978 0.000000 0.000000 0.000000 0.000000 0.000000 0.000000 
0.000000 0.000978 0.000000 0.000000 0.000000 0.000000 0.000000 0.000000 
0.000000 0.000978 0.000978 0.000000 0.000000 0.000000 0.000000 0.000000 
0.000000 0.000000 0.000978 0.000000 0.000000 0.000000 0.000000 0.000000 
0.000000 0.000000 0.000000 0.000000 0.000000 0.000000 0.000000 0.000000 
0.000000 0.000000 0.000000 0.000000 0.000000 0.000000 0.000000 0.000000 
0.000000 0.000000 0.000978 0.000000 0.000000 0.000000 0.000000 0.000000 
TURN 27
0.000000 0.000000 0.000000 0.000000 0.000000 0.000000 0.000000 0.000000 
0.000000 0.000000 0.000000 0.000000 0.000000 0.000000 0.000000 0.000000 
0.000000 0.000000 0.000000 0.000000 0.000000 0.000000 0.000000 0.000000 
0.000000 0.000000 0.000000 0.000000 0.000000 0.000000 0.000978 0.000000 
0.000000 0.000000 0.000978 0.000000 0.000000 0.000000 0.001955 0.000000 
0.000000 0.000000 0.000978 0.000000 0.000000 0.000000 0.001955 0.000000 
0.000000 0.000000 0.000000 0.000000 0.000000 0.000000 0.001955 0.000000 
0.000000 0.000000 0.000978 0.000978 0.000000 0.000000 0.002933 0.000000 
0.000000 0.000000 0.000000 0.000978 0.000000 0.000000 0.002933 0.000000 
0.000000 0.000000 0.000000 0.000978 0.000000 0.000000 0.001955 0.000000 
0.000000 0.000000 0.000000 0.001955 0.000000 0.000000 0.001955 0.000000 
0.000000 0.000000 0.000000 0.002933 0.000000 0.000000 0.001955 0.000000 
0.000000 0.000000 0.000000 0.002933 0.000000 0.000000 0.000978 0.000000 
0.000000 0.000000 0.000000 0.002933 0.000000 0.000000 0.000000 0.000000 
0.000000 0.000000 0.000000 0.002933 0.000000 0.000000 0.000000 0.000000 
0.000000 0.000000 0.000000 0.001955 0.000000 0.000000 0.000000 0.000000 
0.000000 0.000000 0.000000 0.001955 0.000000 0.000000 0.000000 0.000978 
0.000000 0.000000 0.000000 0.001955 0.000000 0.000000 0.000000 0.000978 
0.000000 0.000000 0.000000 0.000978 0.000978 0.000000 0.000000 0.000000 
0.000000 0.000000 0.000000 0.000000 0.000978 0.000000 0.000000 0.000000 
0.000000 0.000000 0.000000 0.000000 0.000978 0.000000 0.000000 0.000000 
0.000000 0.000000 0.000000 0.000000 0.001955 0.000000 0.000000 0.000000 
0.000000 0.000000 0.000000 0.000000 0.001955 0.000000 0.000000 0.000000 
0.000000 0.000000 0.000000 0.000000 0.001955 0.000000 0.000000 0.000000 
0.000000 0.000000 0.000000 0.000000 0.001955 0.000000 0.000000 0.000000 
0.000000 0.000000 0.000000 0.000000 0.000978 0.000000 0.000000 0.000000 
0.000000 0.000000 0.000000 0.000000 0.000978 0.000000 0.000000 0.000000 
0.000000 0.000000 0.000000 0.000000 0.000000 0.000000 0.000000 0.000000 
0.000000 0.000000 0.000000 0.000000 0.000000 0.000000 0.000000 0.000000 
0.000000 0.000000 0.000000 0.000000 0.000000 0.000000 0.000000 0.000000 
0.000000 0.000000 0.000000 0.000000 0.000000 0.000000 0.000000 0.000000 
0.000000 0.000000 0.000000 0.000000 0.000000 0.000978 0.000000 0.000000 
0.000000 0.000000 0.000000 0.000000 0.000000 0.000978 0.000000 0.000000 
0.000000 0.000000 0.000000 0.000000 0.000000 0.000978 0.000000 0.000000 
0.000000 0.000000 0.000000 0.000000 0.000000 0.000978 0.000000 0.000000 
0.000000 0.000000 0.000000 0.000000 0.000000 0.000978 0.000000 0.000000 
0.000000 0.000000 0.000000 0.000000 0.000000 0.001955 0.000000 0.000000 
0.000000 0.000000 0.000000 0.000000 0.000000 0.000978 0.000000 0.000000 
0.000000 0.000000 0.000000 0.000000 0.000000 0.000000 0.000000 0.000000 
0.000000 0.000000 0.000000 0.000000 0.000000 0.000000 0.000000 0.000000 
0.000000 0.000000 0.000000 0.000000 0.000000 0.000000 0.000000 0.000000 
0.000000 0.000000 0.000000 0.000000 0.000000 0.000000 0.000000 0.000000 
0.000000 0.000000 0.000000 0.000000 0.000000 0.000000 0.000000 0.000000 
0.000000 0.000000 0.000000 0.000000 0.000000 0.000000 0.000000 0.000000 
0.000000 0.000000 0.000000 0.000000 0.000000 0.000000 0.000000 0.000000 
0.000000 0.000000 0.000000 0.000000 0.000000 0.000000 0.000000 0.000000 
0.000000 0.000000 0.000000 0.000000 0.000000 0.000000 0.000000 0.000978 
0.000000 0.000000 0.000000 0.000000 0.000000 0.000000 0.000000 0.000978 
0.000000 0.000000 0.000000 0.000000 0.000000 0.000000 0.000000 0.000978 
0.000000 0.000000 0.000000 0.000000 0.000000 0.000000 0.000000 0.000978 
0.000000 0.000000 0.000000 0.000000 0.000000 0.000000 0.000000 0.000978 
0.000000 0.000000 0.000000 0.000000 0.000000 0.000000 0.000000 0.000000 
0.000000 0.000000 0.000000 0.000000 0.000000 0.000000 0.000000 0.000000 
0.000000 0.000000 0.000000 0.000000 0.000000 0.000000 0.000000 0.000000 
0.000000 0.000000 0.000000 0.000000 0.000000 0.000000 0.000000 0.000000 
0.000000 0.000000 0.000000 0.000000 0.000000 0.000000 0.000000 0.000000 
0.000000 0.000000 0.000000 0.000000 0.000000 0.000000 0.000000 0.000000 
0.000000 0.000000 0.000000 0.000000 0.000000 0.000000 0.000000 0.000000 
0.000000 0.000000 0.000000 0.000000 0.000000 0.000000 0.000000 0.000000 
0.000000 0.000000 0.000000 0.000000 0.000000 0.000000 0.000000 0.000000 
0.000000 0.000000 0.000000 0.000000 0.000000 0.000000 0.000000 0.000000 
0.000000 0.000978 0.000000 0.000000 0.000000 0.000000 0.000000 0.000000 
0.000000 0.000978 0.000000 0.000000 0.000000 0.000000 0.000000 0.000000 
0.000000 0.001955 0.000000 0.000000 0.000000 0.000000 0.000000 0.000000 
0.000000 0.002933 0.000000 0.000000 0.000000 0.000000 0.000000 0.000000 
0.000000 0.002933 0.000000 0.000000 0.000000 0.000000 0.000978 0.000000 
0.000000 0.001955 0.000000 0.000000 0.000000 0.000000 0.002933 0.000000 
0.000000 0.001955 0.000000 0.000000 0.000000 0.000000 0.002933 0.000000 
0.000000 0.001955 0.000000 0.000000 0.000000 0.000000 0.003910 0.000000 
0.000000 0.000000 0.000000 0.000000 0.000000 0.000000 0.003910 0.000000 
0.000000 0.000000 0.000000 0.000000 0.000000 0.000000 0.003910 0.000000 
0.000000 0.000000 0.000000 0.000000 0.000000 0.000000 0.003910 0.000000 
0.000000 0.000000 0.000000 0.000000 0.000000 0.000000 0.003910 0.000000 
0.000000 0.000000 0.000000 0.000000 0.000000 0.000000 0.001955 0.000000 
0.000000 0.000000 0.000000 0.000000 0.000000 0.000000 0.001955 0.000000 
0.000000 0.000000 0.000000 0.000000 0.000000 0.000000 0.000000 0.000000 
0.000000 0.000000 0.000000 0.000000 0.000000 0.000000 0.000000 0.000000 
0.000000 0.000000 0.000000 0.000000 0.000000 0.000000 0.000000 0.000000 
0.000000 0.000000 0.000000 0.000000 0.000000 0.000000 0.000000 0.000000 
0.000000 0.000000 0.000000 0.000000 0.000000 0.000000 0.000000 0.000000 
0.000000 0.000000 0.000000 0.000000 0.000000 0.000000 0.000000 0.000000 
0.000000 0.000000 0.000000 0.000000 0.000000 0.000000 0.000000 0.000000 
0.000000 0.000000 0.000000 0.000000 0.000000 0.000000 0.000000 0.000000 
0.000000 0.000000 0.000000 0.000000 0.000000 0.000000 0.000000 0.000000 
0.000000 0.000978 0.000000 0.000000 0.000000 0.000000 0.000000 0.000000 
0.000000 0.001955 0.000000 0.000000 0.000000 0.000000 0.000000 0.000000 
0.000000 0.002933 0.000000 0.000000 0.000000 0.000000 0.000000 0.000000 
0.000000 0.002933 0.000000 0.000000 0.000000 0.000000 0.000000 0.000000 
0.000000 0.003910 0.000000 0.000000 0.000000 0.000000 0.000000 0.000000 
0.000000 0.003910 0.000000 0.000000 0.000000 0.000000 0.000000 0.000000 
0.000000 0.003910 0.000000 0.000000 0.000000 0.000000 0.000000 0.000000 
0.000000 0.002933 0.000978 0.000000 0.000000 0.000000 0.000000 0.000000 
0.000000 0.002933 0.000978 0.000000 0.000000 0.000000 0.000000 0.000000 
0.000000 0.001955 0.001955 0.000000 0.000000 0.000000 0.000000 0.000000 
0.000000 0.000000 0.001955 0.000000 0.000000 0.000000 0.000000 0.000000 
0.000000 0.000000 0.002933 0.000000 0.000000 0.000000 0.000000 0.000000 
0.000000 0.000000 0.002933 0.000000 0.000000 0.000000 0.000000 0.000978 
0.000000 0.000000 0.001955 0.000000 0.000000 0.000000 0.000000 0.000978 
0.000000 0.000000 0.001955 0.000000 0.000000 0.000000 0.000000 0.001955 
0.000000 0.000000 0.000978 0.000000 0.000000 0.000000 0.000000 0.001955 
0.000000 0.000000 0.000978 0.000000 0.000000 0.000000 0.000000 0.002933 
0.000000 0.000000 0.000000 0.000000 0.000000 0.000000 0.000000 0.003910 
0.000000 0.000000 0.000000 0.000000 0.000000 0.000000 0.000000 0.003910 
0.000000 0.000000 0.000000 0.000000 0.000000 0.000000 0.000000 0.003910 
0.000000 0.000000 0.000000 0.000000 0.000000 0.000000 0.000000 0.003910 
0.000000 0.000000 0.000000 0.000000 0.000000 0.000000 0.000000 0.002933 
0.000000 0.000000 0.000000 0.000000 0.000000 0.000000 0.000000 0.000978 
0.000000 0.000000 0.000000 0.000000 0.000000 0.000000 0.000000 0.000978 
0.000000 0.000000 0.000000 0.000000 0.000000 0.000000 0.000000 0.000000 
0.000000 0.000000 0.000000 0.000000 0.000000 0.000000 0.000000 0.000000 
0.000000 0.000000 0.000000 0.000000 0.000000 0.000000 0.000000 0.000000 
0.000000 0.000000 0.000000 0.000000 0.000000 0.000000 0.000000 0.000000 
0.000000 0.000000 0.000000 0.000000 0.000000 0.000000 0.000000 0.000000 
0.000000 0.000978 0.000000 0.000000 0.000000 0.000000 0.000000 0.000000 
0.000000 0.000978 0.000000 0.000000 0.000000 0.000000 0.000000 0.000000 
0.000000 0.000978 0.000000 0.000000 0.000000 0.000000 0.000000 0.000000 
0.000000 0.000978 0.000000 0.000000 0.000000 0.000000 0.000000 0.000000 
0.000000 0.000978 0.000000 0.000000 0.000000 0.000000 0.000000 0.000000 
0.000000 0.000978 0.000000 0.000000 0.000000 0.000000 0.000000 0.000000 
0.000000 0.000978 0.000000 0.000000 0.000000 0.000000 0.000000 0.000000 
0.000000 0.000978 0.000000 0.000000 0.000000 0.000000 0.000000 0.000000 
0.000000 0.000000 0.000000 0.000000 0.000000 0.000000 0.000000 0.000000 
0.000000 0.000000 0.000000 0.000000 0.000000 0.000000 0.000000 0.000000 
0.000000 0.000000 0.000000 0.000000 0.000000 0.000000 0.000000 0.000000 
0.000000 0.000000 0.000000 0.000000 0.000000 0.000000 0.000000 0.000000 
0.000000 0.000000 0.000000 0.000000 0.000000 0.000000 0.000000 0.000000 
0.000000 0.000000 0.000978 0.000000 0.000000 0.000000 0.000000 0.000000 
0.000000 0.000000 0.000978 0.000000 0.000000 0.000000 0.000000 0.000000 
0.000000 0.000000 0.000000 0.000000 0.000000 0.000000 0.000000 0.000000 
0.000000 0.000000 0.000000 0.000000 0.000000 0.000000 0.000000 0.000000 
0.000000 0.000000 0.000000 0.000000 0.000000 0.000000 0.000000 0.000000 
0.000000 0.000000 0.000000 0.000000 0.000000 0.000000 0.000000 0.000000 
0.000000 0.000000 0.000000 0.000000 0.000000 0.000000 0.000000 0.000000 
0.000000 0.000000 0.000000 0.000000 0.000000 0.000000 0.000000 0.000000 
0.000000 0.000000 0.000000 0.000000 0.000000 0.000000 0.000000 0.000000 
0.000000 0.000000 0.000000 0.000000 0.000000 0.000000 0.000000 0.000000 
0.000000 0.000000 0.000000 0.000000 0.000000 0.000000 0.000000 0.000000 
0.000000 0.000000 0.000000 0.000000 0.000000 0.000000 0.000000 0.000000 
0.000978 0.000000 0.000000 0.000000 0.000000 0.000000 0.000000 0.000000 
0.000000 0.000000 0.000000 0.000000 0.000000 0.000000 0.000000 0.000000 
0.000000 0.000000 0.000000 0.000000 0.000000 0.000000 0.000000 0.000000 
0.000978 0.000978 0.000000 0.000000 0.000978 0.000000 0.000000 0.000000 
0.000000 0.000978 0.000000 0.000000 0.000000 0.000000 0.000000 0.000000 
0.000000 0.001955 0.000000 0.000000 0.000000 0.000000 0.000000 0.000000 
0.000000 0.002933 0.000000 0.000000 0.000000 0.000000 0.000000 0.000000 
0.000000 0.002933 0.000000 0.000000 0.000000 0.000000 0.000000 0.000000 
0.000000 0.003910 0.000000 0.000000 0.000000 0.000000 0.000000 0.000000 
0.000000 0.004888 0.000000 0.000000 0.000000 0.000000 0.000000 0.000000 
0.000000 0.004888 0.000000 0.000000 0.000000 0.000000 0.000000 0.000000 
0.000000 0.004888 0.000000 0.000000 0.000000 0.000000 0.000000 0.000000 
0.000000 0.004888 0.000000 0.000000 0.000000 0.000000 0.000000 0.000000 
0.000000 0.004888 0.000000 0.000000 0.000000 0.000000 0.000000 0.000000 
0.000000 0.004888 0.000000 0.000000 0.000000 0.000000 0.000000 0.000000 
0.000000 0.003910 0.000978 0.000000 0.000000 0.000000 0.000000 0.000000 
0.000000 0.002933 0.001955 0.000000 0.000000 0.000000 0.000000 0.000000 
0.000000 0.001955 0.001955 0.000000 0.000000 0.000000 0.000000 0.000000 
0.000000 0.000978 0.002933 0.000000 0.000000 0.000000 0.000000 0.000000 
0.000000 0.000000 0.002933 0.000000 0.000000 0.000000 0.000000 0.000000 
0.000000 0.000000 0.002933 0.000000 0.000000 0.000000 0.000000 0.000000 
0.000000 0.000000 0.003910 0.000000 0.000000 0.000000 0.000000 0.000000 
0.000000 0.000000 0.002933 0.000000 0.000000 0.000000 0.000000 0.000000 
0.000000 0.000000 0.003910 0.000000 0.000000 0.000000 0.000000 0.000000 
0.000000 0.000000 0.002933 0.000000 0.000000 0.000000 0.000000 0.000000 
0.000000 0.000000 0.001955 0.000000 0.000000 0.000000 0.000000 0.000000 
0.000000 0.000000 0.000978 0.000000 0.000000 0.000000 0.000000 0.000000 
0.000000 0.000000 0.000978 0.000000 0.000000 0.000000 0.000000 0.000000 
0.000000 0.000000 0.000000 0.000000 0.000000 0.000000 0.000000 0.000000 
0.000000 0.000000 0.000000 0.000000 0.000000 0.000000 0.000000 0.000000 
0.000000 0.000000 0.000000 0.000000 0.000000 0.000000 0.000000 0.000000 
0.000000 0.000000 0.000000 0.000000 0.000000 0.000000 0.000000 0.000000 
0.000000 0.000000 0.000000 0.000000 0.000000 0.000000 0.000000 0.000000 
0.000000 0.000000 0.000000 0.000000 0.000000 0.000000 0.000000 0.000000 
0.000000 0.000000 0.000000 0.000000 0.000000 0.000000 0.000000 0.000000 
0.000000 0.000000 0.000000 0.000000 0.000000 0.000000 0.000000 0.000000 
0.000000 0.000000 0.000000 0.000000 0.000000 0.000000 0.000000 0.000000 
0.000000 0.000000 0.000000 0.000000 0.000000 0.000000 0.000000 0.000000 
0.000000 0.000000 0.000000 0.000000 0.000000 0.000000 0.000000 0.000000 
0.000000 0.000000 0.000000 0.000000 0.000000 0.000000 0.000000 0.000000 
0.000000 0.000000 0.000000 0.000000 0.000000 0.000000 0.000000 0.000000 
0.000000 0.000000 0.000000 0.000000 0.000000 0.000000 0.000000 0.000000 
TURN 28
0.000000 0.000000 0.000000 0.002933 0.000000 0.000000 0.000000 0.000000 
0.000000 0.000000 0.000000 0.002933 0.000000 0.000000 0.000000 0.000000 
0.000000 0.000000 0.000000 0.002933 0.000000 0.000000 0.000000 0.000000 
0.000000 0.000000 0.000000 0.002933 0.000000 0.000000 0.000000 0.000000 
0.000000 0.000000 0.000000 0.000978 0.000000 0.000000 0.000000 0.000000 
0.000000 0.000000 0.000000 0.000978 0.000000 0.000000 0.000000 0.000000 
0.000000 0.000000 0.000000 0.000000 0.000000 0.000000 0.000000 0.000000 
0.000000 0.000000 0.000000 0.000000 0.000000 0.000000 0.000000 0.000000 
0.000000 0.000000 0.000000 0.000000 0.000000 0.000000 0.000000 0.000000 
0.000000 0.000000 0.000000 0.000000 0.000000 0.000000 0.000000 0.000000 
0.000000 0.000000 0.000000 0.000000 0.000000 0.000000 0.000000 0.000000 
0.000000 0.000000 0.000000 0.000000 0.000000 0.000000 0.000000 0.000000 
0.000000 0.000000 0.000000 0.000000 0.000000 0.000000 0.000000 0.000000 
0.000000 0.000000 0.000000 0.000000 0.000000 0.000000 0.000000 0.000000 
0.000000 0.000000 0.000000 0.000000 0.000000 0.000000 0.000000 0.000000 
0.000000 0.000000 0.000000 0.000000 0.000000 0.000000 0.000000 0.000000 
0.000000 0.000000 0.000000 0.000000 0.000000 0.000000 0.000000 0.000000 
0.000000 0.000000 0.000000 0.000000 0.000000 0.000000 0.000000 0.000000 
0.000000 0.000000 0.000000 0.000000 0.000000 0.000000 0.000978 0.000000 
0.000000 0.000000 0.000000 0.000000 0.000000 0.000000 0.001955 0.000000 
0.000000 0.000000 0.000000 0.000000 0.000000 0.000000 0.001955 0.000000 
0.000000 0.000000 0.000000 0.000000 0.000000 0.000000 0.001955 0.000000 
0.000000 0.000000 0.000000 0.000000 0.000000 0.000000 0.000978 0.000000 
0.000000 0.000000 0.000000 0.000000 0.000000 0.000000 0.001955 0.000000 
0.000000 0.000000 0.000000 0.000000 0.000000 0.000000 0.000978 0.000000 
0.000000 0.000000 0.000000 0.000000 0.000000 0.000000 0.000000 0.000000 
0.000000 0.000000 0.000000 0.000000 0.000000 0.000000 0.000000 0.000000 
0.000000 0.000000 0.000000 0.000000 0.000000 0.000000 0.000000 0.000978 
0.000000 0.000000 0.000000 0.000000 0.000000 0.000000 0.000000 0.001955 
0.000000 0.000000 0.000000 0.000000 0.000000 0.000000 0.000000 0.001955 
0.000000 0.000000 0.000000 0.000000 0.000000 0.000000 0.000000 0.001955 
0.000000 0.000000 0.000000 0.000000 0.000978 0.000000 0.000000 0.000978 
0.000000 0.000000 0.000000 0.000000 0.000000 0.000000 0.000000 0.000978 
0.000000 0.000000 0.000000 0.000000 0.000000 0.000000 0.000000 0.000978 
0.000000 0.000000 0.000000 0.000000 0.000000 0.000000 0.000000 0.000000 
0.000000 0.000000 0.000000 0.000000 0.000000 0.000000 0.000000 0.000000 
0.000000 0.000000 0.000000 0.000000 0.000000 0.000000 0.000000 0.000000 
0.000000 0.000000 0.000000 0.000000 0.000000 0.000000 0.000000 0.000000 
0.000000 0.000000 0.000000 0.000000 0.000000 0.000000 0.000000 0.000000 
0.000000 0.000000 0.000000 0.000000 0.000000 0.000978 0.000000 0.000000 
0.000000 0.000000 0.000000 0.000000 0.000000 0.000978 0.000000 0.000000 
0.000000 0.000000 0.000000 0.000000 0.000000 0.001955 0.000000 0.000000 
0.000000 0.000000 0.000000 0.000000 0.000000 0.000978 0.000000 0.000000 
0.000000 0.000000 0.000000 0.000000 0.000000 0.000978 0.000000 0.000000 
0.000000 0.000000 0.000000 0.000000 0.000000 0.000978 0.000000 0.000000 
0.000000 0.000000 0.000000 0.000000 0.000000 0.000000 0.000000 0.000000 
0.000000 0.000000 0.000000 0.000000 0.000000 0.000000 0.000000 0.000000 
0.000000 0.000000 0.000000 0.000000 0.000000 0.000000 0.000000 0.000000 
0.000000 0.000000 0.000000 0.000000 0.000000 0.000000 0.000000 0.000000 
0.000000 0.000000 0.000000 0.000000 0.000000 0.000000 0.000000 0.000000 
0.000000 0.000000 0.000000 0.000000 0.000000 0.000000 0.000000 0.000000 
0.000000 0.000000 0.000000 0.000000 0.000000 0.000000 0.000000 0.000978 
0.000000 0.000000 0.000000 0.000000 0.000000 0.000000 0.000000 0.000978 
0.000000 0.000000 0.000000 0.000000 0.000000 0.000000 0.000000 0.000978 
0.000000 0.000000 0.000000 0.000000 0.000000 0.000000 0.000000 0.000978 
0.000000 0.000000 0.000000 0.000000 0.000000 0.000000 0.000000 0.000978 
0.000000 0.000000 0.000000 0.000000 0.000000 0.000000 0.000000 0.000000 
0.000000 0.000000 0.000000 0.000000 0.000000 0.000000 0.000000 0.000000 
0.000000 0.000000 0.000000 0.000000 0.000000 0.000000 0.000000 0.000000 
0.000000 0.000000 0.000000 0.000000 0.000000 0.000000 0.000000 0.000000 
0.000000 0.000000 0.000000 0.000000 0.000000 0.000000 0.000000 0.000000 
0.000000 0.000000 0.000000 0.000000 0.000000 0.000000 0.000000 0.000000 
0.000000 0.000000 0.000000 0.000000 0.000000 0.000000 0.000000 0.000000 
0.000978 0.000000 0.000000 0.000000 0.000000 0.000000 0.000000 0.000000 
0.000000 0.000978 0.000000 0.000000 0.000000 0.000000 0.000000 0.000000 
0.000000 0.000978 0.000000 0.000000 0.000000 0.000000 0.000000 0.000000 
0.000000 0.001955 0.000000 0.000000 0.000000 0.000000 0.000000 0.000000 
0.000000 0.001955 0.000000 0.000000 0.000000 0.000000 0.000000 0.000000 
0.000000 0.001955 0.000000 0.000000 0.000000 0.000000 0.000000 0.000000 
0.000000 0.002933 0.000000 0.000000 0.000000 0.000000 0.000000 0.000000 
0.000000 0.002933 0.000000 0.000000 0.000000 0.000000 0.000978 0.000000 
0.000000 0.002933 0.000000 0.000000 0.000000 0.000000 0.000978 0.000000 
0.000000 0.002933 0.000000 0.000000 0.000000 0.000000 0.001955 0.000000 
0.000000 0.001955 0.000000 0.000000 0.000000 0.000000 0.001955 0.000000 
0.000000 0.001955 0.000000 0.000000 0.000000 0.000000 0.002933 0.000000 
0.000000 0.000978 0.000000 0.000000 0.000000 0.000000 0.003910 0.000000 
0.000000 0.000000 0.000978 0.000000 0.000000 0.000000 0.003910 0.000000 
0.000000 0.000000 0.000000 0.000000 0.000000 0.000000 0.003910 0.000000 
0.000000 0.000000 0.000000 0.000000 0.000000 0.000000 0.002933 0.000000 
0.000000 0.000000 0.000978 0.000000 0.000000 0.000000 0.002933 0.000000 
0.000000 0.000000 0.000978 0.000000 0.000000 0.000000 0.002933 0.000000 
0.000000 0.000000 0.000978 0.000000 0.000000 0.000000 0.001955 0.000000 
0.000000 0.000000 0.000978 0.000000 0.000000 0.000000 0.001955 0.000000 
0.000000 0.000000 0.000000 0.000000 0.000000 0.000000 0.000978 0.000000 
0.000000 0.000000 0.000000 0.000000 0.000000 0.000000 0.000000 0.000000 
0.000000 0.000000 0.000000 0.000000 0.000000 0.000000 0.000000 0.000000 
0.000000 0.000000 0.000000 0.000000 0.000000 0.000000 0.000000 0.000000 
0.000000 0.000000 0.000000 0.000000 0.000000 0.000000 0.000000 0.000000 
0.000000 0.000000 0.000000 0.000000 0.000000 0.000000 0.000000 0.000978 
0.000000 0.000000 0.000000 0.000000 0.000000 0.000000 0.000000 0.000978 
0.000000 0.000000 0.000000 0.000000 0.000000 0.000000 0.000000 0.001955 
0.000000 0.000000 0.000000 0.000000 0.000000 0.000000 0.000000 0.000978 
0.000000 0.000000 0.000000 0.000000 0.000000 0.000000 0.000000 0.000978 
0.000000 0.000000 0.000000 0.000000 0.000000 0.000000 0.000000 0.000978 
0.000000 0.000000 0.000000 0.000000 0.000000 0.000000 0.000000 0.000000 
0.000000 0.000000 0.000000 0.000000 0.000000 0.000000 0.000000 0.000000 
0.000000 0.000000 0.000000 0.000000 0.000000 0.000000 0.000000 0.000000 
0.000000 0.000000 0.000000 0.000000 0.000000 0.000000 0.000000 0.000000 
0.000000 0.000000 0.000000 0.000000 0.000000 0.000000 0.000000 0.000000 
0.000000 0.000000 0.000000 0.000000 0.000000 0.000000 0.000000 0.000000 
0.000000 0.000978 0.000000 0.000000 0.000000 0.000000 0.000000 0.000000 
0.000000 0.000000 0.000000 0.000000 0.000000 0.000000 0.000000 0.000000 
0.000000 0.000978 0.000000 0.000000 0.000000 0.000000 0.000000 0.000000 
0.000000 0.001955 0.000000 0.000000 0.000000 0.000000 0.000000 0.000000 
0.000000 0.000978 0.000000 0.000000 0.000000 0.000000 0.000000 0.000000 
0.000000 0.001955 0.000000 0.000000 0.000000 0.000000 0.000000 0.000000 
0.000000 0.001955 0.000000 0.000000 0.000000 0.000000 0.000000 0.000000 
0.000000 0.001955 0.000000 0.000000 0.000000 0.000000 0.000000 0.000000 
0.000000 0.001955 0.000000 0.000000 0.000000 0.000000 0.000000 0.000000 
0.000000 0.001955 0.000000 0.000000 0.000000 0.000000 0.000000 0.000000 
0.000000 0.000978 0.000000 0.000000 0.000000 0.000000 0.000000 0.000000 
0.000000 0.000978 0.000000 0.000000 0.000000 0.000000 0.000000 0.000000 
0.000000 0.000000 0.000978 0.000000 0.000000 0.000000 0.000000 0.000000 
0.000000 0.000000 0.000000 0.000000 0.000000 0.000000 0.000000 0.000000 
0.000000 0.000000 0.000978 0.000000 0.000000 0.000000 0.000000 0.000000 
0.000000 0.000000 0.000978 0.000000 0.000000 0.000000 0.000000 0.000000 
0.000000 0.000000 0.000978 0.000000 0.000000 0.000000 0.000000 0.000000 
0.000000 0.000000 0.000978 0.000000 0.000000 0.000000 0.000000 0.000000 
0.000000 0.000000 0.000978 0.000000 0.000000 0.000000 0.000000 0.000000 
0.000000 0.000000 0.000978 0.000000 0.000000 0.000000 0.000000 0.000000 
0.000000 0.000000 0.000978 0.000000 0.000000 0.000000 0.000000 0.000000 
0.000000 0.000000 0.000000 0.000000 0.000000 0.000000 0.000000 0.000000 
0.000000 0.000000 0.000000 0.000000 0.000000 0.000000 0.000000 0.000000 
0.000000 0.000000 0.000000 0.000978 0.000000 0.000000 0.000000 0.000000 
0.000000 0.000000 0.000000 0.000978 0.000000 0.000000 0.000000 0.000000 
0.000000 0.000000 0.000000 0.000978 0.000000 0.000000 0.000000 0.000000 
0.000000 0.000000 0.000000 0.000000 0.000000 0.000000 0.000000 0.000000 
0.000000 0.000000 0.000000 0.000978 0.000000 0.000000 0.000000 0.000000 
0.000000 0.000000 0.000000 0.000000 0.000000 0.000000 0.000000 0.000000 
0.000000 0.000000 0.000000 0.000978 0.000000 0.000000 0.000000 0.000000 
0.000000 0.000000 0.000000 0.000000 0.000000 0.000000 0.000000 0.000000 
0.000000 0.000000 0.000000 0.000000 0.000000 0.000000 0.000000 0.000000 
0.000000 0.000000 0.000000 0.000000 0.000000 0.000000 0.000000 0.000000 
0.000000 0.000000 0.000000 0.000000 0.000000 0.000000 0.000000 0.000000 
0.000000 0.000000 0.000000 0.000000 0.000000 0.000000 0.000000 0.000000 
0.000000 0.000000 0.000000 0.000000 0.000000 0.000000 0.000000 0.000000 
0.000000 0.000000 0.000000 0.000000 0.000000 0.000000 0.000000 0.000000 
0.000000 0.000000 0.000000 0.000000 0.000000 0.000000 0.000000 0.000000 
0.000000 0.000000 0.000000 0.000000 0.000000 0.000000 0.000000 0.000000 
0.000000 0.000000 0.000000 0.000000 0.000000 0.000000 0.000000 0.000000 
0.000978 0.000000 0.000000 0.000000 0.000000 0.000000 0.000000 0.000000 
0.000000 0.000000 0.000000 0.000000 0.000000 0.000000 0.000000 0.000000 
0.000000 0.000000 0.000000 0.000000 0.000000 0.000000 0.000000 0.000000 
0.000978 0.000978 0.000000 0.000000 0.000000 0.000000 0.000000 0.000000 
0.000000 0.000978 0.000000 0.000000 0.000978 0.000000 0.000000 0.000000 
0.000000 0.001955 0.000000 0.000000 0.000000 0.000000 0.000000 0.000000 
0.000000 0.002933 0.000000 0.000000 0.000000 0.000000 0.000000 0.000000 
0.000000 0.002933 0.000000 0.000000 0.000000 0.000000 0.000000 0.000000 
0.000000 0.002933 0.000000 0.000000 0.000000 0.000000 0.000000 0.000000 
0.000000 0.003910 0.000000 0.000000 0.000000 0.000000 0.000000 0.000000 
0.000000 0.003910 0.000000 0.000000 0.000000 0.000000 0.000000 0.000000 
0.000000 0.003910 0.000000 0.000000 0.000000 0.000000 0.000000 0.000000 
0.000000 0.004888 0.000000 0.000000 0.000000 0.000000 0.000000 0.000000 
0.000000 0.004888 0.000000 0.000000 0.000000 0.000000 0.000000 0.000000 
0.000000 0.004888 0.000000 0.000000 0.000000 0.000000 0.000000 0.000000 
0.000000 0.004888 0.000000 0.000000 0.000000 0.000000 0.000000 0.000000 
0.000000 0.003910 0.000000 0.000000 0.000000 0.000000 0.000000 0.000000 
0.000000 0.004888 0.000978 0.000000 0.000000 0.000000 0.000000 0.000000 
0.000000 0.003910 0.000978 0.000000 0.000000 0.000000 0.000000 0.000000 
0.000000 0.003910 0.001955 0.000000 0.000000 0.000000 0.000000 0.000000 
0.000000 0.001955 0.001955 0.000000 0.000000 0.000000 0.000000 0.000000 
0.000000 0.000978 0.002933 0.000000 0.000000 0.000000 0.000000 0.000000 
0.000000 0.000978 0.003910 0.000000 0.000000 0.000000 0.000000 0.000000 
0.000000 0.000000 0.003910 0.000000 0.000000 0.000000 0.000000 0.000000 
0.000000 0.000000 0.003910 0.000000 0.000000 0.000000 0.000000 0.000000 
0.000000 0.000000 0.003910 0.000000 0.000000 0.000000 0.000978 0.000000 
0.000000 0.000000 0.003910 0.000000 0.000000 0.000000 0.000000 0.000000 
0.000000 0.000000 0.003910 0.000000 0.000000 0.000000 0.000978 0.000000 
0.000000 0.000000 0.002933 0.000000 0.000000 0.000000 0.000000 0.000000 
0.000000 0.000000 0.002933 0.000000 0.000000 0.000000 0.000000 0.000000 
0.000000 0.000000 0.002933 0.000000 0.000000 0.000000 0.000000 0.000000 
0.000000 0.000000 0.001955 0.000000 0.000000 0.000000 0.000000 0.000000 
0.000000 0.000000 0.000000 0.000978 0.000000 0.000000 0.000000 0.000000 
0.000000 0.000000 0.000000 0.000978 0.000000 0.000000 0.000000 0.000000 
0.000000 0.000000 0.000000 0.000978 0.000000 0.000000 0.000000 0.000000 
0.000000 0.000000 0.000000 0.001955 0.000000 0.000000 0.000000 0.000000 
0.000000 0.000000 0.000000 0.001955 0.000000 0.000000 0.000000 0.000000 
0.000000 0.000000 0.000000 0.000978 0.000000 0.000000 0.000000 0.000000 
0.000000 0.000000 0.000000 0.001955 0.000000 0.000000 0.000000 0.000000 
0.000000 0.000000 0.000000 0.000978 0.000000 0.000000 0.000000 0.000000 
TURN 29
0.000000 0.000000 0.000978 0.000000 0.000000 0.000000 0.000000 0.000000 
0.000000 0.000000 0.000000 0.000000 0.000000 0.000000 0.000000 0.000000 
0.000000 0.000000 0.000978 0.000000 0.000000 0.000000 0.000978 0.000000 
0.000000 0.000000 0.000978 0.000000 0.000000 0.000000 0.001955 0.000000 
0.000000 0.000000 0.001955 0.000000 0.000000 0.000000 0.001955 0.000000 
0.000000 0.000000 0.001955 0.000000 0.000000 0.000000 0.002933 0.000000 
0.000000 0.000000 0.000978 0.000000 0.000000 0.000000 0.002933 0.000000 
0.000000 0.000000 0.000978 0.000000 0.000000 0.000000 0.002933 0.000000 
0.000000 0.000000 0.000978 0.000000 0.000000 0.000000 0.002933 0.000000 
0.000000 0.000000 0.000000 0.000000 0.000000 0.000000 0.002933 0.000000 
0.000000 0.000000 0.000000 0.000978 0.000000 0.000000 0.001955 0.000000 
0.000000 0.000000 0.000000 0.001955 0.000000 0.000000 0.000978 0.000000 
0.000000 0.000000 0.000000 0.001955 0.000000 0.000000 0.000978 0.000000 
0.000000 0.000000 0.000000 0.001955 0.000000 0.000000 0.000000 0.000000 
0.000000 0.000000 0.000000 0.001955 0.000000 0.000000 0.000000 0.000000 
0.000000 0.000000 0.000000 0.001955 0.000000 0.000000 0.000000 0.000000 
0.000000 0.000000 0.000000 0.001955 0.000000 0.000000 0.000000 0.000978 
0.000000 0.000000 0.000000 0.000000 0.000000 0.000000 0.000000 0.000000 
0.000000 0.000000 0.000000 0.000978 0.000000 0.000000 0.000000 0.000978 
0.000000 0.000000 0.000000 0.000000 0.000000 0.000000 0.000000 0.000000 
0.000000 0.000000 0.000000 0.000000 0.000000 0.000000 0.000000 0.000000 
0.000000 0.000000 0.000000 0.000000 0.000000 0.000000 0.000000 0.000000 
0.000000 0.000000 0.000000 0.000000 0.000978 0.000000 0.000000 0.000000 
0.000000 0.000000 0.000000 0.000000 0.000978 0.000000 0.000000 0.000000 
0.000000 0.000000 0.000000 0.000000 0.000978 0.000000 0.000000 0.000000 
0.000000 0.000000 0.000000 0.000000 0.000978 0.000000 0.000000 0.000000 
0.000000 0.000000 0.000000 0.000000 0.000000 0.000000 0.000000 0.000000 
0.000000 0.000000 0.000000 0.000000 0.000000 0.000000 0.000000 0.000000 
0.000000 0.000000 0.000000 0.000000 0.000000 0.000000 0.000000 0.000000 
0.000000 0.000000 0.000000 0.000000 0.000000 0.000000 0.000000 0.000000 
0.000000 0.000000 0.000000 0.000000 0.000000 0.000000 0.000000 0.000000 
0.000000 0.000000 0.000000 0.000000 0.000000 0.000000 0.000000 0.000000 
0.000000 0.000000 0.000000 0.000000 0.000000 0.000000 0.000000 0.000000 
0.000000 0.000000 0.000000 0.000000 0.000000 0.000000 0.000000 0.000000 
0.000000 0.000000 0.000000 0.000000 0.000000 0.000000 0.000000 0.000000 
0.000000 0.000000 0.000000 0.000000 0.000000 0.000000 0.000000 0.000000 
0.000000 0.000000 0.000000 0.000000 0.000000 0.000000 0.000000 0.000000 
0.000000 0.000000 0.000000 0.000000 0.000000 0.000000 0.000000 0.000000 
0.000000 0.000000 0.000000 0.000000 0.000000 0.000000 0.000000 0.000000 
0.000000 0.000000 0.000000 0.000000 0.000000 0.000000 0.000000 0.000000 
0.000000 0.000000 0.000000 0.000000 0.000000 0.000000 0.000000 0.000000 
0.000000 0.000000 0.000000 0.000000 0.000000 0.000000 0.000000 0.000000 
0.000000 0.000000 0.000000 0.000000 0.000000 0.000000 0.000000 0.000000 
0.000000 0.000000 0.000000 0.000000 0.000000 0.000000 0.000000 0.000000 
0.000000 0.000000 0.000000 0.000000 0.000000 0.000000 0.000000 0.000000 
0.000000 0.000000 0.000000 0.000000 0.000000 0.000000 0.000000 0.000000 
0.000000 0.000000 0.000000 0.000000 0.000000 0.000000 0.000000 0.000978 
0.000000 0.000000 0.000000 0.000000 0.000000 0.000000 0.000000 0.000978 
0.000000 0.000000 0.000000 0.000000 0.000000 0.000000 0.000000 0.001955 
0.000000 0.000000 0.000000 0.000000 0.000000 0.000000 0.000000 0.000000 
0.000000 0.000000 0.000000 0.000000 0.000000 0.000000 0.000000 0.001955 
0.000000 0.000000 0.000000 0.000000 0.000000 0.000000 0.000000 0.000978 
0.000000 0.000000 0.000000 0.000000 0.000000 0.000000 0.000000 0.000978 
0.000000 0.000000 0.000000 0.000000 0.000000 0.000000 0.000000 0.000000 
0.000000 0.000000 0.000000 0.000000 0.000000 0.000000 0.000000 0.000000 
0.000000 0.000000 0.000000 0.000000 0.000000 0.000000 0.000000 0.000000 
0.000000 0.000000 0.000000 0.000000 0.000000 0.000000 0.000000 0.000000 
0.000000 0.000000 0.000000 0.000000 0.000000 0.000000 0.000000 0.000000 
0.000000 0.000000 0.000000 0.000000 0.000000 0.000000 0.000000 0.000000 
0.000000 0.000000 0.000000 0.000000 0.000000 0.000000 0.000000 0.000000 
0.000000 0.000000 0.000000 0.000000 0.000000 0.000000 0.000000 0.000000 
0.000000 0.000978 0.000000 0.000000 0.000000 0.000000 0.000000 0.000000 
0.000000 0.000978 0.000000 0.000000 0.000000 0.000000 0.000000 0.000000 
0.000000 0.001955 0.000000 0.000000 0.000000 0.000000 0.000000 0.000000 
0.000000 0.001955 0.000000 0.000000 0.000000 0.000000 0.000000 0.000000 
0.000000 0.001955 0.000000 0.000000 0.000000 0.000000 0.000000 0.000000 
0.000000 0.001955 0.000000 0.000000 0.000000 0.000000 0.000978 0.000000 
0.000000 0.001955 0.000000 0.000000 0.000000 0.000000 0.000978 0.000000 
0.000000 0.000978 0.000000 0.000000 0.000000 0.000000 0.002933 0.000000 
0.000000 0.000000 0.000000 0.000000 0.000000 0.000000 0.002933 0.000000 
0.000000 0.000000 0.000000 0.000000 0.000000 0.000000 0.002933 0.000000 
0.000000 0.000000 0.000000 0.000000 0.000000 0.000000 0.002933 0.000000 
0.000000 0.000000 0.000000 0.000000 0.000000 0.000000 0.002933 0.000000 
0.000000 0.000000 0.000000 0.000000 0.000000 0.000000 0.001955 0.000000 
0.000000 0.000000 0.000000 0.000000 0.000000 0.000000 0.000978 0.000000 
0.000000 0.000000 0.000000 0.000000 0.000000 0.000000 0.000978 0.000000 
0.000000 0.000000 0.000000 0.000000 0.000000 0.000000 0.000000 0.000000 
0.000000 0.000000 0.000000 0.000000 0.000000 0.000000 0.000000 0.000000 
0.000000 0.000000 0.000000 0.000000 0.000000 0.000000 0.000000 0.000000 
0.000000 0.000000 0.000000 0.000000 0.000000 0.000000 0.000000 0.000000 
0.000000 0.000000 0.000000 0.000000 0.000000 0.000000 0.000000 0.000000 
0.000000 0.000000 0.000000 0.000000 0.000000 0.000000 0.000000 0.000000 
0.000000 0.000000 0.000000 0.000000 0.000000 0.000000 0.000000 0.000000 
0.000000 0.000000 0.000000 0.000000 0.000000 0.000000 0.000000 0.000000 
0.000000 0.000000 0.000000 0.000000 0.000000 0.000000 0.000000 0.000000 
0.000000 0.000000 0.000000 0.000000 0.000000 0.000000 0.000000 0.000000 
0.000000 0.000000 0.000000 0.000000 0.000000 0.000000 0.000000 0.000000 
0.000000 0.000978 0.000000 0.000000 0.000000 0.000000 0.000000 0.000000 
0.000000 0.000978 0.000000 0.000000 0.000000 0.000000 0.000000 0.000000 
0.000000 0.001955 0.000000 0.000000 0.000000 0.000000 0.000000 0.000000 
0.000000 0.001955 0.000000 0.000000 0.000000 0.000000 0.000000 0.000000 
0.000000 0.002933 0.000000 0.000000 0.000000 0.000000 0.000000 0.000000 
0.000000 0.002933 0.000000 0.000000 0.000000 0.000000 0.000000 0.000000 
0.000000 0.002933 0.000000 0.000000 0.000000 0.000000 0.000000 0.000000 
0.000000 0.002933 0.000000 0.000000 0.000000 0.000000 0.000000 0.000000 
0.000000 0.002933 0.000000 0.000000 0.000000 0.000000 0.000000 0.000000 
0.000000 0.002933 0.000000 0.000000 0.000000 0.000000 0.000000 0.000000 
0.000000 0.002933 0.000000 0.000000 0.000000 0.000000 0.000000 0.000000 
0.000000 0.000978 0.000978 0.000000 0.000000 0.000000 0.000000 0.000000 
0.000000 0.000978 0.000978 0.000000 0.000000 0.000000 0.000000 0.000000 
0.000000 0.000978 0.000978 0.000000 0.000000 0.000000 0.000000 0.000000 
0.000000 0.000000 0.001955 0.000000 0.000000 0.000000 0.000000 0.000000 
0.000000 0.000000 0.001955 0.000000 0.000000 0.000000 0.000000 0.000000 
0.000000 0.000000 0.002933 0.000000 0.000000 0.000000 0.000000 0.000000 
0.000000 0.000000 0.001955 0.000000 0.000000 0.000000 0.000000 0.000000 
0.000000 0.000000 0.001955 0.000000 0.000000 0.000000 0.000000 0.000000 
0.000000 0.000000 0.001955 0.000000 0.000000 0.000000 0.000000 0.000978 
0.000000 0.000000 0.000978 0.000000 0.000000 0.000000 0.000000 0.000978 
0.000000 0.000000 0.000000 0.000000 0.000000 0.000000 0.000000 0.001955 
0.000000 0.000000 0.000000 0.000000 0.000000 0.000000 0.000000 0.001955 
0.000000 0.000000 0.000000 0.000978 0.000000 0.000000 0.000000 0.002933 
0.000000 0.000000 0.000000 0.000978 0.000000 0.000000 0.000000 0.001955 
0.000000 0.000000 0.000000 0.000978 0.000000 0.000000 0.000000 0.001955 
0.000000 0.000000 0.000000 0.000978 0.000000 0.000000 0.000000 0.000978 
0.000000 0.000000 0.000000 0.000000 0.000000 0.000000 0.000000 0.000000 
0.000000 0.000000 0.000000 0.000000 0.000000 0.000000 0.000000 0.000000 
0.000000 0.000000 0.000000 0.000000 0.000000 0.000000 0.000000 0.000000 
0.000000 0.000000 0.000000 0.000000 0.000000 0.000000 0.000000 0.000000 
0.000000 0.000000 0.000000 0.000000 0.000000 0.000000 0.000000 0.000000 
0.000000 0.000000 0.000000 0.000000 0.000000 0.000000 0.000000 0.000000 
0.000000 0.000000 0.000000 0.000000 0.000000 0.000000 0.000000 0.000000 
0.000000 0.000000 0.000000 0.000000 0.000000 0.000000 0.000000 0.000000 
0.000000 0.000000 0.000000 0.000000 0.000000 0.000000 0.000000 0.000000 
0.000000 0.000000 0.000000 0.000000 0.000000 0.000000 0.000000 0.000000 
0.000000 0.000000 0.000000 0.000000 0.000000 0.000000 0.000000 0.000000 
0.000000 0.000000 0.000000 0.000000 0.000000 0.000000 0.000000 0.000000 
0.000000 0.000000 0.000000 0.000000 0.000000 0.000000 0.000000 0.000000 
0.000000 0.000978 0.000000 0.000000 0.000000 0.000000 0.000000 0.000000 
0.000000 0.000978 0.000000 0.000000 0.000000 0.000000 0.000000 0.000000 
0.000000 0.000978 0.000000 0.000000 0.000000 0.000000 0.000000 0.000000 
0.000000 0.000978 0.000000 0.000000 0.000000 0.000000 0.000000 0.000000 
0.000000 0.000978 0.000000 0.000000 0.000000 0.000000 0.000000 0.000000 
0.000000 0.000978 0.000000 0.000000 0.000000 0.000000 0.000000 0.000000 
0.000000 0.000978 0.000000 0.000000 0.000000 0.000000 0.000000 0.000000 
0.000000 0.000000 0.000000 0.000000 0.000000 0.000000 0.000000 0.000000 
0.000000 0.000000 0.000000 0.000000 0.000000 0.000000 0.000000 0.000000 
0.000000 0.000000 0.000000 0.000000 0.000000 0.000000 0.000000 0.000000 
0.000000 0.000000 0.000000 0.000000 0.000000 0.000000 0.000000 0.000000 
0.000000 0.000000 0.000000 0.000000 0.000000 0.000000 0.000000 0.000000 
0.000000 0.000000 0.000000 0.000000 0.000000 0.000000 0.000000 0.000000 
0.000000 0.000000 0.000000 0.000000 0.000000 0.000000 0.000000 0.000000 
0.000000 0.000000 0.000000 0.000000 0.000000 0.000000 0.000000 0.000000 
0.000000 0.000000 0.000000 0.000000 0.000000 0.000000 0.000000 0.000000 
0.000000 0.000000 0.000000 0.000000 0.000000 0.000000 0.000000 0.000000 
0.000000 0.000000 0.000000 0.000000 0.000000 0.000000 0.000000 0.000000 
0.000000 0.000000 0.000000 0.000000 0.000000 0.000000 0.000000 0.000000 
0.000000 0.000000 0.000000 0.000000 0.000000 0.000000 0.000000 0.000000 
0.000000 0.000000 0.000000 0.000000 0.000000 0.000000 0.000000 0.000000 
0.000000 0.000978 0.000000 0.000000 0.000000 0.000000 0.000000 0.000000 
0.000000 0.001955 0.000000 0.000000 0.000000 0.000000 0.000000 0.000000 
0.000000 0.001955 0.000000 0.000000 0.000000 0.000000 0.000000 0.000000 
0.000000 0.002933 0.000000 0.000000 0.000000 0.000000 0.000000 0.000000 
0.000000 0.003910 0.000000 0.000000 0.000000 0.000000 0.000000 0.000000 
0.000000 0.003910 0.000000 0.000000 0.000000 0.000000 0.000000 0.000000 
0.000000 0.003910 0.000000 0.000000 0.000000 0.000000 0.000000 0.000000 
0.000000 0.003910 0.000000 0.000000 0.000000 0.000000 0.000000 0.000000 
0.000000 0.003910 0.000000 0.000000 0.000000 0.000000 0.000000 0.000000 
0.000000 0.001955 0.001955 0.000000 0.000000 0.000000 0.000000 0.000000 
0.000000 0.000978 0.001955 0.000000 0.000000 0.000000 0.000000 0.000000 
0.000000 0.000000 0.001955 0.000000 0.000000 0.000000 0.000000 0.000000 
0.000000 0.000000 0.002933 0.000000 0.000000 0.000000 0.000000 0.000000 
0.000000 0.000000 0.001955 0.000000 0.000000 0.000000 0.000000 0.000000 
0.000000 0.000000 0.002933 0.000000 0.000000 0.000000 0.000000 0.000000 
0.000000 0.000000 0.001955 0.000000 0.000000 0.000000 0.000000 0.000000 
0.000000 0.000000 0.000978 0.000000 0.000000 0.000000 0.000000 0.000000 
0.000000 0.000000 0.000978 0.000000 0.000000 0.000000 0.000000 0.000000 
0.000000 0.000000 0.000000 0.000000 0.000000 0.000000 0.000000 0.000000 
0.000000 0.000000 0.000000 0.000000 0.000000 0.000000 0.000000 0.000000 
0.000000 0.000000 0.000000 0.000000 0.000000 0.000000 0.000000 0.000000 
0.000000 0.000000 0.000000 0.000000 0.000000 0.000000 0.000000 0.000000 
0.000000 0.000000 0.000000 0.000000 0.000000 0.000000 0.000000 0.000000 
0.000000 0.000000 0.000000 0.000000 0.000000 0.000000 0.000000 0.000000 
0.000000 0.000000 0.000000 0.000000 0.000000 0.000000 0.000000 0.000000 
0.000000 0.000000 0.000000 0.000000 0.000000 0.000000 0.000000 0.000000 
0.000000 0.000000 0.000000 0.000000 0.000000 0.000000 0.000000 0.000000 
0.000000 0.000000 0.000000 0.000000 0.000000 0.000000 0.000000 0.000000 
0.000000 0.000000 0.000000 0.000000 0.000000 0.000000 0.000000 0.000000 
0.000000 0.000000 0.000000 0.000000 0.000000 0.000000 0.000000 0.000000 
0.000000 0.000000 0.000000 0.000000 0.000000 0.000000 0.000000 0.000000 
0.000000 0.000000 0.000000 0.000000 0.000000 0.000000 0.000000 0.000000 
END
