# Supplementary material for: Robust optimization through neuroevolution
Source: PLoS One. 2019 Mar 1;14(3):e0213193. doi: 10.1371/journal.pone.0213193 (PMC6396973; doi:10.1371/journal.pone.0213193)
Supplement: S3 File — (ZIP) [file pone.0213193.s003.zip › foraging/cforaging/epuck-wall.sample]

8 180 30 5 2 
TURN 0
0.012708 0.113392 0.660802 0.810362 0.098729 0.005865 0.002933 0.003910 
0.012708 0.101662 0.621701 0.814272 0.111437 0.007820 0.001955 0.002933 
0.011730 0.086022 0.560117 0.818182 0.132942 0.008798 0.002933 0.001955 
0.010753 0.076246 0.514174 0.820137 0.150538 0.010753 0.002933 0.001955 
0.008798 0.066471 0.466276 0.822092 0.176931 0.012708 0.004888 0.000978 
0.007820 0.056696 0.410557 0.823069 0.206256 0.013685 0.004888 0.000000 
0.005865 0.048876 0.361681 0.822092 0.240469 0.015640 0.005865 0.000978 
0.004888 0.042033 0.320626 0.822092 0.273705 0.016618 0.006843 0.000978 
0.003910 0.036168 0.285435 0.821114 0.313783 0.017595 0.006843 0.001955 
0.002933 0.030303 0.252199 0.821114 0.363636 0.019550 0.007820 0.002933 
0.001955 0.024438 0.217009 0.820137 0.429130 0.021505 0.007820 0.003910 
0.000978 0.019550 0.189638 0.819159 0.491691 0.024438 0.008798 0.004888 
0.001955 0.015640 0.165200 0.818182 0.568915 0.027370 0.007820 0.004888 
0.001955 0.012708 0.143695 0.819159 0.659824 0.030303 0.007820 0.005865 
0.002933 0.009775 0.124145 0.818182 0.728250 0.034213 0.006843 0.005865 
0.003910 0.008798 0.106549 0.818182 0.805474 0.040078 0.004888 0.005865 
0.004888 0.007820 0.091887 0.818182 0.875855 0.046921 0.004888 0.005865 
0.004888 0.006843 0.080156 0.817204 0.892473 0.054741 0.003910 0.005865 
0.005865 0.006843 0.068426 0.815249 0.898338 0.064516 0.002933 0.004888 
0.005865 0.005865 0.057674 0.807429 0.901271 0.075269 0.001955 0.003910 
0.005865 0.005865 0.049853 0.764418 0.907136 0.087977 0.002933 0.002933 
0.005865 0.005865 0.043988 0.711632 0.910068 0.100684 0.003910 0.002933 
0.004888 0.005865 0.038123 0.650049 0.913001 0.116325 0.004888 0.001955 
0.003910 0.005865 0.033236 0.570870 0.914956 0.136852 0.005865 0.000978 
0.003910 0.004888 0.029326 0.509286 0.916911 0.158358 0.006843 0.000978 
0.001955 0.004888 0.026393 0.457478 0.917889 0.180841 0.007820 0.001955 
0.001955 0.003910 0.023460 0.407625 0.916911 0.205279 0.008798 0.002933 
0.000000 0.001955 0.020528 0.352884 0.915934 0.235582 0.009775 0.002933 
0.000000 0.000978 0.018573 0.312805 0.914956 0.265885 0.010753 0.003910 
0.000978 0.000000 0.016618 0.274682 0.913979 0.304985 0.011730 0.004888 
0.001955 0.000000 0.014663 0.244379 0.911046 0.343109 0.011730 0.005865 
0.001955 0.000000 0.012708 0.215054 0.909091 0.387097 0.011730 0.006843 
0.002933 0.000000 0.009775 0.183773 0.905181 0.445748 0.011730 0.006843 
0.003910 0.000000 0.007820 0.159335 0.902248 0.503421 0.012708 0.006843 
0.003910 0.000000 0.006843 0.137830 0.896383 0.559140 0.012708 0.006843 
0.004888 0.000000 0.004888 0.122190 0.871945 0.600196 0.013685 0.006843 
0.005865 0.000000 0.003910 0.105572 0.804497 0.657869 0.014663 0.005865 
0.005865 0.000978 0.001955 0.089932 0.725318 0.716520 0.015640 0.005865 
0.005865 0.001955 0.001955 0.076246 0.642229 0.764418 0.018573 0.003910 
0.005865 0.001955 0.001955 0.065494 0.570870 0.803519 0.021505 0.003910 
0.005865 0.002933 0.002933 0.056696 0.506354 0.836755 0.025415 0.002933 
0.004888 0.002933 0.002933 0.048876 0.449658 0.848485 0.029326 0.002933 
0.004888 0.002933 0.002933 0.041056 0.393939 0.852395 0.034213 0.001955 
0.003910 0.002933 0.003910 0.034213 0.339198 0.855327 0.040078 0.000978 
0.002933 0.002933 0.003910 0.028348 0.292278 0.859238 0.046921 0.000978 
0.002933 0.002933 0.003910 0.024438 0.255132 0.860215 0.052786 0.001955 
0.001955 0.002933 0.003910 0.021505 0.221896 0.860215 0.061584 0.001955 
0.001955 0.001955 0.004888 0.018573 0.188661 0.860215 0.071359 0.002933 
0.000000 0.001955 0.004888 0.016618 0.163245 0.860215 0.081134 0.003910 
0.000000 0.000978 0.004888 0.014663 0.140762 0.859238 0.092864 0.003910 
0.000000 0.000000 0.004888 0.012708 0.118280 0.855327 0.107527 0.004888 
0.000000 0.000000 0.004888 0.011730 0.101662 0.839687 0.122190 0.004888 
0.000978 0.000000 0.003910 0.010753 0.087977 0.800587 0.139785 0.006843 
0.001955 0.000000 0.003910 0.010753 0.076246 0.759531 0.157380 0.006843 
0.002933 0.000000 0.001955 0.009775 0.067449 0.711632 0.177908 0.007820 
0.002933 0.000000 0.001955 0.008798 0.057674 0.661779 0.202346 0.007820 
0.003910 0.000000 0.001955 0.007820 0.049853 0.603128 0.229717 0.008798 
0.003910 0.000000 0.000978 0.006843 0.042033 0.540567 0.264907 0.008798 
0.004888 0.000000 0.000978 0.005865 0.037146 0.485826 0.299120 0.008798 
0.005865 0.000978 0.000000 0.003910 0.031281 0.425220 0.340176 0.008798 
0.006843 0.001955 0.000000 0.002933 0.027370 0.374389 0.389052 0.008798 
0.006843 0.002933 0.000000 0.001955 0.022483 0.325513 0.442815 0.008798 
0.006843 0.002933 0.000000 0.000978 0.019550 0.289345 0.493646 0.008798 
0.006843 0.003910 0.000978 0.000978 0.016618 0.256109 0.544477 0.009775 
0.006843 0.003910 0.000978 0.000000 0.012708 0.220919 0.601173 0.010753 
0.006843 0.004888 0.001955 0.000000 0.010753 0.197458 0.650049 0.011730 
0.005865 0.004888 0.001955 0.000000 0.007820 0.174976 0.703812 0.011730 
0.005865 0.005865 0.002933 0.000000 0.005865 0.151515 0.753666 0.013685 
0.004888 0.005865 0.003910 0.000000 0.003910 0.133920 0.791789 0.014663 
0.004888 0.005865 0.003910 0.000000 0.001955 0.118280 0.824047 0.017595 
0.003910 0.005865 0.004888 0.000000 0.000978 0.101662 0.848485 0.020528 
0.002933 0.005865 0.004888 0.000000 0.000000 0.087977 0.855327 0.025415 
0.002933 0.004888 0.005865 0.000000 0.000000 0.076246 0.858260 0.029326 
0.000000 0.004888 0.005865 0.000978 0.000000 0.065494 0.861193 0.034213 
0.000978 0.003910 0.005865 0.001955 0.000000 0.058651 0.863148 0.039101 
0.000000 0.003910 0.005865 0.001955 0.000000 0.049853 0.864125 0.045943 
0.000978 0.003910 0.005865 0.002933 0.000000 0.043011 0.864125 0.052786 
0.000978 0.002933 0.005865 0.002933 0.000000 0.036168 0.864125 0.062561 
0.001955 0.002933 0.005865 0.003910 0.000000 0.029326 0.862170 0.072336 
0.002933 0.000978 0.004888 0.003910 0.000000 0.025415 0.862170 0.083089 
0.003910 0.000978 0.003910 0.003910 0.000000 0.021505 0.857283 0.094819 
0.003910 0.000978 0.003910 0.003910 0.000000 0.018573 0.831867 0.108504 
0.005865 0.001955 0.001955 0.003910 0.000000 0.016618 0.783969 0.126100 
0.005865 0.001955 0.001955 0.003910 0.000000 0.013685 0.730205 0.148583 
0.007820 0.001955 0.001955 0.002933 0.000000 0.011730 0.675464 0.172043 
0.007820 0.002933 0.000978 0.002933 0.000000 0.010753 0.623656 0.197458 
0.009775 0.002933 0.000978 0.001955 0.000000 0.009775 0.551320 0.227761 
0.010753 0.003910 0.001955 0.000978 0.000000 0.008798 0.498534 0.260997 
0.010753 0.003910 0.001955 0.000978 0.000000 0.008798 0.445748 0.299120 
0.010753 0.004888 0.002933 0.000000 0.000000 0.007820 0.399805 0.337243 
0.011730 0.005865 0.003910 0.000000 0.000000 0.007820 0.352884 0.384164 
0.011730 0.005865 0.003910 0.000000 0.000000 0.006843 0.310850 0.436950 
0.012708 0.005865 0.004888 0.000000 0.000000 0.006843 0.271750 0.498534 
0.013685 0.006843 0.004888 0.000000 0.000000 0.005865 0.242424 0.559140 
0.014663 0.006843 0.005865 0.000000 0.000000 0.004888 0.213099 0.608016 
0.014663 0.005865 0.006843 0.000978 0.000000 0.003910 0.186706 0.666667 
0.015640 0.004888 0.006843 0.001955 0.000000 0.001955 0.166178 0.729228 
0.018573 0.004888 0.006843 0.002933 0.000000 0.000978 0.144673 0.778104 
0.020528 0.004888 0.007820 0.002933 0.000000 0.000000 0.129032 0.818182 
0.024438 0.003910 0.007820 0.003910 0.000000 0.000000 0.110459 0.835777 
0.030303 0.003910 0.006843 0.004888 0.000000 0.000000 0.093842 0.842620 
0.035191 0.003910 0.006843 0.005865 0.000000 0.000000 0.082111 0.846530 
0.041056 0.001955 0.005865 0.005865 0.000000 0.000000 0.072336 0.849462 
0.047898 0.001955 0.005865 0.005865 0.000000 0.000000 0.061584 0.851417 
0.055718 0.001955 0.004888 0.005865 0.000000 0.000000 0.053763 0.853372 
0.065494 0.002933 0.004888 0.005865 0.000000 0.000000 0.044966 0.854350 
0.076246 0.003910 0.003910 0.005865 0.000000 0.000000 0.038123 0.855327 
0.088954 0.004888 0.002933 0.004888 0.000000 0.000000 0.032258 0.855327 
0.103617 0.006843 0.002933 0.004888 0.000978 0.000978 0.026393 0.855327 
0.118280 0.007820 0.002933 0.003910 0.000978 0.001955 0.024438 0.855327 
0.137830 0.008798 0.002933 0.002933 0.000978 0.001955 0.021505 0.853372 
0.158358 0.010753 0.002933 0.002933 0.000000 0.002933 0.018573 0.848485 
0.184751 0.012708 0.003910 0.000978 0.000000 0.002933 0.017595 0.833822 
0.215054 0.014663 0.004888 0.000978 0.000000 0.002933 0.014663 0.786901 
0.241447 0.016618 0.004888 0.000978 0.000000 0.002933 0.014663 0.742913 
0.273705 0.017595 0.006843 0.001955 0.000000 0.001955 0.013685 0.685239 
0.311828 0.018573 0.006843 0.002933 0.000000 0.000978 0.012708 0.621701 
0.357771 0.020528 0.007820 0.003910 0.000000 0.000000 0.011730 0.554252 
0.402737 0.022483 0.007820 0.003910 0.000000 0.000000 0.010753 0.503421 
0.453568 0.024438 0.007820 0.005865 0.000000 0.000000 0.008798 0.451613 
0.515152 0.027370 0.007820 0.005865 0.000000 0.000000 0.006843 0.399805 
0.582600 0.031281 0.006843 0.006843 0.000000 0.000000 0.005865 0.354839 
0.650049 0.037146 0.005865 0.007820 0.000978 0.000000 0.003910 0.312805 
0.707722 0.043988 0.005865 0.006843 0.001955 0.000000 0.002933 0.273705 
0.759531 0.052786 0.005865 0.006843 0.002933 0.000000 0.001955 0.236559 
0.771261 0.062561 0.004888 0.005865 0.002933 0.000978 0.000000 0.209189 
0.777126 0.073314 0.005865 0.004888 0.002933 0.001955 0.000978 0.183773 
0.782991 0.086022 0.007820 0.003910 0.002933 0.002933 0.000978 0.158358 
0.787879 0.100684 0.008798 0.003910 0.001955 0.003910 0.001955 0.137830 
0.791789 0.115347 0.011730 0.000978 0.001955 0.003910 0.002933 0.120235 
0.794721 0.131965 0.013685 0.000978 0.000978 0.003910 0.003910 0.106549 
0.796676 0.152493 0.015640 0.000978 0.000000 0.003910 0.003910 0.092864 
0.798631 0.176931 0.018573 0.001955 0.000000 0.003910 0.004888 0.081134 
0.799609 0.203324 0.021505 0.002933 0.000000 0.002933 0.004888 0.071359 
0.797654 0.229717 0.024438 0.003910 0.000000 0.001955 0.004888 0.064516 
0.796676 0.262952 0.027370 0.004888 0.000000 0.000978 0.004888 0.057674 
0.794721 0.307918 0.031281 0.005865 0.000000 0.000000 0.004888 0.049853 
0.792766 0.351906 0.035191 0.007820 0.000000 0.000000 0.003910 0.043988 
0.791789 0.408602 0.040078 0.008798 0.000000 0.000000 0.002933 0.039101 
0.789834 0.459433 0.043988 0.009775 0.000978 0.000000 0.001955 0.035191 
0.786901 0.524927 0.049853 0.010753 0.000978 0.000000 0.000978 0.031281 
0.784946 0.602151 0.057674 0.010753 0.001955 0.000000 0.000000 0.027370 
0.782991 0.675464 0.064516 0.010753 0.002933 0.000978 0.000000 0.023460 
0.782014 0.749756 0.073314 0.011730 0.002933 0.001955 0.000000 0.021505 
0.779081 0.818182 0.082111 0.011730 0.003910 0.001955 0.000000 0.017595 
0.766373 0.882698 0.095797 0.012708 0.003910 0.002933 0.000000 0.015640 
0.717498 0.891496 0.109482 0.013685 0.003910 0.003910 0.000000 0.012708 
0.664712 0.895406 0.124145 0.013685 0.003910 0.004888 0.000978 0.010753 
0.602151 0.899316 0.143695 0.015640 0.002933 0.004888 0.001955 0.008798 
0.538612 0.902248 0.166178 0.016618 0.001955 0.005865 0.001955 0.006843 
0.481916 0.906158 0.189638 0.019550 0.001955 0.005865 0.002933 0.004888 
0.432063 0.910068 0.215054 0.023460 0.000978 0.005865 0.003910 0.004888 
0.389052 0.911046 0.239492 0.026393 0.000978 0.005865 0.003910 0.004888 
0.341153 0.913979 0.276637 0.032258 0.000000 0.005865 0.004888 0.003910 
0.295210 0.914956 0.317693 0.039101 0.000000 0.005865 0.005865 0.003910 
0.260020 0.915934 0.355816 0.044966 0.000000 0.004888 0.005865 0.004888 
0.232649 0.915934 0.396872 0.051808 0.000000 0.003910 0.005865 0.004888 
0.204301 0.915934 0.443793 0.059629 0.000000 0.003910 0.005865 0.004888 
0.177908 0.915934 0.495601 0.069404 0.000978 0.002933 0.004888 0.004888 
0.156403 0.913979 0.544477 0.081134 0.001955 0.002933 0.004888 0.005865 
0.136852 0.912023 0.601173 0.093842 0.002933 0.000978 0.003910 0.004888 
0.121212 0.909091 0.653959 0.108504 0.004888 0.000000 0.003910 0.005865 
0.103617 0.905181 0.707722 0.127077 0.005865 0.000978 0.002933 0.005865 
0.088954 0.898338 0.758553 0.147605 0.007820 0.000978 0.002933 0.004888 
0.081134 0.868035 0.798631 0.167155 0.009775 0.001955 0.001955 0.004888 
0.069404 0.782014 0.836755 0.194526 0.011730 0.001955 0.001955 0.004888 
0.062561 0.705767 0.848485 0.217986 0.013685 0.002933 0.000978 0.003910 
0.054741 0.607038 0.852395 0.255132 0.016618 0.002933 0.000000 0.002933 
0.048876 0.539589 0.853372 0.289345 0.018573 0.003910 0.000978 0.002933 
0.043988 0.480938 0.853372 0.324536 0.021505 0.003910 0.000978 0.001955 
0.038123 0.411535 0.852395 0.373412 0.024438 0.004888 0.001955 0.000978 
0.033236 0.359726 0.851417 0.419355 0.028348 0.005865 0.001955 0.000978 
0.029326 0.315738 0.849462 0.471163 0.033236 0.005865 0.002933 0.000978 
0.025415 0.272727 0.848485 0.535679 0.038123 0.006843 0.003910 0.000000 
0.022483 0.240469 0.845552 0.591398 0.043011 0.006843 0.003910 0.000000 
0.019550 0.207234 0.826979 0.651026 0.050831 0.007820 0.004888 0.000000 
0.016618 0.178886 0.791789 0.714565 0.060606 0.007820 0.004888 0.000000 
0.013685 0.152493 0.740958 0.771261 0.071359 0.008798 0.005865 0.000000 
0.010753 0.127077 0.681329 0.801564 0.085044 0.008798 0.006843 0.000978 
0.009775 0.109482 0.635386 0.807429 0.100684 0.008798 0.006843 0.000978 
TURN 1
0.006843 0.086022 0.427175 0.632454 0.076246 0.006843 0.007820 0.002933 
0.005865 0.075269 0.403715 0.671554 0.088954 0.006843 0.007820 0.002933 
0.004888 0.064516 0.370479 0.709677 0.104594 0.006843 0.007820 0.003910 
0.004888 0.054741 0.337243 0.739980 0.121212 0.007820 0.007820 0.004888 
0.003910 0.046921 0.304008 0.772238 0.141740 0.007820 0.007820 0.004888 
0.003910 0.039101 0.271750 0.787879 0.164223 0.008798 0.006843 0.004888 
0.004888 0.033236 0.248289 0.797654 0.188661 0.008798 0.005865 0.005865 
0.004888 0.027370 0.220919 0.802542 0.217009 0.010753 0.005865 0.005865 
0.004888 0.023460 0.195503 0.804497 0.249267 0.012708 0.005865 0.005865 
0.004888 0.020528 0.173998 0.805474 0.286413 0.014663 0.004888 0.005865 
0.005865 0.017595 0.150538 0.805474 0.333333 0.018573 0.003910 0.005865 
0.005865 0.014663 0.132942 0.801564 0.373412 0.021505 0.003910 0.005865 
0.005865 0.013685 0.117302 0.798631 0.420332 0.025415 0.003910 0.004888 
0.005865 0.011730 0.102639 0.785924 0.468231 0.030303 0.001955 0.003910 
0.005865 0.010753 0.088954 0.758553 0.517107 0.035191 0.001955 0.003910 
0.005865 0.009775 0.079179 0.734115 0.568915 0.040078 0.001955 0.002933 
0.005865 0.008798 0.069404 0.703812 0.618768 0.045943 0.002933 0.002933 
0.005865 0.008798 0.060606 0.667644 0.664712 0.052786 0.002933 0.002933 
0.004888 0.007820 0.052786 0.625611 0.713587 0.060606 0.003910 0.001955 
0.004888 0.007820 0.046921 0.585533 0.757576 0.068426 0.004888 0.001955 
0.003910 0.006843 0.042033 0.542522 0.798631 0.077224 0.004888 0.000978 
0.002933 0.005865 0.037146 0.496579 0.841642 0.088954 0.005865 0.000978 
0.002933 0.005865 0.032258 0.449658 0.864125 0.101662 0.006843 0.000978 
0.001955 0.004888 0.029326 0.406647 0.882698 0.114370 0.006843 0.000978 
0.001955 0.003910 0.026393 0.369501 0.890518 0.128055 0.007820 0.001955 
0.000978 0.003910 0.023460 0.337243 0.887586 0.142717 0.008798 0.002933 
0.000000 0.001955 0.021505 0.302053 0.879765 0.160313 0.008798 0.002933 
0.000000 0.001955 0.019550 0.268817 0.879765 0.181818 0.009775 0.003910 
0.000000 0.000978 0.017595 0.241447 0.869990 0.204301 0.010753 0.003910 
0.000000 0.000000 0.015640 0.218964 0.854350 0.224829 0.010753 0.003910 
0.000978 0.000000 0.013685 0.192571 0.821114 0.256109 0.011730 0.004888 
0.000978 0.000000 0.011730 0.168133 0.781036 0.285435 0.011730 0.004888 
0.001955 0.000000 0.009775 0.145650 0.736070 0.325513 0.011730 0.005865 
0.001955 0.000000 0.008798 0.130010 0.695992 0.357771 0.012708 0.005865 
0.001955 0.000000 0.007820 0.115347 0.651026 0.388074 0.013685 0.006843 
0.002933 0.000000 0.005865 0.101662 0.601173 0.423265 0.013685 0.006843 
0.003910 0.000000 0.004888 0.089932 0.554252 0.458456 0.014663 0.006843 
0.003910 0.000000 0.003910 0.078201 0.500489 0.489736 0.016618 0.006843 
0.003910 0.000000 0.002933 0.069404 0.455523 0.521994 0.017595 0.006843 
0.004888 0.000000 0.002933 0.060606 0.408602 0.554252 0.020528 0.006843 
0.004888 0.000000 0.001955 0.052786 0.367546 0.585533 0.021505 0.006843 
0.005865 0.000000 0.000978 0.045943 0.330401 0.615836 0.023460 0.005865 
0.005865 0.000978 0.000978 0.040078 0.297165 0.635386 0.026393 0.005865 
0.005865 0.000978 0.000000 0.034213 0.263930 0.655914 0.030303 0.004888 
0.006843 0.001955 0.000978 0.028348 0.233627 0.672532 0.036168 0.003910 
0.005865 0.001955 0.000000 0.024438 0.208211 0.675464 0.040078 0.003910 
0.005865 0.002933 0.000978 0.021505 0.182796 0.671554 0.046921 0.003910 
0.005865 0.003910 0.001955 0.015640 0.155425 0.659824 0.055718 0.001955 
0.004888 0.003910 0.001955 0.012708 0.134897 0.652981 0.063539 0.001955 
0.004888 0.003910 0.002933 0.010753 0.119257 0.647116 0.072336 0.000978 
0.003910 0.003910 0.002933 0.008798 0.101662 0.621701 0.083089 0.000978 
0.003910 0.003910 0.002933 0.006843 0.087977 0.595308 0.094819 0.001955 
0.002933 0.003910 0.003910 0.005865 0.075269 0.565982 0.107527 0.001955 
0.002933 0.002933 0.003910 0.005865 0.065494 0.539589 0.121212 0.002933 
0.000978 0.001955 0.004888 0.005865 0.053763 0.501466 0.138807 0.003910 
0.000978 0.001955 0.004888 0.004888 0.045943 0.468231 0.156403 0.003910 
0.000000 0.000978 0.004888 0.004888 0.038123 0.430108 0.179863 0.004888 
0.000000 0.000978 0.004888 0.004888 0.033236 0.395894 0.201369 0.005865 
0.000000 0.000000 0.004888 0.004888 0.028348 0.356794 0.227761 0.006843 
0.000978 0.000000 0.003910 0.004888 0.023460 0.316716 0.258065 0.007820 
0.001955 0.000000 0.002933 0.004888 0.020528 0.284457 0.287390 0.009775 
0.001955 0.000000 0.002933 0.004888 0.018573 0.258065 0.317693 0.009775 
0.002933 0.000000 0.001955 0.004888 0.016618 0.231672 0.350929 0.011730 
0.002933 0.000000 0.001955 0.004888 0.014663 0.206256 0.383187 0.011730 
0.003910 0.000000 0.001955 0.003910 0.012708 0.182796 0.416422 0.012708 
0.004888 0.000978 0.000978 0.002933 0.011730 0.164223 0.450635 0.013685 
0.004888 0.000978 0.000978 0.002933 0.009775 0.146628 0.482893 0.014663 
0.005865 0.001955 0.000000 0.002933 0.008798 0.130010 0.516129 0.015640 
0.006843 0.002933 0.000000 0.000978 0.006843 0.112414 0.552297 0.016618 
0.006843 0.002933 0.000000 0.000000 0.005865 0.099707 0.581623 0.018573 
0.006843 0.003910 0.000978 0.000000 0.004888 0.089932 0.616813 0.019550 
0.006843 0.004888 0.001955 0.000000 0.003910 0.079179 0.642229 0.021505 
0.005865 0.004888 0.001955 0.000000 0.001955 0.069404 0.662757 0.024438 
0.005865 0.005865 0.002933 0.000000 0.000978 0.062561 0.685239 0.026393 
0.004888 0.005865 0.003910 0.000000 0.000000 0.054741 0.696970 0.031281 
0.003910 0.005865 0.004888 0.000000 0.000000 0.047898 0.701857 0.036168 
0.003910 0.005865 0.004888 0.000000 0.000000 0.040078 0.683284 0.043011 
0.002933 0.005865 0.004888 0.000000 0.000000 0.035191 0.674487 0.048876 
0.001955 0.004888 0.005865 0.000000 0.000000 0.030303 0.666667 0.056696 
0.000000 0.003910 0.005865 0.000978 0.000000 0.025415 0.651026 0.065494 
0.000000 0.003910 0.005865 0.000978 0.000000 0.022483 0.626588 0.074291 
0.000978 0.002933 0.006843 0.002933 0.000000 0.017595 0.600196 0.086999 
0.000978 0.002933 0.005865 0.001955 0.000000 0.015640 0.567937 0.096774 
0.001955 0.002933 0.005865 0.003910 0.000000 0.012708 0.541544 0.111437 
0.002933 0.000978 0.004888 0.003910 0.000000 0.009775 0.500489 0.129032 
0.003910 0.000978 0.003910 0.003910 0.000000 0.007820 0.457478 0.150538 
0.004888 0.000978 0.003910 0.003910 0.000000 0.006843 0.424242 0.171065 
0.005865 0.000978 0.003910 0.003910 0.000000 0.004888 0.384164 0.191593 
0.007820 0.000978 0.002933 0.003910 0.000000 0.004888 0.347019 0.215054 
0.008798 0.001955 0.002933 0.003910 0.000000 0.004888 0.309873 0.248289 
0.010753 0.001955 0.001955 0.002933 0.000000 0.003910 0.280547 0.275660 
0.011730 0.002933 0.001955 0.001955 0.000000 0.003910 0.252199 0.304008 
0.013685 0.002933 0.001955 0.001955 0.000000 0.003910 0.221896 0.345064 
0.014663 0.003910 0.001955 0.000978 0.000000 0.003910 0.194526 0.384164 
0.016618 0.004888 0.002933 0.000978 0.000000 0.004888 0.173998 0.421310 
0.017595 0.004888 0.002933 0.000000 0.000000 0.004888 0.155425 0.456501 
0.018573 0.005865 0.002933 0.000000 0.000000 0.003910 0.136852 0.493646 
0.020528 0.005865 0.003910 0.000000 0.000000 0.003910 0.121212 0.532747 
0.023460 0.005865 0.003910 0.000000 0.000000 0.003910 0.106549 0.575758 
0.025415 0.006843 0.004888 0.000000 0.000000 0.003910 0.093842 0.614858 
0.028348 0.006843 0.004888 0.000000 0.000000 0.002933 0.083089 0.652981 
0.032258 0.006843 0.005865 0.000000 0.000000 0.002933 0.073314 0.682307 
0.035191 0.006843 0.006843 0.000978 0.000000 0.001955 0.065494 0.709677 
0.039101 0.005865 0.006843 0.001955 0.000000 0.000978 0.057674 0.733138 
0.043011 0.005865 0.006843 0.001955 0.000000 0.000000 0.050831 0.734115 
0.050831 0.005865 0.007820 0.002933 0.000000 0.000000 0.044966 0.741935 
0.059629 0.005865 0.007820 0.003910 0.000000 0.000000 0.039101 0.733138 
0.067449 0.005865 0.007820 0.003910 0.000000 0.000000 0.034213 0.729228 
0.077224 0.005865 0.007820 0.004888 0.000000 0.000000 0.030303 0.721408 
0.089932 0.005865 0.006843 0.005865 0.000000 0.000000 0.026393 0.704790 
0.103617 0.005865 0.006843 0.005865 0.000000 0.000000 0.022483 0.681329 
0.121212 0.004888 0.005865 0.006843 0.000000 0.000000 0.018573 0.650049 
0.135875 0.005865 0.004888 0.006843 0.000000 0.000000 0.015640 0.620723 
0.155425 0.006843 0.004888 0.006843 0.000000 0.000000 0.013685 0.590420 
0.174976 0.008798 0.004888 0.006843 0.000000 0.000000 0.010753 0.557185 
0.203324 0.011730 0.003910 0.005865 0.001955 0.000000 0.008798 0.512219 
0.227761 0.012708 0.002933 0.005865 0.001955 0.000000 0.006843 0.475073 
0.260020 0.016618 0.002933 0.004888 0.001955 0.000978 0.004888 0.426197 
0.292278 0.018573 0.002933 0.004888 0.001955 0.000978 0.004888 0.391007 
0.332356 0.022483 0.002933 0.003910 0.001955 0.001955 0.003910 0.349951 
0.367546 0.025415 0.002933 0.002933 0.001955 0.001955 0.003910 0.318671 
0.405670 0.029326 0.003910 0.002933 0.001955 0.002933 0.004888 0.289345 
0.452590 0.034213 0.005865 0.000000 0.000978 0.002933 0.004888 0.257087 
0.491691 0.039101 0.005865 0.000000 0.000978 0.002933 0.004888 0.230694 
0.529814 0.043988 0.006843 0.000978 0.000000 0.002933 0.004888 0.207234 
0.579668 0.050831 0.007820 0.000978 0.000000 0.003910 0.004888 0.180841 
0.619746 0.056696 0.009775 0.001955 0.000000 0.001955 0.005865 0.163245 
0.660802 0.064516 0.010753 0.001955 0.000000 0.001955 0.005865 0.144673 
0.696970 0.073314 0.011730 0.002933 0.000000 0.001955 0.005865 0.129032 
0.732160 0.083089 0.012708 0.003910 0.000000 0.000978 0.005865 0.114370 
0.756598 0.092864 0.013685 0.004888 0.000000 0.000000 0.004888 0.103617 
0.773216 0.106549 0.014663 0.004888 0.000000 0.000000 0.004888 0.090909 
0.775171 0.123167 0.016618 0.005865 0.000000 0.000000 0.003910 0.081134 
0.776149 0.141740 0.017595 0.006843 0.000000 0.000000 0.002933 0.071359 
0.777126 0.160313 0.018573 0.007820 0.000000 0.000000 0.001955 0.063539 
0.776149 0.184751 0.021505 0.007820 0.000978 0.000000 0.001955 0.055718 
0.776149 0.211144 0.023460 0.007820 0.000978 0.000000 0.000000 0.048876 
0.775171 0.240469 0.026393 0.008798 0.001955 0.000000 0.000000 0.043988 
0.775171 0.271750 0.029326 0.007820 0.002933 0.000000 0.000000 0.038123 
0.773216 0.304985 0.031281 0.007820 0.002933 0.000978 0.000000 0.034213 
0.768328 0.341153 0.035191 0.006843 0.003910 0.001955 0.000000 0.028348 
0.748778 0.384164 0.041056 0.006843 0.003910 0.002933 0.000000 0.025415 
0.722385 0.434995 0.047898 0.006843 0.002933 0.003910 0.000000 0.021505 
0.690127 0.482893 0.054741 0.007820 0.003910 0.003910 0.000000 0.018573 
0.659824 0.527859 0.062561 0.007820 0.002933 0.004888 0.000978 0.016618 
0.619746 0.579668 0.072336 0.006843 0.001955 0.004888 0.001955 0.012708 
0.576735 0.632454 0.082111 0.007820 0.000978 0.005865 0.002933 0.010753 
0.533724 0.682307 0.093842 0.008798 0.000978 0.005865 0.002933 0.009775 
0.491691 0.725318 0.105572 0.010753 0.000978 0.005865 0.003910 0.008798 
0.447703 0.766373 0.119257 0.012708 0.000000 0.005865 0.003910 0.006843 
0.405670 0.812317 0.135875 0.016618 0.000000 0.005865 0.004888 0.006843 
0.361681 0.858260 0.156403 0.020528 0.000000 0.004888 0.004888 0.006843 
0.324536 0.885630 0.176931 0.024438 0.000000 0.003910 0.005865 0.006843 
0.292278 0.895406 0.197458 0.028348 0.000000 0.003910 0.005865 0.006843 
0.258065 0.899316 0.223851 0.032258 0.000000 0.002933 0.004888 0.005865 
0.230694 0.900293 0.250244 0.038123 0.000000 0.001955 0.004888 0.005865 
0.206256 0.899316 0.279570 0.043988 0.000000 0.001955 0.003910 0.006843 
0.183773 0.894428 0.308895 0.049853 0.000978 0.000978 0.003910 0.005865 
0.162268 0.891496 0.347019 0.058651 0.001955 0.000000 0.002933 0.006843 
0.142717 0.879765 0.380254 0.066471 0.002933 0.000978 0.001955 0.005865 
0.128055 0.846530 0.410557 0.075269 0.003910 0.000978 0.001955 0.005865 
0.115347 0.812317 0.444770 0.085044 0.004888 0.000978 0.000978 0.004888 
0.101662 0.764418 0.482893 0.096774 0.006843 0.001955 0.000978 0.003910 
0.089932 0.715542 0.512219 0.109482 0.007820 0.001955 0.000000 0.003910 
0.079179 0.663734 0.548387 0.126100 0.008798 0.002933 0.000000 0.003910 
0.071359 0.613881 0.572825 0.139785 0.009775 0.002933 0.000000 0.002933 
0.063539 0.563050 0.605083 0.157380 0.011730 0.003910 0.000000 0.001955 
0.056696 0.506354 0.631476 0.177908 0.012708 0.003910 0.000978 0.001955 
0.049853 0.448680 0.642229 0.198436 0.013685 0.004888 0.001955 0.000000 
0.044966 0.403715 0.654936 0.222874 0.015640 0.005865 0.001955 0.000000 
0.038123 0.356794 0.668622 0.252199 0.017595 0.005865 0.002933 0.000000 
0.033236 0.314761 0.661779 0.279570 0.019550 0.006843 0.003910 0.000000 
0.029326 0.279570 0.655914 0.315738 0.021505 0.006843 0.004888 0.000000 
0.025415 0.245357 0.640274 0.352884 0.025415 0.006843 0.004888 0.000000 
0.021505 0.215054 0.629521 0.395894 0.029326 0.006843 0.005865 0.000000 
0.017595 0.183773 0.612903 0.449658 0.035191 0.005865 0.006843 0.000978 
0.013685 0.161290 0.585533 0.488759 0.040078 0.005865 0.006843 0.001955 
0.011730 0.139785 0.557185 0.536657 0.047898 0.005865 0.007820 0.002933 
0.009775 0.119257 0.527859 0.588465 0.058651 0.004888 0.007820 0.002933 
0.008798 0.101662 0.491691 0.633431 0.068426 0.004888 0.006843 0.003910 
TURN 2
0.006843 0.069404 0.324536 0.504399 0.068426 0.004888 0.007820 0.003910 
0.005865 0.059629 0.301075 0.533724 0.080156 0.004888 0.007820 0.004888 
0.005865 0.050831 0.276637 0.565005 0.093842 0.004888 0.006843 0.004888 
0.005865 0.042033 0.253177 0.593353 0.110459 0.004888 0.005865 0.005865 
0.005865 0.037146 0.230694 0.611926 0.125122 0.005865 0.005865 0.005865 
0.005865 0.031281 0.206256 0.629521 0.143695 0.007820 0.003910 0.004888 
0.005865 0.028348 0.186706 0.643206 0.164223 0.009775 0.003910 0.004888 
0.006843 0.024438 0.169110 0.650049 0.185728 0.011730 0.002933 0.004888 
0.006843 0.022483 0.149560 0.652981 0.211144 0.014663 0.001955 0.003910 
0.006843 0.020528 0.134897 0.650049 0.235582 0.016618 0.001955 0.002933 
0.006843 0.017595 0.118280 0.640274 0.266862 0.020528 0.001955 0.002933 
0.005865 0.016618 0.105572 0.629521 0.300098 0.024438 0.002933 0.001955 
0.004888 0.014663 0.094819 0.618768 0.332356 0.027370 0.003910 0.000978 
0.003910 0.013685 0.084066 0.595308 0.359726 0.031281 0.004888 0.000000 
0.002933 0.011730 0.075269 0.574780 0.393939 0.035191 0.005865 0.000978 
0.001955 0.010753 0.067449 0.553275 0.429130 0.039101 0.005865 0.000978 
0.001955 0.008798 0.059629 0.523949 0.461388 0.043988 0.006843 0.001955 
0.000000 0.006843 0.053763 0.497556 0.491691 0.048876 0.007820 0.002933 
0.000000 0.004888 0.047898 0.469208 0.520039 0.053763 0.007820 0.002933 
0.000000 0.003910 0.043011 0.440860 0.551320 0.059629 0.008798 0.003910 
0.000000 0.001955 0.038123 0.409580 0.586510 0.067449 0.008798 0.004888 
0.000000 0.000978 0.033236 0.377322 0.608016 0.075269 0.007820 0.005865 
0.000978 0.000000 0.029326 0.347996 0.622678 0.084066 0.007820 0.006843 
0.001955 0.000000 0.025415 0.320626 0.642229 0.092864 0.006843 0.006843 
0.002933 0.000000 0.021505 0.292278 0.652004 0.104594 0.005865 0.006843 
0.003910 0.000000 0.017595 0.263930 0.649071 0.118280 0.005865 0.006843 
0.003910 0.000000 0.015640 0.239492 0.641251 0.131965 0.004888 0.006843 
0.004888 0.000978 0.012708 0.217009 0.632454 0.147605 0.004888 0.005865 
0.004888 0.000978 0.010753 0.190616 0.626588 0.168133 0.003910 0.004888 
0.005865 0.001955 0.008798 0.171065 0.608993 0.187683 0.003910 0.004888 
0.005865 0.001955 0.007820 0.152493 0.583578 0.206256 0.004888 0.003910 
0.004888 0.001955 0.006843 0.134897 0.556207 0.228739 0.006843 0.003910 
0.004888 0.002933 0.007820 0.117302 0.529814 0.255132 0.008798 0.001955 
0.004888 0.002933 0.006843 0.103617 0.498534 0.279570 0.009775 0.001955 
0.003910 0.002933 0.005865 0.088954 0.465298 0.304008 0.011730 0.000978 
0.002933 0.002933 0.006843 0.080156 0.435973 0.324536 0.013685 0.001955 
0.002933 0.002933 0.006843 0.070381 0.404692 0.347996 0.015640 0.000978 
0.001955 0.001955 0.006843 0.061584 0.362659 0.374389 0.018573 0.001955 
0.000000 0.000978 0.006843 0.053763 0.325513 0.398827 0.021505 0.002933 
0.000000 0.000000 0.006843 0.047898 0.296188 0.416422 0.023460 0.002933 
0.000000 0.000000 0.005865 0.042033 0.264907 0.437928 0.026393 0.003910 
0.000000 0.000000 0.005865 0.038123 0.238514 0.457478 0.028348 0.004888 
0.000978 0.000000 0.004888 0.034213 0.213099 0.472141 0.031281 0.005865 
0.001955 0.000000 0.003910 0.030303 0.191593 0.479961 0.034213 0.006843 
0.002933 0.000000 0.002933 0.027370 0.171065 0.486804 0.037146 0.006843 
0.002933 0.000000 0.001955 0.024438 0.150538 0.487781 0.042033 0.007820 
0.004888 0.000000 0.000978 0.020528 0.133920 0.483871 0.045943 0.006843 
0.005865 0.000000 0.000000 0.017595 0.119257 0.475073 0.051808 0.005865 
0.005865 0.000978 0.000000 0.013685 0.106549 0.470186 0.055718 0.004888 
0.006843 0.001955 0.000000 0.011730 0.094819 0.459433 0.063539 0.004888 
0.006843 0.002933 0.000978 0.008798 0.081134 0.445748 0.074291 0.003910 
0.006843 0.002933 0.000978 0.006843 0.071359 0.427175 0.083089 0.003910 
0.005865 0.003910 0.001955 0.003910 0.061584 0.406647 0.093842 0.001955 
0.003910 0.003910 0.002933 0.002933 0.051808 0.386119 0.106549 0.001955 
0.003910 0.003910 0.002933 0.002933 0.044966 0.364614 0.119257 0.001955 
0.002933 0.003910 0.003910 0.001955 0.038123 0.345064 0.132942 0.002933 
0.001955 0.002933 0.003910 0.002933 0.032258 0.318671 0.147605 0.003910 
0.000000 0.001955 0.004888 0.003910 0.026393 0.295210 0.165200 0.004888 
0.000000 0.000978 0.004888 0.003910 0.022483 0.264907 0.186706 0.005865 
0.000978 0.000000 0.004888 0.003910 0.019550 0.239492 0.208211 0.007820 
0.000978 0.000000 0.003910 0.004888 0.017595 0.217986 0.226784 0.008798 
0.001955 0.000000 0.002933 0.004888 0.015640 0.196481 0.247312 0.009775 
0.003910 0.000000 0.001955 0.004888 0.014663 0.176931 0.270772 0.010753 
0.003910 0.000000 0.000978 0.003910 0.012708 0.160313 0.295210 0.011730 
0.005865 0.000978 0.000978 0.002933 0.011730 0.144673 0.316716 0.011730 
0.006843 0.001955 0.000000 0.000978 0.010753 0.131965 0.336266 0.011730 
0.006843 0.002933 0.000000 0.000978 0.008798 0.118280 0.359726 0.011730 
0.006843 0.003910 0.000978 0.000000 0.006843 0.105572 0.387097 0.012708 
0.006843 0.004888 0.001955 0.000000 0.004888 0.095797 0.406647 0.013685 
0.005865 0.004888 0.002933 0.000000 0.002933 0.086022 0.426197 0.013685 
0.004888 0.005865 0.002933 0.000000 0.000978 0.075269 0.449658 0.015640 
0.003910 0.005865 0.003910 0.000000 0.000000 0.067449 0.469208 0.018573 
0.002933 0.005865 0.004888 0.000000 0.000000 0.057674 0.484848 0.022483 
0.001955 0.004888 0.005865 0.000000 0.000000 0.050831 0.495601 0.026393 
0.000000 0.003910 0.005865 0.000978 0.000000 0.043988 0.503421 0.030303 
0.000000 0.003910 0.005865 0.001955 0.000000 0.038123 0.502444 0.035191 
0.000000 0.002933 0.005865 0.001955 0.000000 0.032258 0.497556 0.040078 
0.000978 0.002933 0.004888 0.002933 0.000000 0.027370 0.487781 0.045943 
0.001955 0.000978 0.004888 0.003910 0.000000 0.022483 0.477028 0.052786 
0.002933 0.000000 0.003910 0.003910 0.000000 0.019550 0.468231 0.059629 
0.003910 0.000978 0.002933 0.003910 0.000000 0.016618 0.454545 0.069404 
0.005865 0.000978 0.001955 0.003910 0.000000 0.014663 0.431085 0.077224 
0.006843 0.001955 0.000978 0.002933 0.000000 0.013685 0.408602 0.086022 
0.007820 0.002933 0.000978 0.001955 0.000000 0.012708 0.387097 0.095797 
0.008798 0.002933 0.000978 0.000978 0.000000 0.011730 0.363636 0.106549 
0.008798 0.003910 0.001955 0.000000 0.000000 0.011730 0.342131 0.119257 
0.008798 0.004888 0.001955 0.000000 0.000000 0.010753 0.316716 0.132942 
0.008798 0.004888 0.002933 0.000000 0.000000 0.009775 0.293255 0.147605 
0.008798 0.005865 0.003910 0.000000 0.000000 0.008798 0.268817 0.165200 
0.007820 0.005865 0.004888 0.000000 0.000000 0.007820 0.241447 0.187683 
0.007820 0.005865 0.004888 0.000000 0.000000 0.006843 0.215054 0.209189 
0.007820 0.005865 0.005865 0.000000 0.000000 0.005865 0.197458 0.234604 
0.007820 0.005865 0.006843 0.000978 0.000000 0.004888 0.179863 0.259042 
0.006843 0.004888 0.006843 0.001955 0.000000 0.002933 0.162268 0.284457 
0.007820 0.003910 0.006843 0.002933 0.000000 0.001955 0.145650 0.309873 
0.009775 0.002933 0.007820 0.003910 0.000000 0.000000 0.130987 0.333333 
0.011730 0.002933 0.006843 0.003910 0.000000 0.000000 0.117302 0.359726 
0.014663 0.001955 0.006843 0.004888 0.000000 0.000000 0.103617 0.389052 
0.018573 0.000978 0.005865 0.005865 0.000000 0.000000 0.087977 0.416422 
0.021505 0.000978 0.004888 0.005865 0.000000 0.000000 0.076246 0.445748 
0.025415 0.000978 0.004888 0.005865 0.000000 0.000000 0.067449 0.468231 
0.029326 0.001955 0.003910 0.005865 0.000000 0.000000 0.058651 0.489736 
0.034213 0.002933 0.003910 0.004888 0.000000 0.000000 0.051808 0.502444 
0.039101 0.002933 0.001955 0.003910 0.000978 0.000000 0.043988 0.513196 
0.044966 0.003910 0.001955 0.002933 0.000000 0.000978 0.039101 0.522972 
0.050831 0.004888 0.001955 0.002933 0.000000 0.001955 0.034213 0.526882 
0.056696 0.006843 0.002933 0.001955 0.000000 0.002933 0.030303 0.520039 
0.063539 0.007820 0.003910 0.000000 0.000000 0.002933 0.028348 0.515152 
0.073314 0.008798 0.003910 0.000000 0.000000 0.002933 0.024438 0.503421 
0.080156 0.008798 0.004888 0.000000 0.000000 0.002933 0.022483 0.494624 
0.088954 0.009775 0.005865 0.000978 0.000000 0.002933 0.020528 0.478983 
0.100684 0.009775 0.006843 0.000978 0.000000 0.001955 0.019550 0.457478 
0.111437 0.009775 0.006843 0.001955 0.000000 0.000000 0.017595 0.439883 
0.124145 0.010753 0.007820 0.002933 0.000000 0.000000 0.016618 0.422287 
0.139785 0.010753 0.007820 0.003910 0.000000 0.000000 0.014663 0.395894 
0.159335 0.011730 0.007820 0.004888 0.000000 0.000000 0.012708 0.372434 
0.177908 0.012708 0.007820 0.004888 0.000000 0.000000 0.011730 0.347019 
0.200391 0.013685 0.006843 0.005865 0.000000 0.000000 0.009775 0.320626 
0.227761 0.013685 0.006843 0.006843 0.000000 0.000000 0.006843 0.293255 
0.251222 0.015640 0.005865 0.006843 0.000000 0.000000 0.005865 0.265885 
0.277615 0.018573 0.005865 0.007820 0.000978 0.000000 0.004888 0.245357 
0.310850 0.022483 0.004888 0.006843 0.000978 0.000000 0.002933 0.221896 
0.338221 0.026393 0.004888 0.006843 0.001955 0.000000 0.001955 0.201369 
0.371457 0.031281 0.003910 0.005865 0.002933 0.000000 0.000978 0.180841 
0.399805 0.036168 0.003910 0.005865 0.002933 0.000978 0.000000 0.163245 
0.427175 0.041056 0.003910 0.003910 0.002933 0.000978 0.000000 0.146628 
0.456501 0.047898 0.004888 0.003910 0.002933 0.001955 0.000978 0.132942 
0.485826 0.054741 0.005865 0.002933 0.002933 0.002933 0.000978 0.117302 
0.514174 0.063539 0.007820 0.000978 0.001955 0.003910 0.001955 0.102639 
0.540567 0.073314 0.009775 0.000000 0.000978 0.003910 0.002933 0.089932 
0.564027 0.083089 0.010753 0.000000 0.000978 0.003910 0.002933 0.079179 
0.585533 0.093842 0.013685 0.001955 0.000000 0.002933 0.004888 0.071359 
0.599218 0.104594 0.015640 0.001955 0.000000 0.002933 0.004888 0.064516 
0.609971 0.117302 0.016618 0.002933 0.000000 0.001955 0.004888 0.057674 
0.618768 0.130987 0.019550 0.003910 0.000000 0.000978 0.004888 0.051808 
0.618768 0.146628 0.021505 0.004888 0.000000 0.000978 0.004888 0.046921 
0.613881 0.167155 0.024438 0.006843 0.000000 0.000000 0.003910 0.042033 
0.606061 0.184751 0.026393 0.007820 0.000000 0.000000 0.003910 0.038123 
0.598240 0.203324 0.028348 0.007820 0.000000 0.000000 0.001955 0.034213 
0.586510 0.230694 0.031281 0.009775 0.001955 0.000000 0.000978 0.030303 
0.571847 0.257087 0.034213 0.009775 0.001955 0.000000 0.000000 0.027370 
0.547410 0.288368 0.039101 0.009775 0.002933 0.000000 0.000000 0.024438 
0.521017 0.323558 0.043011 0.008798 0.002933 0.001955 0.000000 0.020528 
0.496579 0.358749 0.048876 0.008798 0.003910 0.002933 0.000000 0.017595 
0.464321 0.397849 0.056696 0.008798 0.003910 0.002933 0.000000 0.013685 
0.434018 0.427175 0.065494 0.008798 0.002933 0.003910 0.000978 0.011730 
0.403715 0.462366 0.074291 0.008798 0.002933 0.004888 0.000978 0.009775 
0.374389 0.495601 0.085044 0.008798 0.001955 0.005865 0.002933 0.006843 
0.344086 0.522972 0.095797 0.010753 0.000978 0.005865 0.002933 0.006843 
0.312805 0.547410 0.107527 0.012708 0.000000 0.005865 0.003910 0.005865 
0.287390 0.567937 0.119257 0.015640 0.000000 0.005865 0.004888 0.005865 
0.260997 0.591398 0.132942 0.019550 0.000000 0.004888 0.004888 0.005865 
0.234604 0.610948 0.148583 0.023460 0.000000 0.003910 0.004888 0.006843 
0.214076 0.611926 0.162268 0.027370 0.000000 0.001955 0.004888 0.005865 
0.193548 0.621701 0.177908 0.030303 0.000000 0.001955 0.004888 0.005865 
0.174976 0.627566 0.196481 0.036168 0.000000 0.001955 0.003910 0.006843 
0.158358 0.615836 0.215054 0.041056 0.000978 0.000000 0.002933 0.006843 
0.142717 0.600196 0.236559 0.046921 0.001955 0.000000 0.002933 0.006843 
0.129032 0.590420 0.255132 0.051808 0.002933 0.000978 0.001955 0.005865 
0.118280 0.577713 0.274682 0.056696 0.004888 0.001955 0.000978 0.004888 
0.106549 0.559140 0.297165 0.063539 0.004888 0.001955 0.000978 0.003910 
0.095797 0.531769 0.316716 0.072336 0.005865 0.002933 0.000000 0.003910 
0.086022 0.501466 0.333333 0.078201 0.006843 0.003910 0.000978 0.001955 
0.077224 0.473118 0.353861 0.087977 0.007820 0.003910 0.000978 0.001955 
0.069404 0.446725 0.371457 0.098729 0.007820 0.004888 0.000978 0.000978 
0.061584 0.415445 0.391007 0.108504 0.007820 0.005865 0.002933 0.000000 
0.053763 0.383187 0.409580 0.122190 0.007820 0.005865 0.003910 0.000000 
0.047898 0.351906 0.421310 0.135875 0.007820 0.006843 0.003910 0.000000 
0.042033 0.320626 0.433040 0.150538 0.008798 0.005865 0.004888 0.000000 
0.036168 0.289345 0.443793 0.171065 0.008798 0.005865 0.005865 0.000978 
0.029326 0.260020 0.446725 0.188661 0.009775 0.004888 0.006843 0.001955 
0.025415 0.233627 0.447703 0.210166 0.011730 0.003910 0.006843 0.001955 
0.023460 0.211144 0.447703 0.234604 0.014663 0.002933 0.006843 0.002933 
0.020528 0.187683 0.440860 0.259042 0.018573 0.001955 0.006843 0.003910 
0.018573 0.165200 0.430108 0.287390 0.022483 0.001955 0.006843 0.004888 
0.017595 0.144673 0.419355 0.315738 0.028348 0.000978 0.004888 0.004888 
0.015640 0.126100 0.406647 0.347996 0.034213 0.000000 0.003910 0.004888 
0.014663 0.110459 0.387097 0.379277 0.041056 0.001955 0.003910 0.004888 
0.014663 0.096774 0.365591 0.412512 0.048876 0.003910 0.001955 0.003910 
0.013685 0.084066 0.341153 0.438905 0.056696 0.004888 0.000978 0.002933 
TURN 3
0.004888 0.057674 0.242424 0.375367 0.054741 0.004888 0.007820 0.002933 
0.004888 0.050831 0.227761 0.388074 0.061584 0.004888 0.007820 0.003910 
0.004888 0.043011 0.210166 0.409580 0.073314 0.004888 0.006843 0.004888 
0.004888 0.036168 0.192571 0.426197 0.084066 0.003910 0.006843 0.004888 
0.003910 0.031281 0.177908 0.441838 0.094819 0.004888 0.006843 0.004888 
0.003910 0.026393 0.163245 0.455523 0.108504 0.005865 0.005865 0.005865 
0.003910 0.022483 0.147605 0.464321 0.123167 0.006843 0.005865 0.005865 
0.003910 0.019550 0.133920 0.470186 0.138807 0.008798 0.004888 0.005865 
0.003910 0.016618 0.117302 0.472141 0.159335 0.010753 0.004888 0.005865 
0.003910 0.014663 0.106549 0.469208 0.176931 0.013685 0.003910 0.005865 
0.004888 0.012708 0.094819 0.463343 0.199413 0.015640 0.003910 0.004888 
0.004888 0.010753 0.083089 0.453568 0.222874 0.019550 0.002933 0.004888 
0.005865 0.010753 0.073314 0.445748 0.245357 0.022483 0.001955 0.003910 
0.005865 0.008798 0.064516 0.433040 0.267840 0.025415 0.000978 0.003910 
0.005865 0.007820 0.057674 0.417400 0.288368 0.029326 0.000978 0.002933 
0.005865 0.007820 0.051808 0.397849 0.308895 0.034213 0.001955 0.002933 
0.005865 0.006843 0.045943 0.381232 0.329423 0.037146 0.001955 0.002933 
0.004888 0.006843 0.041056 0.360704 0.352884 0.043011 0.002933 0.001955 
0.004888 0.006843 0.036168 0.340176 0.372434 0.048876 0.003910 0.001955 
0.003910 0.005865 0.032258 0.314761 0.393939 0.054741 0.003910 0.000000 
0.003910 0.005865 0.028348 0.291300 0.412512 0.063539 0.004888 0.000978 
0.002933 0.004888 0.025415 0.266862 0.425220 0.071359 0.005865 0.000978 
0.001955 0.003910 0.022483 0.244379 0.435973 0.079179 0.006843 0.000978 
0.001955 0.003910 0.020528 0.222874 0.439883 0.088954 0.006843 0.000978 
0.000978 0.002933 0.018573 0.204301 0.439883 0.097752 0.007820 0.001955 
0.000000 0.001955 0.017595 0.188661 0.439883 0.107527 0.008798 0.002933 
0.000000 0.000978 0.015640 0.168133 0.433040 0.120235 0.008798 0.002933 
0.000000 0.000000 0.013685 0.150538 0.425220 0.134897 0.009775 0.003910 
0.000000 0.000000 0.012708 0.136852 0.416422 0.146628 0.010753 0.003910 
0.000000 0.000000 0.011730 0.125122 0.402737 0.159335 0.010753 0.004888 
0.000000 0.000000 0.009775 0.113392 0.387097 0.173021 0.010753 0.004888 
0.000978 0.000000 0.008798 0.101662 0.370479 0.189638 0.011730 0.005865 
0.000978 0.000000 0.007820 0.089932 0.348974 0.205279 0.011730 0.005865 
0.002933 0.000000 0.005865 0.081134 0.332356 0.221896 0.011730 0.006843 
0.002933 0.000000 0.005865 0.072336 0.309873 0.236559 0.012708 0.006843 
0.002933 0.000000 0.003910 0.064516 0.288368 0.251222 0.012708 0.006843 
0.003910 0.000000 0.002933 0.056696 0.263930 0.268817 0.013685 0.006843 
0.004888 0.000000 0.001955 0.049853 0.245357 0.282502 0.014663 0.006843 
0.004888 0.000000 0.001955 0.043011 0.219941 0.299120 0.016618 0.006843 
0.005865 0.000000 0.000978 0.037146 0.201369 0.314761 0.018573 0.006843 
0.006843 0.000978 0.000000 0.031281 0.182796 0.326491 0.019550 0.004888 
0.006843 0.000978 0.000000 0.027370 0.166178 0.334311 0.022483 0.004888 
0.006843 0.000978 0.000000 0.023460 0.151515 0.341153 0.025415 0.004888 
0.005865 0.001955 0.000000 0.019550 0.133920 0.346041 0.029326 0.003910 
0.005865 0.001955 0.000978 0.016618 0.120235 0.347019 0.034213 0.002933 
0.005865 0.002933 0.001955 0.012708 0.107527 0.347019 0.039101 0.001955 
0.004888 0.002933 0.001955 0.009775 0.092864 0.340176 0.044966 0.000978 
0.003910 0.002933 0.002933 0.007820 0.080156 0.335288 0.051808 0.000978 
0.003910 0.002933 0.002933 0.005865 0.070381 0.327468 0.059629 0.000978 
0.002933 0.002933 0.003910 0.005865 0.060606 0.316716 0.066471 0.000978 
0.002933 0.002933 0.003910 0.004888 0.053763 0.304985 0.074291 0.001955 
0.000978 0.001955 0.003910 0.004888 0.045943 0.291300 0.083089 0.002933 
0.000000 0.001955 0.004888 0.004888 0.039101 0.277615 0.091887 0.003910 
0.000000 0.000978 0.004888 0.004888 0.034213 0.262952 0.100684 0.003910 
0.000000 0.000000 0.003910 0.003910 0.029326 0.246334 0.111437 0.004888 
0.000000 0.000000 0.003910 0.004888 0.026393 0.230694 0.123167 0.005865 
0.000978 0.000000 0.003910 0.004888 0.023460 0.213099 0.135875 0.006843 
0.000978 0.000000 0.002933 0.004888 0.019550 0.195503 0.148583 0.007820 
0.002933 0.000000 0.002933 0.004888 0.017595 0.178886 0.162268 0.008798 
0.002933 0.000000 0.001955 0.004888 0.015640 0.163245 0.175953 0.008798 
0.003910 0.000000 0.000978 0.004888 0.013685 0.149560 0.190616 0.009775 
0.005865 0.000000 0.000978 0.002933 0.013685 0.137830 0.206256 0.009775 
0.005865 0.000978 0.000000 0.002933 0.011730 0.124145 0.220919 0.009775 
0.006843 0.001955 0.000000 0.001955 0.009775 0.113392 0.234604 0.010753 
0.006843 0.001955 0.000000 0.000978 0.008798 0.102639 0.249267 0.010753 
0.006843 0.002933 0.000000 0.000000 0.007820 0.092864 0.265885 0.011730 
0.007820 0.003910 0.000978 0.000000 0.005865 0.085044 0.280547 0.011730 
0.006843 0.004888 0.000978 0.000000 0.003910 0.076246 0.292278 0.011730 
0.006843 0.004888 0.001955 0.000000 0.001955 0.069404 0.306940 0.012708 
0.005865 0.005865 0.002933 0.000000 0.000000 0.062561 0.319648 0.013685 
0.004888 0.005865 0.003910 0.000000 0.000000 0.055718 0.330401 0.015640 
0.003910 0.005865 0.003910 0.000000 0.000000 0.049853 0.339198 0.018573 
0.002933 0.005865 0.004888 0.000000 0.000000 0.043988 0.346041 0.021505 
0.001955 0.004888 0.005865 0.000000 0.000000 0.039101 0.351906 0.024438 
0.000000 0.003910 0.005865 0.000978 0.000000 0.033236 0.348974 0.029326 
0.000000 0.003910 0.005865 0.000978 0.000000 0.028348 0.348974 0.033236 
0.000000 0.002933 0.005865 0.001955 0.000000 0.024438 0.344086 0.038123 
0.000000 0.002933 0.005865 0.002933 0.000000 0.020528 0.337243 0.043988 
0.000978 0.001955 0.004888 0.002933 0.000000 0.017595 0.328446 0.049853 
0.001955 0.000978 0.004888 0.003910 0.000000 0.013685 0.319648 0.055718 
0.002933 0.000000 0.003910 0.003910 0.000000 0.011730 0.304008 0.063539 
0.004888 0.000978 0.002933 0.003910 0.000000 0.010753 0.291300 0.072336 
0.004888 0.000978 0.002933 0.003910 0.000000 0.008798 0.276637 0.080156 
0.005865 0.001955 0.001955 0.003910 0.000000 0.007820 0.260020 0.088954 
0.007820 0.001955 0.001955 0.002933 0.000000 0.006843 0.245357 0.099707 
0.008798 0.002933 0.000978 0.001955 0.000000 0.006843 0.226784 0.111437 
0.008798 0.002933 0.000978 0.000978 0.000000 0.006843 0.211144 0.122190 
0.009775 0.002933 0.001955 0.000978 0.000000 0.005865 0.193548 0.134897 
0.009775 0.003910 0.001955 0.000978 0.000000 0.005865 0.176931 0.149560 
0.010753 0.004888 0.002933 0.000000 0.000000 0.005865 0.162268 0.165200 
0.010753 0.004888 0.002933 0.000000 0.000000 0.005865 0.146628 0.180841 
0.010753 0.005865 0.003910 0.000000 0.000000 0.004888 0.133920 0.195503 
0.011730 0.005865 0.003910 0.000000 0.000000 0.004888 0.121212 0.215054 
0.011730 0.005865 0.004888 0.000000 0.000000 0.003910 0.108504 0.232649 
0.012708 0.006843 0.004888 0.000000 0.000000 0.003910 0.098729 0.250244 
0.013685 0.005865 0.005865 0.000000 0.000000 0.002933 0.088954 0.265885 
0.014663 0.005865 0.006843 0.000978 0.000000 0.001955 0.080156 0.282502 
0.014663 0.004888 0.006843 0.001955 0.000000 0.000978 0.073314 0.301075 
0.016618 0.004888 0.007820 0.002933 0.000000 0.000000 0.065494 0.318671 
0.019550 0.003910 0.007820 0.003910 0.000000 0.000000 0.057674 0.333333 
0.023460 0.003910 0.007820 0.003910 0.000000 0.000000 0.051808 0.347019 
0.026393 0.002933 0.006843 0.004888 0.000000 0.000000 0.044966 0.358749 
0.031281 0.002933 0.006843 0.004888 0.000000 0.000000 0.040078 0.364614 
0.036168 0.001955 0.005865 0.005865 0.000000 0.000000 0.034213 0.370479 
0.042033 0.001955 0.005865 0.005865 0.000000 0.000000 0.030303 0.370479 
0.047898 0.001955 0.004888 0.005865 0.000000 0.000000 0.025415 0.370479 
0.054741 0.002933 0.004888 0.006843 0.000000 0.000000 0.022483 0.368524 
0.062561 0.003910 0.003910 0.005865 0.000000 0.000000 0.018573 0.362659 
0.070381 0.004888 0.003910 0.005865 0.000978 0.000000 0.015640 0.354839 
0.079179 0.004888 0.002933 0.005865 0.000978 0.000000 0.013685 0.346041 
0.087977 0.006843 0.001955 0.004888 0.000978 0.000000 0.010753 0.333333 
0.097752 0.007820 0.001955 0.003910 0.000978 0.000000 0.009775 0.322581 
0.110459 0.008798 0.001955 0.003910 0.000978 0.000978 0.008798 0.304008 
0.123167 0.010753 0.002933 0.002933 0.000978 0.001955 0.007820 0.288368 
0.135875 0.012708 0.002933 0.002933 0.000978 0.001955 0.007820 0.271750 
0.149560 0.014663 0.003910 0.000978 0.000000 0.002933 0.006843 0.251222 
0.165200 0.016618 0.003910 0.000000 0.000000 0.002933 0.006843 0.234604 
0.182796 0.018573 0.004888 0.000000 0.000000 0.002933 0.006843 0.215054 
0.199413 0.019550 0.005865 0.000978 0.000000 0.001955 0.006843 0.199413 
0.219941 0.022483 0.006843 0.000978 0.000000 0.001955 0.006843 0.183773 
0.240469 0.024438 0.007820 0.001955 0.000000 0.001955 0.006843 0.168133 
0.260020 0.027370 0.007820 0.001955 0.000000 0.000978 0.005865 0.152493 
0.277615 0.029326 0.007820 0.002933 0.000000 0.000978 0.006843 0.141740 
0.298143 0.033236 0.008798 0.003910 0.000000 0.000000 0.005865 0.128055 
0.318671 0.037146 0.009775 0.003910 0.000000 0.000000 0.005865 0.116325 
0.344086 0.042033 0.009775 0.004888 0.000000 0.000000 0.004888 0.104594 
0.360704 0.045943 0.009775 0.005865 0.000000 0.000000 0.003910 0.095797 
0.379277 0.051808 0.010753 0.006843 0.000000 0.000000 0.002933 0.086999 
0.396872 0.056696 0.010753 0.006843 0.000000 0.000000 0.001955 0.078201 
0.417400 0.065494 0.010753 0.006843 0.000978 0.000000 0.000978 0.070381 
0.432063 0.075269 0.011730 0.006843 0.000978 0.000000 0.000978 0.062561 
0.443793 0.085044 0.011730 0.006843 0.001955 0.000000 0.000000 0.055718 
0.450635 0.095797 0.012708 0.006843 0.002933 0.000000 0.000000 0.049853 
0.454545 0.107527 0.013685 0.006843 0.002933 0.000978 0.000000 0.044966 
0.453568 0.120235 0.014663 0.005865 0.002933 0.000978 0.000000 0.039101 
0.453568 0.133920 0.016618 0.004888 0.002933 0.002933 0.000000 0.034213 
0.449658 0.150538 0.020528 0.002933 0.002933 0.002933 0.000000 0.029326 
0.440860 0.170088 0.023460 0.003910 0.002933 0.003910 0.000978 0.025415 
0.432063 0.186706 0.027370 0.003910 0.002933 0.004888 0.000978 0.022483 
0.418377 0.205279 0.031281 0.001955 0.001955 0.004888 0.001955 0.018573 
0.404692 0.224829 0.035191 0.001955 0.000978 0.004888 0.002933 0.015640 
0.382209 0.250244 0.042033 0.003910 0.000000 0.004888 0.003910 0.014663 
0.364614 0.268817 0.045943 0.004888 0.000000 0.004888 0.003910 0.012708 
0.348974 0.288368 0.051808 0.006843 0.000000 0.003910 0.003910 0.012708 
0.328446 0.306940 0.057674 0.007820 0.000000 0.002933 0.003910 0.011730 
0.305963 0.329423 0.065494 0.009775 0.000000 0.002933 0.003910 0.010753 
0.286413 0.346041 0.072336 0.012708 0.000000 0.001955 0.004888 0.009775 
0.263930 0.364614 0.080156 0.014663 0.000000 0.000978 0.003910 0.009775 
0.245357 0.381232 0.087977 0.016618 0.000000 0.000000 0.002933 0.009775 
0.227761 0.397849 0.096774 0.019550 0.000978 0.000000 0.000978 0.008798 
0.209189 0.409580 0.106549 0.021505 0.000978 0.000000 0.000978 0.008798 
0.193548 0.422287 0.117302 0.023460 0.001955 0.000978 0.000978 0.007820 
0.178886 0.429130 0.126100 0.025415 0.002933 0.000978 0.000000 0.006843 
0.163245 0.434018 0.137830 0.028348 0.003910 0.001955 0.000000 0.005865 
0.147605 0.434995 0.152493 0.031281 0.003910 0.002933 0.000000 0.004888 
0.133920 0.430108 0.165200 0.034213 0.003910 0.003910 0.000000 0.002933 
0.122190 0.425220 0.180841 0.037146 0.003910 0.003910 0.000978 0.001955 
0.111437 0.418377 0.195503 0.041056 0.004888 0.004888 0.000978 0.000978 
0.098729 0.405670 0.210166 0.046921 0.003910 0.004888 0.001955 0.000978 
0.088954 0.392962 0.224829 0.050831 0.003910 0.005865 0.002933 0.000000 
0.080156 0.376344 0.238514 0.056696 0.003910 0.005865 0.002933 0.000000 
0.071359 0.358749 0.254154 0.064516 0.002933 0.005865 0.003910 0.000000 
0.062561 0.338221 0.268817 0.073314 0.002933 0.005865 0.004888 0.000000 
0.055718 0.317693 0.279570 0.082111 0.003910 0.005865 0.004888 0.000000 
0.048876 0.296188 0.293255 0.093842 0.003910 0.005865 0.005865 0.000978 
0.043011 0.276637 0.306940 0.105572 0.003910 0.004888 0.005865 0.001955 
0.036168 0.254154 0.313783 0.116325 0.003910 0.003910 0.005865 0.001955 
0.032258 0.231672 0.321603 0.130987 0.005865 0.003910 0.006843 0.001955 
0.028348 0.210166 0.325513 0.143695 0.006843 0.002933 0.005865 0.001955 
0.025415 0.192571 0.326491 0.158358 0.008798 0.002933 0.005865 0.002933 
0.022483 0.171065 0.327468 0.178886 0.011730 0.001955 0.005865 0.003910 
0.019550 0.152493 0.320626 0.195503 0.014663 0.001955 0.005865 0.003910 
0.017595 0.135875 0.315738 0.214076 0.018573 0.000978 0.004888 0.004888 
0.016618 0.121212 0.311828 0.236559 0.022483 0.000000 0.004888 0.004888 
0.012708 0.112414 0.304008 0.252199 0.022483 0.005865 0.006843 0.001955 
0.010753 0.098729 0.291300 0.272727 0.027370 0.004888 0.006843 0.001955 
0.008798 0.087977 0.280547 0.294233 0.031281 0.004888 0.006843 0.001955 
0.007820 0.076246 0.267840 0.318671 0.038123 0.004888 0.007820 0.002933 
0.006843 0.066471 0.253177 0.341153 0.044966 0.003910 0.006843 0.002933 
0.006843 0.056696 0.238514 0.362659 0.053763 0.002933 0.006843 0.004888 
TURN 4
0.010753 0.047898 0.186706 0.314761 0.056696 0.006843 0.001955 0.001955 
0.009775 0.042033 0.174976 0.331378 0.064516 0.007820 0.001955 0.000978 
0.007820 0.038123 0.162268 0.342131 0.072336 0.009775 0.003910 0.000000 
0.006843 0.034213 0.149560 0.353861 0.081134 0.010753 0.004888 0.000000 
0.005865 0.030303 0.137830 0.361681 0.090909 0.011730 0.004888 0.000000 
0.004888 0.026393 0.126100 0.370479 0.102639 0.012708 0.004888 0.000000 
0.003910 0.023460 0.116325 0.378299 0.115347 0.013685 0.005865 0.000000 
0.001955 0.020528 0.106549 0.378299 0.126100 0.014663 0.006843 0.000978 
0.001955 0.017595 0.096774 0.377322 0.139785 0.015640 0.006843 0.001955 
0.000978 0.014663 0.088954 0.377322 0.156403 0.016618 0.007820 0.002933 
0.000000 0.011730 0.080156 0.374389 0.173021 0.017595 0.007820 0.003910 
0.000000 0.009775 0.073314 0.367546 0.188661 0.020528 0.007820 0.003910 
0.000000 0.006843 0.066471 0.359726 0.204301 0.021505 0.007820 0.003910 
0.000000 0.004888 0.058651 0.348974 0.221896 0.023460 0.007820 0.004888 
0.000978 0.002933 0.051808 0.337243 0.242424 0.026393 0.006843 0.005865 
0.001955 0.001955 0.045943 0.322581 0.259042 0.029326 0.006843 0.005865 
0.001955 0.000978 0.041056 0.307918 0.270772 0.032258 0.005865 0.005865 
0.002933 0.000978 0.036168 0.294233 0.289345 0.037146 0.004888 0.005865 
0.003910 0.000978 0.031281 0.277615 0.305963 0.042033 0.004888 0.005865 
0.003910 0.000978 0.027370 0.260997 0.322581 0.047898 0.003910 0.005865 
0.004888 0.001955 0.023460 0.243402 0.334311 0.054741 0.002933 0.005865 
0.004888 0.001955 0.019550 0.224829 0.342131 0.061584 0.001955 0.004888 
0.005865 0.001955 0.017595 0.208211 0.349951 0.069404 0.001955 0.003910 
0.005865 0.001955 0.014663 0.192571 0.355816 0.077224 0.001955 0.003910 
0.005865 0.002933 0.013685 0.175953 0.354839 0.085044 0.002933 0.002933 
0.005865 0.002933 0.012708 0.161290 0.353861 0.094819 0.003910 0.002933 
0.004888 0.002933 0.010753 0.146628 0.351906 0.104594 0.004888 0.001955 
0.004888 0.002933 0.010753 0.131965 0.346041 0.114370 0.005865 0.000978 
0.003910 0.002933 0.009775 0.119257 0.338221 0.126100 0.006843 0.000978 
0.003910 0.002933 0.009775 0.107527 0.327468 0.136852 0.007820 0.000978 
0.002933 0.002933 0.008798 0.097752 0.315738 0.148583 0.008798 0.000978 
0.001955 0.001955 0.008798 0.087977 0.303030 0.161290 0.010753 0.001955 
0.000000 0.000978 0.008798 0.078201 0.284457 0.175953 0.011730 0.002933 
0.000000 0.000000 0.008798 0.069404 0.268817 0.187683 0.012708 0.002933 
0.000000 0.000000 0.007820 0.063539 0.253177 0.199413 0.014663 0.003910 
0.000000 0.000000 0.006843 0.056696 0.236559 0.211144 0.015640 0.003910 
0.000000 0.000000 0.006843 0.051808 0.219941 0.222874 0.016618 0.004888 
0.000978 0.000000 0.005865 0.045943 0.204301 0.232649 0.017595 0.004888 
0.001955 0.000000 0.004888 0.042033 0.189638 0.242424 0.018573 0.005865 
0.001955 0.000000 0.004888 0.038123 0.173998 0.252199 0.019550 0.006843 
0.002933 0.000000 0.002933 0.034213 0.160313 0.261975 0.020528 0.006843 
0.003910 0.000000 0.002933 0.030303 0.147605 0.269795 0.022483 0.006843 
0.003910 0.000000 0.001955 0.026393 0.134897 0.273705 0.024438 0.006843 
0.004888 0.000000 0.000978 0.024438 0.123167 0.278592 0.027370 0.006843 
0.005865 0.000000 0.000978 0.020528 0.111437 0.281525 0.029326 0.006843 
0.006843 0.000000 0.000000 0.017595 0.101662 0.282502 0.032258 0.005865 
0.006843 0.000978 0.000000 0.014663 0.090909 0.280547 0.036168 0.004888 
0.006843 0.000978 0.000000 0.011730 0.081134 0.277615 0.040078 0.004888 
0.006843 0.001955 0.000978 0.008798 0.070381 0.272727 0.046921 0.003910 
0.006843 0.002933 0.000978 0.007820 0.063539 0.266862 0.051808 0.003910 
0.005865 0.002933 0.000978 0.005865 0.056696 0.259042 0.057674 0.002933 
0.005865 0.003910 0.000978 0.002933 0.047898 0.249267 0.066471 0.001955 
0.004888 0.003910 0.001955 0.001955 0.042033 0.238514 0.074291 0.000978 
0.003910 0.003910 0.002933 0.000978 0.035191 0.227761 0.082111 0.000978 
0.002933 0.003910 0.003910 0.001955 0.030303 0.217986 0.091887 0.001955 
0.001955 0.002933 0.003910 0.001955 0.025415 0.205279 0.100684 0.002933 
0.001955 0.002933 0.003910 0.001955 0.021505 0.191593 0.110459 0.002933 
0.000000 0.001955 0.004888 0.002933 0.017595 0.175953 0.123167 0.004888 
0.000000 0.001955 0.004888 0.001955 0.013685 0.161290 0.134897 0.004888 
0.000000 0.000978 0.004888 0.002933 0.012708 0.149560 0.145650 0.005865 
0.000978 0.000978 0.004888 0.002933 0.010753 0.136852 0.158358 0.006843 
0.000978 0.000000 0.003910 0.003910 0.009775 0.122190 0.173998 0.008798 
0.001955 0.000000 0.002933 0.003910 0.008798 0.110459 0.186706 0.010753 
0.002933 0.000000 0.001955 0.003910 0.007820 0.098729 0.200391 0.011730 
0.003910 0.000000 0.001955 0.003910 0.006843 0.088954 0.212121 0.012708 
0.004888 0.000978 0.000978 0.003910 0.006843 0.081134 0.224829 0.013685 
0.005865 0.001955 0.000978 0.001955 0.005865 0.073314 0.238514 0.013685 
0.005865 0.001955 0.000000 0.000978 0.004888 0.065494 0.249267 0.014663 
0.006843 0.002933 0.000000 0.000978 0.003910 0.059629 0.259042 0.015640 
0.006843 0.002933 0.000000 0.000000 0.003910 0.052786 0.269795 0.016618 
0.006843 0.003910 0.000978 0.000000 0.001955 0.048876 0.279570 0.017595 
0.006843 0.004888 0.001955 0.000000 0.000978 0.043988 0.286413 0.019550 
0.005865 0.005865 0.002933 0.000000 0.000000 0.039101 0.290323 0.020528 
0.005865 0.005865 0.003910 0.000000 0.000000 0.035191 0.294233 0.023460 
0.003910 0.005865 0.004888 0.000000 0.000000 0.031281 0.294233 0.027370 
0.003910 0.005865 0.004888 0.000000 0.000000 0.027370 0.290323 0.030303 
0.002933 0.004888 0.005865 0.000000 0.000000 0.023460 0.287390 0.036168 
0.001955 0.004888 0.005865 0.000000 0.000000 0.020528 0.283480 0.041056 
0.000000 0.003910 0.005865 0.001955 0.000000 0.016618 0.276637 0.046921 
0.000000 0.003910 0.005865 0.001955 0.000000 0.014663 0.268817 0.052786 
0.000978 0.002933 0.005865 0.002933 0.000000 0.010753 0.258065 0.060606 
0.000978 0.002933 0.005865 0.002933 0.000000 0.009775 0.246334 0.067449 
0.001955 0.001955 0.004888 0.003910 0.000000 0.006843 0.236559 0.075269 
0.002933 0.000000 0.004888 0.003910 0.000000 0.004888 0.223851 0.083089 
0.003910 0.000000 0.003910 0.004888 0.000000 0.003910 0.209189 0.092864 
0.004888 0.000978 0.003910 0.003910 0.000000 0.003910 0.194526 0.103617 
0.006843 0.000978 0.002933 0.003910 0.000000 0.002933 0.179863 0.113392 
0.007820 0.001955 0.002933 0.002933 0.000000 0.003910 0.167155 0.124145 
0.008798 0.001955 0.001955 0.002933 0.000000 0.003910 0.152493 0.134897 
0.009775 0.002933 0.001955 0.001955 0.000000 0.003910 0.139785 0.147605 
0.010753 0.002933 0.001955 0.000978 0.000000 0.003910 0.127077 0.161290 
0.011730 0.003910 0.001955 0.000000 0.000000 0.003910 0.117302 0.174976 
0.012708 0.004888 0.002933 0.000000 0.000000 0.004888 0.107527 0.186706 
0.013685 0.005865 0.003910 0.000000 0.000000 0.003910 0.095797 0.204301 
0.012708 0.005865 0.004888 0.000000 0.000000 0.003910 0.086022 0.217986 
0.014663 0.006843 0.004888 0.000000 0.000000 0.003910 0.078201 0.233627 
0.015640 0.005865 0.005865 0.000000 0.000000 0.002933 0.070381 0.246334 
0.016618 0.005865 0.006843 0.000000 0.000000 0.001955 0.063539 0.260020 
0.016618 0.004888 0.007820 0.001955 0.000000 0.000978 0.057674 0.274682 
0.018573 0.004888 0.007820 0.001955 0.000000 0.000000 0.051808 0.286413 
0.021505 0.003910 0.007820 0.002933 0.000000 0.000000 0.045943 0.295210 
0.025415 0.003910 0.007820 0.003910 0.000000 0.000000 0.041056 0.304008 
0.029326 0.002933 0.006843 0.004888 0.000000 0.000000 0.036168 0.310850 
0.033236 0.001955 0.006843 0.005865 0.000000 0.000000 0.032258 0.313783 
0.038123 0.001955 0.005865 0.005865 0.000000 0.000000 0.028348 0.313783 
0.044966 0.001955 0.004888 0.005865 0.000000 0.000000 0.024438 0.313783 
0.050831 0.001955 0.004888 0.006843 0.000000 0.000000 0.020528 0.310850 
0.057674 0.002933 0.003910 0.005865 0.000000 0.000000 0.017595 0.305963 
0.065494 0.004888 0.003910 0.005865 0.000978 0.000000 0.014663 0.300098 
0.075269 0.005865 0.001955 0.003910 0.000978 0.000000 0.011730 0.290323 
0.083089 0.006843 0.001955 0.004888 0.000978 0.000000 0.009775 0.282502 
0.091887 0.007820 0.001955 0.003910 0.000978 0.000978 0.009775 0.270772 
0.101662 0.009775 0.001955 0.002933 0.000978 0.000978 0.008798 0.258065 
0.113392 0.011730 0.003910 0.001955 0.000000 0.001955 0.008798 0.244379 
0.124145 0.012708 0.003910 0.000000 0.000000 0.001955 0.007820 0.229717 
0.135875 0.014663 0.003910 0.000000 0.000000 0.002933 0.007820 0.217009 
0.147605 0.015640 0.004888 0.000000 0.000000 0.002933 0.007820 0.203324 
0.160313 0.017595 0.005865 0.000978 0.000000 0.001955 0.007820 0.189638 
0.175953 0.018573 0.006843 0.000978 0.000000 0.001955 0.007820 0.174976 
0.191593 0.019550 0.007820 0.001955 0.000000 0.000000 0.007820 0.161290 
0.206256 0.021505 0.007820 0.001955 0.000000 0.000000 0.006843 0.149560 
0.222874 0.023460 0.007820 0.003910 0.000000 0.000000 0.006843 0.137830 
0.239492 0.025415 0.008798 0.003910 0.000000 0.000000 0.005865 0.127077 
0.256109 0.028348 0.008798 0.004888 0.000000 0.000000 0.005865 0.116325 
0.275660 0.032258 0.008798 0.005865 0.000000 0.000000 0.003910 0.106549 
0.293255 0.035191 0.007820 0.006843 0.000000 0.000000 0.002933 0.096774 
0.310850 0.040078 0.007820 0.006843 0.000978 0.000000 0.001955 0.087977 
0.325513 0.045943 0.007820 0.006843 0.000978 0.000000 0.000978 0.079179 
0.345064 0.053763 0.007820 0.006843 0.002933 0.000000 0.000000 0.071359 
0.356794 0.059629 0.008798 0.006843 0.001955 0.000000 0.000000 0.064516 
0.368524 0.068426 0.007820 0.005865 0.002933 0.000978 0.000000 0.056696 
0.378299 0.078201 0.008798 0.004888 0.002933 0.000978 0.000000 0.050831 
0.386119 0.088954 0.010753 0.003910 0.002933 0.001955 0.000000 0.043988 
0.387097 0.099707 0.012708 0.002933 0.002933 0.002933 0.000000 0.038123 
0.387097 0.110459 0.015640 0.001955 0.001955 0.003910 0.000978 0.034213 
0.385142 0.123167 0.017595 0.000978 0.001955 0.003910 0.001955 0.029326 
0.380254 0.135875 0.020528 0.000978 0.000978 0.004888 0.001955 0.025415 
0.375367 0.150538 0.024438 0.001955 0.000000 0.003910 0.002933 0.023460 
0.365591 0.163245 0.027370 0.002933 0.000000 0.003910 0.003910 0.021505 
0.353861 0.181818 0.032258 0.003910 0.000000 0.003910 0.003910 0.018573 
0.338221 0.198436 0.037146 0.005865 0.000000 0.001955 0.004888 0.017595 
0.323558 0.215054 0.040078 0.006843 0.000000 0.001955 0.003910 0.015640 
0.307918 0.233627 0.044966 0.008798 0.000000 0.000978 0.003910 0.014663 
0.293255 0.249267 0.050831 0.010753 0.000000 0.000000 0.002933 0.014663 
0.274682 0.266862 0.055718 0.011730 0.000000 0.000978 0.002933 0.013685 
0.260020 0.281525 0.061584 0.013685 0.000000 0.000000 0.000978 0.011730 
0.240469 0.298143 0.068426 0.014663 0.000978 0.000000 0.000978 0.010753 
0.224829 0.311828 0.075269 0.015640 0.000978 0.000978 0.000000 0.009775 
0.210166 0.325513 0.082111 0.017595 0.002933 0.001955 0.000000 0.008798 
0.195503 0.337243 0.088954 0.018573 0.002933 0.001955 0.000000 0.006843 
0.179863 0.347019 0.097752 0.019550 0.003910 0.002933 0.000000 0.005865 
0.165200 0.355816 0.107527 0.021505 0.003910 0.002933 0.000000 0.004888 
0.150538 0.360704 0.118280 0.022483 0.003910 0.003910 0.000000 0.002933 
0.137830 0.362659 0.130010 0.025415 0.002933 0.004888 0.000978 0.002933 
0.123167 0.361681 0.145650 0.027370 0.002933 0.005865 0.001955 0.000978 
0.113392 0.357771 0.156403 0.030303 0.002933 0.005865 0.002933 0.000000 
0.101662 0.352884 0.169110 0.035191 0.001955 0.005865 0.002933 0.000978 
0.089932 0.345064 0.184751 0.041056 0.000978 0.005865 0.004888 0.000978 
0.080156 0.331378 0.196481 0.046921 0.000978 0.005865 0.004888 0.000978 
0.072336 0.319648 0.209189 0.053763 0.000978 0.005865 0.005865 0.001955 
0.063539 0.303030 0.219941 0.061584 0.000978 0.004888 0.005865 0.001955 
0.055718 0.288368 0.232649 0.069404 0.000978 0.003910 0.005865 0.002933 
0.048876 0.271750 0.244379 0.078201 0.001955 0.002933 0.005865 0.002933 
0.044966 0.253177 0.253177 0.087977 0.002933 0.001955 0.005865 0.003910 
0.041056 0.237537 0.260997 0.097752 0.004888 0.001955 0.005865 0.004888 
0.037146 0.217009 0.269795 0.110459 0.006843 0.000000 0.003910 0.004888 
0.033236 0.198436 0.275660 0.122190 0.007820 0.000000 0.003910 0.004888 
0.030303 0.179863 0.279570 0.136852 0.010753 0.000978 0.002933 0.004888 
0.027370 0.165200 0.280547 0.148583 0.012708 0.000978 0.001955 0.004888 
0.025415 0.149560 0.278592 0.164223 0.015640 0.001955 0.000978 0.003910 
0.023460 0.133920 0.276637 0.181818 0.019550 0.002933 0.000978 0.002933 
0.020528 0.120235 0.269795 0.196481 0.021505 0.002933 0.000000 0.002933 
0.019550 0.109482 0.263930 0.213099 0.024438 0.003910 0.000978 0.001955 
0.017595 0.098729 0.258065 0.228739 0.027370 0.004888 0.000978 0.000978 
0.015640 0.088954 0.251222 0.246334 0.031281 0.004888 0.001955 0.000978 
0.014663 0.080156 0.241447 0.261975 0.035191 0.005865 0.002933 0.000000 
0.011730 0.071359 0.230694 0.277615 0.039101 0.006843 0.003910 0.000000 
0.011730 0.065494 0.220919 0.292278 0.043011 0.007820 0.003910 0.000000 
0.008798 0.057674 0.207234 0.308895 0.048876 0.008798 0.004888 0.000000 
0.006843 0.050831 0.196481 0.324536 0.054741 0.008798 0.004888 0.000000 
TURN 5
0.008798 0.044966 0.173021 0.266862 0.045943 0.001955 0.004888 0.004888 
0.008798 0.040078 0.161290 0.274682 0.050831 0.002933 0.003910 0.004888 
0.008798 0.036168 0.152493 0.286413 0.058651 0.003910 0.002933 0.004888 
0.008798 0.032258 0.139785 0.299120 0.067449 0.005865 0.001955 0.002933 
0.007820 0.029326 0.129032 0.305963 0.074291 0.006843 0.000978 0.002933 
0.007820 0.026393 0.121212 0.313783 0.083089 0.008798 0.001955 0.001955 
0.007820 0.024438 0.112414 0.319648 0.091887 0.010753 0.002933 0.001955 
0.005865 0.022483 0.101662 0.323558 0.102639 0.012708 0.003910 0.000000 
0.004888 0.019550 0.093842 0.323558 0.113392 0.014663 0.004888 0.000000 
0.003910 0.017595 0.086022 0.321603 0.124145 0.015640 0.004888 0.000000 
0.002933 0.015640 0.079179 0.320626 0.135875 0.017595 0.005865 0.000978 
0.001955 0.013685 0.072336 0.318671 0.147605 0.018573 0.005865 0.000978 
0.001955 0.011730 0.066471 0.314761 0.162268 0.020528 0.006843 0.001955 
0.000000 0.008798 0.060606 0.307918 0.173021 0.020528 0.007820 0.002933 
0.000000 0.007820 0.055718 0.301075 0.186706 0.023460 0.007820 0.003910 
0.000000 0.004888 0.049853 0.291300 0.200391 0.024438 0.007820 0.003910 
0.000000 0.003910 0.044966 0.281525 0.215054 0.027370 0.007820 0.004888 
0.000978 0.001955 0.040078 0.269795 0.225806 0.029326 0.006843 0.005865 
0.001955 0.000978 0.035191 0.256109 0.242424 0.032258 0.005865 0.005865 
0.002933 0.000978 0.030303 0.244379 0.255132 0.037146 0.004888 0.005865 
0.003910 0.000978 0.026393 0.229717 0.265885 0.042033 0.003910 0.005865 
0.004888 0.001955 0.023460 0.215054 0.275660 0.047898 0.003910 0.005865 
0.005865 0.001955 0.019550 0.201369 0.283480 0.053763 0.001955 0.004888 
0.005865 0.002933 0.016618 0.186706 0.290323 0.060606 0.001955 0.003910 
0.005865 0.002933 0.014663 0.171065 0.295210 0.068426 0.001955 0.003910 
0.005865 0.003910 0.013685 0.156403 0.295210 0.077224 0.003910 0.002933 
0.004888 0.003910 0.012708 0.142717 0.293255 0.084066 0.003910 0.001955 
0.003910 0.003910 0.011730 0.129032 0.292278 0.093842 0.005865 0.000978 
0.003910 0.003910 0.010753 0.116325 0.287390 0.101662 0.005865 0.000978 
0.002933 0.003910 0.010753 0.105572 0.280547 0.112414 0.006843 0.000978 
0.001955 0.002933 0.009775 0.096774 0.272727 0.121212 0.008798 0.001955 
0.000000 0.000978 0.010753 0.089932 0.263930 0.129032 0.009775 0.002933 
0.000000 0.001955 0.009775 0.079179 0.251222 0.141740 0.010753 0.002933 
0.000000 0.000000 0.008798 0.070381 0.237537 0.152493 0.012708 0.002933 
0.000000 0.000000 0.008798 0.064516 0.226784 0.161290 0.012708 0.003910 
0.000000 0.000000 0.007820 0.057674 0.212121 0.172043 0.013685 0.004888 
0.000000 0.000000 0.006843 0.050831 0.196481 0.183773 0.014663 0.004888 
0.001955 0.000000 0.005865 0.046921 0.184751 0.191593 0.014663 0.006843 
0.001955 0.000000 0.004888 0.042033 0.172043 0.200391 0.015640 0.006843 
0.001955 0.000000 0.003910 0.038123 0.160313 0.207234 0.016618 0.006843 
0.002933 0.000000 0.002933 0.034213 0.148583 0.216031 0.017595 0.006843 
0.004888 0.000000 0.001955 0.030303 0.136852 0.223851 0.018573 0.006843 
0.004888 0.000000 0.000978 0.027370 0.126100 0.228739 0.020528 0.006843 
0.005865 0.000000 0.000978 0.023460 0.114370 0.234604 0.022483 0.005865 
0.006843 0.000000 0.000000 0.019550 0.104594 0.236559 0.024438 0.005865 
0.006843 0.000978 0.000000 0.015640 0.092864 0.238514 0.027370 0.004888 
0.006843 0.001955 0.000000 0.013685 0.085044 0.237537 0.031281 0.004888 
0.006843 0.001955 0.000000 0.010753 0.077224 0.236559 0.035191 0.002933 
0.006843 0.002933 0.000978 0.009775 0.069404 0.233627 0.039101 0.003910 
0.005865 0.002933 0.000978 0.006843 0.059629 0.227761 0.044966 0.002933 
0.005865 0.003910 0.001955 0.003910 0.052786 0.222874 0.051808 0.000978 
0.004888 0.003910 0.001955 0.002933 0.045943 0.216031 0.057674 0.000978 
0.003910 0.003910 0.002933 0.002933 0.039101 0.208211 0.063539 0.000978 
0.003910 0.003910 0.003910 0.001955 0.033236 0.199413 0.071359 0.001955 
0.002933 0.002933 0.003910 0.002933 0.028348 0.187683 0.080156 0.002933 
0.001955 0.002933 0.003910 0.001955 0.024438 0.177908 0.086999 0.002933 
0.000978 0.001955 0.004888 0.002933 0.019550 0.166178 0.097752 0.003910 
0.000000 0.000978 0.004888 0.002933 0.015640 0.152493 0.107527 0.004888 
0.000000 0.000978 0.004888 0.002933 0.013685 0.142717 0.116325 0.005865 
0.000000 0.000000 0.004888 0.003910 0.012708 0.131965 0.126100 0.006843 
0.000978 0.000000 0.003910 0.004888 0.011730 0.120235 0.136852 0.008798 
0.001955 0.000000 0.003910 0.003910 0.009775 0.109482 0.147605 0.008798 
0.002933 0.000000 0.002933 0.004888 0.008798 0.099707 0.157380 0.009775 
0.002933 0.000000 0.001955 0.003910 0.007820 0.091887 0.167155 0.010753 
0.003910 0.000000 0.001955 0.003910 0.007820 0.083089 0.174976 0.011730 
0.005865 0.000978 0.000000 0.002933 0.006843 0.076246 0.186706 0.011730 
0.005865 0.001955 0.000978 0.002933 0.005865 0.069404 0.196481 0.012708 
0.006843 0.002933 0.000000 0.000978 0.005865 0.062561 0.204301 0.012708 
0.006843 0.002933 0.000000 0.000978 0.004888 0.055718 0.213099 0.013685 
0.007820 0.003910 0.000978 0.000000 0.003910 0.049853 0.223851 0.014663 
0.007820 0.004888 0.001955 0.000000 0.001955 0.046921 0.231672 0.014663 
0.005865 0.004888 0.001955 0.000000 0.000978 0.042033 0.237537 0.016618 
0.005865 0.005865 0.002933 0.000000 0.000000 0.038123 0.241447 0.017595 
0.004888 0.005865 0.003910 0.000000 0.000000 0.034213 0.245357 0.019550 
0.003910 0.005865 0.003910 0.000000 0.000000 0.030303 0.245357 0.023460 
0.003910 0.005865 0.004888 0.000000 0.000000 0.026393 0.246334 0.026393 
0.002933 0.004888 0.005865 0.000000 0.000000 0.023460 0.243402 0.030303 
0.000000 0.004888 0.005865 0.000000 0.000000 0.020528 0.240469 0.034213 
0.000000 0.003910 0.006843 0.000978 0.000000 0.017595 0.236559 0.039101 
0.000000 0.003910 0.006843 0.000978 0.000000 0.013685 0.231672 0.043988 
0.000978 0.002933 0.005865 0.001955 0.000000 0.011730 0.222874 0.050831 
0.000978 0.001955 0.005865 0.002933 0.000000 0.008798 0.213099 0.056696 
0.001955 0.000978 0.004888 0.003910 0.000000 0.006843 0.206256 0.063539 
0.002933 0.000000 0.003910 0.003910 0.000000 0.004888 0.193548 0.073314 
0.003910 0.000000 0.003910 0.003910 0.000000 0.003910 0.180841 0.079179 
0.005865 0.000978 0.002933 0.003910 0.000000 0.003910 0.170088 0.087977 
0.007820 0.000978 0.001955 0.002933 0.000000 0.003910 0.159335 0.094819 
0.007820 0.001955 0.000978 0.001955 0.000000 0.004888 0.146628 0.103617 
0.009775 0.002933 0.000978 0.000978 0.000000 0.003910 0.134897 0.113392 
0.010753 0.003910 0.000978 0.000000 0.000000 0.004888 0.124145 0.122190 
0.010753 0.003910 0.001955 0.000000 0.000000 0.004888 0.115347 0.132942 
0.010753 0.004888 0.002933 0.000000 0.000000 0.004888 0.106549 0.144673 
0.009775 0.005865 0.003910 0.000000 0.000000 0.004888 0.096774 0.152493 
0.010753 0.005865 0.003910 0.000000 0.000000 0.003910 0.087977 0.167155 
0.009775 0.005865 0.004888 0.000000 0.000000 0.002933 0.082111 0.177908 
0.010753 0.004888 0.005865 0.000000 0.000000 0.001955 0.074291 0.191593 
0.009775 0.003910 0.006843 0.000978 0.000000 0.000978 0.066471 0.203324 
0.010753 0.002933 0.006843 0.001955 0.000000 0.000000 0.060606 0.213099 
0.012708 0.001955 0.006843 0.001955 0.000000 0.000000 0.054741 0.223851 
0.015640 0.000978 0.006843 0.003910 0.000000 0.000000 0.049853 0.234604 
0.019550 0.000000 0.004888 0.004888 0.000000 0.000000 0.043011 0.243402 
0.022483 0.000000 0.004888 0.004888 0.000000 0.000000 0.037146 0.249267 
0.025415 0.000000 0.003910 0.004888 0.000000 0.000000 0.033236 0.255132 
0.029326 0.000000 0.001955 0.004888 0.000000 0.000000 0.027370 0.259042 
0.035191 0.000978 0.001955 0.004888 0.000000 0.000000 0.023460 0.260020 
0.040078 0.001955 0.000000 0.003910 0.000000 0.000000 0.018573 0.258065 
0.045943 0.002933 0.000000 0.002933 0.000000 0.000000 0.015640 0.257087 
0.050831 0.003910 0.000000 0.000978 0.000000 0.000000 0.014663 0.255132 
0.055718 0.004888 0.000000 0.000000 0.000000 0.000000 0.012708 0.249267 
0.063539 0.006843 0.000978 0.000000 0.000000 0.000978 0.012708 0.241447 
0.070381 0.007820 0.001955 0.000000 0.000000 0.000978 0.011730 0.233627 
0.076246 0.008798 0.002933 0.000000 0.000000 0.001955 0.011730 0.223851 
0.085044 0.009775 0.002933 0.000000 0.000000 0.001955 0.009775 0.213099 
0.092864 0.009775 0.003910 0.000000 0.000000 0.000978 0.009775 0.202346 
0.101662 0.009775 0.004888 0.000000 0.000000 0.000000 0.008798 0.193548 
0.111437 0.010753 0.005865 0.000978 0.000000 0.000000 0.008798 0.184751 
0.119257 0.009775 0.005865 0.001955 0.000000 0.000000 0.007820 0.173998 
0.132942 0.010753 0.006843 0.002933 0.000000 0.000000 0.006843 0.162268 
0.145650 0.010753 0.006843 0.002933 0.000000 0.000000 0.005865 0.150538 
0.158358 0.010753 0.005865 0.004888 0.000000 0.000000 0.003910 0.141740 
0.174976 0.012708 0.003910 0.005865 0.000000 0.000000 0.000978 0.131965 
0.188661 0.014663 0.002933 0.005865 0.000000 0.000000 0.000000 0.122190 
0.202346 0.018573 0.002933 0.005865 0.000000 0.000000 0.000000 0.112414 
0.217986 0.022483 0.001955 0.004888 0.000000 0.000000 0.000000 0.103617 
0.231672 0.027370 0.000978 0.003910 0.000978 0.000000 0.000000 0.092864 
0.244379 0.031281 0.000000 0.002933 0.001955 0.000000 0.000000 0.085044 
0.258065 0.036168 0.000978 0.001955 0.001955 0.000000 0.000000 0.077224 
0.268817 0.041056 0.001955 0.000978 0.001955 0.000000 0.000000 0.068426 
0.281525 0.046921 0.003910 0.000000 0.000978 0.001955 0.000000 0.061584 
0.291300 0.053763 0.005865 0.000000 0.000000 0.001955 0.000000 0.054741 
0.299120 0.060606 0.007820 0.000000 0.000000 0.002933 0.000000 0.047898 
0.307918 0.067449 0.009775 0.000000 0.000000 0.002933 0.000978 0.042033 
0.312805 0.075269 0.010753 0.000000 0.000000 0.002933 0.000978 0.037146 
0.315738 0.083089 0.013685 0.000000 0.000000 0.001955 0.001955 0.034213 
0.315738 0.090909 0.015640 0.000000 0.000000 0.000978 0.002933 0.031281 
0.313783 0.099707 0.017595 0.000978 0.000000 0.000000 0.002933 0.028348 
0.310850 0.108504 0.019550 0.002933 0.000000 0.000000 0.002933 0.026393 
0.307918 0.116325 0.021505 0.002933 0.000000 0.000000 0.002933 0.024438 
0.303030 0.127077 0.023460 0.004888 0.000000 0.000000 0.001955 0.022483 
0.296188 0.138807 0.026393 0.005865 0.000000 0.000000 0.001955 0.020528 
0.288368 0.149560 0.027370 0.006843 0.000000 0.000000 0.000000 0.019550 
0.279570 0.161290 0.030303 0.007820 0.000000 0.000000 0.000000 0.017595 
0.270772 0.173998 0.033236 0.008798 0.000000 0.000000 0.000000 0.015640 
0.260020 0.187683 0.035191 0.008798 0.000000 0.000000 0.000000 0.013685 
0.249267 0.201369 0.040078 0.009775 0.000978 0.000000 0.000000 0.012708 
0.237537 0.212121 0.043011 0.008798 0.000978 0.000000 0.000000 0.009775 
0.225806 0.225806 0.047898 0.008798 0.001955 0.000000 0.000000 0.007820 
0.211144 0.239492 0.053763 0.007820 0.001955 0.001955 0.000000 0.004888 
0.197458 0.251222 0.060606 0.007820 0.000978 0.002933 0.000000 0.002933 
0.184751 0.261975 0.067449 0.008798 0.000978 0.003910 0.000000 0.001955 
0.171065 0.272727 0.075269 0.008798 0.000000 0.003910 0.000000 0.000000 
0.157380 0.280547 0.083089 0.009775 0.000000 0.004888 0.000978 0.000000 
0.144673 0.287390 0.090909 0.012708 0.000000 0.004888 0.001955 0.000000 
0.130987 0.288368 0.101662 0.016618 0.000000 0.002933 0.002933 0.000978 
0.119257 0.290323 0.110459 0.019550 0.000000 0.002933 0.002933 0.000978 
0.107527 0.290323 0.121212 0.024438 0.000000 0.002933 0.003910 0.001955 
0.095797 0.284457 0.130987 0.027370 0.000000 0.000978 0.003910 0.001955 
0.087977 0.278592 0.140762 0.033236 0.000000 0.000000 0.003910 0.002933 
0.080156 0.274682 0.150538 0.038123 0.000000 0.000000 0.003910 0.003910 
0.073314 0.265885 0.160313 0.042033 0.000000 0.000000 0.002933 0.003910 
0.066471 0.255132 0.168133 0.048876 0.000000 0.000000 0.000978 0.003910 
0.061584 0.245357 0.174976 0.053763 0.000978 0.000000 0.000000 0.003910 
0.055718 0.232649 0.183773 0.060606 0.001955 0.000000 0.000000 0.003910 
0.050831 0.222874 0.191593 0.066471 0.003910 0.000000 0.000000 0.002933 
0.045943 0.208211 0.199413 0.074291 0.004888 0.000000 0.000000 0.001955 
0.042033 0.195503 0.204301 0.080156 0.005865 0.000978 0.000000 0.000978 
0.038123 0.182796 0.210166 0.087977 0.007820 0.001955 0.000000 0.000000 
0.034213 0.169110 0.216031 0.096774 0.007820 0.001955 0.000000 0.000000 
0.030303 0.155425 0.220919 0.106549 0.008798 0.002933 0.000000 0.000000 
0.026393 0.143695 0.222874 0.114370 0.007820 0.004888 0.000978 0.000000 
0.022483 0.130987 0.221896 0.125122 0.008798 0.003910 0.000978 0.000000 
0.020528 0.119257 0.221896 0.137830 0.009775 0.004888 0.002933 0.000000 
0.015640 0.108504 0.219941 0.152493 0.009775 0.004888 0.002933 0.000000 
0.012708 0.097752 0.215054 0.163245 0.011730 0.004888 0.003910 0.000000 
0.009775 0.086999 0.211144 0.179863 0.013685 0.003910 0.004888 0.000000 
0.006843 0.076246 0.205279 0.196481 0.015640 0.002933 0.004888 0.000000 
0.013685 0.068426 0.193548 0.212121 0.028348 0.003910 0.000000 0.000000 
0.011730 0.061584 0.185728 0.223851 0.032258 0.003910 0.000000 0.000000 
0.009775 0.055718 0.177908 0.234604 0.035191 0.004888 0.000978 0.000000 
0.007820 0.049853 0.169110 0.246334 0.039101 0.006843 0.002933 0.000000 
TURN 6
0.004888 0.041056 0.145650 0.215054 0.035191 0.003910 0.007820 0.002933 
0.003910 0.036168 0.135875 0.220919 0.039101 0.003910 0.007820 0.002933 
0.003910 0.031281 0.127077 0.230694 0.045943 0.003910 0.006843 0.004888 
0.003910 0.027370 0.121212 0.237537 0.050831 0.003910 0.006843 0.003910 
0.003910 0.023460 0.111437 0.244379 0.057674 0.003910 0.006843 0.004888 
0.003910 0.019550 0.104594 0.251222 0.065494 0.003910 0.005865 0.005865 
0.003910 0.016618 0.095797 0.256109 0.073314 0.003910 0.005865 0.005865 
0.003910 0.014663 0.089932 0.259042 0.080156 0.005865 0.004888 0.004888 
0.003910 0.012708 0.082111 0.261975 0.088954 0.006843 0.004888 0.005865 
0.003910 0.011730 0.074291 0.261975 0.099707 0.008798 0.003910 0.004888 
0.004888 0.010753 0.067449 0.260997 0.108504 0.010753 0.002933 0.005865 
0.004888 0.008798 0.060606 0.259042 0.120235 0.011730 0.002933 0.004888 
0.004888 0.008798 0.054741 0.254154 0.130010 0.014663 0.001955 0.004888 
0.004888 0.007820 0.047898 0.248289 0.142717 0.018573 0.000978 0.002933 
0.004888 0.006843 0.043011 0.241447 0.151515 0.019550 0.000978 0.003910 
0.005865 0.006843 0.039101 0.234604 0.163245 0.023460 0.001955 0.003910 
0.005865 0.006843 0.035191 0.225806 0.173998 0.026393 0.001955 0.002933 
0.004888 0.005865 0.031281 0.216031 0.182796 0.029326 0.001955 0.001955 
0.003910 0.005865 0.029326 0.203324 0.191593 0.034213 0.003910 0.000978 
0.003910 0.005865 0.026393 0.194526 0.200391 0.037146 0.003910 0.000978 
0.002933 0.005865 0.024438 0.182796 0.208211 0.042033 0.004888 0.000978 
0.002933 0.004888 0.021505 0.172043 0.215054 0.046921 0.004888 0.000978 
0.002933 0.004888 0.019550 0.160313 0.220919 0.050831 0.005865 0.000978 
0.001955 0.003910 0.018573 0.149560 0.222874 0.055718 0.005865 0.000978 
0.001955 0.002933 0.017595 0.139785 0.224829 0.060606 0.006843 0.001955 
0.000978 0.001955 0.016618 0.130010 0.225806 0.066471 0.007820 0.001955 
0.000000 0.000978 0.014663 0.120235 0.223851 0.071359 0.008798 0.002933 
0.000000 0.000000 0.013685 0.111437 0.221896 0.077224 0.008798 0.003910 
0.000000 0.000000 0.012708 0.102639 0.219941 0.082111 0.008798 0.003910 
0.000000 0.000000 0.011730 0.093842 0.216031 0.090909 0.009775 0.004888 
0.000978 0.000000 0.009775 0.086999 0.212121 0.096774 0.008798 0.006843 
0.000978 0.000000 0.008798 0.080156 0.205279 0.103617 0.009775 0.005865 
0.001955 0.000000 0.006843 0.073314 0.199413 0.111437 0.008798 0.006843 
0.002933 0.000000 0.005865 0.066471 0.192571 0.119257 0.007820 0.006843 
0.003910 0.000000 0.003910 0.059629 0.182796 0.129032 0.007820 0.007820 
0.003910 0.000000 0.003910 0.052786 0.173998 0.136852 0.008798 0.006843 
0.004888 0.000000 0.001955 0.047898 0.165200 0.143695 0.008798 0.006843 
0.005865 0.000000 0.000978 0.043011 0.156403 0.151515 0.007820 0.005865 
0.005865 0.000978 0.000978 0.036168 0.145650 0.159335 0.009775 0.004888 
0.005865 0.000978 0.000978 0.032258 0.135875 0.166178 0.010753 0.003910 
0.005865 0.001955 0.000978 0.026393 0.124145 0.174976 0.013685 0.002933 
0.004888 0.002933 0.001955 0.023460 0.114370 0.179863 0.015640 0.002933 
0.004888 0.002933 0.002933 0.018573 0.103617 0.184751 0.019550 0.000978 
0.003910 0.002933 0.002933 0.014663 0.092864 0.189638 0.022483 0.000978 
0.003910 0.002933 0.003910 0.013685 0.084066 0.190616 0.025415 0.000978 
0.003910 0.002933 0.003910 0.011730 0.074291 0.191593 0.029326 0.000978 
0.001955 0.001955 0.003910 0.010753 0.066471 0.189638 0.032258 0.001955 
0.000978 0.000978 0.004888 0.010753 0.058651 0.188661 0.036168 0.002933 
0.000000 0.000978 0.004888 0.009775 0.051808 0.184751 0.040078 0.002933 
0.000000 0.000000 0.004888 0.008798 0.045943 0.179863 0.043988 0.003910 
0.000978 0.000000 0.004888 0.007820 0.041056 0.174976 0.049853 0.004888 
0.000978 0.000000 0.003910 0.007820 0.037146 0.169110 0.053763 0.005865 
0.000978 0.000000 0.002933 0.007820 0.032258 0.161290 0.058651 0.005865 
0.001955 0.000000 0.002933 0.006843 0.029326 0.154448 0.063539 0.006843 
0.002933 0.000000 0.000978 0.006843 0.026393 0.145650 0.069404 0.007820 
0.002933 0.000000 0.000978 0.005865 0.023460 0.137830 0.075269 0.007820 
0.004888 0.000000 0.000978 0.005865 0.021505 0.130987 0.081134 0.007820 
0.004888 0.000000 0.000000 0.003910 0.019550 0.121212 0.088954 0.007820 
0.005865 0.000978 0.000000 0.002933 0.017595 0.114370 0.093842 0.006843 
0.006843 0.001955 0.000000 0.000978 0.014663 0.105572 0.103617 0.005865 
0.006843 0.001955 0.000000 0.000000 0.012708 0.096774 0.112414 0.005865 
0.006843 0.002933 0.000000 0.000000 0.010753 0.089932 0.121212 0.005865 
0.006843 0.003910 0.000000 0.000000 0.008798 0.083089 0.129032 0.005865 
0.005865 0.004888 0.001955 0.000000 0.006843 0.078201 0.137830 0.005865 
0.005865 0.004888 0.001955 0.000000 0.003910 0.072336 0.145650 0.005865 
0.004888 0.004888 0.002933 0.000000 0.002933 0.065494 0.153470 0.005865 
0.004888 0.005865 0.002933 0.000000 0.000978 0.059629 0.162268 0.006843 
0.003910 0.004888 0.004888 0.000000 0.000000 0.053763 0.170088 0.008798 
0.002933 0.004888 0.004888 0.000000 0.000000 0.047898 0.175953 0.010753 
0.000978 0.004888 0.004888 0.000000 0.000000 0.043011 0.183773 0.012708 
0.000000 0.003910 0.005865 0.000978 0.000000 0.037146 0.188661 0.014663 
0.000000 0.002933 0.005865 0.000978 0.000000 0.033236 0.191593 0.017595 
0.000978 0.002933 0.005865 0.001955 0.000000 0.029326 0.194526 0.019550 
0.001955 0.001955 0.004888 0.002933 0.000000 0.024438 0.195503 0.023460 
0.001955 0.001955 0.004888 0.002933 0.000000 0.021505 0.194526 0.026393 
0.001955 0.000978 0.003910 0.002933 0.000000 0.017595 0.193548 0.028348 
0.001955 0.000000 0.003910 0.003910 0.000000 0.015640 0.191593 0.032258 
0.003910 0.000978 0.002933 0.003910 0.000000 0.014663 0.186706 0.035191 
0.004888 0.000978 0.001955 0.002933 0.000000 0.012708 0.182796 0.038123 
0.005865 0.001955 0.001955 0.002933 0.000000 0.011730 0.176931 0.042033 
0.006843 0.001955 0.000978 0.001955 0.000000 0.011730 0.171065 0.045943 
0.006843 0.002933 0.000000 0.000978 0.000000 0.010753 0.163245 0.049853 
0.007820 0.002933 0.000978 0.000000 0.000000 0.009775 0.156403 0.054741 
0.007820 0.004888 0.001955 0.000000 0.000000 0.009775 0.151515 0.058651 
0.006843 0.004888 0.001955 0.000000 0.000000 0.008798 0.142717 0.064516 
0.006843 0.005865 0.002933 0.000000 0.000000 0.008798 0.136852 0.069404 
0.006843 0.005865 0.002933 0.000000 0.000000 0.007820 0.128055 0.074291 
0.006843 0.005865 0.003910 0.000000 0.000000 0.006843 0.121212 0.081134 
0.005865 0.005865 0.004888 0.000000 0.000000 0.005865 0.114370 0.089932 
0.005865 0.005865 0.004888 0.000000 0.000000 0.005865 0.105572 0.097752 
0.005865 0.005865 0.005865 0.000000 0.000000 0.003910 0.098729 0.105572 
0.004888 0.004888 0.006843 0.000978 0.000000 0.002933 0.092864 0.115347 
0.003910 0.004888 0.006843 0.001955 0.000000 0.001955 0.085044 0.124145 
0.004888 0.003910 0.006843 0.002933 0.000000 0.000978 0.079179 0.132942 
0.006843 0.003910 0.006843 0.003910 0.000000 0.000000 0.073314 0.141740 
0.007820 0.002933 0.006843 0.003910 0.000000 0.000000 0.065494 0.151515 
0.010753 0.000978 0.005865 0.004888 0.000000 0.000000 0.058651 0.161290 
0.011730 0.000978 0.005865 0.004888 0.000000 0.000000 0.052786 0.168133 
0.013685 0.000978 0.005865 0.005865 0.000000 0.000000 0.046921 0.176931 
0.017595 0.000978 0.004888 0.005865 0.000000 0.000000 0.041056 0.185728 
0.019550 0.000978 0.003910 0.005865 0.000000 0.000000 0.036168 0.191593 
0.022483 0.001955 0.003910 0.005865 0.000000 0.000000 0.032258 0.196481 
0.026393 0.001955 0.003910 0.004888 0.000000 0.000000 0.028348 0.199413 
0.029326 0.002933 0.001955 0.004888 0.000000 0.000000 0.024438 0.203324 
0.032258 0.003910 0.001955 0.003910 0.000000 0.000000 0.021505 0.202346 
0.036168 0.003910 0.001955 0.002933 0.000000 0.000978 0.019550 0.202346 
0.040078 0.004888 0.001955 0.002933 0.000000 0.000978 0.017595 0.202346 
0.043988 0.005865 0.002933 0.001955 0.000000 0.001955 0.015640 0.200391 
0.048876 0.006843 0.002933 0.001955 0.000000 0.001955 0.014663 0.197458 
0.053763 0.007820 0.003910 0.000000 0.000000 0.001955 0.013685 0.191593 
0.059629 0.008798 0.003910 0.000000 0.000000 0.001955 0.012708 0.185728 
0.066471 0.009775 0.004888 0.000000 0.000000 0.002933 0.011730 0.179863 
0.071359 0.010753 0.004888 0.000000 0.000000 0.001955 0.010753 0.173998 
0.077224 0.010753 0.005865 0.000978 0.000000 0.001955 0.010753 0.167155 
0.085044 0.010753 0.005865 0.000978 0.000000 0.000978 0.010753 0.160313 
0.094819 0.011730 0.006843 0.001955 0.000000 0.000978 0.009775 0.151515 
0.099707 0.011730 0.006843 0.001955 0.000000 0.000000 0.008798 0.143695 
0.108504 0.012708 0.007820 0.002933 0.000000 0.000000 0.008798 0.136852 
0.116325 0.013685 0.007820 0.002933 0.000000 0.000000 0.007820 0.127077 
0.127077 0.013685 0.007820 0.003910 0.000000 0.000000 0.007820 0.120235 
0.139785 0.015640 0.007820 0.004888 0.000000 0.000000 0.006843 0.112414 
0.149560 0.016618 0.007820 0.005865 0.000000 0.000000 0.005865 0.104594 
0.159335 0.018573 0.006843 0.005865 0.000000 0.000000 0.003910 0.097752 
0.173021 0.019550 0.006843 0.006843 0.000000 0.000000 0.002933 0.089932 
0.182796 0.022483 0.006843 0.006843 0.000000 0.000000 0.002933 0.083089 
0.194526 0.026393 0.005865 0.006843 0.000978 0.000000 0.000978 0.076246 
0.203324 0.029326 0.005865 0.006843 0.000978 0.000000 0.000978 0.070381 
0.214076 0.034213 0.006843 0.006843 0.001955 0.000000 0.000000 0.063539 
0.224829 0.039101 0.006843 0.006843 0.001955 0.000000 0.000000 0.058651 
0.234604 0.044966 0.005865 0.004888 0.002933 0.000978 0.000000 0.051808 
0.240469 0.049853 0.006843 0.004888 0.002933 0.000978 0.000000 0.046921 
0.248289 0.057674 0.007820 0.004888 0.003910 0.001955 0.000000 0.041056 
0.250244 0.064516 0.008798 0.003910 0.002933 0.001955 0.000000 0.036168 
0.254154 0.071359 0.010753 0.003910 0.003910 0.002933 0.000000 0.033236 
0.254154 0.080156 0.012708 0.002933 0.002933 0.003910 0.000000 0.028348 
0.252199 0.087977 0.013685 0.002933 0.002933 0.003910 0.000000 0.024438 
0.252199 0.096774 0.016618 0.001955 0.002933 0.003910 0.000978 0.022483 
0.248289 0.105572 0.018573 0.000978 0.001955 0.004888 0.001955 0.018573 
0.243402 0.114370 0.021505 0.000978 0.000978 0.004888 0.001955 0.016618 
0.238514 0.123167 0.024438 0.000978 0.000978 0.004888 0.002933 0.014663 
0.230694 0.133920 0.027370 0.001955 0.000978 0.004888 0.002933 0.012708 
0.222874 0.143695 0.031281 0.002933 0.000000 0.004888 0.003910 0.011730 
0.214076 0.153470 0.035191 0.003910 0.000000 0.004888 0.003910 0.010753 
0.203324 0.162268 0.039101 0.004888 0.000000 0.003910 0.004888 0.009775 
0.192571 0.170088 0.043011 0.006843 0.000000 0.002933 0.004888 0.009775 
0.181818 0.179863 0.047898 0.008798 0.000000 0.001955 0.004888 0.009775 
0.170088 0.188661 0.052786 0.009775 0.000000 0.001955 0.003910 0.008798 
0.160313 0.196481 0.058651 0.011730 0.000000 0.000978 0.004888 0.007820 
0.147605 0.203324 0.063539 0.013685 0.000000 0.000978 0.003910 0.007820 
0.140762 0.209189 0.068426 0.016618 0.000000 0.000000 0.002933 0.008798 
0.130010 0.214076 0.074291 0.018573 0.000000 0.000000 0.002933 0.007820 
0.120235 0.217986 0.081134 0.020528 0.000978 0.000000 0.001955 0.007820 
0.112414 0.220919 0.086999 0.022483 0.000978 0.000000 0.001955 0.006843 
0.104594 0.221896 0.092864 0.025415 0.001955 0.000978 0.000000 0.006843 
0.095797 0.220919 0.100684 0.027370 0.002933 0.000978 0.000000 0.005865 
0.087977 0.219941 0.108504 0.029326 0.003910 0.001955 0.000000 0.004888 
0.081134 0.216031 0.113392 0.032258 0.003910 0.001955 0.000000 0.003910 
0.074291 0.213099 0.121212 0.035191 0.003910 0.002933 0.000000 0.002933 
0.069404 0.209189 0.129032 0.038123 0.004888 0.002933 0.000000 0.001955 
0.062561 0.202346 0.136852 0.042033 0.004888 0.004888 0.000978 0.000978 
0.055718 0.192571 0.143695 0.045943 0.004888 0.004888 0.000978 0.000000 
0.050831 0.185728 0.149560 0.050831 0.004888 0.004888 0.001955 0.000000 
0.045943 0.177908 0.157380 0.054741 0.003910 0.005865 0.002933 0.000000 
0.041056 0.169110 0.163245 0.060606 0.003910 0.005865 0.003910 0.000000 
0.036168 0.159335 0.167155 0.066471 0.003910 0.005865 0.003910 0.000000 
0.031281 0.147605 0.173021 0.076246 0.003910 0.005865 0.005865 0.000978 
0.028348 0.138807 0.176931 0.083089 0.003910 0.005865 0.005865 0.000000 
0.022483 0.126100 0.179863 0.093842 0.003910 0.003910 0.006843 0.001955 
0.019550 0.114370 0.181818 0.104594 0.004888 0.003910 0.006843 0.001955 
0.016618 0.104594 0.180841 0.113392 0.006843 0.002933 0.006843 0.001955 
0.014663 0.095797 0.179863 0.124145 0.008798 0.002933 0.006843 0.002933 
0.013685 0.086022 0.177908 0.134897 0.011730 0.001955 0.006843 0.003910 
0.011730 0.076246 0.173021 0.146628 0.014663 0.000978 0.005865 0.003910 
0.011730 0.067449 0.168133 0.158358 0.018573 0.000000 0.004888 0.004888 
0.011730 0.060606 0.164223 0.170088 0.021505 0.000000 0.003910 0.004888 
0.009775 0.053763 0.158358 0.180841 0.025415 0.000978 0.003910 0.004888 
0.009775 0.047898 0.149560 0.192571 0.030303 0.000978 0.002933 0.004888 
0.009775 0.042033 0.141740 0.203324 0.036168 0.001955 0.002933 0.004888 
0.009775 0.038123 0.134897 0.212121 0.041056 0.002933 0.001955 0.003910 
0.009775 0.034213 0.126100 0.223851 0.046921 0.004888 0.001955 0.003910 
TURN 7
0.005865 0.030303 0.115347 0.187683 0.036168 0.000978 0.005865 0.004888 
0.005865 0.026393 0.107527 0.196481 0.042033 0.001955 0.003910 0.004888 
0.005865 0.022483 0.099707 0.204301 0.047898 0.002933 0.003910 0.004888 
0.005865 0.021505 0.092864 0.209189 0.053763 0.003910 0.003910 0.004888 
0.006843 0.018573 0.086022 0.212121 0.060606 0.004888 0.002933 0.003910 
0.006843 0.017595 0.079179 0.215054 0.067449 0.006843 0.000978 0.003910 
0.006843 0.015640 0.072336 0.216031 0.074291 0.008798 0.000978 0.002933 
0.006843 0.014663 0.067449 0.216031 0.081134 0.010753 0.001955 0.001955 
0.004888 0.013685 0.061584 0.217009 0.087977 0.012708 0.002933 0.000978 
0.004888 0.012708 0.056696 0.214076 0.095797 0.013685 0.002933 0.000978 
0.004888 0.011730 0.052786 0.212121 0.104594 0.016618 0.003910 0.000000 
0.002933 0.010753 0.048876 0.208211 0.111437 0.017595 0.003910 0.000000 
0.001955 0.009775 0.044966 0.204301 0.119257 0.019550 0.004888 0.000000 
0.001955 0.008798 0.042033 0.200391 0.126100 0.021505 0.005865 0.000978 
0.000978 0.006843 0.039101 0.194526 0.133920 0.022483 0.006843 0.000978 
0.000000 0.004888 0.035191 0.188661 0.141740 0.024438 0.006843 0.001955 
0.000000 0.002933 0.032258 0.181818 0.148583 0.026393 0.007820 0.003910 
0.000000 0.001955 0.029326 0.173021 0.155425 0.029326 0.006843 0.003910 
0.000000 0.000000 0.025415 0.166178 0.165200 0.032258 0.007820 0.004888 
0.000978 0.000000 0.022483 0.157380 0.173021 0.034213 0.006843 0.005865 
0.000978 0.000000 0.019550 0.148583 0.177908 0.038123 0.005865 0.005865 
0.001955 0.000000 0.017595 0.139785 0.182796 0.041056 0.005865 0.006843 
0.002933 0.000000 0.014663 0.130987 0.185728 0.046921 0.003910 0.006843 
0.003910 0.000000 0.012708 0.121212 0.188661 0.051808 0.004888 0.006843 
0.003910 0.000000 0.009775 0.111437 0.188661 0.057674 0.003910 0.005865 
0.004888 0.000000 0.008798 0.103617 0.188661 0.063539 0.001955 0.005865 
0.005865 0.000978 0.006843 0.092864 0.187683 0.071359 0.001955 0.003910 
0.004888 0.000978 0.005865 0.085044 0.184751 0.077224 0.001955 0.003910 
0.005865 0.001955 0.004888 0.076246 0.180841 0.085044 0.002933 0.003910 
0.005865 0.001955 0.004888 0.069404 0.175953 0.091887 0.003910 0.002933 
0.004888 0.001955 0.004888 0.062561 0.170088 0.097752 0.005865 0.002933 
0.003910 0.002933 0.004888 0.054741 0.163245 0.106549 0.006843 0.000978 
0.002933 0.002933 0.005865 0.048876 0.154448 0.114370 0.008798 0.000978 
0.002933 0.001955 0.004888 0.043988 0.146628 0.119257 0.008798 0.000978 
0.001955 0.001955 0.005865 0.040078 0.138807 0.126100 0.011730 0.001955 
0.000978 0.000978 0.005865 0.035191 0.130010 0.130987 0.012708 0.001955 
0.000000 0.000978 0.005865 0.032258 0.120235 0.136852 0.014663 0.002933 
0.000000 0.000000 0.005865 0.030303 0.112414 0.141740 0.016618 0.003910 
0.000000 0.000000 0.005865 0.027370 0.104594 0.144673 0.017595 0.003910 
0.000000 0.000000 0.005865 0.025415 0.096774 0.149560 0.018573 0.004888 
0.000000 0.000000 0.004888 0.022483 0.088954 0.153470 0.020528 0.004888 
0.000978 0.000000 0.003910 0.020528 0.082111 0.153470 0.020528 0.005865 
0.001955 0.000000 0.002933 0.019550 0.076246 0.155425 0.023460 0.006843 
0.002933 0.000000 0.001955 0.016618 0.068426 0.155425 0.024438 0.005865 
0.003910 0.000000 0.000978 0.014663 0.063539 0.156403 0.026393 0.006843 
0.003910 0.000000 0.000978 0.013685 0.058651 0.155425 0.029326 0.006843 
0.004888 0.000000 0.000000 0.011730 0.053763 0.154448 0.031281 0.006843 
0.005865 0.000000 0.000000 0.009775 0.048876 0.152493 0.034213 0.005865 
0.005865 0.000978 0.000000 0.008798 0.043988 0.150538 0.037146 0.005865 
0.005865 0.000978 0.000000 0.005865 0.039101 0.145650 0.041056 0.004888 
0.006843 0.001955 0.000000 0.004888 0.035191 0.142717 0.045943 0.003910 
0.007820 0.002933 0.000000 0.002933 0.031281 0.137830 0.050831 0.003910 
0.006843 0.002933 0.000000 0.001955 0.027370 0.131965 0.055718 0.002933 
0.006843 0.003910 0.001955 0.000978 0.023460 0.126100 0.062561 0.002933 
0.005865 0.003910 0.000978 0.000000 0.020528 0.120235 0.067449 0.001955 
0.004888 0.003910 0.001955 0.000000 0.016618 0.113392 0.074291 0.000978 
0.004888 0.003910 0.001955 0.000000 0.014663 0.105572 0.080156 0.001955 
0.004888 0.003910 0.002933 0.000000 0.011730 0.099707 0.087977 0.001955 
0.003910 0.004888 0.002933 0.000000 0.008798 0.091887 0.095797 0.001955 
0.003910 0.004888 0.003910 0.000000 0.006843 0.086022 0.102639 0.002933 
0.003910 0.004888 0.003910 0.000000 0.004888 0.080156 0.110459 0.003910 
0.002933 0.003910 0.003910 0.000000 0.002933 0.073314 0.116325 0.004888 
0.001955 0.003910 0.004888 0.000000 0.000978 0.067449 0.122190 0.005865 
0.000000 0.003910 0.004888 0.000978 0.000000 0.061584 0.129032 0.006843 
0.000000 0.002933 0.004888 0.000978 0.000000 0.055718 0.135875 0.008798 
0.000000 0.002933 0.004888 0.001955 0.000000 0.050831 0.142717 0.009775 
0.000000 0.001955 0.004888 0.001955 0.000000 0.045943 0.147605 0.011730 
0.000978 0.001955 0.004888 0.002933 0.000000 0.040078 0.151515 0.012708 
0.001955 0.000000 0.003910 0.002933 0.000000 0.035191 0.156403 0.015640 
0.001955 0.000978 0.003910 0.003910 0.000000 0.031281 0.161290 0.016618 
0.002933 0.000000 0.002933 0.003910 0.000000 0.028348 0.162268 0.018573 
0.002933 0.000000 0.002933 0.003910 0.000000 0.024438 0.164223 0.020528 
0.004888 0.000978 0.001955 0.002933 0.000978 0.022483 0.165200 0.022483 
0.004888 0.000978 0.000978 0.002933 0.000000 0.019550 0.163245 0.024438 
0.005865 0.001955 0.000000 0.001955 0.000978 0.018573 0.163245 0.026393 
0.005865 0.001955 0.000000 0.001955 0.000000 0.016618 0.161290 0.029326 
0.005865 0.002933 0.000000 0.000978 0.000000 0.014663 0.158358 0.031281 
0.006843 0.002933 0.000000 0.000000 0.000000 0.013685 0.155425 0.035191 
0.006843 0.003910 0.000978 0.000000 0.000000 0.012708 0.150538 0.037146 
0.006843 0.003910 0.000978 0.000000 0.000000 0.011730 0.146628 0.042033 
0.006843 0.004888 0.001955 0.000000 0.000000 0.011730 0.141740 0.045943 
0.005865 0.005865 0.002933 0.000000 0.000000 0.009775 0.134897 0.049853 
0.006843 0.005865 0.002933 0.000000 0.000000 0.009775 0.130987 0.053763 
0.004888 0.005865 0.003910 0.000000 0.000000 0.008798 0.125122 0.058651 
0.004888 0.005865 0.003910 0.000000 0.000000 0.007820 0.118280 0.063539 
0.003910 0.005865 0.005865 0.000000 0.000000 0.006843 0.111437 0.072336 
0.003910 0.005865 0.006843 0.000000 0.000000 0.004888 0.105572 0.078201 
0.003910 0.005865 0.005865 0.000000 0.000000 0.003910 0.099707 0.085044 
0.001955 0.003910 0.006843 0.001955 0.000000 0.001955 0.092864 0.092864 
0.001955 0.003910 0.006843 0.001955 0.000000 0.001955 0.084066 0.100684 
0.003910 0.002933 0.006843 0.001955 0.000000 0.000978 0.079179 0.109482 
0.004888 0.002933 0.006843 0.002933 0.000000 0.000000 0.073314 0.116325 
0.006843 0.002933 0.006843 0.003910 0.000000 0.000000 0.066471 0.124145 
0.007820 0.000978 0.005865 0.004888 0.000000 0.000000 0.060606 0.131965 
0.009775 0.000000 0.005865 0.004888 0.000000 0.000000 0.054741 0.138807 
0.011730 0.000000 0.004888 0.005865 0.000000 0.000000 0.048876 0.146628 
0.013685 0.000978 0.003910 0.005865 0.000000 0.000000 0.043988 0.153470 
0.015640 0.000978 0.003910 0.004888 0.000000 0.000000 0.039101 0.157380 
0.019550 0.001955 0.003910 0.004888 0.000000 0.000000 0.034213 0.164223 
0.022483 0.001955 0.001955 0.003910 0.000000 0.000000 0.030303 0.167155 
0.024438 0.002933 0.001955 0.003910 0.000000 0.000000 0.026393 0.171065 
0.027370 0.003910 0.001955 0.001955 0.000000 0.000978 0.024438 0.173998 
0.029326 0.003910 0.001955 0.001955 0.000000 0.000978 0.021505 0.174976 
0.032258 0.005865 0.002933 0.000978 0.000000 0.001955 0.020528 0.174976 
0.035191 0.005865 0.002933 0.000000 0.000000 0.001955 0.019550 0.173998 
0.038123 0.006843 0.003910 0.000000 0.000000 0.002933 0.017595 0.173021 
0.042033 0.007820 0.004888 0.000000 0.000000 0.001955 0.016618 0.171065 
0.044966 0.007820 0.004888 0.000000 0.000000 0.001955 0.015640 0.168133 
0.048876 0.007820 0.005865 0.000000 0.000000 0.000978 0.014663 0.164223 
0.052786 0.007820 0.006843 0.001955 0.000000 0.000978 0.013685 0.161290 
0.056696 0.007820 0.006843 0.001955 0.000000 0.000000 0.012708 0.157380 
0.061584 0.006843 0.006843 0.002933 0.000000 0.000000 0.012708 0.152493 
0.069404 0.006843 0.006843 0.004888 0.000000 0.000000 0.010753 0.147605 
0.077224 0.006843 0.006843 0.005865 0.000000 0.000000 0.008798 0.141740 
0.086022 0.006843 0.006843 0.006843 0.000000 0.000000 0.006843 0.134897 
0.094819 0.007820 0.005865 0.006843 0.000000 0.000000 0.005865 0.127077 
0.102639 0.007820 0.005865 0.006843 0.000000 0.000000 0.004888 0.121212 
0.111437 0.009775 0.004888 0.006843 0.000000 0.000000 0.003910 0.114370 
0.120235 0.011730 0.003910 0.006843 0.000978 0.000000 0.001955 0.106549 
0.130010 0.013685 0.003910 0.006843 0.001955 0.000000 0.000978 0.099707 
0.139785 0.015640 0.002933 0.005865 0.001955 0.000000 0.000000 0.091887 
0.150538 0.019550 0.001955 0.004888 0.002933 0.000978 0.000000 0.085044 
0.158358 0.021505 0.001955 0.004888 0.002933 0.000978 0.000000 0.079179 
0.166178 0.024438 0.001955 0.003910 0.002933 0.000978 0.000000 0.072336 
0.175953 0.028348 0.002933 0.002933 0.002933 0.001955 0.000000 0.065494 
0.184751 0.032258 0.003910 0.002933 0.002933 0.002933 0.000978 0.059629 
0.190616 0.036168 0.004888 0.001955 0.001955 0.002933 0.000978 0.053763 
0.199413 0.041056 0.005865 0.000000 0.001955 0.003910 0.001955 0.047898 
0.204301 0.044966 0.007820 0.000000 0.000978 0.003910 0.001955 0.043011 
0.207234 0.048876 0.008798 0.000000 0.000000 0.003910 0.001955 0.039101 
0.213099 0.054741 0.009775 0.000000 0.000000 0.003910 0.002933 0.036168 
0.215054 0.059629 0.010753 0.000000 0.000000 0.003910 0.002933 0.032258 
0.217009 0.064516 0.012708 0.000978 0.000000 0.002933 0.003910 0.030303 
0.217986 0.070381 0.014663 0.001955 0.000000 0.002933 0.004888 0.027370 
0.215054 0.075269 0.016618 0.002933 0.000000 0.001955 0.004888 0.025415 
0.215054 0.083089 0.018573 0.002933 0.000000 0.000978 0.004888 0.023460 
0.213099 0.088954 0.019550 0.003910 0.000000 0.000978 0.004888 0.021505 
0.211144 0.094819 0.022483 0.005865 0.000000 0.000000 0.003910 0.020528 
0.206256 0.103617 0.023460 0.005865 0.000000 0.000000 0.002933 0.018573 
0.202346 0.110459 0.025415 0.006843 0.000000 0.000000 0.002933 0.017595 
0.196481 0.117302 0.027370 0.007820 0.000000 0.000000 0.001955 0.015640 
0.190616 0.125122 0.029326 0.008798 0.000000 0.000000 0.000978 0.014663 
0.184751 0.132942 0.032258 0.009775 0.000978 0.000000 0.000000 0.013685 
0.176931 0.139785 0.035191 0.009775 0.000978 0.000000 0.000000 0.012708 
0.168133 0.149560 0.039101 0.010753 0.001955 0.000000 0.000000 0.011730 
0.160313 0.156403 0.042033 0.010753 0.001955 0.000000 0.000000 0.009775 
0.151515 0.165200 0.046921 0.011730 0.002933 0.000978 0.000000 0.008798 
0.143695 0.172043 0.049853 0.011730 0.002933 0.001955 0.000000 0.007820 
0.135875 0.176931 0.053763 0.012708 0.002933 0.002933 0.000000 0.006843 
0.127077 0.182796 0.059629 0.012708 0.003910 0.003910 0.000000 0.004888 
0.118280 0.186706 0.064516 0.013685 0.002933 0.003910 0.000000 0.003910 
0.109482 0.190616 0.071359 0.015640 0.002933 0.003910 0.000000 0.002933 
0.101662 0.192571 0.077224 0.016618 0.002933 0.004888 0.000978 0.001955 
0.093842 0.192571 0.083089 0.017595 0.002933 0.004888 0.001955 0.000978 
0.086022 0.193548 0.090909 0.019550 0.001955 0.005865 0.002933 0.000000 
0.078201 0.192571 0.097752 0.021505 0.001955 0.005865 0.002933 0.000000 
0.071359 0.188661 0.104594 0.025415 0.000978 0.005865 0.002933 0.000000 
0.064516 0.185728 0.111437 0.029326 0.000000 0.005865 0.004888 0.000978 
0.058651 0.180841 0.118280 0.032258 0.000000 0.005865 0.004888 0.000978 
0.053763 0.175953 0.124145 0.037146 0.000000 0.005865 0.005865 0.000978 
0.047898 0.169110 0.130987 0.043011 0.000000 0.004888 0.005865 0.001955 
0.042033 0.162268 0.135875 0.046921 0.000000 0.003910 0.005865 0.001955 
0.038123 0.153470 0.141740 0.053763 0.000000 0.002933 0.005865 0.002933 
0.034213 0.145650 0.147605 0.059629 0.000978 0.002933 0.005865 0.001955 
0.030303 0.136852 0.150538 0.065494 0.001955 0.001955 0.005865 0.002933 
0.027370 0.127077 0.154448 0.074291 0.002933 0.001955 0.005865 0.003910 
0.024438 0.117302 0.157380 0.080156 0.004888 0.000978 0.004888 0.003910 
0.022483 0.108504 0.158358 0.088954 0.005865 0.000000 0.004888 0.004888 
0.021505 0.100684 0.158358 0.096774 0.007820 0.000000 0.003910 0.004888 
0.018573 0.092864 0.159335 0.103617 0.009775 0.000000 0.003910 0.003910 
0.018573 0.086022 0.157380 0.111437 0.011730 0.000000 0.002933 0.003910 
0.016618 0.078201 0.155425 0.121212 0.013685 0.000978 0.001955 0.003910 
0.015640 0.071359 0.152493 0.131965 0.016618 0.000978 0.001955 0.003910 
0.014663 0.064516 0.147605 0.141740 0.019550 0.001955 0.000978 0.003910 
0.013685 0.057674 0.143695 0.150538 0.022483 0.001955 0.000000 0.002933 
0.012708 0.053763 0.138807 0.158358 0.025415 0.003910 0.000978 0.001955 
0.011730 0.048876 0.132942 0.167155 0.028348 0.004888 0.000978 0.001955 
0.010753 0.044966 0.128055 0.173998 0.031281 0.004888 0.000978 0.000978 
0.010753 0.041056 0.123167 0.181818 0.034213 0.005865 0.001955 0.000978 
0.008798 0.037146 0.118280 0.188661 0.038123 0.006843 0.002933 0.000000 
TURN 8
0.005865 0.034213 0.102639 0.157380 0.030303 0.007820 0.005865 0.000978 
0.004888 0.030303 0.097752 0.161290 0.032258 0.007820 0.005865 0.000978 
0.003910 0.027370 0.092864 0.167155 0.037146 0.007820 0.006843 0.000978 
0.001955 0.023460 0.087977 0.173021 0.040078 0.006843 0.007820 0.002933 
0.000978 0.019550 0.082111 0.178886 0.045943 0.006843 0.006843 0.002933 
0.000978 0.017595 0.077224 0.180841 0.049853 0.006843 0.007820 0.002933 
0.000978 0.013685 0.072336 0.184751 0.055718 0.005865 0.007820 0.003910 
0.001955 0.011730 0.067449 0.186706 0.061584 0.006843 0.006843 0.004888 
0.001955 0.009775 0.061584 0.186706 0.069404 0.006843 0.006843 0.004888 
0.002933 0.006843 0.055718 0.187683 0.077224 0.006843 0.004888 0.005865 
0.002933 0.005865 0.050831 0.185728 0.085044 0.008798 0.004888 0.005865 
0.003910 0.005865 0.044966 0.184751 0.093842 0.010753 0.003910 0.005865 
0.003910 0.004888 0.040078 0.180841 0.100684 0.012708 0.003910 0.005865 
0.004888 0.004888 0.036168 0.176931 0.108504 0.014663 0.002933 0.005865 
0.004888 0.003910 0.032258 0.172043 0.115347 0.017595 0.002933 0.004888 
0.004888 0.003910 0.028348 0.166178 0.122190 0.020528 0.000978 0.004888 
0.004888 0.003910 0.025415 0.159335 0.129032 0.023460 0.000978 0.003910 
0.005865 0.004888 0.022483 0.151515 0.134897 0.026393 0.000978 0.002933 
0.005865 0.003910 0.020528 0.144673 0.139785 0.029326 0.001955 0.002933 
0.005865 0.003910 0.018573 0.137830 0.145650 0.032258 0.000978 0.002933 
0.004888 0.003910 0.016618 0.128055 0.149560 0.037146 0.001955 0.001955 
0.004888 0.003910 0.014663 0.119257 0.153470 0.042033 0.002933 0.001955 
0.003910 0.003910 0.013685 0.110459 0.156403 0.045943 0.003910 0.000978 
0.003910 0.003910 0.012708 0.102639 0.156403 0.050831 0.004888 0.000978 
0.003910 0.003910 0.011730 0.094819 0.157380 0.054741 0.004888 0.000978 
0.002933 0.003910 0.011730 0.086999 0.155425 0.059629 0.005865 0.000978 
0.002933 0.002933 0.009775 0.079179 0.154448 0.064516 0.005865 0.000978 
0.001955 0.001955 0.009775 0.073314 0.151515 0.070381 0.007820 0.001955 
0.000978 0.001955 0.009775 0.066471 0.147605 0.076246 0.008798 0.002933 
0.000000 0.000978 0.008798 0.061584 0.142717 0.081134 0.008798 0.002933 
0.000000 0.000978 0.007820 0.055718 0.137830 0.086022 0.009775 0.002933 
0.000000 0.000000 0.007820 0.051808 0.132942 0.091887 0.010753 0.003910 
0.000000 0.000000 0.007820 0.046921 0.127077 0.096774 0.010753 0.003910 
0.000000 0.000000 0.006843 0.042033 0.121212 0.101662 0.011730 0.003910 
0.000000 0.000000 0.006843 0.039101 0.115347 0.105572 0.012708 0.004888 
0.000000 0.000000 0.005865 0.036168 0.108504 0.109482 0.012708 0.004888 
0.000978 0.000000 0.004888 0.033236 0.102639 0.114370 0.013685 0.005865 
0.000978 0.000000 0.004888 0.030303 0.096774 0.118280 0.014663 0.006843 
0.000978 0.000000 0.003910 0.027370 0.089932 0.120235 0.014663 0.006843 
0.001955 0.000000 0.002933 0.024438 0.085044 0.124145 0.015640 0.006843 
0.001955 0.000000 0.002933 0.022483 0.078201 0.127077 0.017595 0.006843 
0.002933 0.000000 0.001955 0.019550 0.072336 0.129032 0.018573 0.006843 
0.003910 0.000000 0.000978 0.017595 0.067449 0.131965 0.019550 0.006843 
0.003910 0.000000 0.000978 0.015640 0.062561 0.131965 0.020528 0.006843 
0.004888 0.000000 0.000000 0.014663 0.057674 0.131965 0.023460 0.006843 
0.005865 0.000000 0.000000 0.011730 0.052786 0.131965 0.024438 0.005865 
0.004888 0.000000 0.000000 0.009775 0.046921 0.130987 0.028348 0.005865 
0.005865 0.000000 0.000000 0.008798 0.043011 0.129032 0.030303 0.005865 
0.005865 0.000978 0.000000 0.007820 0.039101 0.127077 0.033236 0.005865 
0.006843 0.000978 0.000000 0.004888 0.035191 0.122190 0.037146 0.004888 
0.006843 0.000978 0.000000 0.003910 0.031281 0.120235 0.041056 0.004888 
0.006843 0.001955 0.000000 0.002933 0.028348 0.116325 0.044966 0.003910 
0.006843 0.001955 0.000000 0.001955 0.024438 0.112414 0.048876 0.003910 
0.006843 0.002933 0.000000 0.001955 0.022483 0.108504 0.053763 0.003910 
0.006843 0.003910 0.000978 0.000978 0.018573 0.104594 0.058651 0.003910 
0.006843 0.002933 0.000978 0.000000 0.016618 0.098729 0.063539 0.002933 
0.005865 0.003910 0.000978 0.000000 0.013685 0.093842 0.068426 0.002933 
0.004888 0.003910 0.001955 0.000000 0.011730 0.086999 0.074291 0.001955 
0.005865 0.003910 0.001955 0.000000 0.009775 0.083089 0.080156 0.001955 
0.004888 0.003910 0.001955 0.000000 0.007820 0.078201 0.084066 0.001955 
0.004888 0.004888 0.002933 0.000000 0.005865 0.072336 0.090909 0.002933 
0.004888 0.004888 0.002933 0.000000 0.003910 0.066471 0.098729 0.002933 
0.003910 0.004888 0.002933 0.000000 0.001955 0.060606 0.103617 0.003910 
0.003910 0.004888 0.003910 0.000000 0.000978 0.056696 0.109482 0.004888 
0.002933 0.004888 0.003910 0.000000 0.000000 0.051808 0.114370 0.005865 
0.001955 0.004888 0.004888 0.000000 0.000000 0.045943 0.120235 0.006843 
0.002933 0.004888 0.004888 0.000000 0.000000 0.042033 0.126100 0.008798 
0.000000 0.004888 0.004888 0.000000 0.000000 0.038123 0.129032 0.009775 
0.000000 0.003910 0.004888 0.000000 0.000000 0.034213 0.132942 0.011730 
0.000000 0.003910 0.005865 0.000978 0.000000 0.030303 0.136852 0.013685 
0.000000 0.003910 0.005865 0.000978 0.000000 0.027370 0.138807 0.015640 
0.000000 0.002933 0.005865 0.001955 0.000000 0.023460 0.140762 0.016618 
0.000000 0.002933 0.005865 0.001955 0.000000 0.020528 0.141740 0.018573 
0.000978 0.001955 0.005865 0.001955 0.000000 0.017595 0.141740 0.021505 
0.001955 0.001955 0.004888 0.002933 0.000000 0.014663 0.140762 0.024438 
0.002933 0.000978 0.003910 0.002933 0.000000 0.012708 0.138807 0.027370 
0.001955 0.000000 0.003910 0.002933 0.000000 0.010753 0.135875 0.029326 
0.002933 0.000000 0.003910 0.003910 0.000000 0.008798 0.132942 0.033236 
0.001955 0.000000 0.003910 0.003910 0.000000 0.006843 0.130010 0.036168 
0.003910 0.000000 0.003910 0.003910 0.000000 0.005865 0.126100 0.040078 
0.003910 0.000978 0.002933 0.003910 0.000000 0.005865 0.121212 0.043011 
0.003910 0.000978 0.002933 0.003910 0.000000 0.004888 0.117302 0.046921 
0.005865 0.000978 0.001955 0.003910 0.000000 0.004888 0.112414 0.051808 
0.005865 0.000978 0.001955 0.002933 0.000000 0.003910 0.106549 0.055718 
0.006843 0.001955 0.001955 0.002933 0.000000 0.003910 0.099707 0.060606 
0.007820 0.001955 0.000978 0.001955 0.000000 0.003910 0.093842 0.064516 
0.007820 0.002933 0.000978 0.001955 0.000000 0.003910 0.087977 0.070381 
0.007820 0.002933 0.000978 0.000978 0.000000 0.003910 0.082111 0.075269 
0.008798 0.002933 0.001955 0.000978 0.000000 0.002933 0.076246 0.081134 
0.009775 0.003910 0.001955 0.000000 0.000000 0.002933 0.071359 0.086022 
0.010753 0.003910 0.001955 0.000000 0.000000 0.002933 0.065494 0.092864 
0.010753 0.004888 0.001955 0.000000 0.000000 0.003910 0.059629 0.097752 
0.011730 0.004888 0.002933 0.000000 0.000000 0.003910 0.056696 0.103617 
0.012708 0.004888 0.003910 0.000000 0.000000 0.003910 0.052786 0.108504 
0.012708 0.005865 0.003910 0.000000 0.000000 0.003910 0.048876 0.113392 
0.013685 0.005865 0.004888 0.000000 0.000000 0.002933 0.044966 0.119257 
0.014663 0.005865 0.004888 0.000000 0.000000 0.002933 0.041056 0.123167 
0.014663 0.005865 0.004888 0.000000 0.000000 0.002933 0.038123 0.128055 
0.015640 0.006843 0.005865 0.000000 0.000000 0.001955 0.035191 0.131965 
0.016618 0.005865 0.005865 0.000000 0.000000 0.001955 0.033236 0.135875 
0.018573 0.005865 0.006843 0.000978 0.000000 0.000978 0.030303 0.139785 
0.018573 0.005865 0.006843 0.000978 0.000000 0.000000 0.027370 0.142717 
0.020528 0.004888 0.007820 0.001955 0.000000 0.000000 0.025415 0.145650 
0.022483 0.004888 0.007820 0.002933 0.000000 0.000000 0.022483 0.146628 
0.025415 0.003910 0.006843 0.003910 0.000000 0.000000 0.020528 0.146628 
0.029326 0.003910 0.007820 0.004888 0.000000 0.000000 0.018573 0.146628 
0.034213 0.003910 0.006843 0.004888 0.000000 0.000000 0.016618 0.146628 
0.037146 0.003910 0.006843 0.005865 0.000000 0.000000 0.014663 0.144673 
0.042033 0.001955 0.005865 0.005865 0.000000 0.000000 0.012708 0.141740 
0.046921 0.002933 0.005865 0.006843 0.000000 0.000000 0.010753 0.139785 
0.051808 0.002933 0.004888 0.006843 0.000000 0.000000 0.008798 0.134897 
0.056696 0.003910 0.004888 0.006843 0.000000 0.000000 0.006843 0.132942 
0.062561 0.004888 0.004888 0.006843 0.000978 0.000000 0.005865 0.128055 
0.069404 0.004888 0.003910 0.006843 0.000978 0.000000 0.003910 0.123167 
0.076246 0.006843 0.003910 0.005865 0.001955 0.000000 0.002933 0.116325 
0.082111 0.007820 0.001955 0.005865 0.001955 0.000000 0.001955 0.110459 
0.089932 0.009775 0.000978 0.004888 0.001955 0.000000 0.000978 0.104594 
0.098729 0.011730 0.001955 0.002933 0.002933 0.000978 0.001955 0.095797 
0.106549 0.013685 0.001955 0.002933 0.002933 0.001955 0.000978 0.089932 
0.114370 0.015640 0.002933 0.002933 0.001955 0.001955 0.001955 0.084066 
0.120235 0.017595 0.002933 0.002933 0.001955 0.002933 0.001955 0.079179 
0.126100 0.019550 0.003910 0.000978 0.000978 0.002933 0.002933 0.072336 
0.133920 0.022483 0.004888 0.000000 0.000978 0.002933 0.002933 0.066471 
0.138807 0.024438 0.005865 0.000000 0.000000 0.002933 0.002933 0.061584 
0.144673 0.026393 0.006843 0.000000 0.000000 0.002933 0.003910 0.056696 
0.151515 0.029326 0.007820 0.000978 0.000000 0.002933 0.003910 0.053763 
0.154448 0.031281 0.008798 0.001955 0.000000 0.000978 0.004888 0.049853 
0.160313 0.035191 0.009775 0.001955 0.000000 0.001955 0.004888 0.044966 
0.164223 0.037146 0.010753 0.002933 0.000000 0.000978 0.004888 0.042033 
0.168133 0.040078 0.010753 0.002933 0.000000 0.000000 0.004888 0.039101 
0.173021 0.043988 0.011730 0.004888 0.000000 0.000000 0.003910 0.037146 
0.175953 0.047898 0.012708 0.004888 0.000000 0.000000 0.002933 0.033236 
0.179863 0.052786 0.013685 0.005865 0.000000 0.000000 0.002933 0.030303 
0.181818 0.056696 0.013685 0.006843 0.000000 0.000000 0.001955 0.028348 
0.182796 0.061584 0.014663 0.006843 0.000978 0.000000 0.000978 0.025415 
0.181818 0.067449 0.014663 0.007820 0.000978 0.000000 0.000000 0.024438 
0.180841 0.074291 0.015640 0.007820 0.001955 0.000000 0.000000 0.021505 
0.178886 0.080156 0.016618 0.006843 0.002933 0.000000 0.000000 0.019550 
0.177908 0.086022 0.017595 0.006843 0.002933 0.000978 0.000000 0.017595 
0.173021 0.092864 0.018573 0.006843 0.002933 0.001955 0.000000 0.014663 
0.167155 0.100684 0.021505 0.005865 0.002933 0.001955 0.000000 0.012708 
0.164223 0.107527 0.023460 0.005865 0.003910 0.002933 0.000000 0.011730 
0.158358 0.114370 0.027370 0.005865 0.003910 0.002933 0.000000 0.009775 
0.152493 0.120235 0.030303 0.004888 0.003910 0.003910 0.000000 0.007820 
0.146628 0.127077 0.033236 0.005865 0.002933 0.003910 0.000000 0.006843 
0.138807 0.132942 0.037146 0.005865 0.002933 0.004888 0.000000 0.005865 
0.130987 0.138807 0.042033 0.005865 0.001955 0.004888 0.000978 0.004888 
0.123167 0.143695 0.045943 0.005865 0.001955 0.004888 0.001955 0.003910 
0.115347 0.148583 0.049853 0.006843 0.001955 0.005865 0.001955 0.001955 
0.107527 0.153470 0.055718 0.007820 0.000978 0.005865 0.002933 0.001955 
0.099707 0.156403 0.060606 0.009775 0.000978 0.005865 0.002933 0.001955 
0.092864 0.158358 0.065494 0.012708 0.000000 0.005865 0.002933 0.001955 
0.085044 0.159335 0.071359 0.014663 0.000000 0.005865 0.003910 0.001955 
0.077224 0.159335 0.078201 0.017595 0.000000 0.004888 0.004888 0.001955 
0.071359 0.157380 0.083089 0.019550 0.000000 0.004888 0.004888 0.001955 
0.063539 0.155425 0.088954 0.023460 0.000000 0.004888 0.004888 0.001955 
0.056696 0.152493 0.093842 0.026393 0.000000 0.003910 0.004888 0.001955 
0.051808 0.149560 0.099707 0.030303 0.000000 0.003910 0.005865 0.002933 
0.046921 0.144673 0.104594 0.034213 0.000000 0.002933 0.005865 0.002933 
0.042033 0.138807 0.110459 0.038123 0.000000 0.002933 0.005865 0.002933 
0.039101 0.132942 0.114370 0.043011 0.000000 0.001955 0.005865 0.002933 
0.034213 0.126100 0.117302 0.046921 0.000000 0.001955 0.004888 0.002933 
0.031281 0.120235 0.122190 0.052786 0.000978 0.000978 0.005865 0.003910 
0.029326 0.111437 0.125122 0.059629 0.002933 0.000000 0.004888 0.004888 
0.026393 0.104594 0.127077 0.064516 0.002933 0.000000 0.004888 0.004888 
0.024438 0.097752 0.129032 0.070381 0.004888 0.000000 0.003910 0.004888 
0.021505 0.089932 0.130010 0.078201 0.005865 0.000000 0.002933 0.004888 
0.019550 0.083089 0.130987 0.084066 0.007820 0.000000 0.002933 0.004888 
0.018573 0.077224 0.130010 0.089932 0.008798 0.000000 0.001955 0.004888 
0.016618 0.071359 0.128055 0.096774 0.010753 0.000978 0.001955 0.003910 
0.016618 0.065494 0.126100 0.103617 0.013685 0.000978 0.000978 0.003910 
0.014663 0.059629 0.124145 0.112414 0.015640 0.001955 0.000978 0.002933 
0.014663 0.054741 0.120235 0.118280 0.017595 0.002933 0.000978 0.001955 
0.013685 0.049853 0.117302 0.125122 0.020528 0.002933 0.000978 0.001955 
0.011730 0.045943 0.113392 0.131965 0.022483 0.003910 0.000978 0.001955 
0.010753 0.042033 0.109482 0.138807 0.024438 0.003910 0.000978 0.000978 
0.009775 0.038123 0.105572 0.145650 0.028348 0.005865 0.001955 0.000000 
0.008798 0.035191 0.100684 0.149560 0.030303 0.005865 0.002933 0.000000 
0.007820 0.032258 0.095797 0.155425 0.033236 0.006843 0.002933 0.000000 
0.005865 0.029326 0.091887 0.160313 0.037146 0.007820 0.003910 0.000000 
TURN 9
0.007820 0.029326 0.084066 0.135875 0.030303 0.006843 0.002933 0.000000 
0.006843 0.027370 0.081134 0.137830 0.032258 0.007820 0.003910 0.000000 
0.005865 0.024438 0.076246 0.142717 0.035191 0.007820 0.003910 0.000000 
0.004888 0.021505 0.072336 0.145650 0.039101 0.008798 0.004888 0.000000 
0.003910 0.019550 0.068426 0.149560 0.043011 0.008798 0.005865 0.000000 
0.002933 0.017595 0.064516 0.152493 0.046921 0.008798 0.005865 0.000978 
0.001955 0.014663 0.060606 0.154448 0.050831 0.009775 0.006843 0.001955 
0.000978 0.012708 0.056696 0.157380 0.055718 0.009775 0.006843 0.002933 
0.000000 0.010753 0.052786 0.157380 0.059629 0.009775 0.006843 0.002933 
0.000000 0.007820 0.048876 0.157380 0.065494 0.009775 0.007820 0.003910 
0.000000 0.005865 0.044966 0.156403 0.071359 0.010753 0.007820 0.004888 
0.000000 0.004888 0.042033 0.155425 0.078201 0.010753 0.007820 0.004888 
0.000978 0.002933 0.038123 0.153470 0.084066 0.011730 0.006843 0.005865 
0.001955 0.001955 0.033236 0.150538 0.091887 0.012708 0.004888 0.005865 
0.001955 0.000978 0.030303 0.146628 0.096774 0.013685 0.004888 0.006843 
0.002933 0.000978 0.027370 0.143695 0.101662 0.016618 0.003910 0.006843 
0.002933 0.000978 0.023460 0.136852 0.107527 0.019550 0.002933 0.005865 
0.003910 0.001955 0.021505 0.130987 0.112414 0.021505 0.002933 0.005865 
0.004888 0.001955 0.017595 0.125122 0.118280 0.025415 0.000978 0.004888 
0.004888 0.002933 0.015640 0.119257 0.123167 0.029326 0.000978 0.003910 
0.004888 0.002933 0.013685 0.112414 0.126100 0.032258 0.000978 0.003910 
0.004888 0.002933 0.012708 0.105572 0.128055 0.036168 0.000978 0.002933 
0.004888 0.002933 0.011730 0.098729 0.130010 0.039101 0.001955 0.002933 
0.004888 0.003910 0.011730 0.092864 0.131965 0.043011 0.002933 0.002933 
0.003910 0.003910 0.009775 0.085044 0.130987 0.046921 0.003910 0.000978 
0.003910 0.002933 0.009775 0.079179 0.130987 0.051808 0.004888 0.000978 
0.002933 0.002933 0.008798 0.072336 0.129032 0.055718 0.004888 0.000978 
0.001955 0.002933 0.008798 0.067449 0.127077 0.059629 0.005865 0.000978 
0.001955 0.001955 0.009775 0.063539 0.125122 0.063539 0.007820 0.001955 
0.000978 0.001955 0.008798 0.057674 0.122190 0.067449 0.007820 0.001955 
0.000978 0.000978 0.008798 0.053763 0.119257 0.070381 0.008798 0.002933 
0.000000 0.000000 0.007820 0.049853 0.115347 0.075269 0.009775 0.003910 
0.000000 0.000000 0.007820 0.045943 0.110459 0.078201 0.009775 0.003910 
0.000000 0.000000 0.006843 0.042033 0.106549 0.083089 0.010753 0.004888 
0.000978 0.000000 0.006843 0.039101 0.101662 0.086999 0.010753 0.004888 
0.000978 0.000000 0.005865 0.036168 0.097752 0.089932 0.010753 0.005865 
0.000978 0.000000 0.004888 0.033236 0.093842 0.092864 0.011730 0.006843 
0.001955 0.000000 0.003910 0.030303 0.088954 0.095797 0.011730 0.006843 
0.002933 0.000000 0.002933 0.028348 0.084066 0.099707 0.011730 0.006843 
0.002933 0.000000 0.001955 0.025415 0.079179 0.102639 0.012708 0.006843 
0.003910 0.000000 0.000978 0.022483 0.074291 0.104594 0.012708 0.006843 
0.003910 0.000000 0.000978 0.020528 0.069404 0.108504 0.013685 0.006843 
0.004888 0.000000 0.000000 0.017595 0.064516 0.110459 0.014663 0.006843 
0.005865 0.000000 0.000000 0.014663 0.059629 0.112414 0.015640 0.005865 
0.005865 0.000000 0.000000 0.012708 0.055718 0.113392 0.017595 0.005865 
0.006843 0.000978 0.000000 0.010753 0.050831 0.113392 0.018573 0.004888 
0.006843 0.000978 0.000000 0.008798 0.046921 0.113392 0.021505 0.004888 
0.006843 0.001955 0.000000 0.006843 0.043011 0.112414 0.023460 0.003910 
0.006843 0.001955 0.000000 0.005865 0.038123 0.110459 0.027370 0.003910 
0.006843 0.002933 0.000978 0.003910 0.034213 0.110459 0.030303 0.002933 
0.006843 0.003910 0.001955 0.001955 0.029326 0.108504 0.035191 0.001955 
0.005865 0.002933 0.001955 0.000978 0.026393 0.104594 0.037146 0.000978 
0.005865 0.003910 0.001955 0.000000 0.022483 0.101662 0.041056 0.000978 
0.004888 0.003910 0.002933 0.000000 0.018573 0.097752 0.045943 0.000978 
0.004888 0.003910 0.002933 0.000000 0.015640 0.093842 0.049853 0.000978 
0.003910 0.003910 0.003910 0.000000 0.013685 0.089932 0.054741 0.001955 
0.002933 0.002933 0.004888 0.000978 0.009775 0.085044 0.059629 0.002933 
0.002933 0.002933 0.004888 0.000000 0.008798 0.081134 0.063539 0.002933 
0.000978 0.002933 0.004888 0.000000 0.006843 0.076246 0.068426 0.002933 
0.000000 0.001955 0.004888 0.000978 0.004888 0.071359 0.073314 0.003910 
0.000000 0.000978 0.004888 0.001955 0.003910 0.065494 0.078201 0.005865 
0.000000 0.000978 0.004888 0.001955 0.002933 0.059629 0.083089 0.006843 
0.000000 0.000978 0.004888 0.001955 0.001955 0.055718 0.086999 0.006843 
0.000000 0.000978 0.004888 0.002933 0.001955 0.050831 0.091887 0.008798 
0.000978 0.000000 0.003910 0.002933 0.001955 0.045943 0.095797 0.009775 
0.001955 0.000000 0.003910 0.002933 0.000978 0.042033 0.099707 0.009775 
0.002933 0.000000 0.002933 0.002933 0.001955 0.037146 0.102639 0.010753 
0.001955 0.000000 0.002933 0.003910 0.000978 0.034213 0.105572 0.012708 
0.002933 0.000000 0.001955 0.003910 0.000978 0.031281 0.108504 0.013685 
0.002933 0.000000 0.001955 0.002933 0.000978 0.028348 0.110459 0.013685 
0.003910 0.000000 0.001955 0.002933 0.000978 0.025415 0.113392 0.015640 
0.004888 0.000978 0.000978 0.002933 0.000978 0.023460 0.114370 0.016618 
0.005865 0.000978 0.000978 0.001955 0.000978 0.020528 0.115347 0.016618 
0.006843 0.001955 0.000000 0.000978 0.000978 0.019550 0.115347 0.017595 
0.006843 0.002933 0.000000 0.000978 0.000978 0.018573 0.114370 0.019550 
0.006843 0.002933 0.000000 0.000000 0.000978 0.016618 0.114370 0.020528 
0.006843 0.003910 0.000978 0.000000 0.000000 0.015640 0.114370 0.022483 
0.007820 0.002933 0.000978 0.000000 0.000000 0.013685 0.111437 0.024438 
0.007820 0.003910 0.000978 0.000000 0.000000 0.012708 0.109482 0.027370 
0.006843 0.004888 0.001955 0.000000 0.000000 0.012708 0.107527 0.029326 
0.006843 0.005865 0.001955 0.000000 0.000000 0.011730 0.105572 0.031281 
0.005865 0.005865 0.002933 0.000000 0.000000 0.010753 0.101662 0.034213 
0.004888 0.005865 0.003910 0.000000 0.000000 0.009775 0.098729 0.037146 
0.005865 0.005865 0.003910 0.000000 0.000000 0.008798 0.095797 0.040078 
0.003910 0.005865 0.004888 0.000000 0.000000 0.007820 0.091887 0.044966 
0.003910 0.005865 0.004888 0.000000 0.000000 0.006843 0.086999 0.048876 
0.003910 0.005865 0.005865 0.000000 0.000000 0.005865 0.083089 0.053763 
0.003910 0.005865 0.005865 0.000000 0.000000 0.004888 0.079179 0.058651 
0.001955 0.004888 0.006843 0.000978 0.000000 0.002933 0.075269 0.062561 
0.001955 0.004888 0.006843 0.000978 0.000000 0.002933 0.071359 0.067449 
0.000978 0.003910 0.006843 0.001955 0.000000 0.001955 0.065494 0.074291 
0.002933 0.003910 0.006843 0.001955 0.000000 0.000000 0.061584 0.078201 
0.003910 0.002933 0.006843 0.002933 0.000000 0.000000 0.057674 0.084066 
0.004888 0.002933 0.006843 0.003910 0.000000 0.000000 0.052786 0.088954 
0.005865 0.001955 0.006843 0.003910 0.000000 0.000000 0.048876 0.093842 
0.006843 0.001955 0.006843 0.004888 0.000000 0.000000 0.044966 0.099707 
0.007820 0.000978 0.005865 0.004888 0.000000 0.000000 0.041056 0.102639 
0.010753 0.000000 0.005865 0.005865 0.000000 0.000000 0.037146 0.108504 
0.011730 0.000000 0.005865 0.004888 0.000000 0.000000 0.034213 0.111437 
0.013685 0.000000 0.004888 0.005865 0.000000 0.000000 0.030303 0.115347 
0.015640 0.000978 0.003910 0.005865 0.000000 0.000000 0.026393 0.119257 
0.017595 0.000978 0.003910 0.005865 0.000000 0.000000 0.023460 0.121212 
0.020528 0.000978 0.003910 0.005865 0.000000 0.000000 0.020528 0.124145 
0.022483 0.001955 0.003910 0.004888 0.000000 0.000000 0.018573 0.125122 
0.024438 0.001955 0.002933 0.004888 0.000000 0.000000 0.015640 0.125122 
0.028348 0.002933 0.002933 0.004888 0.000978 0.000000 0.013685 0.125122 
0.031281 0.002933 0.001955 0.004888 0.000000 0.000000 0.011730 0.125122 
0.034213 0.003910 0.001955 0.003910 0.000978 0.000978 0.010753 0.123167 
0.038123 0.004888 0.001955 0.003910 0.000978 0.000978 0.009775 0.122190 
0.041056 0.004888 0.001955 0.002933 0.000978 0.000978 0.007820 0.118280 
0.045943 0.005865 0.001955 0.002933 0.000978 0.000978 0.006843 0.115347 
0.050831 0.006843 0.001955 0.002933 0.000978 0.001955 0.006843 0.113392 
0.054741 0.006843 0.001955 0.001955 0.000978 0.001955 0.005865 0.108504 
0.057674 0.008798 0.002933 0.000978 0.000000 0.002933 0.005865 0.104594 
0.063539 0.009775 0.002933 0.001955 0.000000 0.002933 0.004888 0.100684 
0.067449 0.010753 0.003910 0.000000 0.000000 0.002933 0.004888 0.094819 
0.073314 0.011730 0.003910 0.000000 0.000000 0.002933 0.004888 0.090909 
0.078201 0.011730 0.003910 0.000000 0.000000 0.002933 0.004888 0.086022 
0.084066 0.013685 0.003910 0.000000 0.000000 0.002933 0.004888 0.081134 
0.088954 0.014663 0.004888 0.000000 0.000000 0.002933 0.004888 0.077224 
0.094819 0.015640 0.004888 0.000000 0.000000 0.001955 0.004888 0.071359 
0.100684 0.016618 0.006843 0.000978 0.000000 0.001955 0.004888 0.068426 
0.105572 0.017595 0.006843 0.000978 0.000000 0.001955 0.004888 0.063539 
0.109482 0.019550 0.006843 0.001955 0.000000 0.000978 0.004888 0.059629 
0.114370 0.020528 0.007820 0.001955 0.000000 0.000978 0.004888 0.056696 
0.119257 0.022483 0.007820 0.002933 0.000000 0.000000 0.004888 0.052786 
0.125122 0.023460 0.008798 0.003910 0.000000 0.000000 0.004888 0.048876 
0.130987 0.026393 0.009775 0.003910 0.000000 0.000000 0.004888 0.044966 
0.136852 0.028348 0.009775 0.004888 0.000000 0.000000 0.003910 0.042033 
0.139785 0.031281 0.009775 0.004888 0.000000 0.000000 0.003910 0.039101 
0.144673 0.034213 0.009775 0.006843 0.000000 0.000000 0.001955 0.036168 
0.147605 0.038123 0.009775 0.005865 0.000000 0.000000 0.001955 0.033236 
0.150538 0.041056 0.009775 0.006843 0.000000 0.000000 0.000978 0.030303 
0.151515 0.044966 0.010753 0.006843 0.000000 0.000000 0.000978 0.028348 
0.153470 0.048876 0.011730 0.006843 0.000000 0.000000 0.000000 0.026393 
0.153470 0.053763 0.012708 0.006843 0.000978 0.000000 0.000000 0.024438 
0.151515 0.058651 0.012708 0.006843 0.000978 0.000000 0.000000 0.021505 
0.152493 0.064516 0.014663 0.007820 0.001955 0.000000 0.000000 0.019550 
0.150538 0.069404 0.015640 0.006843 0.001955 0.000000 0.000000 0.017595 
0.146628 0.075269 0.017595 0.006843 0.001955 0.000000 0.000000 0.015640 
0.144673 0.081134 0.018573 0.006843 0.002933 0.000978 0.000000 0.014663 
0.141740 0.087977 0.020528 0.005865 0.002933 0.001955 0.000000 0.011730 
0.136852 0.092864 0.022483 0.006843 0.002933 0.001955 0.000000 0.010753 
0.132942 0.098729 0.024438 0.006843 0.002933 0.002933 0.000000 0.009775 
0.127077 0.102639 0.026393 0.006843 0.002933 0.002933 0.000000 0.008798 
0.122190 0.108504 0.030303 0.006843 0.003910 0.002933 0.000000 0.006843 
0.117302 0.113392 0.034213 0.006843 0.002933 0.003910 0.000000 0.005865 
0.109482 0.116325 0.036168 0.006843 0.002933 0.003910 0.000000 0.004888 
0.105572 0.121212 0.041056 0.006843 0.002933 0.004888 0.000000 0.003910 
0.098729 0.125122 0.043988 0.007820 0.001955 0.005865 0.000978 0.002933 
0.091887 0.128055 0.048876 0.007820 0.001955 0.004888 0.001955 0.001955 
0.086022 0.130987 0.053763 0.008798 0.001955 0.005865 0.001955 0.001955 
0.079179 0.130987 0.056696 0.009775 0.000978 0.005865 0.001955 0.000978 
0.075269 0.132942 0.061584 0.011730 0.000978 0.005865 0.002933 0.000978 
0.069404 0.132942 0.065494 0.013685 0.000000 0.005865 0.002933 0.000978 
0.063539 0.131965 0.072336 0.017595 0.000000 0.005865 0.004888 0.001955 
0.057674 0.130010 0.076246 0.019550 0.000000 0.005865 0.004888 0.000978 
0.052786 0.127077 0.080156 0.022483 0.000000 0.004888 0.004888 0.001955 
0.047898 0.125122 0.084066 0.025415 0.000000 0.004888 0.004888 0.001955 
0.043011 0.122190 0.088954 0.029326 0.000000 0.003910 0.005865 0.001955 
0.038123 0.117302 0.093842 0.033236 0.000000 0.003910 0.005865 0.001955 
0.034213 0.112414 0.096774 0.037146 0.000000 0.002933 0.005865 0.002933 
0.032258 0.107527 0.099707 0.041056 0.000000 0.001955 0.005865 0.002933 
0.029326 0.102639 0.102639 0.044966 0.000000 0.001955 0.004888 0.003910 
0.026393 0.096774 0.105572 0.050831 0.000978 0.000978 0.004888 0.003910 
0.024438 0.090909 0.106549 0.055718 0.001955 0.000978 0.004888 0.003910 
0.023460 0.084066 0.107527 0.059629 0.002933 0.000000 0.003910 0.003910 
0.021505 0.079179 0.110459 0.065494 0.004888 0.000000 0.003910 0.004888 
0.018573 0.074291 0.109482 0.070381 0.005865 0.000000 0.002933 0.004888 
0.018573 0.069404 0.109482 0.076246 0.006843 0.000000 0.001955 0.004888 
0.016618 0.064516 0.109482 0.082111 0.008798 0.000000 0.001955 0.004888 
0.015640 0.059629 0.107527 0.086999 0.010753 0.000000 0.000978 0.003910 
0.014663 0.054741 0.106549 0.093842 0.012708 0.000978 0.000978 0.003910 
0.013685 0.050831 0.103617 0.097752 0.014663 0.001955 0.000000 0.002933 
0.012708 0.046921 0.100684 0.103617 0.016618 0.002933 0.000000 0.001955 
0.011730 0.043011 0.097752 0.110459 0.018573 0.002933 0.000000 0.001955 
0.010753 0.039101 0.094819 0.114370 0.020528 0.002933 0.000978 0.000978 
0.009775 0.036168 0.091887 0.120235 0.022483 0.003910 0.000978 0.000978 
0.009775 0.033236 0.088954 0.126100 0.025415 0.005865 0.001955 0.000978 
0.008798 0.031281 0.086022 0.128055 0.027370 0.006843 0.002933 0.000000 
TURN 10
0.006843 0.022483 0.075269 0.124145 0.028348 0.001955 0.002933 0.004888 
0.007820 0.020528 0.069404 0.128055 0.032258 0.002933 0.001955 0.003910 
0.006843 0.018573 0.065494 0.130987 0.035191 0.003910 0.000978 0.003910 
0.006843 0.017595 0.061584 0.133920 0.039101 0.004888 0.000978 0.002933 
0.006843 0.015640 0.057674 0.133920 0.042033 0.005865 0.000978 0.002933 
0.006843 0.015640 0.054741 0.135875 0.045943 0.006843 0.001955 0.001955 
0.005865 0.014663 0.051808 0.136852 0.048876 0.008798 0.002933 0.000978 
0.004888 0.013685 0.048876 0.135875 0.052786 0.009775 0.002933 0.000000 
0.003910 0.012708 0.045943 0.134897 0.055718 0.011730 0.003910 0.000000 
0.002933 0.011730 0.043011 0.133920 0.059629 0.012708 0.004888 0.000000 
0.001955 0.009775 0.041056 0.133920 0.064516 0.013685 0.005865 0.000978 
0.001955 0.008798 0.037146 0.131965 0.069404 0.014663 0.005865 0.000978 
0.000000 0.006843 0.035191 0.130987 0.073314 0.015640 0.006843 0.001955 
0.000000 0.004888 0.032258 0.129032 0.077224 0.015640 0.007820 0.002933 
0.000000 0.002933 0.030303 0.126100 0.082111 0.016618 0.007820 0.003910 
0.000000 0.001955 0.027370 0.123167 0.086022 0.017595 0.006843 0.004888 
0.000000 0.000978 0.025415 0.120235 0.090909 0.018573 0.006843 0.005865 
0.000978 0.000000 0.022483 0.116325 0.096774 0.019550 0.006843 0.005865 
0.000978 0.000000 0.019550 0.111437 0.099707 0.020528 0.004888 0.005865 
0.001955 0.000000 0.016618 0.106549 0.103617 0.023460 0.003910 0.006843 
0.003910 0.000000 0.014663 0.101662 0.108504 0.027370 0.002933 0.005865 
0.003910 0.000000 0.011730 0.094819 0.111437 0.030303 0.002933 0.005865 
0.004888 0.000978 0.009775 0.088954 0.113392 0.035191 0.000978 0.004888 
0.004888 0.000978 0.007820 0.082111 0.114370 0.038123 0.000000 0.003910 
0.004888 0.002933 0.007820 0.075269 0.115347 0.043011 0.000978 0.002933 
0.004888 0.001955 0.006843 0.070381 0.115347 0.046921 0.001955 0.002933 
0.003910 0.002933 0.006843 0.064516 0.113392 0.051808 0.003910 0.001955 
0.003910 0.002933 0.006843 0.058651 0.112414 0.055718 0.004888 0.000978 
0.002933 0.002933 0.006843 0.052786 0.108504 0.059629 0.005865 0.000978 
0.002933 0.002933 0.006843 0.048876 0.105572 0.063539 0.006843 0.000978 
0.001955 0.001955 0.007820 0.045943 0.102639 0.067449 0.007820 0.001955 
0.000978 0.000978 0.006843 0.042033 0.098729 0.069404 0.008798 0.002933 
0.000000 0.000000 0.007820 0.040078 0.094819 0.073314 0.009775 0.003910 
0.000000 0.000000 0.006843 0.037146 0.090909 0.076246 0.010753 0.003910 
0.000000 0.000000 0.005865 0.034213 0.086999 0.078201 0.010753 0.004888 
0.000978 0.000000 0.005865 0.032258 0.084066 0.081134 0.010753 0.005865 
0.001955 0.000000 0.003910 0.029326 0.080156 0.083089 0.010753 0.006843 
0.002933 0.000000 0.002933 0.027370 0.077224 0.086022 0.010753 0.007820 
0.003910 0.000000 0.001955 0.024438 0.073314 0.088954 0.009775 0.006843 
0.003910 0.000000 0.000978 0.022483 0.069404 0.091887 0.010753 0.006843 
0.005865 0.000000 0.000000 0.018573 0.065494 0.094819 0.010753 0.005865 
0.004888 0.000978 0.000000 0.015640 0.059629 0.097752 0.011730 0.004888 
0.005865 0.000978 0.000000 0.012708 0.055718 0.098729 0.012708 0.003910 
0.006843 0.001955 0.000000 0.010753 0.051808 0.100684 0.015640 0.002933 
0.004888 0.002933 0.000978 0.007820 0.046921 0.101662 0.018573 0.001955 
0.004888 0.002933 0.001955 0.004888 0.042033 0.101662 0.020528 0.000978 
0.003910 0.002933 0.002933 0.004888 0.038123 0.101662 0.023460 0.000000 
0.002933 0.002933 0.002933 0.003910 0.033236 0.100684 0.026393 0.000978 
0.001955 0.002933 0.003910 0.003910 0.029326 0.099707 0.029326 0.000978 
0.000978 0.001955 0.004888 0.002933 0.024438 0.096774 0.033236 0.000978 
0.000000 0.001955 0.004888 0.004888 0.020528 0.093842 0.036168 0.002933 
0.000000 0.000000 0.004888 0.004888 0.019550 0.088954 0.040078 0.003910 
0.000000 0.000000 0.003910 0.004888 0.016618 0.086022 0.042033 0.004888 
0.000000 0.000000 0.003910 0.004888 0.015640 0.083089 0.045943 0.005865 
0.001955 0.000000 0.002933 0.005865 0.014663 0.078201 0.047898 0.005865 
0.002933 0.000000 0.001955 0.005865 0.013685 0.073314 0.050831 0.007820 
0.003910 0.000000 0.001955 0.004888 0.012708 0.070381 0.053763 0.007820 
0.003910 0.000000 0.000978 0.003910 0.011730 0.066471 0.056696 0.006843 
0.004888 0.000000 0.000000 0.002933 0.010753 0.062561 0.060606 0.006843 
0.005865 0.000978 0.000000 0.001955 0.009775 0.060606 0.062561 0.006843 
0.006843 0.001955 0.000000 0.000978 0.008798 0.056696 0.065494 0.005865 
0.006843 0.002933 0.000000 0.000000 0.007820 0.053763 0.071359 0.005865 
0.007820 0.002933 0.000000 0.000000 0.005865 0.049853 0.075269 0.005865 
0.006843 0.004888 0.001955 0.000000 0.003910 0.046921 0.080156 0.004888 
0.005865 0.004888 0.001955 0.000000 0.001955 0.043988 0.084066 0.003910 
0.005865 0.004888 0.002933 0.000000 0.000978 0.041056 0.087977 0.003910 
0.004888 0.005865 0.002933 0.000000 0.000000 0.038123 0.090909 0.004888 
0.003910 0.005865 0.003910 0.000000 0.000000 0.035191 0.094819 0.005865 
0.002933 0.005865 0.004888 0.000000 0.000000 0.031281 0.098729 0.007820 
0.002933 0.004888 0.004888 0.000000 0.000000 0.028348 0.101662 0.009775 
0.000000 0.004888 0.004888 0.000000 0.000000 0.025415 0.102639 0.011730 
0.000000 0.003910 0.005865 0.000978 0.000000 0.021505 0.105572 0.012708 
0.000000 0.002933 0.005865 0.001955 0.000000 0.019550 0.106549 0.015640 
0.000000 0.001955 0.004888 0.001955 0.000000 0.015640 0.106549 0.017595 
0.001955 0.000000 0.004888 0.002933 0.000000 0.012708 0.105572 0.020528 
0.001955 0.000000 0.004888 0.003910 0.000000 0.010753 0.104594 0.022483 
0.001955 0.000000 0.002933 0.003910 0.000000 0.009775 0.102639 0.024438 
0.003910 0.000978 0.001955 0.003910 0.000000 0.008798 0.100684 0.026393 
0.004888 0.000978 0.001955 0.002933 0.000000 0.008798 0.098729 0.028348 
0.005865 0.001955 0.000978 0.001955 0.000000 0.007820 0.094819 0.030303 
0.006843 0.002933 0.000000 0.000978 0.000000 0.007820 0.092864 0.032258 
0.007820 0.003910 0.000978 0.000000 0.000000 0.007820 0.089932 0.034213 
0.007820 0.003910 0.000978 0.000000 0.000000 0.007820 0.086999 0.037146 
0.006843 0.004888 0.001955 0.000000 0.000000 0.007820 0.084066 0.040078 
0.005865 0.005865 0.002933 0.000000 0.000000 0.006843 0.081134 0.041056 
0.004888 0.005865 0.003910 0.000000 0.000000 0.006843 0.079179 0.044966 
0.004888 0.005865 0.004888 0.000000 0.000000 0.005865 0.075269 0.048876 
0.003910 0.004888 0.005865 0.000000 0.000000 0.003910 0.072336 0.053763 
0.000978 0.004888 0.006843 0.000978 0.000000 0.002933 0.068426 0.058651 
0.000978 0.003910 0.006843 0.001955 0.000000 0.000978 0.064516 0.063539 
0.001955 0.002933 0.006843 0.002933 0.000000 0.000000 0.060606 0.068426 
0.002933 0.001955 0.006843 0.003910 0.000000 0.000000 0.056696 0.074291 
0.004888 0.000000 0.004888 0.003910 0.000000 0.000000 0.050831 0.079179 
0.006843 0.000000 0.004888 0.004888 0.000000 0.000000 0.045943 0.084066 
0.008798 0.000978 0.003910 0.004888 0.000000 0.000000 0.042033 0.087977 
0.011730 0.001955 0.001955 0.002933 0.000000 0.000000 0.036168 0.091887 
0.013685 0.002933 0.001955 0.001955 0.000000 0.000978 0.033236 0.094819 
0.014663 0.002933 0.001955 0.001955 0.000000 0.001955 0.030303 0.097752 
0.014663 0.003910 0.002933 0.000000 0.000000 0.001955 0.028348 0.099707 
0.016618 0.005865 0.003910 0.000000 0.000000 0.002933 0.027370 0.100684 
0.015640 0.005865 0.003910 0.000000 0.000000 0.002933 0.025415 0.101662 
0.016618 0.005865 0.005865 0.000000 0.000000 0.001955 0.025415 0.104594 
0.017595 0.005865 0.005865 0.000000 0.000000 0.000978 0.023460 0.107527 
0.016618 0.004888 0.006843 0.001955 0.000000 0.000000 0.021505 0.108504 
0.018573 0.003910 0.006843 0.002933 0.000000 0.000000 0.020528 0.111437 
0.021505 0.002933 0.006843 0.004888 0.000000 0.000000 0.017595 0.111437 
0.026393 0.000978 0.005865 0.005865 0.000000 0.000000 0.013685 0.113392 
0.029326 0.000978 0.004888 0.005865 0.000000 0.000000 0.011730 0.112414 
0.034213 0.001955 0.003910 0.006843 0.000000 0.000000 0.008798 0.111437 
0.038123 0.002933 0.002933 0.004888 0.000000 0.000000 0.006843 0.108504 
0.043011 0.003910 0.001955 0.004888 0.000978 0.000000 0.005865 0.105572 
0.046921 0.005865 0.000978 0.002933 0.000978 0.000000 0.004888 0.101662 
0.051808 0.006843 0.001955 0.002933 0.000978 0.001955 0.004888 0.098729 
0.055718 0.008798 0.002933 0.000978 0.000000 0.002933 0.004888 0.093842 
0.058651 0.009775 0.003910 0.000000 0.000000 0.002933 0.005865 0.088954 
0.061584 0.010753 0.004888 0.000000 0.000000 0.001955 0.006843 0.086022 
0.066471 0.010753 0.005865 0.000978 0.000000 0.001955 0.006843 0.082111 
0.069404 0.010753 0.006843 0.001955 0.000000 0.000000 0.006843 0.079179 
0.073314 0.010753 0.006843 0.002933 0.000000 0.000000 0.006843 0.075269 
0.079179 0.009775 0.006843 0.004888 0.000000 0.000000 0.004888 0.073314 
0.085044 0.010753 0.006843 0.004888 0.000000 0.000000 0.004888 0.069404 
0.091887 0.010753 0.005865 0.006843 0.000000 0.000000 0.002933 0.065494 
0.097752 0.011730 0.003910 0.006843 0.000000 0.000000 0.000978 0.061584 
0.104594 0.014663 0.003910 0.006843 0.001955 0.000000 0.000000 0.057674 
0.111437 0.018573 0.001955 0.005865 0.002933 0.000000 0.000000 0.052786 
0.116325 0.020528 0.001955 0.003910 0.002933 0.000978 0.000000 0.047898 
0.121212 0.024438 0.002933 0.002933 0.002933 0.001955 0.000000 0.043988 
0.124145 0.027370 0.003910 0.001955 0.001955 0.002933 0.000000 0.039101 
0.128055 0.031281 0.005865 0.000000 0.000978 0.003910 0.001955 0.035191 
0.130010 0.034213 0.006843 0.000000 0.000000 0.003910 0.001955 0.031281 
0.131965 0.037146 0.008798 0.000000 0.000000 0.002933 0.003910 0.029326 
0.133920 0.039101 0.009775 0.000978 0.000000 0.002933 0.003910 0.027370 
0.132942 0.042033 0.011730 0.001955 0.000000 0.000978 0.003910 0.025415 
0.133920 0.044966 0.012708 0.003910 0.000000 0.000000 0.003910 0.024438 
0.136852 0.047898 0.012708 0.005865 0.000000 0.000000 0.001955 0.023460 
0.135875 0.049853 0.013685 0.006843 0.000000 0.000000 0.000978 0.022483 
0.136852 0.053763 0.012708 0.006843 0.000978 0.000000 0.000000 0.020528 
0.135875 0.058651 0.013685 0.006843 0.000978 0.000000 0.000000 0.018573 
0.135875 0.064516 0.014663 0.005865 0.002933 0.000000 0.000000 0.015640 
0.134897 0.070381 0.014663 0.004888 0.002933 0.000978 0.000000 0.013685 
0.130987 0.076246 0.016618 0.003910 0.002933 0.002933 0.000000 0.010753 
0.128055 0.081134 0.019550 0.002933 0.002933 0.003910 0.000000 0.008798 
0.124145 0.086999 0.022483 0.001955 0.001955 0.004888 0.000978 0.007820 
0.118280 0.091887 0.025415 0.000978 0.000978 0.004888 0.001955 0.004888 
0.114370 0.095797 0.028348 0.001955 0.000000 0.005865 0.002933 0.005865 
0.107527 0.100684 0.032258 0.003910 0.000000 0.004888 0.003910 0.005865 
0.100684 0.103617 0.036168 0.005865 0.000000 0.003910 0.004888 0.005865 
0.094819 0.105572 0.040078 0.008798 0.000000 0.002933 0.004888 0.005865 
0.087977 0.107527 0.043011 0.010753 0.000000 0.000978 0.003910 0.005865 
0.084066 0.109482 0.046921 0.012708 0.000000 0.000978 0.002933 0.006843 
0.079179 0.110459 0.048876 0.015640 0.000000 0.000000 0.001955 0.006843 
0.076246 0.112414 0.050831 0.016618 0.000978 0.000000 0.000000 0.006843 
0.071359 0.113392 0.053763 0.018573 0.001955 0.000978 0.000000 0.005865 
0.067449 0.113392 0.056696 0.018573 0.002933 0.000978 0.000000 0.004888 
0.062561 0.114370 0.060606 0.018573 0.003910 0.002933 0.000000 0.002933 
0.059629 0.115347 0.063539 0.020528 0.003910 0.003910 0.000000 0.001955 
0.053763 0.114370 0.068426 0.020528 0.002933 0.004888 0.000000 0.000978 
0.049853 0.113392 0.072336 0.021505 0.002933 0.005865 0.000978 0.000000 
0.044966 0.111437 0.077224 0.023460 0.001955 0.005865 0.002933 0.000000 
0.041056 0.108504 0.081134 0.026393 0.000978 0.005865 0.003910 0.000000 
0.037146 0.105572 0.085044 0.030303 0.000000 0.005865 0.004888 0.000978 
0.031281 0.100684 0.088954 0.035191 0.000000 0.004888 0.004888 0.000978 
0.027370 0.095797 0.091887 0.039101 0.000000 0.003910 0.005865 0.001955 
0.025415 0.089932 0.094819 0.044966 0.000000 0.001955 0.005865 0.003910 
0.022483 0.084066 0.097752 0.050831 0.001955 0.001955 0.004888 0.003910 
0.020528 0.078201 0.098729 0.055718 0.002933 0.000000 0.004888 0.003910 
0.020528 0.072336 0.098729 0.060606 0.003910 0.000000 0.003910 0.004888 
0.018573 0.067449 0.097752 0.064516 0.004888 0.000000 0.001955 0.004888 
0.018573 0.063539 0.099707 0.070381 0.006843 0.000000 0.001955 0.004888 
0.016618 0.060606 0.098729 0.074291 0.008798 0.000978 0.000978 0.003910 
0.016618 0.056696 0.096774 0.078201 0.010753 0.001955 0.000000 0.002933 
0.015640 0.053763 0.094819 0.082111 0.011730 0.002933 0.000000 0.000978 
0.014663 0.048876 0.093842 0.087977 0.013685 0.003910 0.000000 0.000978 
0.012708 0.045943 0.092864 0.093842 0.014663 0.004888 0.001955 0.000978 
0.011730 0.043011 0.090909 0.096774 0.015640 0.005865 0.001955 0.000000 
0.008798 0.039101 0.087977 0.100684 0.016618 0.005865 0.002933 0.000000 
0.007820 0.037146 0.086999 0.105572 0.017595 0.006843 0.003910 0.000000 
0.005865 0.033236 0.084066 0.111437 0.019550 0.006843 0.004888 0.000000 
0.004888 0.029326 0.081134 0.115347 0.021505 0.006843 0.005865 0.000000 
0.003910 0.026393 0.079179 0.122190 0.023460 0.005865 0.006843 0.000978 
TURN 11
0.008798 0.024438 0.068426 0.107527 0.024438 0.003910 0.000978 0.001955 
0.007820 0.023460 0.066471 0.108504 0.025415 0.004888 0.001955 0.000978 
0.006843 0.021505 0.063539 0.112414 0.029326 0.005865 0.001955 0.000978 
0.005865 0.020528 0.060606 0.113392 0.030303 0.006843 0.002933 0.000000 
0.003910 0.018573 0.057674 0.114370 0.032258 0.007820 0.003910 0.000000 
0.003910 0.017595 0.055718 0.116325 0.035191 0.008798 0.004888 0.000000 
0.002933 0.014663 0.052786 0.119257 0.038123 0.008798 0.004888 0.000978 
0.001955 0.013685 0.049853 0.119257 0.040078 0.009775 0.005865 0.000978 
0.000978 0.011730 0.046921 0.121212 0.043011 0.008798 0.005865 0.001955 
0.000000 0.009775 0.044966 0.122190 0.045943 0.008798 0.006843 0.001955 
0.000000 0.007820 0.042033 0.123167 0.050831 0.008798 0.006843 0.002933 
0.000000 0.005865 0.039101 0.122190 0.054741 0.008798 0.006843 0.003910 
0.000000 0.003910 0.036168 0.121212 0.058651 0.009775 0.006843 0.004888 
0.000000 0.002933 0.033236 0.121212 0.063539 0.009775 0.006843 0.004888 
0.000978 0.000978 0.029326 0.118280 0.068426 0.010753 0.005865 0.004888 
0.001955 0.000000 0.026393 0.117302 0.073314 0.010753 0.004888 0.005865 
0.001955 0.000000 0.023460 0.114370 0.078201 0.012708 0.004888 0.006843 
0.002933 0.000978 0.020528 0.110459 0.083089 0.015640 0.002933 0.005865 
0.002933 0.000000 0.018573 0.106549 0.086022 0.017595 0.002933 0.005865 
0.003910 0.000000 0.015640 0.101662 0.088954 0.019550 0.001955 0.005865 
0.004888 0.000978 0.013685 0.096774 0.092864 0.022483 0.000000 0.004888 
0.004888 0.000978 0.011730 0.092864 0.095797 0.025415 0.000000 0.004888 
0.004888 0.001955 0.009775 0.086999 0.097752 0.028348 0.000000 0.002933 
0.004888 0.001955 0.009775 0.082111 0.099707 0.031281 0.000978 0.002933 
0.004888 0.001955 0.008798 0.076246 0.100684 0.034213 0.000978 0.002933 
0.004888 0.002933 0.008798 0.070381 0.100684 0.038123 0.002933 0.000978 
0.003910 0.002933 0.007820 0.065494 0.100684 0.041056 0.002933 0.000978 
0.002933 0.002933 0.007820 0.058651 0.098729 0.044966 0.003910 0.000000 
0.002933 0.002933 0.007820 0.054741 0.097752 0.047898 0.004888 0.000000 
0.001955 0.002933 0.007820 0.051808 0.095797 0.051808 0.005865 0.000978 
0.000978 0.001955 0.007820 0.046921 0.092864 0.054741 0.006843 0.000978 
0.000978 0.000978 0.007820 0.043011 0.089932 0.058651 0.007820 0.001955 
0.000000 0.000000 0.006843 0.040078 0.086999 0.061584 0.008798 0.002933 
0.000000 0.000000 0.006843 0.037146 0.084066 0.062561 0.008798 0.002933 
0.000000 0.000000 0.006843 0.035191 0.081134 0.067449 0.009775 0.003910 
0.000000 0.000000 0.005865 0.032258 0.077224 0.068426 0.009775 0.004888 
0.000978 0.000000 0.005865 0.030303 0.075269 0.070381 0.010753 0.005865 
0.001955 0.000000 0.003910 0.028348 0.072336 0.073314 0.009775 0.006843 
0.001955 0.000000 0.002933 0.025415 0.069404 0.075269 0.009775 0.005865 
0.001955 0.000000 0.001955 0.023460 0.065494 0.078201 0.009775 0.006843 
0.003910 0.000000 0.000978 0.021505 0.063539 0.080156 0.009775 0.006843 
0.003910 0.000000 0.000000 0.018573 0.058651 0.082111 0.009775 0.005865 
0.004888 0.000000 0.000000 0.015640 0.055718 0.085044 0.009775 0.005865 
0.004888 0.000978 0.000000 0.012708 0.051808 0.086999 0.010753 0.004888 
0.005865 0.000978 0.000000 0.010753 0.047898 0.087977 0.012708 0.003910 
0.005865 0.001955 0.000000 0.008798 0.043988 0.088954 0.015640 0.002933 
0.004888 0.002933 0.000000 0.005865 0.040078 0.089932 0.016618 0.001955 
0.005865 0.002933 0.000978 0.004888 0.036168 0.090909 0.020528 0.000978 
0.004888 0.002933 0.001955 0.002933 0.032258 0.089932 0.022483 0.000978 
0.002933 0.002933 0.001955 0.001955 0.028348 0.087977 0.025415 0.000000 
0.002933 0.002933 0.002933 0.001955 0.024438 0.087977 0.028348 0.000978 
0.001955 0.002933 0.003910 0.001955 0.021505 0.086022 0.031281 0.000978 
0.000978 0.001955 0.003910 0.001955 0.017595 0.083089 0.035191 0.001955 
0.000000 0.000978 0.004888 0.001955 0.014663 0.079179 0.038123 0.002933 
0.000000 0.000978 0.003910 0.001955 0.012708 0.076246 0.041056 0.002933 
0.000000 0.000000 0.003910 0.002933 0.010753 0.072336 0.043988 0.003910 
0.000000 0.000000 0.003910 0.003910 0.010753 0.067449 0.047898 0.004888 
0.000000 0.000000 0.002933 0.003910 0.008798 0.063539 0.049853 0.005865 
0.001955 0.000000 0.001955 0.003910 0.008798 0.059629 0.051808 0.006843 
0.001955 0.000000 0.000978 0.003910 0.008798 0.055718 0.054741 0.006843 
0.002933 0.000000 0.000978 0.002933 0.007820 0.052786 0.057674 0.007820 
0.003910 0.000000 0.000978 0.003910 0.007820 0.049853 0.060606 0.007820 
0.005865 0.000978 0.000000 0.001955 0.007820 0.047898 0.062561 0.006843 
0.005865 0.000978 0.000000 0.001955 0.005865 0.044966 0.064516 0.007820 
0.006843 0.000978 0.000000 0.000000 0.005865 0.042033 0.068426 0.006843 
0.006843 0.002933 0.000000 0.000000 0.004888 0.041056 0.071359 0.005865 
0.006843 0.002933 0.000000 0.000000 0.003910 0.038123 0.074291 0.005865 
0.005865 0.004888 0.000978 0.000000 0.001955 0.036168 0.078201 0.005865 
0.005865 0.004888 0.000978 0.000000 0.000978 0.033236 0.081134 0.005865 
0.005865 0.004888 0.001955 0.000000 0.000000 0.031281 0.084066 0.005865 
0.003910 0.004888 0.002933 0.000000 0.000000 0.028348 0.086999 0.005865 
0.003910 0.005865 0.002933 0.000000 0.000000 0.025415 0.088954 0.007820 
0.002933 0.005865 0.003910 0.000000 0.000000 0.023460 0.091887 0.009775 
0.001955 0.004888 0.004888 0.000000 0.000000 0.020528 0.093842 0.010753 
0.000000 0.004888 0.004888 0.000000 0.000000 0.018573 0.094819 0.013685 
0.000000 0.003910 0.005865 0.000000 0.000000 0.015640 0.094819 0.015640 
0.000000 0.002933 0.005865 0.000000 0.000000 0.012708 0.094819 0.016618 
0.000000 0.002933 0.005865 0.001955 0.000000 0.010753 0.094819 0.020528 
0.000000 0.001955 0.004888 0.001955 0.000000 0.008798 0.092864 0.021505 
0.000978 0.001955 0.004888 0.002933 0.000000 0.006843 0.090909 0.024438 
0.002933 0.000000 0.003910 0.002933 0.000000 0.004888 0.087977 0.028348 
0.003910 0.000000 0.002933 0.003910 0.000000 0.004888 0.085044 0.031281 
0.003910 0.000000 0.001955 0.003910 0.000000 0.003910 0.082111 0.033236 
0.004888 0.000978 0.000978 0.002933 0.000000 0.004888 0.079179 0.035191 
0.005865 0.000978 0.000978 0.001955 0.000000 0.003910 0.075269 0.038123 
0.006843 0.001955 0.000000 0.000978 0.000000 0.003910 0.071359 0.040078 
0.006843 0.002933 0.000000 0.000000 0.000000 0.003910 0.068426 0.042033 
0.007820 0.002933 0.000978 0.000000 0.000000 0.004888 0.065494 0.044966 
0.006843 0.003910 0.001955 0.000000 0.000000 0.004888 0.062561 0.047898 
0.006843 0.004888 0.001955 0.000000 0.000000 0.004888 0.058651 0.050831 
0.006843 0.005865 0.002933 0.000000 0.000000 0.004888 0.056696 0.052786 
0.005865 0.005865 0.003910 0.000000 0.000000 0.003910 0.052786 0.055718 
0.003910 0.005865 0.004888 0.000000 0.000000 0.002933 0.050831 0.060606 
0.004888 0.005865 0.005865 0.000000 0.000000 0.001955 0.047898 0.065494 
0.002933 0.004888 0.005865 0.000000 0.000000 0.000978 0.044966 0.069404 
0.002933 0.003910 0.006843 0.001955 0.000000 0.000000 0.043011 0.075269 
0.003910 0.002933 0.006843 0.001955 0.000000 0.000000 0.039101 0.078201 
0.004888 0.001955 0.006843 0.002933 0.000000 0.000000 0.036168 0.082111 
0.006843 0.001955 0.005865 0.003910 0.000000 0.000000 0.033236 0.086999 
0.009775 0.000000 0.004888 0.004888 0.000000 0.000000 0.028348 0.090909 
0.010753 0.000000 0.004888 0.004888 0.000000 0.000000 0.025415 0.091887 
0.013685 0.000000 0.003910 0.004888 0.000000 0.000000 0.022483 0.095797 
0.016618 0.000978 0.002933 0.003910 0.000000 0.000000 0.019550 0.096774 
0.019550 0.002933 0.000978 0.002933 0.000000 0.000000 0.015640 0.097752 
0.021505 0.002933 0.000978 0.002933 0.000000 0.000000 0.013685 0.097752 
0.023460 0.003910 0.000978 0.000978 0.000000 0.000000 0.012708 0.096774 
0.026393 0.004888 0.001955 0.000978 0.000000 0.000978 0.011730 0.097752 
0.026393 0.005865 0.002933 0.000000 0.000000 0.001955 0.011730 0.095797 
0.029326 0.006843 0.003910 0.000000 0.000000 0.001955 0.011730 0.094819 
0.030303 0.006843 0.004888 0.000000 0.000000 0.001955 0.011730 0.092864 
0.032258 0.006843 0.005865 0.000978 0.000000 0.000978 0.011730 0.092864 
0.034213 0.006843 0.005865 0.000978 0.000000 0.000000 0.010753 0.091887 
0.036168 0.005865 0.005865 0.002933 0.000000 0.000000 0.009775 0.089932 
0.039101 0.004888 0.006843 0.001955 0.000000 0.000000 0.008798 0.086999 
0.043988 0.004888 0.006843 0.004888 0.000000 0.000000 0.007820 0.086022 
0.047898 0.003910 0.005865 0.005865 0.000000 0.000000 0.005865 0.084066 
0.052786 0.003910 0.004888 0.005865 0.000000 0.000000 0.004888 0.081134 
0.058651 0.004888 0.003910 0.006843 0.000000 0.000000 0.002933 0.078201 
0.065494 0.006843 0.002933 0.005865 0.000978 0.000000 0.000978 0.074291 
0.069404 0.007820 0.001955 0.005865 0.001955 0.000000 0.000000 0.070381 
0.076246 0.010753 0.000000 0.003910 0.001955 0.000000 0.000000 0.064516 
0.080156 0.011730 0.000978 0.002933 0.001955 0.000000 0.000000 0.059629 
0.085044 0.013685 0.001955 0.001955 0.001955 0.001955 0.000000 0.055718 
0.088954 0.015640 0.002933 0.000978 0.000978 0.001955 0.000978 0.050831 
0.094819 0.018573 0.003910 0.000000 0.000000 0.002933 0.001955 0.045943 
0.098729 0.020528 0.004888 0.000000 0.000000 0.002933 0.001955 0.042033 
0.099707 0.022483 0.004888 0.000000 0.000000 0.001955 0.002933 0.039101 
0.102639 0.023460 0.006843 0.000978 0.000000 0.001955 0.003910 0.038123 
0.104594 0.024438 0.007820 0.001955 0.000000 0.000000 0.003910 0.036168 
0.107527 0.025415 0.008798 0.003910 0.000000 0.000000 0.002933 0.034213 
0.111437 0.027370 0.008798 0.003910 0.000000 0.000000 0.002933 0.031281 
0.113392 0.029326 0.008798 0.004888 0.000000 0.000000 0.001955 0.029326 
0.116325 0.030303 0.007820 0.005865 0.000000 0.000000 0.000000 0.027370 
0.119257 0.034213 0.007820 0.006843 0.000000 0.000000 0.000000 0.025415 
0.120235 0.038123 0.007820 0.005865 0.000978 0.000000 0.000000 0.022483 
0.123167 0.042033 0.006843 0.004888 0.001955 0.000000 0.000000 0.019550 
0.123167 0.046921 0.006843 0.003910 0.001955 0.000000 0.000000 0.017595 
0.122190 0.050831 0.007820 0.002933 0.002933 0.000978 0.000000 0.014663 
0.123167 0.055718 0.009775 0.001955 0.002933 0.001955 0.000000 0.012708 
0.120235 0.060606 0.011730 0.000000 0.001955 0.003910 0.000000 0.009775 
0.118280 0.065494 0.014663 0.000000 0.000978 0.003910 0.000000 0.007820 
0.114370 0.070381 0.017595 0.000000 0.000000 0.003910 0.000978 0.006843 
0.109482 0.073314 0.019550 0.000000 0.000000 0.003910 0.001955 0.005865 
0.105572 0.077224 0.022483 0.000978 0.000000 0.002933 0.001955 0.006843 
0.099707 0.080156 0.025415 0.002933 0.000000 0.001955 0.002933 0.006843 
0.094819 0.082111 0.028348 0.004888 0.000000 0.000000 0.002933 0.006843 
0.091887 0.084066 0.030303 0.006843 0.000000 0.000000 0.001955 0.006843 
0.088954 0.086022 0.032258 0.008798 0.000000 0.000000 0.000978 0.006843 
0.086022 0.086999 0.033236 0.009775 0.000000 0.000000 0.000000 0.006843 
0.082111 0.089932 0.035191 0.011730 0.000000 0.000000 0.000000 0.006843 
0.078201 0.092864 0.037146 0.011730 0.000978 0.000000 0.000000 0.005865 
0.074291 0.095797 0.038123 0.010753 0.001955 0.000978 0.000000 0.002933 
0.071359 0.097752 0.041056 0.011730 0.002933 0.000978 0.000000 0.001955 
0.067449 0.100684 0.044966 0.010753 0.001955 0.002933 0.000000 0.000000 
0.062561 0.101662 0.047898 0.010753 0.001955 0.003910 0.000000 0.000000 
0.056696 0.102639 0.053763 0.010753 0.000000 0.004888 0.000000 0.000000 
0.051808 0.102639 0.056696 0.011730 0.000000 0.004888 0.000978 0.000000 
0.044966 0.100684 0.061584 0.014663 0.000000 0.004888 0.002933 0.000000 
0.040078 0.097752 0.066471 0.017595 0.000000 0.002933 0.002933 0.000000 
0.034213 0.093842 0.070381 0.022483 0.000000 0.000978 0.003910 0.000000 
0.032258 0.090909 0.073314 0.026393 0.000000 0.000000 0.003910 0.001955 
0.029326 0.086022 0.075269 0.030303 0.000000 0.000000 0.002933 0.001955 
0.028348 0.082111 0.077224 0.034213 0.000000 0.000000 0.001955 0.002933 
0.027370 0.078201 0.078201 0.037146 0.000000 0.000000 0.000000 0.002933 
0.025415 0.075269 0.079179 0.041056 0.001955 0.000000 0.000000 0.002933 
0.025415 0.073314 0.080156 0.043011 0.003910 0.000000 0.000000 0.000978 
0.022483 0.070381 0.079179 0.045943 0.004888 0.000000 0.000000 0.000000 
0.021505 0.068426 0.081134 0.046921 0.004888 0.001955 0.000000 0.000000 
0.019550 0.065494 0.083089 0.049853 0.004888 0.002933 0.000000 0.000000 
0.015640 0.061584 0.083089 0.050831 0.002933 0.003910 0.000000 0.000000 
0.011730 0.057674 0.086022 0.056696 0.000978 0.003910 0.002933 0.000000 
0.010753 0.053763 0.085044 0.061584 0.000978 0.003910 0.002933 0.000000 
0.006843 0.048876 0.086022 0.067449 0.000000 0.002933 0.004888 0.000000 
0.005865 0.043988 0.086022 0.074291 0.001955 0.000978 0.005865 0.000978 
0.005865 0.038123 0.085044 0.082111 0.006843 0.000000 0.004888 0.002933 
0.004888 0.033236 0.082111 0.086022 0.008798 0.000000 0.003910 0.002933 
0.005865 0.029326 0.078201 0.092864 0.012708 0.000000 0.002933 0.003910 
0.005865 0.026393 0.075269 0.096774 0.016618 0.000000 0.000978 0.003910 
0.006843 0.025415 0.071359 0.100684 0.019550 0.000978 0.000000 0.002933 
0.006843 0.024438 0.067449 0.103617 0.022483 0.002933 0.000000 0.001955 
TURN 12
0.004888 0.023460 0.059629 0.086999 0.016618 0.004888 0.001955 0.000000 
0.002933 0.021505 0.058651 0.088954 0.016618 0.004888 0.001955 0.000000 
0.000978 0.019550 0.055718 0.092864 0.017595 0.004888 0.003910 0.000000 
0.000000 0.016618 0.054741 0.096774 0.018573 0.003910 0.004888 0.000000 
0.000000 0.011730 0.051808 0.100684 0.021505 0.002933 0.005865 0.000978 
0.000000 0.008798 0.049853 0.103617 0.026393 0.001955 0.005865 0.001955 
0.000000 0.005865 0.044966 0.107527 0.032258 0.000000 0.004888 0.003910 
0.000978 0.002933 0.042033 0.108504 0.036168 0.000000 0.003910 0.004888 
0.000978 0.002933 0.037146 0.108504 0.040078 0.000000 0.000978 0.003910 
0.002933 0.003910 0.034213 0.108504 0.044966 0.002933 0.000000 0.003910 
0.002933 0.003910 0.029326 0.107527 0.049853 0.005865 0.000000 0.002933 
0.003910 0.004888 0.026393 0.103617 0.053763 0.008798 0.000000 0.000978 
0.003910 0.005865 0.024438 0.100684 0.056696 0.010753 0.000000 0.000000 
0.002933 0.005865 0.023460 0.097752 0.059629 0.013685 0.000978 0.000000 
0.001955 0.004888 0.022483 0.094819 0.061584 0.014663 0.001955 0.000000 
0.000000 0.004888 0.021505 0.091887 0.063539 0.016618 0.002933 0.000000 
0.000000 0.002933 0.020528 0.089932 0.064516 0.016618 0.004888 0.000000 
0.000000 0.001955 0.020528 0.088954 0.065494 0.017595 0.005865 0.000978 
0.000000 0.000000 0.018573 0.086999 0.069404 0.017595 0.005865 0.001955 
0.000000 0.000000 0.016618 0.084066 0.072336 0.017595 0.005865 0.002933 
0.000000 0.000000 0.014663 0.082111 0.076246 0.018573 0.004888 0.004888 
0.000978 0.000000 0.011730 0.079179 0.080156 0.019550 0.002933 0.005865 
0.000978 0.000000 0.008798 0.074291 0.082111 0.022483 0.000978 0.004888 
0.003910 0.000000 0.006843 0.069404 0.085044 0.027370 0.000000 0.004888 
0.002933 0.000000 0.003910 0.064516 0.085044 0.030303 0.000000 0.003910 
0.003910 0.000978 0.004888 0.057674 0.086022 0.035191 0.000000 0.000978 
0.003910 0.001955 0.003910 0.052786 0.086022 0.039101 0.000000 0.000978 
0.001955 0.001955 0.004888 0.046921 0.083089 0.042033 0.001955 0.000000 
0.001955 0.001955 0.005865 0.043011 0.082111 0.045943 0.003910 0.000000 
0.000000 0.001955 0.005865 0.040078 0.078201 0.047898 0.004888 0.000000 
0.000000 0.000000 0.006843 0.038123 0.076246 0.050831 0.006843 0.000978 
0.000000 0.000000 0.006843 0.036168 0.072336 0.052786 0.007820 0.001955 
0.000000 0.000000 0.005865 0.033236 0.070381 0.053763 0.007820 0.002933 
0.000000 0.000000 0.004888 0.031281 0.069404 0.056696 0.008798 0.004888 
0.000000 0.000000 0.003910 0.029326 0.066471 0.057674 0.007820 0.005865 
0.000978 0.000000 0.001955 0.026393 0.064516 0.059629 0.006843 0.005865 
0.002933 0.000000 0.000000 0.024438 0.062561 0.062561 0.005865 0.006843 
0.003910 0.000000 0.000000 0.021505 0.060606 0.064516 0.005865 0.005865 
0.004888 0.000000 0.000000 0.017595 0.057674 0.068426 0.004888 0.003910 
0.005865 0.000000 0.000000 0.015640 0.054741 0.072336 0.005865 0.003910 
0.004888 0.000978 0.000000 0.011730 0.050831 0.074291 0.007820 0.001955 
0.004888 0.001955 0.000000 0.009775 0.047898 0.076246 0.009775 0.001955 
0.003910 0.001955 0.000978 0.006843 0.042033 0.077224 0.012708 0.000000 
0.002933 0.002933 0.001955 0.004888 0.037146 0.079179 0.014663 0.000000 
0.001955 0.001955 0.002933 0.005865 0.033236 0.078201 0.017595 0.000000 
0.000000 0.000978 0.003910 0.005865 0.029326 0.077224 0.020528 0.000978 
0.000000 0.000000 0.003910 0.005865 0.025415 0.076246 0.022483 0.002933 
0.000000 0.000000 0.002933 0.006843 0.024438 0.074291 0.023460 0.003910 
0.000000 0.000000 0.002933 0.006843 0.022483 0.072336 0.025415 0.004888 
0.000978 0.000000 0.002933 0.005865 0.021505 0.069404 0.027370 0.005865 
0.000978 0.000000 0.000978 0.005865 0.019550 0.067449 0.028348 0.006843 
0.003910 0.000000 0.000000 0.004888 0.019550 0.066471 0.029326 0.006843 
0.004888 0.000000 0.000000 0.003910 0.017595 0.064516 0.031281 0.005865 
0.003910 0.000000 0.000000 0.001955 0.015640 0.062561 0.032258 0.003910 
0.005865 0.000978 0.000000 0.000000 0.014663 0.061584 0.035191 0.002933 
0.005865 0.002933 0.000000 0.000000 0.011730 0.059629 0.039101 0.002933 
0.004888 0.002933 0.000000 0.000000 0.008798 0.056696 0.043011 0.000978 
0.003910 0.003910 0.001955 0.000000 0.004888 0.054741 0.047898 0.000000 
0.002933 0.003910 0.002933 0.000000 0.003910 0.051808 0.050831 0.000000 
0.000978 0.002933 0.003910 0.000000 0.000978 0.047898 0.055718 0.000978 
0.000000 0.001955 0.003910 0.000000 0.000000 0.043011 0.059629 0.003910 
0.000000 0.000978 0.004888 0.000978 0.000000 0.038123 0.063539 0.005865 
0.000000 0.000000 0.003910 0.001955 0.000000 0.035191 0.065494 0.006843 
0.000978 0.000000 0.002933 0.002933 0.000978 0.030303 0.067449 0.008798 
0.000978 0.000000 0.001955 0.001955 0.000978 0.027370 0.068426 0.008798 
0.001955 0.000000 0.000978 0.001955 0.000978 0.026393 0.069404 0.009775 
0.003910 0.000000 0.000000 0.001955 0.001955 0.024438 0.071359 0.010753 
0.004888 0.000978 0.000000 0.000000 0.001955 0.023460 0.071359 0.009775 
0.005865 0.001955 0.000000 0.000000 0.001955 0.022483 0.073314 0.009775 
0.005865 0.002933 0.000000 0.000000 0.000978 0.021505 0.073314 0.009775 
0.004888 0.003910 0.000978 0.000000 0.000000 0.020528 0.076246 0.009775 
0.004888 0.004888 0.001955 0.000000 0.000000 0.019550 0.078201 0.009775 
0.003910 0.005865 0.002933 0.000000 0.000000 0.017595 0.079179 0.009775 
0.002933 0.005865 0.003910 0.000000 0.000000 0.015640 0.080156 0.011730 
0.001955 0.005865 0.003910 0.000000 0.000000 0.013685 0.080156 0.013685 
0.000000 0.004888 0.004888 0.000000 0.000000 0.011730 0.080156 0.015640 
0.000000 0.002933 0.004888 0.000000 0.000000 0.008798 0.080156 0.018573 
0.000000 0.002933 0.005865 0.000978 0.000000 0.006843 0.079179 0.021505 
0.000000 0.001955 0.004888 0.001955 0.000000 0.004888 0.076246 0.024438 
0.000978 0.000000 0.003910 0.002933 0.000000 0.002933 0.074291 0.027370 
0.000978 0.000000 0.002933 0.002933 0.000000 0.001955 0.071359 0.029326 
0.002933 0.000000 0.001955 0.003910 0.000000 0.001955 0.068426 0.032258 
0.004888 0.000978 0.000978 0.002933 0.000000 0.002933 0.065494 0.034213 
0.005865 0.001955 0.000000 0.000978 0.000000 0.002933 0.059629 0.035191 
0.006843 0.002933 0.000000 0.000978 0.000000 0.003910 0.057674 0.038123 
0.006843 0.002933 0.000000 0.000000 0.000000 0.003910 0.054741 0.039101 
0.006843 0.004888 0.001955 0.000000 0.000000 0.004888 0.053763 0.042033 
0.005865 0.005865 0.002933 0.000000 0.000000 0.004888 0.051808 0.043988 
0.004888 0.005865 0.003910 0.000000 0.000000 0.003910 0.048876 0.045943 
0.003910 0.005865 0.003910 0.000000 0.000000 0.002933 0.047898 0.049853 
0.002933 0.004888 0.005865 0.000000 0.000000 0.001955 0.045943 0.053763 
0.000978 0.003910 0.006843 0.000000 0.000000 0.000000 0.043011 0.057674 
0.001955 0.003910 0.006843 0.001955 0.000000 0.000000 0.040078 0.062561 
0.001955 0.001955 0.006843 0.002933 0.000000 0.000000 0.037146 0.065494 
0.005865 0.000000 0.005865 0.004888 0.000000 0.000000 0.033236 0.070381 
0.006843 0.000000 0.003910 0.004888 0.000000 0.000000 0.028348 0.073314 
0.007820 0.000000 0.003910 0.003910 0.000000 0.000000 0.025415 0.075269 
0.010753 0.000978 0.002933 0.004888 0.000000 0.000000 0.022483 0.078201 
0.013685 0.001955 0.001955 0.002933 0.000000 0.000000 0.018573 0.080156 
0.014663 0.002933 0.000978 0.001955 0.000000 0.000000 0.016618 0.080156 
0.016618 0.003910 0.001955 0.000978 0.000000 0.000978 0.015640 0.081134 
0.018573 0.004888 0.002933 0.000000 0.000000 0.001955 0.015640 0.081134 
0.018573 0.005865 0.002933 0.000000 0.000000 0.001955 0.014663 0.080156 
0.020528 0.005865 0.003910 0.000000 0.000000 0.001955 0.014663 0.081134 
0.019550 0.005865 0.004888 0.000000 0.000000 0.001955 0.012708 0.080156 
0.020528 0.005865 0.005865 0.000000 0.000000 0.000978 0.013685 0.081134 
0.020528 0.004888 0.006843 0.001955 0.000000 0.000000 0.012708 0.081134 
0.024438 0.002933 0.006843 0.003910 0.000000 0.000000 0.010753 0.082111 
0.027370 0.002933 0.005865 0.003910 0.000000 0.000000 0.009775 0.081134 
0.031281 0.000978 0.004888 0.004888 0.000000 0.000000 0.007820 0.080156 
0.036168 0.000978 0.004888 0.005865 0.000000 0.000000 0.004888 0.078201 
0.040078 0.001955 0.002933 0.005865 0.000000 0.000000 0.002933 0.076246 
0.043988 0.002933 0.001955 0.004888 0.000000 0.000000 0.000978 0.073314 
0.048876 0.004888 0.000000 0.003910 0.000978 0.000000 0.000000 0.070381 
0.053763 0.006843 0.000000 0.003910 0.000978 0.000000 0.000000 0.066471 
0.056696 0.007820 0.000000 0.000978 0.000978 0.000000 0.000000 0.061584 
0.061584 0.010753 0.001955 0.000978 0.000000 0.001955 0.000978 0.058651 
0.063539 0.011730 0.001955 0.000000 0.000000 0.001955 0.000978 0.053763 
0.066471 0.012708 0.002933 0.000000 0.000000 0.001955 0.002933 0.049853 
0.069404 0.013685 0.004888 0.000000 0.000000 0.001955 0.003910 0.047898 
0.072336 0.013685 0.005865 0.000978 0.000000 0.000000 0.003910 0.045943 
0.074291 0.014663 0.005865 0.000978 0.000000 0.000000 0.003910 0.043011 
0.077224 0.013685 0.006843 0.001955 0.000000 0.000000 0.003910 0.041056 
0.083089 0.013685 0.005865 0.003910 0.000000 0.000000 0.001955 0.039101 
0.086022 0.014663 0.005865 0.004888 0.000000 0.000000 0.000000 0.037146 
0.090909 0.015640 0.004888 0.004888 0.000000 0.000000 0.000000 0.035191 
0.093842 0.018573 0.003910 0.004888 0.000000 0.000000 0.000000 0.031281 
0.098729 0.021505 0.001955 0.004888 0.000978 0.000000 0.000000 0.029326 
0.102639 0.026393 0.001955 0.003910 0.001955 0.000000 0.000000 0.026393 
0.103617 0.029326 0.001955 0.002933 0.001955 0.000000 0.000000 0.023460 
0.105572 0.032258 0.002933 0.000978 0.001955 0.000978 0.000000 0.019550 
0.105572 0.036168 0.004888 0.000000 0.001955 0.001955 0.000000 0.015640 
0.105572 0.040078 0.006843 0.000000 0.000000 0.001955 0.000000 0.013685 
0.104594 0.043011 0.008798 0.000000 0.000000 0.002933 0.000000 0.010753 
0.101662 0.046921 0.010753 0.000000 0.000000 0.001955 0.001955 0.010753 
0.100684 0.048876 0.013685 0.000000 0.000000 0.000978 0.001955 0.010753 
0.096774 0.050831 0.014663 0.000978 0.000000 0.000000 0.001955 0.010753 
0.093842 0.051808 0.016618 0.001955 0.000000 0.000000 0.001955 0.009775 
0.092864 0.053763 0.018573 0.003910 0.000000 0.000000 0.001955 0.009775 
0.089932 0.056696 0.018573 0.004888 0.000000 0.000000 0.000000 0.009775 
0.088954 0.059629 0.019550 0.005865 0.000000 0.000000 0.000000 0.009775 
0.086999 0.060606 0.019550 0.006843 0.000000 0.000000 0.000000 0.008798 
0.085044 0.064516 0.020528 0.005865 0.000000 0.000000 0.000000 0.007820 
0.083089 0.068426 0.021505 0.006843 0.000000 0.000000 0.000000 0.006843 
0.080156 0.072336 0.022483 0.005865 0.000978 0.000000 0.000000 0.004888 
0.077224 0.076246 0.024438 0.004888 0.001955 0.000978 0.000000 0.002933 
0.074291 0.079179 0.027370 0.002933 0.000978 0.001955 0.000000 0.000000 
0.070381 0.081134 0.030303 0.002933 0.000978 0.002933 0.000000 0.000000 
0.067449 0.084066 0.035191 0.000978 0.000000 0.003910 0.000000 0.000000 
0.060606 0.086022 0.038123 0.002933 0.000000 0.003910 0.000978 0.000000 
0.055718 0.086022 0.041056 0.004888 0.000000 0.003910 0.000978 0.000000 
0.052786 0.086022 0.044966 0.007820 0.000000 0.002933 0.002933 0.000000 
0.045943 0.084066 0.047898 0.010753 0.000000 0.000978 0.002933 0.000000 
0.043011 0.083089 0.051808 0.013685 0.000000 0.000000 0.002933 0.001955 
0.040078 0.081134 0.053763 0.016618 0.000000 0.000000 0.002933 0.002933 
0.037146 0.079179 0.055718 0.019550 0.000000 0.000000 0.001955 0.002933 
0.036168 0.076246 0.057674 0.022483 0.000000 0.000000 0.000000 0.003910 
0.033236 0.075269 0.058651 0.025415 0.000000 0.000000 0.000000 0.003910 
0.031281 0.073314 0.059629 0.025415 0.000978 0.000000 0.000000 0.001955 
0.031281 0.073314 0.060606 0.028348 0.002933 0.000000 0.000000 0.000978 
0.030303 0.072336 0.062561 0.028348 0.002933 0.001955 0.000000 0.000000 
0.027370 0.069404 0.065494 0.030303 0.002933 0.001955 0.000000 0.000000 
0.024438 0.068426 0.067449 0.031281 0.001955 0.003910 0.000000 0.000000 
0.020528 0.065494 0.069404 0.032258 0.000978 0.003910 0.000978 0.000000 
0.017595 0.061584 0.073314 0.037146 0.000000 0.003910 0.002933 0.000000 
0.014663 0.058651 0.073314 0.042033 0.000000 0.003910 0.002933 0.000000 
0.011730 0.053763 0.075269 0.045943 0.000000 0.002933 0.003910 0.000000 
0.008798 0.049853 0.077224 0.052786 0.000000 0.000978 0.004888 0.001955 
0.008798 0.043988 0.077224 0.057674 0.001955 0.000000 0.004888 0.002933 
0.007820 0.040078 0.074291 0.062561 0.003910 0.000000 0.003910 0.002933 
0.008798 0.036168 0.074291 0.067449 0.005865 0.000000 0.003910 0.003910 
0.009775 0.034213 0.071359 0.071359 0.008798 0.000000 0.000978 0.003910 
0.008798 0.031281 0.069404 0.075269 0.010753 0.000000 0.000978 0.003910 
0.008798 0.029326 0.066471 0.079179 0.013685 0.000000 0.000000 0.002933 
0.009775 0.028348 0.063539 0.081134 0.015640 0.002933 0.000000 0.000978 
0.008798 0.026393 0.062561 0.084066 0.017595 0.002933 0.000000 0.000978 
0.007820 0.025415 0.060606 0.085044 0.018573 0.004888 0.000978 0.000000 
0.005865 0.023460 0.058651 0.086999 0.018573 0.005865 0.001955 0.000000 
0.004888 0.021505 0.057674 0.089932 0.020528 0.006843 0.003910 0.000000 
0.001955 0.019550 0.055718 0.091887 0.021505 0.005865 0.004888 0.000000 
TURN 13
0.002933 0.024438 0.057674 0.078201 0.013685 0.005865 0.005865 0.000978 
0.001955 0.021505 0.056696 0.079179 0.014663 0.004888 0.005865 0.000978 
0.000978 0.018573 0.054741 0.084066 0.015640 0.004888 0.006843 0.001955 
0.000000 0.015640 0.052786 0.086999 0.017595 0.003910 0.006843 0.002933 
0.000000 0.012708 0.049853 0.088954 0.020528 0.001955 0.006843 0.002933 
0.000978 0.010753 0.047898 0.092864 0.024438 0.001955 0.006843 0.003910 
0.000978 0.007820 0.043988 0.094819 0.028348 0.000978 0.005865 0.004888 
0.001955 0.006843 0.041056 0.096774 0.031281 0.000978 0.004888 0.005865 
0.002933 0.005865 0.038123 0.097752 0.035191 0.002933 0.003910 0.005865 
0.002933 0.005865 0.033236 0.097752 0.038123 0.002933 0.001955 0.004888 
0.003910 0.005865 0.030303 0.097752 0.043011 0.005865 0.000978 0.004888 
0.003910 0.006843 0.027370 0.094819 0.045943 0.008798 0.000978 0.002933 
0.004888 0.005865 0.024438 0.091887 0.049853 0.008798 0.000000 0.001955 
0.004888 0.006843 0.023460 0.091887 0.051808 0.010753 0.000978 0.001955 
0.003910 0.005865 0.022483 0.087977 0.054741 0.012708 0.001955 0.000978 
0.003910 0.005865 0.021505 0.084066 0.055718 0.014663 0.002933 0.000000 
0.001955 0.005865 0.020528 0.083089 0.057674 0.016618 0.003910 0.000000 
0.000978 0.004888 0.019550 0.081134 0.059629 0.017595 0.005865 0.000978 
0.000000 0.003910 0.018573 0.078201 0.061584 0.017595 0.005865 0.000978 
0.000000 0.001955 0.017595 0.077224 0.062561 0.018573 0.006843 0.002933 
0.000000 0.000978 0.016618 0.073314 0.064516 0.019550 0.006843 0.002933 
0.000000 0.000000 0.015640 0.071359 0.066471 0.020528 0.006843 0.003910 
0.000000 0.000000 0.013685 0.069404 0.069404 0.021505 0.006843 0.004888 
0.000000 0.000000 0.012708 0.066471 0.070381 0.021505 0.005865 0.005865 
0.000978 0.000000 0.010753 0.064516 0.073314 0.023460 0.004888 0.006843 
0.000978 0.000000 0.007820 0.061584 0.073314 0.026393 0.002933 0.006843 
0.002933 0.000000 0.006843 0.056696 0.075269 0.029326 0.002933 0.005865 
0.003910 0.000000 0.004888 0.052786 0.076246 0.032258 0.001955 0.005865 
0.003910 0.000000 0.002933 0.048876 0.075269 0.035191 0.000000 0.004888 
0.004888 0.000978 0.002933 0.044966 0.075269 0.038123 0.000978 0.003910 
0.004888 0.000978 0.002933 0.040078 0.074291 0.042033 0.001955 0.002933 
0.004888 0.002933 0.003910 0.036168 0.072336 0.045943 0.003910 0.001955 
0.003910 0.002933 0.003910 0.031281 0.070381 0.048876 0.003910 0.000978 
0.002933 0.002933 0.003910 0.027370 0.066471 0.051808 0.004888 0.000000 
0.001955 0.002933 0.004888 0.025415 0.063539 0.054741 0.006843 0.000000 
0.000978 0.001955 0.004888 0.024438 0.060606 0.056696 0.007820 0.000978 
0.000000 0.001955 0.004888 0.021505 0.056696 0.057674 0.008798 0.001955 
0.000000 0.000978 0.005865 0.021505 0.053763 0.059629 0.010753 0.002933 
0.000000 0.000000 0.004888 0.019550 0.050831 0.060606 0.010753 0.002933 
0.000000 0.000000 0.004888 0.018573 0.048876 0.061584 0.011730 0.004888 
0.000000 0.000000 0.004888 0.017595 0.045943 0.062561 0.012708 0.004888 
0.000978 0.000000 0.002933 0.015640 0.043988 0.062561 0.012708 0.005865 
0.001955 0.000000 0.001955 0.014663 0.042033 0.063539 0.012708 0.005865 
0.001955 0.000000 0.000978 0.013685 0.040078 0.064516 0.012708 0.006843 
0.001955 0.000000 0.000000 0.011730 0.037146 0.064516 0.012708 0.006843 
0.003910 0.000000 0.000000 0.011730 0.035191 0.066471 0.012708 0.006843 
0.004888 0.000000 0.000000 0.009775 0.033236 0.067449 0.013685 0.005865 
0.005865 0.000978 0.000000 0.006843 0.031281 0.067449 0.014663 0.004888 
0.005865 0.000978 0.000000 0.006843 0.029326 0.067449 0.016618 0.003910 
0.005865 0.001955 0.000000 0.003910 0.026393 0.066471 0.017595 0.002933 
0.005865 0.002933 0.000000 0.002933 0.023460 0.066471 0.020528 0.002933 
0.005865 0.002933 0.000978 0.001955 0.020528 0.066471 0.023460 0.001955 
0.004888 0.003910 0.000978 0.000000 0.018573 0.064516 0.025415 0.000000 
0.004888 0.003910 0.001955 0.000000 0.015640 0.063539 0.028348 0.000000 
0.003910 0.003910 0.002933 0.000000 0.012708 0.060606 0.031281 0.000000 
0.003910 0.003910 0.002933 0.000000 0.010753 0.059629 0.034213 0.000000 
0.002933 0.002933 0.003910 0.000000 0.007820 0.056696 0.037146 0.000978 
0.000978 0.002933 0.003910 0.000000 0.005865 0.053763 0.040078 0.000978 
0.000000 0.001955 0.004888 0.000000 0.003910 0.050831 0.043011 0.001955 
0.000000 0.001955 0.004888 0.000978 0.002933 0.047898 0.045943 0.003910 
0.000000 0.000978 0.003910 0.000978 0.001955 0.043988 0.048876 0.003910 
0.000000 0.000978 0.004888 0.001955 0.001955 0.041056 0.052786 0.004888 
0.000000 0.000000 0.004888 0.002933 0.001955 0.037146 0.054741 0.005865 
0.000978 0.000000 0.003910 0.002933 0.001955 0.034213 0.056696 0.007820 
0.001955 0.000000 0.003910 0.003910 0.001955 0.031281 0.058651 0.007820 
0.001955 0.000000 0.001955 0.002933 0.001955 0.028348 0.059629 0.008798 
0.001955 0.000000 0.001955 0.003910 0.001955 0.026393 0.061584 0.009775 
0.003910 0.000000 0.000978 0.002933 0.002933 0.025415 0.062561 0.009775 
0.003910 0.000978 0.000978 0.001955 0.002933 0.023460 0.063539 0.009775 
0.005865 0.001955 0.000000 0.000978 0.001955 0.022483 0.063539 0.009775 
0.006843 0.002933 0.000000 0.000000 0.001955 0.020528 0.065494 0.009775 
0.005865 0.002933 0.000000 0.000000 0.000978 0.019550 0.066471 0.009775 
0.006843 0.003910 0.000978 0.000000 0.000978 0.018573 0.068426 0.009775 
0.005865 0.004888 0.001955 0.000000 0.000000 0.017595 0.069404 0.009775 
0.004888 0.005865 0.001955 0.000000 0.000000 0.016618 0.069404 0.009775 
0.003910 0.005865 0.002933 0.000000 0.000000 0.015640 0.070381 0.010753 
0.002933 0.005865 0.003910 0.000000 0.000000 0.013685 0.071359 0.011730 
0.003910 0.005865 0.003910 0.000000 0.000000 0.012708 0.071359 0.013685 
0.001955 0.005865 0.004888 0.000000 0.000000 0.010753 0.070381 0.015640 
0.000000 0.005865 0.005865 0.000000 0.000000 0.009775 0.070381 0.018573 
0.000000 0.004888 0.005865 0.000000 0.000000 0.007820 0.069404 0.020528 
0.000000 0.004888 0.005865 0.000000 0.000000 0.005865 0.068426 0.023460 
0.000000 0.003910 0.005865 0.000978 0.000000 0.004888 0.066471 0.026393 
0.000000 0.002933 0.005865 0.001955 0.000000 0.002933 0.064516 0.028348 
0.000000 0.002933 0.005865 0.001955 0.000000 0.001955 0.062561 0.031281 
0.000978 0.001955 0.005865 0.002933 0.000000 0.000978 0.059629 0.034213 
0.000978 0.000978 0.004888 0.003910 0.000000 0.000000 0.055718 0.037146 
0.001955 0.000000 0.004888 0.003910 0.000000 0.000000 0.052786 0.041056 
0.002933 0.000000 0.003910 0.003910 0.000000 0.000000 0.049853 0.043988 
0.002933 0.000000 0.002933 0.003910 0.000000 0.000000 0.045943 0.045943 
0.004888 0.000978 0.002933 0.003910 0.000000 0.000000 0.043011 0.048876 
0.005865 0.000000 0.002933 0.004888 0.000000 0.000000 0.040078 0.051808 
0.004888 0.000978 0.001955 0.002933 0.000000 0.000000 0.037146 0.053763 
0.007820 0.001955 0.001955 0.002933 0.000000 0.000000 0.035191 0.056696 
0.008798 0.001955 0.000978 0.001955 0.000000 0.000000 0.030303 0.058651 
0.009775 0.002933 0.000978 0.000978 0.000000 0.000978 0.028348 0.060606 
0.010753 0.002933 0.000978 0.000978 0.000000 0.000978 0.026393 0.063539 
0.011730 0.002933 0.000978 0.000000 0.000000 0.000978 0.024438 0.064516 
0.012708 0.003910 0.001955 0.000000 0.000000 0.001955 0.022483 0.067449 
0.012708 0.004888 0.002933 0.000000 0.000000 0.002933 0.021505 0.066471 
0.012708 0.004888 0.002933 0.000000 0.000000 0.001955 0.020528 0.069404 
0.013685 0.005865 0.003910 0.000000 0.000000 0.002933 0.019550 0.070381 
0.014663 0.005865 0.003910 0.000000 0.000000 0.002933 0.018573 0.071359 
0.014663 0.005865 0.004888 0.000000 0.000000 0.001955 0.016618 0.071359 
0.015640 0.005865 0.005865 0.000000 0.000000 0.001955 0.016618 0.074291 
0.016618 0.005865 0.005865 0.000000 0.000000 0.000978 0.015640 0.073314 
0.017595 0.004888 0.005865 0.000978 0.000000 0.000000 0.014663 0.074291 
0.018573 0.004888 0.006843 0.001955 0.000000 0.000000 0.013685 0.075269 
0.018573 0.004888 0.006843 0.001955 0.000000 0.000000 0.012708 0.074291 
0.021505 0.003910 0.006843 0.002933 0.000000 0.000000 0.011730 0.075269 
0.024438 0.003910 0.006843 0.002933 0.000000 0.000000 0.010753 0.073314 
0.026393 0.002933 0.006843 0.005865 0.000000 0.000000 0.009775 0.074291 
0.030303 0.001955 0.005865 0.005865 0.000000 0.000000 0.006843 0.073314 
0.033236 0.001955 0.005865 0.005865 0.000000 0.000000 0.006843 0.070381 
0.037146 0.001955 0.004888 0.006843 0.000000 0.000000 0.004888 0.069404 
0.041056 0.002933 0.003910 0.006843 0.000000 0.000000 0.002933 0.067449 
0.044966 0.003910 0.002933 0.005865 0.000000 0.000000 0.001955 0.064516 
0.048876 0.004888 0.002933 0.006843 0.000978 0.000000 0.001955 0.062561 
0.052786 0.005865 0.001955 0.005865 0.001955 0.000000 0.000000 0.059629 
0.056696 0.006843 0.000978 0.004888 0.001955 0.000000 0.000000 0.055718 
0.062561 0.009775 0.000978 0.003910 0.002933 0.000978 0.000000 0.051808 
0.065494 0.009775 0.000000 0.003910 0.002933 0.000978 0.000000 0.048876 
0.069404 0.011730 0.000978 0.002933 0.002933 0.000978 0.000000 0.044966 
0.073314 0.013685 0.001955 0.002933 0.002933 0.001955 0.000000 0.042033 
0.075269 0.015640 0.001955 0.001955 0.001955 0.001955 0.000000 0.038123 
0.079179 0.017595 0.002933 0.001955 0.001955 0.002933 0.000978 0.036168 
0.081134 0.019550 0.002933 0.000000 0.001955 0.002933 0.000978 0.032258 
0.084066 0.021505 0.003910 0.000000 0.000978 0.002933 0.001955 0.029326 
0.086999 0.023460 0.004888 0.000000 0.000978 0.003910 0.001955 0.027370 
0.088954 0.025415 0.006843 0.000000 0.000000 0.003910 0.002933 0.025415 
0.089932 0.027370 0.006843 0.000000 0.000000 0.002933 0.002933 0.022483 
0.090909 0.029326 0.007820 0.000000 0.000000 0.002933 0.002933 0.021505 
0.091887 0.031281 0.008798 0.000000 0.000000 0.001955 0.002933 0.019550 
0.089932 0.032258 0.010753 0.001955 0.000000 0.001955 0.003910 0.019550 
0.090909 0.035191 0.010753 0.001955 0.000000 0.001955 0.003910 0.017595 
0.090909 0.036168 0.011730 0.001955 0.000000 0.000000 0.003910 0.016618 
0.091887 0.039101 0.012708 0.003910 0.000000 0.000000 0.003910 0.015640 
0.090909 0.041056 0.013685 0.003910 0.000000 0.000000 0.003910 0.014663 
0.090909 0.043011 0.013685 0.004888 0.000000 0.000000 0.002933 0.014663 
0.089932 0.045943 0.014663 0.005865 0.000000 0.000000 0.002933 0.013685 
0.086999 0.046921 0.015640 0.005865 0.000000 0.000000 0.001955 0.012708 
0.086999 0.049853 0.016618 0.006843 0.000000 0.000000 0.001955 0.012708 
0.085044 0.052786 0.017595 0.007820 0.000000 0.000000 0.000978 0.011730 
0.084066 0.055718 0.018573 0.007820 0.000978 0.000000 0.000000 0.010753 
0.082111 0.058651 0.019550 0.007820 0.000978 0.000000 0.000000 0.009775 
0.078201 0.061584 0.020528 0.007820 0.001955 0.000000 0.000000 0.008798 
0.077224 0.064516 0.023460 0.007820 0.002933 0.000978 0.000000 0.007820 
0.073314 0.067449 0.024438 0.008798 0.002933 0.000978 0.000000 0.006843 
0.070381 0.070381 0.025415 0.007820 0.002933 0.001955 0.000000 0.005865 
0.069404 0.073314 0.028348 0.007820 0.003910 0.002933 0.000000 0.004888 
0.064516 0.074291 0.030303 0.007820 0.002933 0.002933 0.000000 0.003910 
0.061584 0.076246 0.033236 0.007820 0.002933 0.003910 0.000000 0.001955 
0.058651 0.078201 0.036168 0.009775 0.002933 0.003910 0.000000 0.001955 
0.054741 0.079179 0.039101 0.007820 0.002933 0.004888 0.000978 0.000000 
0.048876 0.079179 0.042033 0.009775 0.001955 0.004888 0.000978 0.000000 
0.045943 0.079179 0.045943 0.010753 0.000978 0.005865 0.002933 0.000000 
0.043011 0.078201 0.047898 0.011730 0.000978 0.005865 0.002933 0.000000 
0.038123 0.078201 0.050831 0.013685 0.000000 0.005865 0.002933 0.000000 
0.035191 0.076246 0.053763 0.015640 0.000000 0.005865 0.003910 0.000000 
0.031281 0.074291 0.056696 0.018573 0.000000 0.004888 0.003910 0.000000 
0.026393 0.071359 0.059629 0.021505 0.000000 0.004888 0.004888 0.000978 
0.024438 0.069404 0.060606 0.024438 0.000000 0.004888 0.004888 0.000978 
0.021505 0.067449 0.063539 0.027370 0.000000 0.003910 0.005865 0.001955 
0.019550 0.063539 0.066471 0.030303 0.000000 0.002933 0.005865 0.001955 
0.017595 0.060606 0.067449 0.033236 0.000000 0.002933 0.005865 0.001955 
0.016618 0.057674 0.068426 0.037146 0.000000 0.002933 0.005865 0.002933 
0.015640 0.053763 0.069404 0.041056 0.000978 0.001955 0.004888 0.003910 
0.013685 0.049853 0.069404 0.044966 0.001955 0.000978 0.004888 0.003910 
0.012708 0.045943 0.070381 0.048876 0.002933 0.000000 0.004888 0.004888 
0.011730 0.043011 0.069404 0.051808 0.004888 0.000000 0.003910 0.004888 
0.011730 0.040078 0.068426 0.054741 0.005865 0.000000 0.002933 0.003910 
0.011730 0.038123 0.067449 0.059629 0.007820 0.000000 0.001955 0.004888 
0.011730 0.035191 0.066471 0.063539 0.008798 0.000978 0.000978 0.004888 
0.010753 0.033236 0.065494 0.065494 0.009775 0.000978 0.001955 0.003910 
0.010753 0.030303 0.063539 0.069404 0.011730 0.000978 0.000978 0.003910 
0.009775 0.028348 0.060606 0.071359 0.013685 0.000978 0.000000 0.002933 
0.009775 0.027370 0.059629 0.075269 0.015640 0.002933 0.000000 0.002933 
0.008798 0.024438 0.056696 0.078201 0.016618 0.002933 0.000000 0.001955 
0.008798 0.023460 0.055718 0.080156 0.018573 0.003910 0.000978 0.001955 
0.007820 0.022483 0.053763 0.082111 0.019550 0.004888 0.001955 0.000978 
TURN 14
0.007820 0.016618 0.044966 0.080156 0.022483 0.003910 0.000978 0.001955 
0.006843 0.015640 0.043988 0.082111 0.023460 0.004888 0.000978 0.001955 
0.006843 0.014663 0.041056 0.083089 0.026393 0.005865 0.001955 0.001955 
0.005865 0.013685 0.040078 0.084066 0.027370 0.006843 0.001955 0.000978 
0.004888 0.012708 0.038123 0.084066 0.030303 0.007820 0.002933 0.000000 
0.003910 0.011730 0.035191 0.085044 0.031281 0.007820 0.002933 0.000000 
0.002933 0.011730 0.034213 0.084066 0.033236 0.008798 0.003910 0.000000 
0.002933 0.009775 0.032258 0.084066 0.036168 0.009775 0.004888 0.000000 
0.001955 0.008798 0.029326 0.084066 0.038123 0.009775 0.003910 0.000000 
0.001955 0.007820 0.028348 0.083089 0.041056 0.011730 0.004888 0.000000 
0.000978 0.006843 0.026393 0.082111 0.043011 0.011730 0.004888 0.000000 
0.000000 0.006843 0.025415 0.082111 0.044966 0.011730 0.005865 0.000978 
0.000000 0.005865 0.024438 0.081134 0.046921 0.012708 0.006843 0.001955 
0.000000 0.004888 0.022483 0.079179 0.048876 0.013685 0.006843 0.001955 
0.000000 0.002933 0.021505 0.079179 0.051808 0.013685 0.006843 0.002933 
0.000000 0.001955 0.019550 0.077224 0.053763 0.014663 0.006843 0.002933 
0.000000 0.000978 0.018573 0.073314 0.055718 0.015640 0.006843 0.002933 
0.000000 0.000000 0.016618 0.073314 0.058651 0.016618 0.006843 0.004888 
0.000000 0.000000 0.015640 0.070381 0.060606 0.017595 0.006843 0.004888 
0.000978 0.000000 0.013685 0.067449 0.062561 0.018573 0.005865 0.004888 
0.000978 0.000000 0.012708 0.065494 0.064516 0.019550 0.005865 0.005865 
0.001955 0.000000 0.010753 0.062561 0.066471 0.021505 0.004888 0.006843 
0.000978 0.000000 0.008798 0.059629 0.066471 0.022483 0.003910 0.006843 
0.001955 0.000000 0.008798 0.056696 0.067449 0.024438 0.003910 0.005865 
0.001955 0.000000 0.006843 0.052786 0.068426 0.027370 0.002933 0.005865 
0.002933 0.000000 0.005865 0.049853 0.068426 0.030303 0.001955 0.006843 
0.002933 0.000000 0.004888 0.045943 0.068426 0.032258 0.002933 0.006843 
0.003910 0.000000 0.003910 0.043011 0.068426 0.035191 0.001955 0.006843 
0.004888 0.000000 0.002933 0.039101 0.067449 0.038123 0.001955 0.005865 
0.004888 0.000000 0.001955 0.035191 0.066471 0.041056 0.000978 0.004888 
0.004888 0.000000 0.000978 0.032258 0.064516 0.043988 0.001955 0.004888 
0.004888 0.000978 0.000978 0.029326 0.062561 0.046921 0.001955 0.004888 
0.004888 0.000978 0.000978 0.025415 0.060606 0.048876 0.001955 0.004888 
0.005865 0.001955 0.000978 0.022483 0.058651 0.051808 0.002933 0.003910 
0.004888 0.001955 0.000978 0.019550 0.054741 0.053763 0.003910 0.002933 
0.004888 0.001955 0.000978 0.017595 0.052786 0.056696 0.005865 0.002933 
0.004888 0.002933 0.001955 0.014663 0.048876 0.058651 0.006843 0.001955 
0.003910 0.002933 0.002933 0.010753 0.044966 0.061584 0.008798 0.000978 
0.003910 0.002933 0.002933 0.009775 0.041056 0.062561 0.009775 0.000000 
0.003910 0.002933 0.002933 0.007820 0.039101 0.063539 0.010753 0.000978 
0.003910 0.002933 0.002933 0.006843 0.036168 0.063539 0.012708 0.000000 
0.001955 0.002933 0.002933 0.005865 0.031281 0.065494 0.013685 0.000000 
0.001955 0.002933 0.003910 0.004888 0.028348 0.065494 0.015640 0.000000 
0.001955 0.001955 0.003910 0.004888 0.026393 0.065494 0.017595 0.000978 
0.000000 0.000978 0.003910 0.004888 0.021505 0.063539 0.019550 0.001955 
0.000000 0.000978 0.004888 0.004888 0.019550 0.063539 0.022483 0.002933 
0.000000 0.000978 0.004888 0.003910 0.016618 0.062561 0.023460 0.002933 
0.000000 0.000000 0.004888 0.003910 0.015640 0.060606 0.025415 0.002933 
0.000000 0.000000 0.004888 0.004888 0.014663 0.058651 0.027370 0.004888 
0.000000 0.000000 0.003910 0.004888 0.012708 0.055718 0.029326 0.004888 
0.000000 0.000000 0.003910 0.004888 0.011730 0.053763 0.030303 0.004888 
0.000000 0.000000 0.002933 0.003910 0.010753 0.051808 0.032258 0.005865 
0.000978 0.000000 0.002933 0.004888 0.009775 0.047898 0.034213 0.005865 
0.001955 0.000000 0.000978 0.004888 0.009775 0.044966 0.035191 0.006843 
0.001955 0.000000 0.000978 0.003910 0.008798 0.043988 0.037146 0.006843 
0.003910 0.000000 0.000000 0.003910 0.008798 0.043011 0.038123 0.006843 
0.002933 0.000000 0.000000 0.002933 0.007820 0.040078 0.041056 0.006843 
0.004888 0.000000 0.000000 0.002933 0.007820 0.039101 0.042033 0.006843 
0.005865 0.000978 0.000000 0.000978 0.006843 0.038123 0.043011 0.005865 
0.005865 0.000978 0.000000 0.000000 0.005865 0.036168 0.044966 0.005865 
0.006843 0.002933 0.000000 0.000000 0.005865 0.034213 0.047898 0.003910 
0.006843 0.001955 0.000000 0.000000 0.003910 0.032258 0.049853 0.003910 
0.006843 0.003910 0.000978 0.000000 0.002933 0.031281 0.053763 0.003910 
0.005865 0.003910 0.000978 0.000000 0.001955 0.029326 0.054741 0.004888 
0.005865 0.004888 0.001955 0.000000 0.000000 0.026393 0.057674 0.002933 
0.004888 0.005865 0.002933 0.000000 0.000000 0.025415 0.060606 0.003910 
0.003910 0.005865 0.002933 0.000000 0.000000 0.023460 0.061584 0.004888 
0.001955 0.005865 0.003910 0.000000 0.000000 0.020528 0.064516 0.005865 
0.001955 0.005865 0.003910 0.000000 0.000000 0.019550 0.065494 0.006843 
0.000978 0.004888 0.004888 0.000000 0.000000 0.016618 0.066471 0.008798 
0.000000 0.003910 0.005865 0.000000 0.000000 0.014663 0.068426 0.010753 
0.000000 0.002933 0.005865 0.000978 0.000000 0.012708 0.069404 0.012708 
0.000000 0.001955 0.005865 0.001955 0.000000 0.009775 0.068426 0.014663 
0.000000 0.001955 0.004888 0.002933 0.000000 0.007820 0.068426 0.016618 
0.000000 0.000978 0.003910 0.002933 0.000000 0.005865 0.065494 0.018573 
0.000978 0.000000 0.003910 0.003910 0.000000 0.004888 0.064516 0.020528 
0.001955 0.000000 0.002933 0.003910 0.000000 0.003910 0.062561 0.022483 
0.002933 0.000000 0.001955 0.003910 0.000000 0.003910 0.060606 0.024438 
0.003910 0.000978 0.000978 0.002933 0.000000 0.003910 0.058651 0.026393 
0.004888 0.001955 0.000978 0.002933 0.000000 0.003910 0.056696 0.027370 
0.004888 0.001955 0.000978 0.001955 0.000000 0.003910 0.053763 0.029326 
0.005865 0.001955 0.000000 0.000978 0.000000 0.003910 0.051808 0.031281 
0.005865 0.002933 0.000000 0.000978 0.000000 0.003910 0.048876 0.033236 
0.006843 0.002933 0.000978 0.000000 0.000000 0.002933 0.046921 0.035191 
0.007820 0.004888 0.000978 0.000000 0.000000 0.004888 0.044966 0.036168 
0.006843 0.004888 0.001955 0.000000 0.000000 0.003910 0.043011 0.038123 
0.006843 0.004888 0.001955 0.000000 0.000000 0.003910 0.041056 0.040078 
0.006843 0.005865 0.002933 0.000000 0.000000 0.003910 0.040078 0.042033 
0.005865 0.005865 0.003910 0.000000 0.000000 0.003910 0.038123 0.043988 
0.005865 0.005865 0.004888 0.000000 0.000000 0.003910 0.036168 0.046921 
0.004888 0.005865 0.003910 0.000000 0.000000 0.002933 0.033236 0.048876 
0.004888 0.005865 0.004888 0.000000 0.000000 0.002933 0.032258 0.052786 
0.004888 0.005865 0.005865 0.000000 0.000000 0.001955 0.031281 0.054741 
0.002933 0.004888 0.005865 0.000000 0.000000 0.000978 0.029326 0.056696 
0.003910 0.004888 0.006843 0.000978 0.000000 0.000000 0.027370 0.060606 
0.003910 0.003910 0.006843 0.000978 0.000000 0.000000 0.026393 0.061584 
0.004888 0.002933 0.006843 0.001955 0.000000 0.000000 0.024438 0.064516 
0.006843 0.002933 0.006843 0.002933 0.000000 0.000000 0.022483 0.066471 
0.007820 0.001955 0.006843 0.003910 0.000000 0.000000 0.020528 0.068426 
0.009775 0.000978 0.005865 0.003910 0.000000 0.000000 0.017595 0.070381 
0.012708 0.000000 0.005865 0.004888 0.000000 0.000000 0.015640 0.071359 
0.013685 0.000000 0.004888 0.004888 0.000000 0.000000 0.013685 0.071359 
0.015640 0.000000 0.003910 0.005865 0.000000 0.000000 0.011730 0.073314 
0.018573 0.000978 0.003910 0.004888 0.000000 0.000000 0.008798 0.073314 
0.021505 0.000978 0.002933 0.004888 0.000000 0.000000 0.007820 0.071359 
0.024438 0.001955 0.000978 0.004888 0.000978 0.000000 0.004888 0.071359 
0.027370 0.003910 0.000978 0.002933 0.000978 0.000000 0.004888 0.069404 
0.030303 0.003910 0.000978 0.001955 0.000978 0.000000 0.003910 0.067449 
0.033236 0.004888 0.000978 0.002933 0.000978 0.000978 0.003910 0.066471 
0.035191 0.005865 0.000978 0.000978 0.000978 0.000978 0.003910 0.063539 
0.037146 0.006843 0.001955 0.001955 0.000978 0.001955 0.003910 0.062561 
0.039101 0.007820 0.001955 0.000000 0.000000 0.001955 0.003910 0.058651 
0.041056 0.008798 0.002933 0.000000 0.000000 0.001955 0.003910 0.056696 
0.043988 0.009775 0.003910 0.000000 0.000000 0.002933 0.004888 0.054741 
0.043988 0.009775 0.003910 0.000000 0.000000 0.002933 0.004888 0.051808 
0.047898 0.009775 0.004888 0.000000 0.000000 0.001955 0.004888 0.049853 
0.049853 0.010753 0.005865 0.000978 0.000000 0.001955 0.005865 0.048876 
0.050831 0.009775 0.006843 0.001955 0.000000 0.000978 0.005865 0.047898 
0.052786 0.009775 0.006843 0.001955 0.000000 0.000000 0.004888 0.044966 
0.056696 0.010753 0.006843 0.003910 0.000000 0.000000 0.004888 0.043011 
0.059629 0.010753 0.006843 0.002933 0.000000 0.000000 0.003910 0.041056 
0.063539 0.011730 0.006843 0.004888 0.000000 0.000000 0.003910 0.040078 
0.066471 0.011730 0.005865 0.004888 0.000000 0.000000 0.002933 0.037146 
0.070381 0.011730 0.005865 0.005865 0.000000 0.000000 0.001955 0.036168 
0.073314 0.013685 0.005865 0.006843 0.000000 0.000000 0.000978 0.034213 
0.075269 0.015640 0.004888 0.005865 0.000978 0.000000 0.000000 0.031281 
0.079179 0.017595 0.004888 0.006843 0.001955 0.000000 0.000000 0.030303 
0.081134 0.019550 0.004888 0.005865 0.001955 0.000000 0.000000 0.027370 
0.083089 0.021505 0.003910 0.004888 0.002933 0.000000 0.000000 0.024438 
0.086999 0.024438 0.003910 0.004888 0.002933 0.000000 0.000000 0.022483 
0.087977 0.028348 0.003910 0.003910 0.002933 0.000978 0.000000 0.019550 
0.088954 0.030303 0.003910 0.002933 0.003910 0.001955 0.000000 0.017595 
0.089932 0.033236 0.005865 0.002933 0.003910 0.001955 0.000000 0.015640 
0.088954 0.036168 0.006843 0.001955 0.002933 0.002933 0.000000 0.014663 
0.087977 0.039101 0.007820 0.001955 0.002933 0.002933 0.000000 0.011730 
0.087977 0.043011 0.009775 0.000978 0.002933 0.003910 0.000000 0.009775 
0.084066 0.044966 0.010753 0.000000 0.001955 0.002933 0.000978 0.006843 
0.084066 0.047898 0.011730 0.000000 0.000978 0.003910 0.000978 0.005865 
0.082111 0.050831 0.012708 0.000000 0.000978 0.003910 0.000978 0.005865 
0.079179 0.052786 0.014663 0.000000 0.000000 0.003910 0.001955 0.004888 
0.078201 0.055718 0.017595 0.000000 0.000000 0.004888 0.002933 0.004888 
0.074291 0.057674 0.019550 0.000978 0.000000 0.003910 0.002933 0.004888 
0.073314 0.059629 0.022483 0.001955 0.000000 0.003910 0.003910 0.004888 
0.068426 0.061584 0.023460 0.002933 0.000000 0.003910 0.003910 0.004888 
0.064516 0.063539 0.025415 0.003910 0.000000 0.002933 0.003910 0.004888 
0.062561 0.064516 0.028348 0.005865 0.000000 0.002933 0.004888 0.004888 
0.059629 0.066471 0.030303 0.006843 0.000000 0.002933 0.004888 0.004888 
0.056696 0.066471 0.032258 0.007820 0.000000 0.001955 0.003910 0.004888 
0.053763 0.067449 0.034213 0.009775 0.000000 0.000978 0.003910 0.005865 
0.050831 0.067449 0.035191 0.010753 0.000000 0.000978 0.002933 0.004888 
0.048876 0.067449 0.037146 0.012708 0.000000 0.000000 0.001955 0.004888 
0.046921 0.067449 0.039101 0.014663 0.000000 0.000000 0.001955 0.005865 
0.043988 0.067449 0.041056 0.014663 0.000000 0.000000 0.000978 0.004888 
0.042033 0.067449 0.043011 0.016618 0.000978 0.000000 0.000978 0.004888 
0.039101 0.066471 0.043988 0.018573 0.000978 0.000000 0.000978 0.004888 
0.038123 0.066471 0.045943 0.019550 0.001955 0.000000 0.000000 0.004888 
0.036168 0.065494 0.047898 0.021505 0.002933 0.000000 0.000000 0.004888 
0.034213 0.065494 0.049853 0.022483 0.002933 0.001955 0.000000 0.003910 
0.032258 0.064516 0.049853 0.023460 0.003910 0.001955 0.000000 0.002933 
0.029326 0.061584 0.051808 0.025415 0.003910 0.001955 0.000000 0.002933 
0.028348 0.061584 0.053763 0.027370 0.003910 0.002933 0.000000 0.001955 
0.025415 0.057674 0.055718 0.029326 0.004888 0.002933 0.000000 0.001955 
0.022483 0.055718 0.056696 0.031281 0.004888 0.002933 0.000000 0.000000 
0.020528 0.054741 0.058651 0.033236 0.004888 0.003910 0.000000 0.000000 
0.019550 0.052786 0.060606 0.034213 0.003910 0.004888 0.000978 0.000000 
0.016618 0.049853 0.060606 0.037146 0.004888 0.004888 0.000978 0.000000 
0.015640 0.047898 0.061584 0.039101 0.003910 0.004888 0.001955 0.000000 
0.013685 0.045943 0.062561 0.042033 0.003910 0.004888 0.002933 0.000000 
0.011730 0.043011 0.062561 0.043988 0.003910 0.004888 0.002933 0.000000 
0.009775 0.040078 0.062561 0.048876 0.003910 0.005865 0.003910 0.000000 
0.008798 0.037146 0.062561 0.051808 0.004888 0.005865 0.004888 0.000000 
0.006843 0.034213 0.061584 0.055718 0.004888 0.004888 0.004888 0.000000 
0.006843 0.032258 0.061584 0.059629 0.005865 0.004888 0.005865 0.000978 
0.003910 0.028348 0.060606 0.062561 0.005865 0.003910 0.005865 0.000978 
0.002933 0.026393 0.059629 0.066471 0.006843 0.003910 0.006843 0.001955 
0.002933 0.022483 0.058651 0.070381 0.009775 0.000978 0.006843 0.002933 
0.001955 0.020528 0.056696 0.073314 0.010753 0.001955 0.006843 0.002933 
0.002933 0.017595 0.054741 0.077224 0.013685 0.001955 0.006843 0.003910 
0.002933 0.015640 0.051808 0.081134 0.016618 0.000978 0.005865 0.004888 
0.002933 0.013685 0.048876 0.082111 0.018573 0.000978 0.005865 0.004888 
TURN 15
0.000000 0.012708 0.047898 0.071359 0.011730 0.000000 0.005865 0.002933 
0.000000 0.010753 0.045943 0.074291 0.013685 0.000000 0.005865 0.003910 
0.000978 0.008798 0.043011 0.074291 0.016618 0.000000 0.004888 0.003910 
0.000000 0.007820 0.041056 0.076246 0.018573 0.000000 0.004888 0.003910 
0.000978 0.005865 0.039101 0.078201 0.021505 0.000000 0.004888 0.003910 
0.000978 0.004888 0.036168 0.080156 0.024438 0.000000 0.004888 0.004888 
0.000978 0.003910 0.034213 0.081134 0.027370 0.000000 0.003910 0.004888 
0.001955 0.003910 0.031281 0.081134 0.029326 0.000978 0.003910 0.004888 
0.002933 0.003910 0.028348 0.082111 0.033236 0.002933 0.002933 0.005865 
0.001955 0.002933 0.026393 0.082111 0.035191 0.003910 0.002933 0.005865 
0.002933 0.002933 0.024438 0.080156 0.038123 0.004888 0.002933 0.004888 
0.002933 0.002933 0.022483 0.079179 0.041056 0.005865 0.001955 0.004888 
0.003910 0.002933 0.019550 0.077224 0.044966 0.007820 0.000978 0.004888 
0.003910 0.001955 0.017595 0.076246 0.046921 0.008798 0.000000 0.003910 
0.003910 0.002933 0.015640 0.074291 0.049853 0.010753 0.000000 0.003910 
0.003910 0.002933 0.013685 0.071359 0.051808 0.012708 0.000000 0.003910 
0.004888 0.002933 0.011730 0.068426 0.053763 0.013685 0.000000 0.002933 
0.004888 0.002933 0.010753 0.065494 0.055718 0.015640 0.000000 0.002933 
0.004888 0.002933 0.009775 0.062561 0.057674 0.017595 0.000000 0.001955 
0.004888 0.002933 0.008798 0.059629 0.058651 0.019550 0.000978 0.001955 
0.004888 0.002933 0.008798 0.056696 0.059629 0.021505 0.000978 0.000978 
0.004888 0.002933 0.007820 0.053763 0.060606 0.023460 0.000978 0.000978 
0.004888 0.002933 0.007820 0.049853 0.060606 0.025415 0.001955 0.000978 
0.003910 0.002933 0.006843 0.045943 0.060606 0.027370 0.001955 0.000000 
0.002933 0.002933 0.006843 0.042033 0.060606 0.029326 0.002933 0.000000 
0.001955 0.002933 0.006843 0.039101 0.058651 0.031281 0.003910 0.000000 
0.002933 0.002933 0.005865 0.036168 0.058651 0.033236 0.003910 0.000000 
0.001955 0.002933 0.005865 0.034213 0.057674 0.036168 0.003910 0.000000 
0.000978 0.001955 0.005865 0.031281 0.056696 0.037146 0.004888 0.000000 
0.000978 0.001955 0.004888 0.029326 0.054741 0.039101 0.004888 0.000000 
0.000978 0.001955 0.004888 0.027370 0.053763 0.041056 0.005865 0.000978 
0.000978 0.001955 0.005865 0.025415 0.051808 0.043011 0.006843 0.000978 
0.000000 0.000978 0.004888 0.022483 0.048876 0.044966 0.006843 0.000978 
0.000000 0.000978 0.004888 0.021505 0.046921 0.046921 0.007820 0.001955 
0.000000 0.000000 0.005865 0.020528 0.043988 0.047898 0.008798 0.002933 
0.000000 0.000000 0.004888 0.018573 0.042033 0.048876 0.009775 0.002933 
0.000000 0.000000 0.004888 0.016618 0.039101 0.050831 0.009775 0.002933 
0.000000 0.000000 0.004888 0.014663 0.037146 0.050831 0.010753 0.002933 
0.000000 0.000000 0.004888 0.013685 0.035191 0.053763 0.011730 0.002933 
0.000000 0.000000 0.004888 0.012708 0.033236 0.052786 0.012708 0.003910 
0.000000 0.000000 0.004888 0.010753 0.031281 0.053763 0.013685 0.003910 
0.000000 0.000000 0.003910 0.010753 0.029326 0.053763 0.013685 0.004888 
0.000000 0.000000 0.002933 0.009775 0.027370 0.053763 0.014663 0.004888 
0.000000 0.000000 0.002933 0.009775 0.026393 0.054741 0.015640 0.004888 
0.000000 0.000000 0.001955 0.008798 0.024438 0.053763 0.015640 0.005865 
0.000978 0.000000 0.001955 0.007820 0.022483 0.051808 0.016618 0.005865 
0.001955 0.000000 0.000978 0.007820 0.021505 0.052786 0.017595 0.005865 
0.001955 0.000000 0.000000 0.007820 0.019550 0.050831 0.017595 0.005865 
0.001955 0.000000 0.000000 0.005865 0.018573 0.050831 0.018573 0.005865 
0.002933 0.000000 0.000000 0.005865 0.017595 0.049853 0.019550 0.005865 
0.002933 0.000000 0.000000 0.004888 0.015640 0.048876 0.020528 0.005865 
0.003910 0.000000 0.000000 0.003910 0.014663 0.048876 0.022483 0.005865 
0.004888 0.000000 0.000000 0.003910 0.013685 0.047898 0.023460 0.005865 
0.005865 0.000000 0.000000 0.001955 0.012708 0.046921 0.024438 0.004888 
0.005865 0.000978 0.000000 0.000978 0.011730 0.045943 0.026393 0.003910 
0.005865 0.000978 0.000000 0.000000 0.009775 0.043988 0.028348 0.003910 
0.006843 0.000978 0.000000 0.000000 0.008798 0.042033 0.031281 0.002933 
0.006843 0.001955 0.000000 0.000000 0.007820 0.041056 0.033236 0.002933 
0.005865 0.002933 0.000000 0.000000 0.005865 0.039101 0.035191 0.001955 
0.006843 0.002933 0.000000 0.000000 0.004888 0.038123 0.039101 0.001955 
0.004888 0.003910 0.001955 0.000000 0.002933 0.036168 0.042033 0.000978 
0.005865 0.003910 0.001955 0.000000 0.002933 0.034213 0.043988 0.000978 
0.005865 0.004888 0.001955 0.000000 0.000978 0.033236 0.046921 0.001955 
0.004888 0.004888 0.001955 0.000000 0.000000 0.031281 0.047898 0.001955 
0.004888 0.004888 0.002933 0.000000 0.000000 0.028348 0.051808 0.002933 
0.003910 0.004888 0.003910 0.000000 0.000000 0.026393 0.052786 0.003910 
0.003910 0.004888 0.003910 0.000000 0.000000 0.023460 0.054741 0.004888 
0.003910 0.004888 0.003910 0.000000 0.000000 0.022483 0.056696 0.004888 
0.002933 0.004888 0.004888 0.000000 0.000000 0.019550 0.058651 0.006843 
0.001955 0.004888 0.005865 0.000000 0.000000 0.017595 0.059629 0.006843 
0.000000 0.003910 0.004888 0.000000 0.000000 0.016618 0.060606 0.008798 
0.000000 0.003910 0.004888 0.000978 0.000000 0.014663 0.061584 0.010753 
0.000000 0.003910 0.005865 0.000978 0.000000 0.012708 0.061584 0.010753 
0.000000 0.002933 0.004888 0.001955 0.000000 0.010753 0.061584 0.012708 
0.000000 0.002933 0.004888 0.001955 0.000000 0.008798 0.061584 0.013685 
0.000000 0.002933 0.005865 0.001955 0.000000 0.007820 0.061584 0.015640 
0.000000 0.002933 0.005865 0.002933 0.000000 0.006843 0.060606 0.017595 
0.000978 0.001955 0.004888 0.002933 0.000000 0.004888 0.058651 0.019550 
0.000978 0.000978 0.004888 0.003910 0.000000 0.003910 0.058651 0.021505 
0.000978 0.000978 0.003910 0.003910 0.000000 0.002933 0.055718 0.022483 
0.001955 0.000978 0.003910 0.003910 0.000000 0.001955 0.054741 0.024438 
0.003910 0.000978 0.001955 0.003910 0.000000 0.001955 0.050831 0.027370 
0.002933 0.000978 0.002933 0.003910 0.000000 0.001955 0.049853 0.028348 
0.004888 0.000978 0.002933 0.003910 0.000000 0.001955 0.047898 0.030303 
0.004888 0.000978 0.001955 0.002933 0.000000 0.001955 0.045943 0.032258 
0.006843 0.002933 0.000978 0.002933 0.000000 0.002933 0.042033 0.033236 
0.006843 0.001955 0.000978 0.001955 0.000000 0.002933 0.040078 0.036168 
0.006843 0.002933 0.000978 0.001955 0.000000 0.001955 0.038123 0.037146 
0.007820 0.002933 0.000978 0.000978 0.000000 0.001955 0.035191 0.039101 
0.008798 0.003910 0.001955 0.000978 0.000000 0.002933 0.034213 0.041056 
0.007820 0.003910 0.001955 0.000000 0.000000 0.002933 0.032258 0.042033 
0.007820 0.004888 0.002933 0.000000 0.000000 0.003910 0.031281 0.044966 
0.007820 0.004888 0.003910 0.000000 0.000000 0.002933 0.029326 0.045943 
0.007820 0.005865 0.003910 0.000000 0.000000 0.002933 0.027370 0.046921 
0.008798 0.005865 0.003910 0.000000 0.000000 0.003910 0.026393 0.048876 
0.007820 0.005865 0.003910 0.000000 0.000000 0.002933 0.024438 0.049853 
0.007820 0.005865 0.004888 0.000000 0.000000 0.002933 0.023460 0.051808 
0.008798 0.005865 0.005865 0.000000 0.000000 0.002933 0.023460 0.053763 
0.008798 0.005865 0.006843 0.000978 0.000000 0.001955 0.022483 0.056696 
0.009775 0.004888 0.006843 0.000978 0.000000 0.000978 0.020528 0.057674 
0.008798 0.004888 0.006843 0.001955 0.000000 0.000978 0.018573 0.058651 
0.007820 0.004888 0.006843 0.001955 0.000000 0.000000 0.017595 0.060606 
0.010753 0.003910 0.007820 0.002933 0.000000 0.000000 0.016618 0.061584 
0.011730 0.002933 0.007820 0.003910 0.000000 0.000000 0.014663 0.062561 
0.013685 0.002933 0.007820 0.004888 0.000000 0.000000 0.013685 0.063539 
0.015640 0.002933 0.007820 0.004888 0.000000 0.000000 0.012708 0.063539 
0.017595 0.001955 0.006843 0.005865 0.000000 0.000000 0.010753 0.064516 
0.019550 0.001955 0.005865 0.005865 0.000000 0.000000 0.009775 0.063539 
0.022483 0.000978 0.005865 0.006843 0.000000 0.000000 0.008798 0.063539 
0.024438 0.001955 0.004888 0.005865 0.000000 0.000000 0.006843 0.061584 
0.027370 0.001955 0.004888 0.006843 0.000000 0.000000 0.005865 0.061584 
0.030303 0.002933 0.004888 0.006843 0.000000 0.000000 0.004888 0.060606 
0.033236 0.002933 0.003910 0.006843 0.000978 0.000000 0.002933 0.059629 
0.036168 0.003910 0.003910 0.006843 0.000978 0.000000 0.002933 0.057674 
0.038123 0.003910 0.002933 0.005865 0.000978 0.000000 0.001955 0.054741 
0.042033 0.005865 0.000978 0.004888 0.001955 0.000000 0.000978 0.051808 
0.044966 0.006843 0.001955 0.004888 0.001955 0.000978 0.000978 0.049853 
0.048876 0.007820 0.000978 0.004888 0.002933 0.000978 0.000000 0.047898 
0.050831 0.008798 0.001955 0.003910 0.002933 0.000978 0.000000 0.045943 
0.052786 0.009775 0.001955 0.002933 0.001955 0.001955 0.000978 0.043011 
0.055718 0.010753 0.001955 0.002933 0.001955 0.001955 0.000978 0.040078 
0.058651 0.012708 0.002933 0.002933 0.001955 0.002933 0.000978 0.037146 
0.059629 0.013685 0.002933 0.001955 0.001955 0.002933 0.001955 0.034213 
0.063539 0.014663 0.003910 0.000000 0.000978 0.003910 0.001955 0.031281 
0.065494 0.016618 0.004888 0.000000 0.000978 0.003910 0.001955 0.029326 
0.066471 0.017595 0.004888 0.000000 0.000978 0.002933 0.002933 0.027370 
0.068426 0.019550 0.005865 0.000000 0.000000 0.003910 0.002933 0.025415 
0.069404 0.020528 0.006843 0.000000 0.000000 0.002933 0.003910 0.023460 
0.071359 0.021505 0.007820 0.000978 0.000000 0.001955 0.002933 0.022483 
0.073314 0.023460 0.008798 0.001955 0.000000 0.002933 0.003910 0.021505 
0.071359 0.023460 0.008798 0.001955 0.000000 0.000978 0.003910 0.020528 
0.072336 0.025415 0.009775 0.002933 0.000000 0.000000 0.003910 0.018573 
0.073314 0.026393 0.010753 0.002933 0.000000 0.000000 0.003910 0.017595 
0.073314 0.028348 0.010753 0.003910 0.000000 0.000000 0.003910 0.016618 
0.074291 0.030303 0.011730 0.004888 0.000000 0.000000 0.002933 0.016618 
0.074291 0.032258 0.011730 0.004888 0.000000 0.000000 0.002933 0.014663 
0.074291 0.033236 0.011730 0.005865 0.000000 0.000000 0.001955 0.014663 
0.075269 0.035191 0.012708 0.005865 0.000000 0.000000 0.000978 0.013685 
0.073314 0.036168 0.012708 0.006843 0.000978 0.000000 0.000978 0.012708 
0.075269 0.039101 0.012708 0.006843 0.001955 0.000000 0.000000 0.011730 
0.073314 0.041056 0.013685 0.006843 0.001955 0.000000 0.000000 0.010753 
0.071359 0.043988 0.014663 0.005865 0.001955 0.000000 0.000000 0.009775 
0.071359 0.046921 0.015640 0.006843 0.002933 0.000978 0.000000 0.008798 
0.069404 0.048876 0.015640 0.005865 0.002933 0.001955 0.000000 0.006843 
0.067449 0.051808 0.016618 0.004888 0.002933 0.000978 0.000000 0.005865 
0.065494 0.053763 0.018573 0.005865 0.002933 0.002933 0.000000 0.005865 
0.063539 0.055718 0.020528 0.004888 0.002933 0.002933 0.000000 0.003910 
0.060606 0.057674 0.022483 0.004888 0.002933 0.003910 0.000000 0.003910 
0.057674 0.060606 0.024438 0.004888 0.002933 0.004888 0.000000 0.002933 
0.054741 0.061584 0.026393 0.003910 0.001955 0.004888 0.000978 0.000978 
0.051808 0.063539 0.029326 0.004888 0.000978 0.005865 0.000978 0.000978 
0.047898 0.063539 0.031281 0.004888 0.000978 0.005865 0.001955 0.000000 
0.044966 0.063539 0.034213 0.005865 0.000000 0.005865 0.001955 0.000000 
0.040078 0.064516 0.037146 0.007820 0.000000 0.005865 0.003910 0.000978 
0.038123 0.063539 0.039101 0.009775 0.000000 0.004888 0.003910 0.000978 
0.034213 0.062561 0.043011 0.012708 0.000000 0.004888 0.004888 0.001955 
0.031281 0.062561 0.043988 0.013685 0.000000 0.004888 0.004888 0.001955 
0.028348 0.060606 0.045943 0.015640 0.000000 0.003910 0.004888 0.001955 
0.025415 0.058651 0.048876 0.018573 0.000000 0.002933 0.005865 0.002933 
0.022483 0.056696 0.049853 0.020528 0.000000 0.002933 0.005865 0.002933 
0.021505 0.054741 0.051808 0.022483 0.000000 0.001955 0.004888 0.002933 
0.020528 0.052786 0.052786 0.025415 0.000000 0.000978 0.004888 0.003910 
0.018573 0.049853 0.053763 0.029326 0.000978 0.000978 0.003910 0.004888 
0.017595 0.046921 0.054741 0.031281 0.000978 0.000000 0.003910 0.004888 
0.017595 0.044966 0.054741 0.034213 0.001955 0.000000 0.002933 0.004888 
0.014663 0.042033 0.054741 0.037146 0.001955 0.000000 0.001955 0.004888 
0.015640 0.041056 0.055718 0.038123 0.003910 0.000000 0.001955 0.004888 
0.013685 0.038123 0.054741 0.041056 0.003910 0.000000 0.000978 0.004888 
0.013685 0.037146 0.055718 0.043988 0.005865 0.000978 0.000978 0.003910 
0.012708 0.035191 0.054741 0.045943 0.006843 0.000978 0.000978 0.003910 
0.011730 0.033236 0.052786 0.047898 0.007820 0.001955 0.000000 0.002933 
0.011730 0.031281 0.052786 0.049853 0.008798 0.001955 0.000000 0.002933 
0.010753 0.030303 0.051808 0.051808 0.008798 0.002933 0.000000 0.001955 
0.010753 0.028348 0.050831 0.054741 0.009775 0.002933 0.000978 0.001955 
0.009775 0.026393 0.050831 0.056696 0.010753 0.003910 0.000978 0.000978 
0.009775 0.025415 0.049853 0.057674 0.011730 0.004888 0.001955 0.000000 
0.007820 0.024438 0.048876 0.059629 0.011730 0.004888 0.002933 0.000000 
0.006843 0.022483 0.048876 0.061584 0.012708 0.005865 0.003910 0.000000 
0.005865 0.021505 0.045943 0.062561 0.013685 0.005865 0.003910 0.000000 
0.005865 0.019550 0.045943 0.065494 0.014663 0.005865 0.003910 0.000000 
TURN 16
0.007820 0.016618 0.042033 0.066471 0.016618 0.002933 0.000978 0.003910 
0.006843 0.015640 0.041056 0.067449 0.017595 0.002933 0.000978 0.002933 
0.007820 0.014663 0.038123 0.068426 0.020528 0.003910 0.000978 0.002933 
0.006843 0.012708 0.036168 0.070381 0.021505 0.003910 0.000978 0.001955 
0.006843 0.011730 0.035191 0.071359 0.023460 0.004888 0.001955 0.001955 
0.005865 0.011730 0.034213 0.072336 0.025415 0.005865 0.001955 0.001955 
0.004888 0.010753 0.032258 0.072336 0.026393 0.006843 0.001955 0.000978 
0.004888 0.010753 0.030303 0.071359 0.028348 0.007820 0.002933 0.000978 
0.003910 0.009775 0.029326 0.070381 0.029326 0.008798 0.003910 0.000000 
0.003910 0.009775 0.027370 0.070381 0.031281 0.008798 0.003910 0.000000 
0.002933 0.008798 0.026393 0.071359 0.033236 0.009775 0.004888 0.000978 
0.001955 0.007820 0.024438 0.070381 0.034213 0.009775 0.004888 0.000000 
0.001955 0.006843 0.024438 0.070381 0.036168 0.010753 0.005865 0.000978 
0.000978 0.005865 0.022483 0.069404 0.038123 0.011730 0.005865 0.001955 
0.000000 0.004888 0.021505 0.068426 0.039101 0.012708 0.005865 0.001955 
0.000000 0.003910 0.020528 0.068426 0.040078 0.012708 0.006843 0.002933 
0.000000 0.002933 0.019550 0.067449 0.042033 0.012708 0.006843 0.002933 
0.000000 0.001955 0.018573 0.064516 0.043988 0.012708 0.007820 0.002933 
0.000000 0.000978 0.016618 0.064516 0.045943 0.013685 0.006843 0.003910 
0.000000 0.000000 0.015640 0.062561 0.047898 0.014663 0.006843 0.004888 
0.000000 0.000000 0.013685 0.060606 0.049853 0.014663 0.005865 0.005865 
0.001955 0.000000 0.011730 0.058651 0.052786 0.015640 0.004888 0.005865 
0.000978 0.000000 0.010753 0.056696 0.053763 0.016618 0.004888 0.005865 
0.002933 0.000000 0.009775 0.054741 0.054741 0.018573 0.004888 0.006843 
0.003910 0.000000 0.007820 0.050831 0.056696 0.020528 0.003910 0.006843 
0.003910 0.000000 0.006843 0.048876 0.056696 0.022483 0.002933 0.006843 
0.004888 0.000000 0.005865 0.045943 0.057674 0.024438 0.002933 0.005865 
0.004888 0.000000 0.003910 0.043011 0.058651 0.027370 0.001955 0.005865 
0.004888 0.000000 0.003910 0.039101 0.058651 0.029326 0.000978 0.004888 
0.004888 0.000978 0.002933 0.036168 0.057674 0.032258 0.000978 0.004888 
0.005865 0.001955 0.002933 0.032258 0.056696 0.035191 0.001955 0.003910 
0.004888 0.001955 0.002933 0.028348 0.055718 0.037146 0.002933 0.002933 
0.004888 0.001955 0.002933 0.025415 0.053763 0.040078 0.002933 0.002933 
0.004888 0.001955 0.002933 0.022483 0.051808 0.042033 0.003910 0.002933 
0.003910 0.002933 0.002933 0.019550 0.049853 0.044966 0.004888 0.000978 
0.002933 0.002933 0.002933 0.017595 0.046921 0.045943 0.005865 0.000978 
0.002933 0.002933 0.003910 0.015640 0.043988 0.048876 0.006843 0.000978 
0.001955 0.002933 0.003910 0.014663 0.042033 0.049853 0.008798 0.000978 
0.000978 0.001955 0.003910 0.012708 0.039101 0.050831 0.008798 0.000978 
0.001955 0.001955 0.004888 0.012708 0.037146 0.051808 0.010753 0.002933 
0.000000 0.000978 0.004888 0.011730 0.034213 0.051808 0.011730 0.002933 
0.000000 0.000000 0.004888 0.011730 0.031281 0.051808 0.012708 0.002933 
0.000000 0.000000 0.004888 0.011730 0.030303 0.051808 0.013685 0.003910 
0.000978 0.000000 0.003910 0.011730 0.029326 0.051808 0.013685 0.005865 
0.000978 0.000000 0.003910 0.009775 0.026393 0.051808 0.014663 0.005865 
0.001955 0.000000 0.002933 0.009775 0.026393 0.050831 0.015640 0.005865 
0.001955 0.000000 0.002933 0.008798 0.024438 0.049853 0.015640 0.005865 
0.002933 0.000000 0.000978 0.007820 0.023460 0.050831 0.014663 0.006843 
0.003910 0.000000 0.000978 0.007820 0.022483 0.050831 0.015640 0.006843 
0.005865 0.000000 0.000000 0.005865 0.021505 0.050831 0.016618 0.005865 
0.005865 0.000978 0.000000 0.004888 0.019550 0.050831 0.016618 0.005865 
0.005865 0.000978 0.000000 0.003910 0.018573 0.049853 0.017595 0.004888 
0.006843 0.001955 0.000000 0.001955 0.016618 0.049853 0.020528 0.003910 
0.006843 0.002933 0.000000 0.000978 0.014663 0.048876 0.021505 0.002933 
0.005865 0.003910 0.000978 0.000000 0.012708 0.048876 0.025415 0.001955 
0.005865 0.003910 0.001955 0.000000 0.010753 0.047898 0.027370 0.000978 
0.004888 0.003910 0.001955 0.000000 0.008798 0.045943 0.029326 0.000978 
0.003910 0.003910 0.002933 0.000000 0.006843 0.043988 0.032258 0.000978 
0.002933 0.003910 0.003910 0.000000 0.004888 0.043011 0.034213 0.000978 
0.002933 0.003910 0.003910 0.000000 0.002933 0.040078 0.037146 0.001955 
0.001955 0.002933 0.003910 0.000000 0.000978 0.037146 0.039101 0.001955 
0.000000 0.002933 0.004888 0.000978 0.000978 0.035191 0.042033 0.003910 
0.000000 0.001955 0.004888 0.000978 0.000000 0.032258 0.043988 0.003910 
0.000000 0.000978 0.004888 0.001955 0.000000 0.029326 0.045943 0.004888 
0.000000 0.000978 0.004888 0.002933 0.000000 0.027370 0.046921 0.005865 
0.001955 0.000978 0.003910 0.002933 0.000978 0.024438 0.048876 0.007820 
0.001955 0.000978 0.003910 0.002933 0.000000 0.022483 0.049853 0.007820 
0.001955 0.000000 0.002933 0.002933 0.000000 0.019550 0.050831 0.008798 
0.003910 0.000000 0.002933 0.003910 0.000978 0.018573 0.050831 0.009775 
0.003910 0.000000 0.001955 0.002933 0.000978 0.016618 0.051808 0.009775 
0.003910 0.000978 0.000978 0.002933 0.000978 0.015640 0.051808 0.009775 
0.005865 0.000978 0.000978 0.002933 0.000978 0.014663 0.052786 0.010753 
0.005865 0.001955 0.000000 0.001955 0.000978 0.013685 0.052786 0.010753 
0.005865 0.002933 0.000000 0.000978 0.000978 0.012708 0.051808 0.011730 
0.006843 0.002933 0.000000 0.000978 0.000978 0.012708 0.052786 0.011730 
0.005865 0.002933 0.000978 0.000000 0.000000 0.011730 0.052786 0.011730 
0.006843 0.003910 0.000000 0.000000 0.000000 0.011730 0.052786 0.012708 
0.006843 0.004888 0.001955 0.000000 0.000000 0.011730 0.052786 0.013685 
0.005865 0.004888 0.001955 0.000000 0.000000 0.009775 0.052786 0.013685 
0.005865 0.005865 0.002933 0.000000 0.000000 0.009775 0.052786 0.013685 
0.004888 0.005865 0.003910 0.000000 0.000000 0.008798 0.052786 0.014663 
0.002933 0.005865 0.003910 0.000000 0.000000 0.008798 0.051808 0.016618 
0.003910 0.006843 0.003910 0.000000 0.000000 0.007820 0.051808 0.018573 
0.002933 0.005865 0.004888 0.000000 0.000000 0.006843 0.049853 0.020528 
0.000978 0.005865 0.004888 0.000000 0.000000 0.005865 0.048876 0.022483 
0.000978 0.004888 0.005865 0.000000 0.000000 0.003910 0.047898 0.025415 
0.000000 0.004888 0.005865 0.000978 0.000000 0.002933 0.046921 0.027370 
0.000000 0.003910 0.006843 0.000978 0.000000 0.001955 0.044966 0.030303 
0.000000 0.002933 0.006843 0.002933 0.000000 0.000978 0.043011 0.032258 
0.000000 0.002933 0.005865 0.001955 0.000000 0.000000 0.041056 0.034213 
0.000978 0.002933 0.005865 0.003910 0.000000 0.000000 0.039101 0.038123 
0.001955 0.002933 0.005865 0.003910 0.000000 0.000000 0.036168 0.040078 
0.002933 0.000978 0.004888 0.003910 0.000000 0.000000 0.034213 0.042033 
0.003910 0.000000 0.004888 0.004888 0.000000 0.000000 0.031281 0.044966 
0.004888 0.000000 0.004888 0.003910 0.000000 0.000000 0.028348 0.046921 
0.005865 0.000000 0.003910 0.004888 0.000000 0.000000 0.025415 0.049853 
0.007820 0.000000 0.003910 0.004888 0.000000 0.000000 0.024438 0.050831 
0.007820 0.000978 0.002933 0.002933 0.000000 0.000000 0.021505 0.051808 
0.009775 0.001955 0.002933 0.003910 0.000000 0.000000 0.019550 0.053763 
0.011730 0.002933 0.001955 0.000978 0.000000 0.000000 0.016618 0.053763 
0.011730 0.002933 0.000978 0.002933 0.000000 0.000000 0.015640 0.055718 
0.013685 0.002933 0.001955 0.001955 0.000000 0.000978 0.014663 0.056696 
0.013685 0.003910 0.001955 0.000978 0.000000 0.000978 0.013685 0.056696 
0.015640 0.004888 0.002933 0.000978 0.000000 0.001955 0.012708 0.057674 
0.015640 0.005865 0.002933 0.000000 0.000000 0.001955 0.012708 0.056696 
0.016618 0.005865 0.002933 0.000000 0.000000 0.001955 0.011730 0.056696 
0.017595 0.005865 0.003910 0.000000 0.000000 0.002933 0.010753 0.056696 
0.018573 0.006843 0.004888 0.000000 0.000000 0.002933 0.010753 0.056696 
0.019550 0.006843 0.004888 0.000000 0.000000 0.001955 0.010753 0.055718 
0.020528 0.006843 0.005865 0.000000 0.000000 0.001955 0.009775 0.056696 
0.021505 0.005865 0.005865 0.000000 0.000000 0.000978 0.009775 0.055718 
0.022483 0.005865 0.006843 0.001955 0.000000 0.000000 0.009775 0.055718 
0.023460 0.005865 0.006843 0.002933 0.000000 0.000000 0.008798 0.055718 
0.025415 0.004888 0.006843 0.002933 0.000000 0.000000 0.007820 0.054741 
0.027370 0.004888 0.006843 0.003910 0.000000 0.000000 0.007820 0.053763 
0.030303 0.004888 0.006843 0.003910 0.000000 0.000000 0.006843 0.051808 
0.033236 0.003910 0.005865 0.004888 0.000000 0.000000 0.004888 0.051808 
0.036168 0.003910 0.005865 0.005865 0.000000 0.000000 0.004888 0.050831 
0.040078 0.002933 0.004888 0.006843 0.000000 0.000000 0.002933 0.048876 
0.043011 0.003910 0.004888 0.005865 0.000000 0.000000 0.001955 0.045943 
0.044966 0.004888 0.003910 0.006843 0.000000 0.000000 0.000978 0.044966 
0.049853 0.006843 0.002933 0.006843 0.001955 0.000000 0.000000 0.043011 
0.051808 0.006843 0.002933 0.005865 0.000978 0.000000 0.000000 0.040078 
0.055718 0.008798 0.001955 0.005865 0.001955 0.000000 0.000000 0.038123 
0.057674 0.009775 0.000978 0.004888 0.001955 0.000000 0.000000 0.035191 
0.062561 0.012708 0.000978 0.003910 0.002933 0.000978 0.000000 0.032258 
0.064516 0.013685 0.000978 0.003910 0.002933 0.000978 0.000000 0.030303 
0.066471 0.014663 0.000978 0.002933 0.002933 0.000978 0.000000 0.026393 
0.068426 0.016618 0.001955 0.001955 0.002933 0.001955 0.000000 0.024438 
0.069404 0.018573 0.001955 0.000978 0.001955 0.001955 0.000000 0.022483 
0.071359 0.020528 0.002933 0.000978 0.001955 0.002933 0.000000 0.020528 
0.072336 0.023460 0.004888 0.000000 0.000978 0.002933 0.000000 0.017595 
0.073314 0.025415 0.005865 0.000000 0.000000 0.002933 0.000978 0.015640 
0.074291 0.026393 0.005865 0.000000 0.000000 0.002933 0.000978 0.013685 
0.073314 0.028348 0.006843 0.000000 0.000000 0.002933 0.000978 0.012708 
0.073314 0.030303 0.008798 0.000000 0.000000 0.002933 0.001955 0.011730 
0.073314 0.032258 0.009775 0.000000 0.000000 0.001955 0.001955 0.010753 
0.072336 0.033236 0.010753 0.000000 0.000000 0.001955 0.002933 0.009775 
0.071359 0.035191 0.011730 0.000978 0.000000 0.000978 0.002933 0.009775 
0.068426 0.037146 0.012708 0.000978 0.000000 0.000978 0.002933 0.008798 
0.067449 0.038123 0.013685 0.001955 0.000000 0.000000 0.002933 0.008798 
0.066471 0.039101 0.015640 0.002933 0.000000 0.000000 0.002933 0.008798 
0.065494 0.041056 0.015640 0.003910 0.000000 0.000000 0.001955 0.008798 
0.064516 0.042033 0.016618 0.004888 0.000000 0.000000 0.001955 0.008798 
0.063539 0.043988 0.018573 0.005865 0.000000 0.000000 0.001955 0.008798 
0.062561 0.044966 0.018573 0.006843 0.000000 0.000000 0.000978 0.008798 
0.059629 0.045943 0.020528 0.006843 0.000000 0.000000 0.000978 0.007820 
0.057674 0.047898 0.020528 0.007820 0.000000 0.000000 0.000000 0.007820 
0.055718 0.048876 0.021505 0.008798 0.000000 0.000000 0.000000 0.006843 
0.054741 0.051808 0.023460 0.008798 0.000978 0.000000 0.000000 0.006843 
0.051808 0.052786 0.024438 0.008798 0.000978 0.000000 0.000000 0.005865 
0.051808 0.054741 0.025415 0.009775 0.001955 0.000000 0.000000 0.004888 
0.048876 0.055718 0.026393 0.009775 0.001955 0.000978 0.000000 0.003910 
0.046921 0.056696 0.027370 0.009775 0.002933 0.001955 0.000000 0.003910 
0.044966 0.057674 0.029326 0.009775 0.002933 0.002933 0.000000 0.002933 
0.042033 0.058651 0.031281 0.010753 0.002933 0.002933 0.000000 0.002933 
0.040078 0.058651 0.033236 0.010753 0.002933 0.002933 0.000000 0.000978 
0.038123 0.058651 0.036168 0.011730 0.002933 0.003910 0.000000 0.000978 
0.035191 0.058651 0.038123 0.012708 0.002933 0.004888 0.000978 0.000978 
0.032258 0.058651 0.040078 0.012708 0.001955 0.004888 0.000978 0.000000 
0.031281 0.058651 0.043011 0.013685 0.001955 0.005865 0.001955 0.000000 
0.028348 0.056696 0.044966 0.014663 0.000978 0.005865 0.002933 0.000000 
0.025415 0.055718 0.046921 0.017595 0.000978 0.005865 0.002933 0.000000 
0.023460 0.054741 0.047898 0.018573 0.000978 0.005865 0.003910 0.000000 
0.019550 0.052786 0.049853 0.021505 0.000000 0.005865 0.003910 0.000000 
0.018573 0.050831 0.051808 0.024438 0.000000 0.005865 0.004888 0.000000 
0.014663 0.047898 0.053763 0.028348 0.000000 0.004888 0.005865 0.001955 
0.013685 0.044966 0.054741 0.030303 0.000000 0.004888 0.005865 0.001955 
0.010753 0.042033 0.055718 0.033236 0.000000 0.003910 0.005865 0.001955 
0.009775 0.039101 0.055718 0.036168 0.000000 0.002933 0.005865 0.002933 
0.009775 0.037146 0.055718 0.039101 0.000978 0.001955 0.005865 0.002933 
0.008798 0.034213 0.054741 0.043011 0.001955 0.001955 0.004888 0.003910 
0.007820 0.031281 0.054741 0.045943 0.002933 0.000000 0.004888 0.003910 
0.008798 0.028348 0.053763 0.048876 0.004888 0.000000 0.003910 0.004888 
0.008798 0.026393 0.052786 0.051808 0.006843 0.000000 0.002933 0.004888 
0.007820 0.024438 0.051808 0.054741 0.007820 0.000000 0.002933 0.004888 
0.007820 0.023460 0.049853 0.057674 0.009775 0.000978 0.001955 0.003910 
0.007820 0.021505 0.047898 0.058651 0.011730 0.000978 0.001955 0.003910 
0.007820 0.020528 0.046921 0.061584 0.012708 0.001955 0.000978 0.003910 
0.007820 0.019550 0.043988 0.062561 0.013685 0.002933 0.000978 0.002933 
TURN 17
0.006843 0.014663 0.036168 0.059629 0.016618 0.004888 0.001955 0.001955 
0.006843 0.014663 0.035191 0.059629 0.017595 0.004888 0.001955 0.000978 
0.005865 0.013685 0.034213 0.060606 0.018573 0.005865 0.002933 0.000978 
0.004888 0.012708 0.032258 0.059629 0.019550 0.006843 0.003910 0.000000 
0.003910 0.011730 0.031281 0.060606 0.020528 0.006843 0.003910 0.000000 
0.002933 0.010753 0.030303 0.060606 0.021505 0.007820 0.004888 0.000000 
0.001955 0.009775 0.029326 0.062561 0.022483 0.007820 0.005865 0.000000 
0.001955 0.008798 0.028348 0.063539 0.023460 0.007820 0.005865 0.000978 
0.001955 0.007820 0.027370 0.063539 0.025415 0.008798 0.005865 0.000978 
0.000978 0.006843 0.025415 0.063539 0.027370 0.008798 0.006843 0.000978 
0.000000 0.005865 0.023460 0.063539 0.028348 0.008798 0.006843 0.001955 
0.000000 0.004888 0.023460 0.063539 0.030303 0.008798 0.007820 0.002933 
0.000000 0.002933 0.021505 0.063539 0.032258 0.008798 0.006843 0.002933 
0.000000 0.001955 0.020528 0.062561 0.034213 0.008798 0.006843 0.002933 
0.000000 0.001955 0.019550 0.061584 0.036168 0.009775 0.006843 0.003910 
0.000000 0.000000 0.017595 0.060606 0.038123 0.009775 0.006843 0.004888 
0.000000 0.000000 0.015640 0.060606 0.040078 0.010753 0.005865 0.005865 
0.000978 0.000000 0.013685 0.058651 0.043011 0.010753 0.005865 0.005865 
0.001955 0.000000 0.012708 0.056696 0.044966 0.010753 0.004888 0.005865 
0.002933 0.000000 0.009775 0.054741 0.046921 0.012708 0.002933 0.005865 
0.002933 0.000000 0.008798 0.052786 0.047898 0.014663 0.002933 0.005865 
0.003910 0.000000 0.008798 0.050831 0.049853 0.016618 0.002933 0.005865 
0.004888 0.000000 0.006843 0.047898 0.050831 0.018573 0.001955 0.004888 
0.003910 0.000978 0.004888 0.044966 0.050831 0.020528 0.000000 0.004888 
0.004888 0.000978 0.004888 0.041056 0.051808 0.022483 0.000000 0.003910 
0.005865 0.001955 0.004888 0.039101 0.051808 0.024438 0.000978 0.002933 
0.004888 0.001955 0.003910 0.035191 0.051808 0.026393 0.001955 0.002933 
0.004888 0.002933 0.004888 0.033236 0.050831 0.029326 0.002933 0.001955 
0.003910 0.002933 0.004888 0.029326 0.048876 0.031281 0.003910 0.000978 
0.003910 0.002933 0.004888 0.026393 0.047898 0.032258 0.003910 0.000978 
0.002933 0.002933 0.004888 0.024438 0.046921 0.035191 0.004888 0.000978 
0.001955 0.002933 0.004888 0.023460 0.044966 0.036168 0.005865 0.000978 
0.001955 0.002933 0.005865 0.021505 0.043011 0.038123 0.006843 0.001955 
0.000978 0.001955 0.005865 0.020528 0.041056 0.039101 0.007820 0.002933 
0.000000 0.000978 0.005865 0.018573 0.039101 0.039101 0.008798 0.002933 
0.000000 0.000978 0.005865 0.018573 0.037146 0.041056 0.008798 0.003910 
0.000000 0.000000 0.005865 0.016618 0.035191 0.041056 0.009775 0.003910 
0.000000 0.000000 0.004888 0.016618 0.035191 0.041056 0.009775 0.004888 
0.000000 0.000000 0.003910 0.015640 0.033236 0.042033 0.009775 0.005865 
0.000000 0.000000 0.003910 0.014663 0.031281 0.043011 0.009775 0.005865 
0.001955 0.000000 0.003910 0.013685 0.031281 0.043011 0.010753 0.006843 
0.001955 0.000000 0.002933 0.012708 0.029326 0.043011 0.009775 0.006843 
0.002933 0.000000 0.001955 0.011730 0.028348 0.043988 0.009775 0.006843 
0.002933 0.000000 0.000978 0.010753 0.027370 0.044966 0.010753 0.006843 
0.004888 0.000000 0.000978 0.009775 0.025415 0.045943 0.010753 0.006843 
0.004888 0.000000 0.000000 0.006843 0.023460 0.045943 0.011730 0.005865 
0.005865 0.000978 0.000000 0.005865 0.022483 0.046921 0.011730 0.004888 
0.005865 0.000978 0.000000 0.003910 0.020528 0.046921 0.012708 0.003910 
0.005865 0.001955 0.000000 0.002933 0.019550 0.046921 0.014663 0.003910 
0.005865 0.002933 0.000000 0.001955 0.017595 0.046921 0.015640 0.002933 
0.004888 0.002933 0.000978 0.000978 0.014663 0.046921 0.017595 0.001955 
0.004888 0.003910 0.001955 0.000000 0.011730 0.045943 0.020528 0.000000 
0.002933 0.003910 0.002933 0.000000 0.009775 0.044966 0.023460 0.000978 
0.003910 0.003910 0.002933 0.000000 0.008798 0.043988 0.024438 0.000000 
0.002933 0.003910 0.002933 0.000000 0.006843 0.043011 0.026393 0.000978 
0.001955 0.002933 0.003910 0.000000 0.004888 0.040078 0.029326 0.000978 
0.001955 0.001955 0.004888 0.000000 0.002933 0.039101 0.031281 0.001955 
0.000000 0.001955 0.004888 0.000978 0.001955 0.036168 0.033236 0.002933 
0.000000 0.000978 0.004888 0.000978 0.000978 0.033236 0.035191 0.003910 
0.000000 0.000978 0.004888 0.001955 0.000978 0.031281 0.037146 0.004888 
0.000000 0.000978 0.004888 0.001955 0.000978 0.029326 0.039101 0.004888 
0.000000 0.000000 0.003910 0.002933 0.000978 0.026393 0.039101 0.005865 
0.001955 0.000000 0.002933 0.002933 0.000978 0.024438 0.040078 0.006843 
0.000978 0.000000 0.001955 0.002933 0.000978 0.021505 0.041056 0.007820 
0.002933 0.000000 0.001955 0.002933 0.000978 0.020528 0.042033 0.007820 
0.002933 0.000000 0.001955 0.002933 0.000978 0.019550 0.043988 0.008798 
0.002933 0.000000 0.000978 0.002933 0.000978 0.017595 0.043988 0.008798 
0.004888 0.000978 0.000978 0.002933 0.001955 0.016618 0.044966 0.008798 
0.004888 0.000978 0.000978 0.001955 0.001955 0.015640 0.045943 0.008798 
0.005865 0.001955 0.000000 0.000978 0.000978 0.015640 0.043988 0.008798 
0.006843 0.001955 0.000000 0.000978 0.000978 0.014663 0.045943 0.008798 
0.005865 0.002933 0.000000 0.000000 0.000978 0.013685 0.045943 0.008798 
0.006843 0.002933 0.000000 0.000000 0.000978 0.012708 0.046921 0.008798 
0.006843 0.003910 0.000978 0.000000 0.000000 0.012708 0.047898 0.009775 
0.005865 0.004888 0.001955 0.000000 0.000000 0.012708 0.048876 0.008798 
0.005865 0.004888 0.001955 0.000000 0.000000 0.011730 0.047898 0.010753 
0.004888 0.005865 0.002933 0.000000 0.000000 0.010753 0.048876 0.009775 
0.003910 0.005865 0.003910 0.000000 0.000000 0.010753 0.049853 0.011730 
0.003910 0.005865 0.003910 0.000000 0.000000 0.009775 0.048876 0.012708 
0.002933 0.005865 0.004888 0.000000 0.000000 0.008798 0.048876 0.013685 
0.001955 0.005865 0.004888 0.000000 0.000000 0.007820 0.047898 0.015640 
0.000000 0.004888 0.004888 0.000000 0.000000 0.005865 0.047898 0.017595 
0.000000 0.004888 0.004888 0.000000 0.000000 0.004888 0.045943 0.018573 
0.000000 0.004888 0.005865 0.000978 0.000000 0.003910 0.045943 0.022483 
0.000000 0.003910 0.005865 0.001955 0.000000 0.001955 0.044966 0.024438 
0.000000 0.002933 0.005865 0.002933 0.000000 0.000978 0.043011 0.026393 
0.000000 0.002933 0.005865 0.002933 0.000000 0.000978 0.041056 0.028348 
0.000978 0.001955 0.005865 0.002933 0.000000 0.000000 0.038123 0.030303 
0.001955 0.000978 0.004888 0.003910 0.000000 0.000000 0.036168 0.033236 
0.002933 0.000000 0.004888 0.003910 0.000000 0.000000 0.033236 0.035191 
0.003910 0.000000 0.003910 0.003910 0.000000 0.000000 0.030303 0.037146 
0.004888 0.000978 0.003910 0.003910 0.000000 0.000000 0.028348 0.039101 
0.005865 0.001955 0.002933 0.002933 0.000000 0.000000 0.025415 0.040078 
0.006843 0.000978 0.002933 0.002933 0.000000 0.000000 0.023460 0.042033 
0.008798 0.001955 0.001955 0.001955 0.000000 0.000000 0.021505 0.043011 
0.008798 0.002933 0.000978 0.000978 0.000000 0.000000 0.019550 0.043988 
0.009775 0.002933 0.001955 0.000000 0.000000 0.000978 0.018573 0.044966 
0.010753 0.003910 0.001955 0.000978 0.000000 0.000978 0.017595 0.045943 
0.010753 0.003910 0.002933 0.000000 0.000000 0.001955 0.016618 0.046921 
0.011730 0.004888 0.002933 0.000000 0.000000 0.001955 0.015640 0.048876 
0.011730 0.004888 0.002933 0.000000 0.000000 0.001955 0.014663 0.047898 
0.011730 0.005865 0.004888 0.000000 0.000000 0.001955 0.014663 0.048876 
0.012708 0.005865 0.004888 0.000000 0.000000 0.001955 0.013685 0.049853 
0.012708 0.005865 0.005865 0.000000 0.000000 0.001955 0.013685 0.049853 
0.013685 0.005865 0.005865 0.000000 0.000000 0.001955 0.012708 0.050831 
0.012708 0.004888 0.006843 0.000978 0.000000 0.000000 0.011730 0.051808 
0.012708 0.004888 0.006843 0.001955 0.000000 0.000000 0.011730 0.052786 
0.013685 0.003910 0.007820 0.002933 0.000000 0.000000 0.011730 0.052786 
0.015640 0.003910 0.006843 0.002933 0.000000 0.000000 0.010753 0.051808 
0.016618 0.003910 0.006843 0.002933 0.000000 0.000000 0.008798 0.051808 
0.019550 0.002933 0.006843 0.004888 0.000000 0.000000 0.007820 0.052786 
0.020528 0.002933 0.006843 0.004888 0.000000 0.000000 0.006843 0.051808 
0.024438 0.001955 0.005865 0.004888 0.000000 0.000000 0.005865 0.050831 
0.027370 0.001955 0.005865 0.006843 0.000000 0.000000 0.004888 0.050831 
0.030303 0.001955 0.003910 0.006843 0.000000 0.000000 0.002933 0.048876 
0.032258 0.002933 0.003910 0.006843 0.000000 0.000000 0.001955 0.047898 
0.035191 0.002933 0.002933 0.006843 0.000978 0.000000 0.000978 0.045943 
0.038123 0.004888 0.002933 0.005865 0.000978 0.000000 0.000978 0.043988 
0.041056 0.005865 0.001955 0.005865 0.000978 0.000000 0.000000 0.042033 
0.044966 0.007820 0.000978 0.004888 0.001955 0.000978 0.000000 0.039101 
0.046921 0.007820 0.000978 0.004888 0.001955 0.000000 0.000000 0.037146 
0.048876 0.008798 0.000978 0.003910 0.001955 0.000978 0.000000 0.035191 
0.051808 0.010753 0.001955 0.002933 0.001955 0.001955 0.000000 0.032258 
0.052786 0.011730 0.001955 0.002933 0.001955 0.001955 0.000000 0.030303 
0.054741 0.012708 0.002933 0.002933 0.001955 0.002933 0.000000 0.028348 
0.056696 0.014663 0.002933 0.001955 0.001955 0.002933 0.000978 0.026393 
0.058651 0.015640 0.003910 0.000000 0.000978 0.002933 0.001955 0.023460 
0.059629 0.017595 0.004888 0.000000 0.000978 0.002933 0.001955 0.020528 
0.061584 0.018573 0.004888 0.000000 0.000978 0.002933 0.001955 0.019550 
0.060606 0.020528 0.005865 0.000000 0.000000 0.002933 0.002933 0.018573 
0.062561 0.021505 0.006843 0.000000 0.000000 0.002933 0.002933 0.016618 
0.062561 0.023460 0.007820 0.000000 0.000000 0.002933 0.002933 0.015640 
0.063539 0.024438 0.007820 0.000000 0.000000 0.002933 0.002933 0.014663 
0.063539 0.026393 0.008798 0.000000 0.000000 0.002933 0.002933 0.013685 
0.063539 0.027370 0.009775 0.000978 0.000000 0.001955 0.003910 0.012708 
0.062561 0.028348 0.009775 0.001955 0.000000 0.001955 0.003910 0.011730 
0.062561 0.030303 0.011730 0.001955 0.000000 0.001955 0.003910 0.010753 
0.061584 0.031281 0.012708 0.002933 0.000000 0.000978 0.003910 0.010753 
0.060606 0.032258 0.012708 0.002933 0.000000 0.000978 0.003910 0.009775 
0.061584 0.033236 0.013685 0.003910 0.000000 0.000000 0.003910 0.009775 
0.059629 0.035191 0.014663 0.004888 0.000000 0.000000 0.003910 0.009775 
0.058651 0.037146 0.014663 0.004888 0.000000 0.000000 0.002933 0.008798 
0.058651 0.038123 0.015640 0.005865 0.000000 0.000000 0.001955 0.008798 
0.057674 0.038123 0.016618 0.007820 0.000000 0.000000 0.001955 0.008798 
0.055718 0.040078 0.017595 0.007820 0.000000 0.000000 0.000978 0.008798 
0.054741 0.042033 0.018573 0.007820 0.000978 0.000000 0.000978 0.007820 
0.053763 0.043988 0.018573 0.008798 0.001955 0.000000 0.000000 0.007820 
0.050831 0.044966 0.021505 0.008798 0.001955 0.000000 0.000000 0.006843 
0.049853 0.045943 0.021505 0.008798 0.001955 0.000000 0.000000 0.005865 
0.046921 0.047898 0.022483 0.009775 0.001955 0.000000 0.000000 0.005865 
0.045943 0.048876 0.024438 0.009775 0.002933 0.000978 0.000000 0.004888 
0.043011 0.050831 0.025415 0.008798 0.002933 0.002933 0.000000 0.003910 
0.042033 0.050831 0.026393 0.008798 0.002933 0.002933 0.000000 0.002933 
0.040078 0.051808 0.028348 0.010753 0.002933 0.002933 0.000000 0.002933 
0.037146 0.051808 0.029326 0.010753 0.002933 0.002933 0.000000 0.001955 
0.036168 0.052786 0.031281 0.011730 0.002933 0.003910 0.000000 0.001955 
0.034213 0.052786 0.033236 0.011730 0.002933 0.004888 0.000000 0.000978 
0.030303 0.051808 0.035191 0.012708 0.002933 0.004888 0.000000 0.000000 
0.029326 0.051808 0.037146 0.013685 0.002933 0.004888 0.000978 0.000000 
0.025415 0.051808 0.040078 0.013685 0.001955 0.005865 0.001955 0.000000 
0.024438 0.049853 0.041056 0.014663 0.001955 0.005865 0.001955 0.000000 
0.022483 0.049853 0.043011 0.016618 0.001955 0.005865 0.002933 0.000000 
0.019550 0.047898 0.043011 0.017595 0.000978 0.005865 0.002933 0.000000 
0.017595 0.046921 0.044966 0.020528 0.000978 0.005865 0.003910 0.000000 
0.016618 0.044966 0.046921 0.022483 0.000978 0.005865 0.003910 0.000000 
0.014663 0.042033 0.046921 0.024438 0.000000 0.004888 0.003910 0.000000 
0.010753 0.040078 0.048876 0.027370 0.000000 0.003910 0.005865 0.000978 
0.009775 0.038123 0.048876 0.030303 0.000000 0.003910 0.004888 0.000978 
0.007820 0.035191 0.049853 0.033236 0.000000 0.003910 0.005865 0.001955 
0.007820 0.033236 0.050831 0.036168 0.000000 0.002933 0.005865 0.001955 
0.005865 0.030303 0.049853 0.038123 0.000978 0.001955 0.005865 0.001955 
0.005865 0.028348 0.049853 0.042033 0.001955 0.001955 0.005865 0.002933 
0.005865 0.025415 0.049853 0.044966 0.002933 0.000978 0.005865 0.002933 
0.004888 0.022483 0.048876 0.047898 0.004888 0.000000 0.004888 0.003910 
0.005865 0.020528 0.047898 0.049853 0.005865 0.000000 0.004888 0.004888 
0.004888 0.018573 0.044966 0.052786 0.007820 0.000000 0.003910 0.004888 
0.005865 0.016618 0.043988 0.054741 0.008798 0.000000 0.002933 0.004888 
0.005865 0.015640 0.042033 0.057674 0.010753 0.000000 0.002933 0.004888 
0.005865 0.014663 0.040078 0.059629 0.013685 0.000978 0.002933 0.004888 
0.005865 0.014663 0.037146 0.060606 0.015640 0.002933 0.000978 0.002933 
TURN 18
0.003910 0.010753 0.037146 0.058651 0.012708 0.000000 0.004888 0.004888 
0.003910 0.009775 0.035191 0.059629 0.013685 0.000000 0.003910 0.004888 
0.003910 0.008798 0.033236 0.060606 0.015640 0.000978 0.002933 0.004888 
0.004888 0.008798 0.031281 0.061584 0.018573 0.001955 0.002933 0.004888 
0.004888 0.008798 0.028348 0.061584 0.019550 0.002933 0.000978 0.003910 
0.005865 0.008798 0.026393 0.060606 0.022483 0.003910 0.000978 0.002933 
0.005865 0.008798 0.025415 0.060606 0.024438 0.005865 0.001955 0.001955 
0.005865 0.007820 0.023460 0.060606 0.025415 0.005865 0.001955 0.001955 
0.003910 0.008798 0.023460 0.059629 0.026393 0.007820 0.002933 0.000978 
0.002933 0.007820 0.022483 0.056696 0.026393 0.008798 0.003910 0.000000 
0.001955 0.006843 0.022483 0.057674 0.027370 0.009775 0.004888 0.000000 
0.001955 0.006843 0.020528 0.057674 0.029326 0.009775 0.004888 0.000978 
0.000000 0.004888 0.020528 0.057674 0.029326 0.009775 0.006843 0.001955 
0.000000 0.003910 0.019550 0.056696 0.030303 0.009775 0.006843 0.001955 
0.000000 0.001955 0.018573 0.056696 0.032258 0.009775 0.006843 0.002933 
0.000000 0.001955 0.016618 0.054741 0.033236 0.010753 0.006843 0.002933 
0.000000 0.000978 0.016618 0.054741 0.035191 0.010753 0.006843 0.003910 
0.000000 0.000000 0.014663 0.053763 0.037146 0.010753 0.005865 0.003910 
0.000000 0.000000 0.012708 0.052786 0.039101 0.010753 0.005865 0.005865 
0.001955 0.000000 0.011730 0.051808 0.042033 0.011730 0.004888 0.005865 
0.001955 0.000000 0.009775 0.048876 0.043011 0.012708 0.003910 0.005865 
0.002933 0.000000 0.007820 0.047898 0.044966 0.014663 0.002933 0.005865 
0.003910 0.000000 0.006843 0.044966 0.046921 0.016618 0.000978 0.005865 
0.004888 0.000978 0.004888 0.042033 0.047898 0.019550 0.000000 0.004888 
0.004888 0.000978 0.003910 0.038123 0.047898 0.020528 0.000000 0.002933 
0.004888 0.001955 0.003910 0.036168 0.047898 0.023460 0.000000 0.002933 
0.004888 0.001955 0.003910 0.033236 0.047898 0.024438 0.000978 0.001955 
0.004888 0.002933 0.004888 0.030303 0.045943 0.027370 0.002933 0.001955 
0.003910 0.002933 0.003910 0.026393 0.044966 0.028348 0.002933 0.000000 
0.003910 0.002933 0.004888 0.024438 0.043988 0.031281 0.003910 0.000000 
0.002933 0.002933 0.004888 0.023460 0.042033 0.032258 0.004888 0.000978 
0.001955 0.002933 0.004888 0.021505 0.041056 0.033236 0.005865 0.000978 
0.001955 0.001955 0.005865 0.020528 0.039101 0.035191 0.006843 0.001955 
0.000000 0.000978 0.005865 0.019550 0.037146 0.035191 0.007820 0.002933 
0.000000 0.000000 0.005865 0.019550 0.035191 0.035191 0.008798 0.003910 
0.000000 0.000000 0.005865 0.017595 0.034213 0.037146 0.008798 0.003910 
0.000000 0.000000 0.004888 0.016618 0.032258 0.037146 0.008798 0.004888 
0.000000 0.000000 0.003910 0.016618 0.032258 0.038123 0.008798 0.005865 
0.001955 0.000000 0.002933 0.015640 0.032258 0.037146 0.007820 0.005865 
0.001955 0.000000 0.001955 0.014663 0.031281 0.037146 0.007820 0.006843 
0.002933 0.000000 0.001955 0.013685 0.029326 0.038123 0.007820 0.006843 
0.001955 0.000000 0.000978 0.011730 0.028348 0.040078 0.007820 0.006843 
0.003910 0.000000 0.000000 0.010753 0.027370 0.041056 0.007820 0.006843 
0.004888 0.000000 0.000000 0.008798 0.026393 0.042033 0.007820 0.005865 
0.004888 0.000978 0.000000 0.006843 0.024438 0.043011 0.007820 0.004888 
0.005865 0.000978 0.000000 0.004888 0.023460 0.043988 0.009775 0.003910 
0.005865 0.001955 0.000000 0.003910 0.021505 0.043988 0.010753 0.003910 
0.005865 0.002933 0.000000 0.002933 0.019550 0.044966 0.011730 0.002933 
0.004888 0.002933 0.001955 0.000000 0.016618 0.045943 0.014663 0.000978 
0.003910 0.002933 0.001955 0.000000 0.014663 0.043988 0.016618 0.000000 
0.003910 0.002933 0.001955 0.000000 0.012708 0.043988 0.017595 0.000000 
0.003910 0.003910 0.002933 0.000000 0.010753 0.043988 0.019550 0.000000 
0.001955 0.002933 0.002933 0.000000 0.008798 0.042033 0.021505 0.000978 
0.001955 0.002933 0.003910 0.000000 0.005865 0.040078 0.024438 0.000978 
0.001955 0.001955 0.004888 0.000000 0.004888 0.039101 0.025415 0.001955 
0.000000 0.000978 0.004888 0.000000 0.003910 0.037146 0.027370 0.002933 
0.000000 0.000978 0.004888 0.000978 0.002933 0.035191 0.029326 0.003910 
0.000000 0.000000 0.004888 0.000978 0.002933 0.033236 0.030303 0.003910 
0.000978 0.000000 0.003910 0.002933 0.002933 0.031281 0.032258 0.005865 
0.000000 0.000000 0.003910 0.002933 0.001955 0.029326 0.033236 0.004888 
0.001955 0.000000 0.002933 0.003910 0.002933 0.026393 0.034213 0.006843 
0.001955 0.000000 0.002933 0.002933 0.002933 0.024438 0.035191 0.006843 
0.002933 0.000000 0.001955 0.002933 0.002933 0.022483 0.036168 0.007820 
0.002933 0.000000 0.000978 0.002933 0.002933 0.021505 0.036168 0.007820 
0.003910 0.000000 0.000978 0.002933 0.001955 0.020528 0.038123 0.007820 
0.004888 0.000978 0.000000 0.001955 0.002933 0.019550 0.038123 0.007820 
0.005865 0.000978 0.000000 0.000978 0.001955 0.019550 0.038123 0.006843 
0.005865 0.002933 0.000000 0.000000 0.001955 0.018573 0.039101 0.006843 
0.005865 0.002933 0.000000 0.000000 0.001955 0.017595 0.039101 0.005865 
0.006843 0.003910 0.000978 0.000000 0.000978 0.016618 0.041056 0.006843 
0.006843 0.004888 0.001955 0.000000 0.000000 0.016618 0.042033 0.005865 
0.004888 0.004888 0.001955 0.000000 0.000000 0.015640 0.043011 0.004888 
0.004888 0.005865 0.002933 0.000000 0.000000 0.014663 0.044966 0.005865 
0.003910 0.005865 0.002933 0.000000 0.000000 0.013685 0.045943 0.005865 
0.003910 0.005865 0.003910 0.000000 0.000000 0.012708 0.046921 0.006843 
0.002933 0.004888 0.004888 0.000000 0.000000 0.010753 0.047898 0.008798 
0.000000 0.003910 0.005865 0.000000 0.000000 0.008798 0.047898 0.011730 
0.000000 0.003910 0.005865 0.000978 0.000000 0.006843 0.047898 0.012708 
0.000000 0.003910 0.005865 0.000978 0.000000 0.004888 0.047898 0.013685 
0.000000 0.002933 0.004888 0.001955 0.000000 0.003910 0.045943 0.015640 
0.000978 0.000978 0.004888 0.002933 0.000000 0.001955 0.044966 0.018573 
0.000978 0.000978 0.003910 0.003910 0.000000 0.000978 0.043988 0.019550 
0.001955 0.000000 0.002933 0.003910 0.000000 0.000978 0.041056 0.021505 
0.002933 0.000000 0.002933 0.003910 0.000000 0.000978 0.040078 0.023460 
0.003910 0.000978 0.001955 0.002933 0.000000 0.000978 0.037146 0.024438 
0.004888 0.001955 0.000000 0.001955 0.000000 0.001955 0.034213 0.025415 
0.005865 0.002933 0.000978 0.001955 0.000000 0.001955 0.033236 0.026393 
0.006843 0.002933 0.000978 0.000978 0.000000 0.002933 0.031281 0.028348 
0.006843 0.003910 0.001955 0.000000 0.000000 0.002933 0.030303 0.028348 
0.006843 0.004888 0.001955 0.000000 0.000000 0.003910 0.029326 0.029326 
0.005865 0.004888 0.002933 0.000000 0.000000 0.002933 0.028348 0.029326 
0.005865 0.005865 0.003910 0.000000 0.000000 0.003910 0.028348 0.031281 
0.003910 0.005865 0.004888 0.000000 0.000000 0.002933 0.026393 0.032258 
0.003910 0.005865 0.005865 0.000000 0.000000 0.002933 0.026393 0.036168 
0.004888 0.004888 0.006843 0.000000 0.000000 0.001955 0.025415 0.037146 
0.001955 0.003910 0.006843 0.000978 0.000000 0.000000 0.023460 0.039101 
0.002933 0.003910 0.006843 0.001955 0.000000 0.000000 0.022483 0.042033 
0.002933 0.002933 0.006843 0.001955 0.000000 0.000000 0.020528 0.043011 
0.004888 0.001955 0.006843 0.003910 0.000000 0.000000 0.018573 0.045943 
0.006843 0.000000 0.005865 0.004888 0.000000 0.000000 0.016618 0.047898 
0.007820 0.000000 0.004888 0.004888 0.000000 0.000000 0.013685 0.048876 
0.010753 0.000000 0.003910 0.004888 0.000000 0.000000 0.011730 0.049853 
0.012708 0.000978 0.002933 0.004888 0.000000 0.000000 0.008798 0.049853 
0.013685 0.001955 0.001955 0.003910 0.000000 0.000000 0.006843 0.049853 
0.016618 0.002933 0.001955 0.002933 0.000000 0.000978 0.006843 0.048876 
0.017595 0.003910 0.001955 0.000978 0.000000 0.000978 0.005865 0.047898 
0.018573 0.005865 0.003910 0.000000 0.000000 0.002933 0.007820 0.045943 
0.018573 0.005865 0.003910 0.000000 0.000000 0.002933 0.006843 0.044966 
0.018573 0.006843 0.003910 0.000000 0.000000 0.001955 0.006843 0.043988 
0.019550 0.006843 0.004888 0.000000 0.000000 0.001955 0.007820 0.043988 
0.020528 0.005865 0.005865 0.000978 0.000000 0.000978 0.007820 0.043988 
0.019550 0.004888 0.005865 0.001955 0.000000 0.000000 0.007820 0.043988 
0.021505 0.004888 0.006843 0.002933 0.000000 0.000000 0.006843 0.043988 
0.023460 0.003910 0.006843 0.004888 0.000000 0.000000 0.005865 0.043988 
0.025415 0.003910 0.005865 0.004888 0.000000 0.000000 0.004888 0.043011 
0.029326 0.001955 0.004888 0.006843 0.000000 0.000000 0.002933 0.043011 
0.031281 0.001955 0.003910 0.006843 0.000000 0.000000 0.001955 0.042033 
0.035191 0.002933 0.002933 0.006843 0.000000 0.000000 0.000000 0.040078 
0.039101 0.003910 0.001955 0.006843 0.000978 0.000000 0.000000 0.037146 
0.042033 0.005865 0.000978 0.004888 0.001955 0.000000 0.000000 0.034213 
0.044966 0.007820 0.000000 0.003910 0.001955 0.000000 0.000000 0.032258 
0.046921 0.008798 0.000000 0.003910 0.001955 0.000000 0.000000 0.029326 
0.049853 0.010753 0.000978 0.001955 0.001955 0.000978 0.000000 0.027370 
0.050831 0.011730 0.001955 0.001955 0.001955 0.001955 0.000000 0.024438 
0.051808 0.013685 0.002933 0.000000 0.000978 0.001955 0.000000 0.021505 
0.052786 0.014663 0.003910 0.000000 0.000000 0.001955 0.000978 0.019550 
0.052786 0.016618 0.003910 0.000000 0.000000 0.001955 0.001955 0.018573 
0.053763 0.016618 0.004888 0.000000 0.000000 0.001955 0.001955 0.017595 
0.053763 0.017595 0.006843 0.000978 0.000000 0.000000 0.002933 0.017595 
0.052786 0.017595 0.006843 0.001955 0.000000 0.000000 0.002933 0.016618 
0.052786 0.017595 0.007820 0.001955 0.000000 0.000000 0.002933 0.015640 
0.054741 0.017595 0.007820 0.003910 0.000000 0.000000 0.001955 0.015640 
0.055718 0.017595 0.007820 0.003910 0.000000 0.000000 0.000000 0.014663 
0.056696 0.017595 0.007820 0.004888 0.000000 0.000000 0.000000 0.014663 
0.057674 0.019550 0.005865 0.005865 0.000000 0.000000 0.000000 0.014663 
0.059629 0.022483 0.004888 0.004888 0.000978 0.000000 0.000000 0.012708 
0.058651 0.024438 0.004888 0.004888 0.000978 0.000000 0.000000 0.010753 
0.059629 0.027370 0.003910 0.003910 0.001955 0.000000 0.000000 0.008798 
0.059629 0.030303 0.004888 0.000978 0.001955 0.000000 0.000000 0.005865 
0.058651 0.033236 0.006843 0.000000 0.000978 0.000978 0.000000 0.002933 
0.057674 0.035191 0.007820 0.000000 0.000978 0.001955 0.000000 0.001955 
0.055718 0.038123 0.009775 0.000000 0.000000 0.002933 0.000000 0.000000 
0.051808 0.040078 0.012708 0.000000 0.000000 0.002933 0.000000 0.000000 
0.049853 0.041056 0.013685 0.000000 0.000000 0.002933 0.000000 0.000000 
0.046921 0.042033 0.016618 0.000000 0.000000 0.001955 0.001955 0.000978 
0.043011 0.042033 0.018573 0.000000 0.000000 0.000978 0.001955 0.000978 
0.039101 0.041056 0.020528 0.001955 0.000000 0.000000 0.001955 0.001955 
0.039101 0.040078 0.022483 0.004888 0.000000 0.000000 0.001955 0.002933 
0.037146 0.039101 0.022483 0.004888 0.000000 0.000000 0.000978 0.002933 
0.036168 0.039101 0.023460 0.006843 0.000000 0.000000 0.000000 0.002933 
0.035191 0.039101 0.023460 0.008798 0.000000 0.000000 0.000000 0.003910 
0.033236 0.039101 0.023460 0.008798 0.000000 0.000000 0.000000 0.003910 
0.033236 0.041056 0.023460 0.010753 0.000000 0.000000 0.000000 0.003910 
0.032258 0.041056 0.024438 0.010753 0.000000 0.000000 0.000000 0.001955 
0.031281 0.042033 0.024438 0.009775 0.000978 0.000000 0.000000 0.000000 
0.030303 0.043988 0.025415 0.009775 0.000978 0.000000 0.000000 0.000000 
0.028348 0.043988 0.027370 0.008798 0.000978 0.000978 0.000000 0.000000 
0.026393 0.043988 0.029326 0.007820 0.000978 0.001955 0.000000 0.000000 
0.024438 0.043988 0.032258 0.008798 0.000000 0.002933 0.000000 0.000000 
0.020528 0.043988 0.034213 0.007820 0.000000 0.002933 0.000000 0.000000 
0.018573 0.043011 0.036168 0.009775 0.000000 0.003910 0.000000 0.000000 
0.015640 0.042033 0.038123 0.011730 0.000000 0.003910 0.000978 0.000000 
0.012708 0.040078 0.040078 0.014663 0.000000 0.002933 0.001955 0.000000 
0.010753 0.037146 0.041056 0.017595 0.000000 0.001955 0.002933 0.000000 
0.007820 0.035191 0.043011 0.020528 0.000000 0.000978 0.002933 0.000000 
0.005865 0.031281 0.043988 0.023460 0.000000 0.000000 0.003910 0.000000 
0.005865 0.027370 0.043988 0.027370 0.000000 0.000000 0.003910 0.000000 
0.003910 0.023460 0.043988 0.030303 0.000000 0.000000 0.002933 0.000978 
0.004888 0.021505 0.043988 0.033236 0.000000 0.000000 0.001955 0.001955 
0.004888 0.019550 0.043011 0.036168 0.000000 0.000000 0.000978 0.002933 
0.005865 0.017595 0.041056 0.039101 0.001955 0.000000 0.000000 0.002933 
0.004888 0.016618 0.040078 0.041056 0.001955 0.000000 0.000000 0.002933 
0.004888 0.015640 0.038123 0.043011 0.003910 0.000000 0.000000 0.002933 
0.005865 0.015640 0.037146 0.044966 0.005865 0.000000 0.000000 0.001955 
0.005865 0.014663 0.035191 0.045943 0.006843 0.000000 0.000000 0.000978 
0.005865 0.015640 0.033236 0.045943 0.008798 0.000000 0.000000 0.000000 
0.005865 0.014663 0.032258 0.046921 0.009775 0.000000 0.000000 0.000000 
0.004888 0.013685 0.031281 0.046921 0.010753 0.000978 0.000000 0.000000 
0.004888 0.013685 0.031281 0.046921 0.010753 0.002933 0.000000 0.000000 
0.003910 0.012708 0.030303 0.047898 0.011730 0.002933 0.000000 0.000000 
TURN 19
0.000000 0.003910 0.032258 0.050831 0.006843 0.000000 0.000978 0.002933 
0.000000 0.002933 0.030303 0.051808 0.008798 0.000000 0.000000 0.002933 
0.000978 0.001955 0.030303 0.053763 0.010753 0.000000 0.000000 0.003910 
0.000000 0.001955 0.027370 0.053763 0.011730 0.000000 0.000000 0.002933 
0.000978 0.001955 0.026393 0.055718 0.013685 0.000000 0.000000 0.003910 
0.000978 0.000978 0.024438 0.056696 0.015640 0.000000 0.000000 0.002933 
0.000978 0.000978 0.022483 0.055718 0.016618 0.000000 0.000000 0.002933 
0.001955 0.000000 0.021505 0.057674 0.018573 0.000000 0.000000 0.003910 
0.001955 0.000000 0.018573 0.056696 0.020528 0.000000 0.000000 0.002933 
0.001955 0.000000 0.017595 0.056696 0.022483 0.000000 0.000000 0.002933 
0.002933 0.000000 0.016618 0.056696 0.024438 0.000000 0.000000 0.002933 
0.001955 0.000000 0.013685 0.054741 0.026393 0.000978 0.000000 0.001955 
0.002933 0.000000 0.012708 0.054741 0.028348 0.000978 0.000000 0.002933 
0.002933 0.000000 0.011730 0.053763 0.029326 0.002933 0.000000 0.001955 
0.001955 0.000000 0.009775 0.050831 0.030303 0.003910 0.000000 0.000978 
0.002933 0.000000 0.008798 0.050831 0.033236 0.004888 0.000000 0.000978 
0.002933 0.000000 0.007820 0.048876 0.034213 0.006843 0.000000 0.000978 
0.002933 0.000000 0.005865 0.045943 0.035191 0.007820 0.000000 0.000000 
0.003910 0.000000 0.005865 0.043988 0.036168 0.008798 0.000000 0.000000 
0.002933 0.000978 0.005865 0.042033 0.037146 0.010753 0.000000 0.000000 
0.002933 0.000000 0.003910 0.040078 0.038123 0.010753 0.000000 0.000000 
0.002933 0.000978 0.003910 0.038123 0.039101 0.012708 0.000000 0.000000 
0.002933 0.000000 0.002933 0.035191 0.039101 0.013685 0.000000 0.000000 
0.002933 0.000978 0.003910 0.033236 0.039101 0.015640 0.000000 0.000000 
0.002933 0.000978 0.002933 0.031281 0.039101 0.017595 0.000000 0.000000 
0.001955 0.000978 0.002933 0.027370 0.039101 0.018573 0.000000 0.000000 
0.001955 0.000978 0.002933 0.025415 0.038123 0.020528 0.000000 0.000000 
0.000978 0.000978 0.001955 0.023460 0.037146 0.021505 0.000000 0.000000 
0.000978 0.000978 0.002933 0.019550 0.037146 0.023460 0.000000 0.000000 
0.000978 0.000978 0.001955 0.018573 0.035191 0.024438 0.000978 0.000000 
0.000000 0.000978 0.001955 0.016618 0.033236 0.025415 0.000978 0.000000 
0.000000 0.000978 0.001955 0.015640 0.033236 0.027370 0.001955 0.000000 
0.000000 0.000978 0.002933 0.014663 0.029326 0.028348 0.002933 0.000000 
0.000000 0.000000 0.002933 0.012708 0.028348 0.030303 0.002933 0.000000 
0.000000 0.000000 0.002933 0.010753 0.027370 0.031281 0.002933 0.000000 
0.000000 0.000000 0.001955 0.009775 0.025415 0.032258 0.003910 0.000000 
0.000000 0.000000 0.002933 0.008798 0.024438 0.033236 0.004888 0.000000 
0.000000 0.000000 0.001955 0.006843 0.021505 0.034213 0.004888 0.000000 
0.000000 0.000000 0.001955 0.005865 0.019550 0.034213 0.005865 0.000000 
0.000000 0.000000 0.002933 0.005865 0.017595 0.035191 0.006843 0.000000 
0.000000 0.000000 0.002933 0.004888 0.016618 0.036168 0.006843 0.000000 
0.000000 0.000000 0.002933 0.003910 0.014663 0.036168 0.007820 0.000000 
0.000000 0.000000 0.002933 0.003910 0.012708 0.036168 0.008798 0.000000 
0.000000 0.000000 0.002933 0.002933 0.010753 0.036168 0.009775 0.000000 
0.000000 0.000000 0.002933 0.001955 0.009775 0.036168 0.010753 0.000000 
0.000000 0.000000 0.002933 0.002933 0.007820 0.036168 0.011730 0.000000 
0.000000 0.000000 0.002933 0.001955 0.006843 0.035191 0.011730 0.000000 
0.000000 0.000000 0.002933 0.001955 0.005865 0.035191 0.013685 0.000000 
0.000000 0.000000 0.002933 0.001955 0.004888 0.034213 0.014663 0.000978 
0.000000 0.000000 0.002933 0.001955 0.005865 0.032258 0.015640 0.001955 
0.000000 0.000000 0.002933 0.001955 0.003910 0.032258 0.016618 0.000978 
0.000000 0.000000 0.001955 0.001955 0.004888 0.029326 0.017595 0.001955 
0.000000 0.000000 0.001955 0.000978 0.002933 0.028348 0.018573 0.001955 
0.000000 0.000000 0.001955 0.000978 0.002933 0.027370 0.019550 0.002933 
0.000000 0.000000 0.000978 0.000978 0.001955 0.025415 0.020528 0.002933 
0.000000 0.000000 0.000978 0.001955 0.001955 0.024438 0.020528 0.003910 
0.000000 0.000000 0.000000 0.000978 0.001955 0.022483 0.021505 0.002933 
0.000000 0.000000 0.000000 0.001955 0.001955 0.021505 0.020528 0.004888 
0.000000 0.000000 0.000000 0.001955 0.000978 0.020528 0.022483 0.004888 
0.000000 0.000000 0.000000 0.000978 0.000978 0.019550 0.023460 0.003910 
0.000000 0.000000 0.000000 0.000978 0.000978 0.017595 0.023460 0.004888 
0.000978 0.000000 0.000000 0.000978 0.000978 0.018573 0.022483 0.004888 
0.000978 0.000000 0.000000 0.000978 0.000000 0.015640 0.026393 0.004888 
0.000978 0.000000 0.000000 0.000000 0.000000 0.014663 0.026393 0.004888 
0.001955 0.000000 0.000000 0.000000 0.000000 0.014663 0.027370 0.004888 
0.001955 0.000000 0.000000 0.000000 0.000000 0.012708 0.028348 0.004888 
0.001955 0.000000 0.000000 0.000000 0.000000 0.011730 0.029326 0.004888 
0.002933 0.000000 0.000000 0.000000 0.000000 0.011730 0.029326 0.004888 
0.002933 0.000000 0.000000 0.000000 0.000000 0.010753 0.030303 0.004888 
0.003910 0.000000 0.000000 0.000000 0.000000 0.009775 0.031281 0.005865 
0.002933 0.000000 0.000000 0.000000 0.000000 0.008798 0.031281 0.004888 
0.003910 0.000000 0.000000 0.000000 0.000000 0.007820 0.032258 0.005865 
0.004888 0.000000 0.000000 0.000000 0.000000 0.007820 0.033236 0.004888 
0.004888 0.000978 0.000000 0.000000 0.000000 0.007820 0.033236 0.004888 
0.003910 0.000000 0.000000 0.000000 0.000000 0.006843 0.033236 0.006843 
0.004888 0.000978 0.000000 0.000000 0.000000 0.005865 0.033236 0.006843 
0.003910 0.000978 0.000000 0.000000 0.000000 0.004888 0.034213 0.006843 
0.004888 0.000978 0.000000 0.000000 0.000000 0.004888 0.034213 0.007820 
0.004888 0.000978 0.000000 0.000000 0.000000 0.002933 0.033236 0.007820 
0.004888 0.001955 0.000000 0.000000 0.000000 0.003910 0.034213 0.007820 
0.004888 0.002933 0.000000 0.000000 0.000000 0.003910 0.034213 0.009775 
0.004888 0.001955 0.000000 0.000000 0.000000 0.001955 0.032258 0.009775 
0.003910 0.002933 0.000000 0.000000 0.000000 0.002933 0.033236 0.011730 
0.002933 0.002933 0.000000 0.000000 0.000000 0.001955 0.031281 0.012708 
0.003910 0.002933 0.000000 0.000000 0.000000 0.001955 0.030303 0.013685 
0.002933 0.003910 0.000000 0.000000 0.000000 0.000978 0.030303 0.014663 
0.001955 0.003910 0.000978 0.000000 0.000000 0.000978 0.029326 0.015640 
0.001955 0.003910 0.000978 0.000000 0.000000 0.000978 0.028348 0.017595 
0.001955 0.003910 0.001955 0.000000 0.000000 0.000978 0.027370 0.018573 
0.000978 0.003910 0.001955 0.000000 0.000000 0.000978 0.025415 0.020528 
0.000978 0.003910 0.002933 0.000000 0.000000 0.000978 0.025415 0.022483 
0.000000 0.003910 0.002933 0.000000 0.000000 0.000000 0.024438 0.024438 
0.000000 0.003910 0.003910 0.000000 0.000000 0.000000 0.024438 0.025415 
0.000000 0.003910 0.003910 0.000000 0.000000 0.000000 0.022483 0.027370 
0.000000 0.003910 0.003910 0.000000 0.000000 0.000000 0.020528 0.029326 
0.000000 0.002933 0.004888 0.000000 0.000000 0.000000 0.020528 0.032258 
0.000000 0.002933 0.004888 0.000000 0.000000 0.000000 0.019550 0.033236 
0.000000 0.002933 0.005865 0.000000 0.000000 0.000000 0.018573 0.035191 
0.000000 0.001955 0.005865 0.000000 0.000000 0.000000 0.017595 0.037146 
0.000000 0.001955 0.005865 0.000000 0.000000 0.000000 0.015640 0.037146 
0.001955 0.001955 0.005865 0.000000 0.000000 0.000000 0.014663 0.039101 
0.001955 0.000978 0.005865 0.000000 0.000000 0.000000 0.013685 0.041056 
0.002933 0.000978 0.005865 0.000000 0.000000 0.000000 0.012708 0.041056 
0.003910 0.000000 0.005865 0.000978 0.000000 0.000000 0.011730 0.042033 
0.005865 0.000000 0.005865 0.000978 0.000000 0.000000 0.010753 0.042033 
0.005865 0.000000 0.005865 0.001955 0.000000 0.000000 0.009775 0.043011 
0.008798 0.000000 0.005865 0.002933 0.000000 0.000000 0.008798 0.043988 
0.009775 0.000000 0.004888 0.002933 0.000000 0.000000 0.007820 0.043988 
0.010753 0.000000 0.004888 0.003910 0.000000 0.000000 0.005865 0.043988 
0.013685 0.000000 0.004888 0.003910 0.000000 0.000000 0.005865 0.043988 
0.014663 0.000000 0.004888 0.003910 0.000000 0.000000 0.004888 0.043011 
0.016618 0.000000 0.004888 0.004888 0.000000 0.000000 0.003910 0.043011 
0.018573 0.000000 0.003910 0.004888 0.000000 0.000000 0.003910 0.043011 
0.020528 0.000000 0.003910 0.003910 0.000000 0.000000 0.001955 0.041056 
0.021505 0.000000 0.002933 0.004888 0.000000 0.000000 0.000978 0.041056 
0.023460 0.000000 0.002933 0.004888 0.000000 0.000000 0.000978 0.039101 
0.025415 0.000000 0.002933 0.003910 0.000000 0.000000 0.000000 0.038123 
0.028348 0.000978 0.002933 0.005865 0.000000 0.000000 0.000000 0.038123 
0.030303 0.000978 0.001955 0.004888 0.000000 0.000000 0.000000 0.035191 
0.032258 0.001955 0.001955 0.004888 0.000000 0.000000 0.000000 0.034213 
0.035191 0.002933 0.001955 0.005865 0.000000 0.000000 0.000000 0.033236 
0.036168 0.003910 0.000978 0.004888 0.000000 0.000000 0.000000 0.031281 
0.040078 0.004888 0.001955 0.004888 0.000978 0.000000 0.000000 0.030303 
0.041056 0.005865 0.000978 0.004888 0.000978 0.000000 0.000000 0.028348 
0.043011 0.006843 0.000000 0.004888 0.000978 0.000000 0.000000 0.026393 
0.045943 0.008798 0.000000 0.003910 0.001955 0.000000 0.000000 0.024438 
0.045943 0.008798 0.000000 0.002933 0.000978 0.000000 0.000000 0.022483 
0.048876 0.010753 0.000000 0.002933 0.001955 0.000000 0.000000 0.020528 
0.049853 0.011730 0.000000 0.002933 0.001955 0.000000 0.000000 0.019550 
0.052786 0.013685 0.000978 0.000978 0.001955 0.000000 0.000000 0.016618 
0.052786 0.015640 0.000978 0.000978 0.001955 0.000000 0.000000 0.014663 
0.053763 0.016618 0.000978 0.000978 0.001955 0.000000 0.000000 0.013685 
0.055718 0.018573 0.001955 0.000000 0.001955 0.000000 0.000000 0.011730 
0.054741 0.019550 0.002933 0.000000 0.001955 0.000000 0.000000 0.010753 
0.054741 0.021505 0.003910 0.000000 0.000978 0.000978 0.000000 0.008798 
0.054741 0.023460 0.003910 0.000000 0.000978 0.000978 0.000000 0.007820 
0.055718 0.025415 0.004888 0.000000 0.000978 0.001955 0.000000 0.005865 
0.052786 0.026393 0.005865 0.000000 0.000000 0.000978 0.000000 0.003910 
0.052786 0.028348 0.007820 0.000000 0.000000 0.001955 0.000000 0.003910 
0.052786 0.030303 0.008798 0.000000 0.000000 0.001955 0.000000 0.002933 
0.049853 0.031281 0.008798 0.000000 0.000000 0.001955 0.000000 0.001955 
0.049853 0.033236 0.010753 0.000000 0.000000 0.001955 0.000978 0.002933 
0.048876 0.034213 0.011730 0.000000 0.000000 0.000978 0.000978 0.001955 
0.046921 0.035191 0.013685 0.000000 0.000000 0.000978 0.001955 0.001955 
0.044966 0.036168 0.014663 0.000000 0.000000 0.000978 0.001955 0.001955 
0.042033 0.037146 0.015640 0.000000 0.000000 0.000978 0.001955 0.000978 
0.041056 0.038123 0.017595 0.000978 0.000000 0.000000 0.002933 0.001955 
0.037146 0.038123 0.018573 0.000978 0.000000 0.000000 0.001955 0.001955 
0.034213 0.039101 0.020528 0.002933 0.000000 0.000000 0.002933 0.001955 
0.034213 0.039101 0.021505 0.003910 0.000000 0.000000 0.001955 0.001955 
0.031281 0.038123 0.022483 0.003910 0.000000 0.000000 0.001955 0.001955 
0.030303 0.038123 0.024438 0.004888 0.000000 0.000000 0.001955 0.001955 
0.028348 0.038123 0.025415 0.006843 0.000000 0.000000 0.001955 0.001955 
0.027370 0.037146 0.025415 0.008798 0.000000 0.000000 0.000000 0.002933 
0.025415 0.037146 0.027370 0.008798 0.000000 0.000000 0.000000 0.002933 
0.023460 0.035191 0.028348 0.009775 0.000000 0.000000 0.000000 0.001955 
0.022483 0.034213 0.027370 0.010753 0.000000 0.000000 0.000000 0.001955 
0.021505 0.034213 0.029326 0.012708 0.000000 0.000000 0.000000 0.002933 
0.019550 0.033236 0.029326 0.012708 0.000000 0.000000 0.000000 0.001955 
0.019550 0.034213 0.029326 0.014663 0.000000 0.000000 0.000000 0.001955 
0.018573 0.033236 0.030303 0.016618 0.000000 0.000000 0.000000 0.001955 
0.016618 0.033236 0.030303 0.015640 0.000000 0.000000 0.000000 0.000978 
0.016618 0.033236 0.030303 0.017595 0.000978 0.000000 0.000000 0.000978 
0.014663 0.032258 0.031281 0.018573 0.000978 0.000000 0.000000 0.000000 
0.014663 0.032258 0.031281 0.019550 0.001955 0.000000 0.000000 0.000000 
0.013685 0.031281 0.032258 0.019550 0.001955 0.000000 0.000000 0.000000 
0.012708 0.029326 0.033236 0.021505 0.001955 0.000000 0.000000 0.000000 
0.012708 0.029326 0.034213 0.021505 0.001955 0.000000 0.000000 0.000000 
0.011730 0.027370 0.034213 0.023460 0.001955 0.000000 0.000000 0.000000 
0.010753 0.026393 0.035191 0.024438 0.001955 0.000000 0.000000 0.000000 
0.009775 0.025415 0.036168 0.025415 0.001955 0.000978 0.000000 0.000000 
0.007820 0.024438 0.036168 0.027370 0.000978 0.000978 0.000000 0.000000 
0.005865 0.022483 0.036168 0.027370 0.000000 0.000978 0.000000 0.000000 
0.003910 0.021505 0.036168 0.029326 0.000000 0.001955 0.000000 0.000000 
0.001955 0.020528 0.036168 0.031281 0.000000 0.000978 0.000000 0.000000 
0.000978 0.018573 0.035191 0.032258 0.000000 0.000978 0.000000 0.000000 
0.000000 0.016618 0.035191 0.036168 0.000000 0.000978 0.000978 0.000000 
0.000000 0.015640 0.034213 0.037146 0.000000 0.000978 0.000978 0.000000 
0.000000 0.013685 0.034213 0.040078 0.000000 0.000978 0.001955 0.000000 
0.000000 0.011730 0.033236 0.041056 0.000000 0.000978 0.002933 0.000000 
TURN 20
0.000000 0.006843 0.031281 0.041056 0.000000 0.000000 0.002933 0.000000 
0.000000 0.005865 0.029326 0.041056 0.000000 0.000000 0.002933 0.000000 
0.000000 0.002933 0.028348 0.043011 0.000000 0.000000 0.003910 0.000000 
0.000000 0.000978 0.027370 0.044966 0.002933 0.000000 0.003910 0.000000 
0.000000 0.000000 0.026393 0.045943 0.003910 0.000000 0.003910 0.000000 
0.000000 0.000000 0.024438 0.046921 0.006843 0.000000 0.003910 0.000000 
0.000000 0.000000 0.022483 0.047898 0.009775 0.000000 0.002933 0.000978 
0.000000 0.000000 0.020528 0.049853 0.012708 0.000000 0.000978 0.001955 
0.000000 0.000000 0.019550 0.049853 0.014663 0.000000 0.001955 0.001955 
0.000000 0.000000 0.016618 0.050831 0.015640 0.000000 0.000000 0.002933 
0.000000 0.000000 0.013685 0.049853 0.019550 0.000000 0.000000 0.001955 
0.000000 0.000000 0.012708 0.049853 0.020528 0.000000 0.000000 0.001955 
0.000000 0.000000 0.010753 0.048876 0.022483 0.000000 0.000000 0.001955 
0.000000 0.000000 0.007820 0.048876 0.024438 0.000000 0.000000 0.001955 
0.000000 0.000000 0.006843 0.047898 0.025415 0.000000 0.000000 0.001955 
0.000000 0.000000 0.004888 0.044966 0.028348 0.000000 0.000000 0.000978 
0.000978 0.000000 0.002933 0.043011 0.030303 0.001955 0.000000 0.000000 
0.000978 0.000000 0.002933 0.042033 0.031281 0.003910 0.000000 0.000000 
0.000978 0.000000 0.001955 0.041056 0.032258 0.004888 0.000000 0.000000 
0.000978 0.000000 0.000000 0.038123 0.034213 0.006843 0.000000 0.000000 
0.000978 0.000000 0.000000 0.034213 0.034213 0.007820 0.000000 0.000000 
0.001955 0.000000 0.000000 0.033236 0.035191 0.009775 0.000000 0.000000 
0.000978 0.000000 0.000000 0.029326 0.035191 0.011730 0.000000 0.000000 
0.001955 0.000000 0.000000 0.027370 0.036168 0.013685 0.000000 0.000000 
0.001955 0.000000 0.000000 0.024438 0.036168 0.014663 0.000000 0.000000 
0.001955 0.000000 0.000000 0.022483 0.035191 0.016618 0.000000 0.000000 
0.000000 0.000000 0.000000 0.018573 0.033236 0.018573 0.000000 0.000000 
0.000978 0.000000 0.000000 0.016618 0.033236 0.019550 0.000000 0.000000 
0.000000 0.000000 0.000000 0.013685 0.032258 0.021505 0.000000 0.000000 
0.000000 0.000000 0.000000 0.011730 0.030303 0.022483 0.000000 0.000000 
0.000000 0.000000 0.000000 0.010753 0.029326 0.024438 0.000000 0.000000 
0.000000 0.000000 0.000000 0.008798 0.027370 0.025415 0.000000 0.000000 
0.000000 0.000000 0.000000 0.006843 0.027370 0.027370 0.000000 0.000000 
0.000000 0.000000 0.000000 0.004888 0.024438 0.028348 0.000000 0.000000 
0.000000 0.000000 0.000000 0.003910 0.022483 0.029326 0.000978 0.000000 
0.000000 0.000000 0.000000 0.002933 0.021505 0.031281 0.001955 0.000000 
0.000000 0.000000 0.000978 0.002933 0.018573 0.031281 0.002933 0.000000 
0.000000 0.000000 0.000978 0.001955 0.017595 0.032258 0.002933 0.000000 
0.000000 0.000000 0.000000 0.000000 0.015640 0.033236 0.003910 0.000000 
0.000000 0.000000 0.000000 0.000000 0.013685 0.033236 0.003910 0.000000 
0.000000 0.000000 0.000978 0.000000 0.011730 0.034213 0.005865 0.000000 
0.000000 0.000000 0.000000 0.000000 0.009775 0.034213 0.004888 0.000000 
0.000000 0.000000 0.000978 0.000000 0.007820 0.035191 0.006843 0.000000 
0.000000 0.000000 0.000000 0.000000 0.005865 0.035191 0.007820 0.000000 
0.000000 0.000000 0.000978 0.000000 0.003910 0.034213 0.008798 0.000000 
0.000000 0.000000 0.000978 0.000000 0.002933 0.034213 0.009775 0.000000 
0.000000 0.000000 0.001955 0.000000 0.000978 0.033236 0.011730 0.000000 
0.000000 0.000000 0.001955 0.000000 0.000000 0.033236 0.012708 0.000000 
0.000000 0.000000 0.000978 0.000000 0.000000 0.031281 0.013685 0.000000 
0.000000 0.000000 0.001955 0.000000 0.000000 0.030303 0.014663 0.000000 
0.000000 0.000000 0.001955 0.000000 0.000000 0.028348 0.016618 0.000000 
0.000000 0.000000 0.001955 0.000000 0.000000 0.026393 0.017595 0.000000 
0.000000 0.000000 0.001955 0.000000 0.000000 0.025415 0.018573 0.000000 
0.000000 0.000000 0.001955 0.000000 0.000000 0.024438 0.020528 0.000000 
0.000000 0.000000 0.001955 0.000000 0.000000 0.022483 0.020528 0.000000 
0.000000 0.000000 0.001955 0.000000 0.000000 0.019550 0.022483 0.000000 
0.000000 0.000000 0.001955 0.000000 0.000000 0.017595 0.023460 0.000978 
0.000000 0.000000 0.000978 0.000000 0.000000 0.016618 0.024438 0.000978 
0.000000 0.000000 0.000978 0.000000 0.000000 0.013685 0.025415 0.001955 
0.000000 0.000000 0.000000 0.000000 0.000000 0.011730 0.026393 0.001955 
0.000000 0.000000 0.000000 0.000000 0.000000 0.010753 0.026393 0.003910 
0.000000 0.000000 0.000000 0.000000 0.000000 0.007820 0.027370 0.003910 
0.000000 0.000000 0.000000 0.000000 0.000000 0.006843 0.027370 0.003910 
0.000000 0.000000 0.000000 0.000000 0.000000 0.005865 0.026393 0.003910 
0.000000 0.000000 0.000000 0.000000 0.000000 0.004888 0.027370 0.004888 
0.000000 0.000000 0.000000 0.000000 0.000000 0.004888 0.027370 0.004888 
0.000000 0.000000 0.000000 0.000000 0.000000 0.004888 0.028348 0.005865 
0.000000 0.000000 0.000000 0.000000 0.000000 0.003910 0.027370 0.005865 
0.000000 0.000000 0.000000 0.000000 0.000000 0.002933 0.027370 0.005865 
0.000978 0.000000 0.000000 0.000000 0.000000 0.003910 0.027370 0.005865 
0.000978 0.000000 0.000000 0.000000 0.000000 0.002933 0.027370 0.005865 
0.000978 0.000000 0.000000 0.000000 0.000000 0.002933 0.027370 0.005865 
0.001955 0.000000 0.000000 0.000000 0.000000 0.002933 0.027370 0.005865 
0.002933 0.000000 0.000000 0.000000 0.000000 0.001955 0.027370 0.004888 
0.001955 0.000000 0.000000 0.000000 0.000000 0.001955 0.027370 0.004888 
0.001955 0.000000 0.000000 0.000000 0.000000 0.001955 0.028348 0.004888 
0.001955 0.000000 0.000000 0.000000 0.000000 0.000978 0.027370 0.003910 
0.002933 0.000000 0.000000 0.000000 0.000000 0.000978 0.028348 0.004888 
0.002933 0.000000 0.000000 0.000000 0.000000 0.000978 0.027370 0.005865 
0.002933 0.000978 0.000000 0.000000 0.000000 0.000000 0.027370 0.006843 
0.002933 0.000978 0.000000 0.000000 0.000000 0.000978 0.028348 0.007820 
0.001955 0.001955 0.000000 0.000000 0.000000 0.000978 0.027370 0.006843 
0.002933 0.001955 0.000000 0.000000 0.000000 0.000978 0.027370 0.008798 
0.001955 0.002933 0.000000 0.000000 0.000000 0.000000 0.026393 0.009775 
0.000000 0.001955 0.000000 0.000000 0.000000 0.000000 0.025415 0.009775 
0.000978 0.002933 0.000000 0.000000 0.000000 0.000000 0.025415 0.011730 
0.000000 0.002933 0.000000 0.000000 0.000000 0.000000 0.023460 0.012708 
0.000000 0.002933 0.000000 0.000000 0.000000 0.000000 0.023460 0.014663 
0.000000 0.002933 0.000978 0.000000 0.000000 0.000000 0.022483 0.016618 
0.000000 0.002933 0.000978 0.000000 0.000000 0.000000 0.020528 0.018573 
0.000000 0.002933 0.001955 0.000000 0.000000 0.000000 0.020528 0.020528 
0.000000 0.002933 0.000978 0.000000 0.000000 0.000000 0.018573 0.022483 
0.000000 0.002933 0.001955 0.000000 0.000000 0.000000 0.018573 0.023460 
0.000000 0.001955 0.002933 0.000000 0.000000 0.000000 0.017595 0.025415 
0.000000 0.001955 0.002933 0.000000 0.000000 0.000000 0.016618 0.027370 
0.000000 0.000978 0.002933 0.000000 0.000000 0.000000 0.015640 0.028348 
0.000000 0.000000 0.003910 0.000000 0.000000 0.000000 0.014663 0.031281 
0.000000 0.000000 0.003910 0.000000 0.000000 0.000000 0.013685 0.032258 
0.000000 0.000000 0.003910 0.000000 0.000000 0.000000 0.012708 0.034213 
0.000000 0.000000 0.003910 0.000000 0.000000 0.000000 0.011730 0.035191 
0.000000 0.000000 0.003910 0.000000 0.000000 0.000000 0.010753 0.035191 
0.000000 0.000000 0.004888 0.000000 0.000000 0.000000 0.009775 0.037146 
0.000978 0.000000 0.004888 0.000000 0.000000 0.000000 0.008798 0.037146 
0.001955 0.000000 0.004888 0.000000 0.000000 0.000000 0.007820 0.038123 
0.004888 0.000000 0.003910 0.000000 0.000000 0.000000 0.004888 0.039101 
0.005865 0.000000 0.002933 0.000000 0.000000 0.000000 0.003910 0.038123 
0.006843 0.000000 0.002933 0.000978 0.000000 0.000000 0.002933 0.039101 
0.009775 0.000000 0.002933 0.001955 0.000000 0.000000 0.000978 0.040078 
0.011730 0.000000 0.000978 0.002933 0.000000 0.000000 0.000000 0.040078 
0.011730 0.000000 0.000978 0.001955 0.000000 0.000000 0.000000 0.039101 
0.015640 0.000000 0.000000 0.002933 0.000000 0.000000 0.000000 0.038123 
0.016618 0.000000 0.000000 0.002933 0.000000 0.000000 0.000000 0.038123 
0.018573 0.000000 0.000000 0.002933 0.000000 0.000000 0.000000 0.036168 
0.020528 0.000000 0.000000 0.001955 0.000000 0.000000 0.000000 0.034213 
0.024438 0.000000 0.000000 0.002933 0.000000 0.000000 0.000000 0.034213 
0.024438 0.000000 0.000000 0.001955 0.000000 0.000000 0.000000 0.032258 
0.029326 0.000000 0.000000 0.000978 0.000000 0.000000 0.000000 0.030303 
0.031281 0.000000 0.000000 0.001955 0.000000 0.000000 0.000000 0.029326 
0.031281 0.000978 0.000000 0.000978 0.000000 0.000000 0.000000 0.027370 
0.035191 0.002933 0.000000 0.000000 0.000000 0.000000 0.000000 0.024438 
0.037146 0.002933 0.000000 0.000000 0.000000 0.000000 0.000000 0.022483 
0.038123 0.004888 0.000000 0.000000 0.000000 0.000000 0.000000 0.021505 
0.040078 0.005865 0.000000 0.000000 0.000000 0.000000 0.000000 0.017595 
0.042033 0.006843 0.000000 0.000000 0.000000 0.000000 0.000000 0.016618 
0.043011 0.006843 0.000000 0.000000 0.000000 0.000000 0.000000 0.014663 
0.044966 0.008798 0.000000 0.000000 0.000000 0.000000 0.000000 0.013685 
0.045943 0.009775 0.000000 0.000000 0.000000 0.000000 0.000000 0.010753 
0.047898 0.012708 0.000000 0.000000 0.000000 0.000000 0.000000 0.007820 
0.048876 0.012708 0.000000 0.000000 0.000000 0.000000 0.000000 0.007820 
0.048876 0.013685 0.000000 0.000000 0.000000 0.000000 0.000000 0.005865 
0.049853 0.016618 0.000000 0.000000 0.000000 0.000000 0.000000 0.003910 
0.049853 0.017595 0.000000 0.000000 0.000000 0.000000 0.000000 0.002933 
0.049853 0.018573 0.000000 0.000000 0.000000 0.000000 0.000000 0.001955 
0.049853 0.020528 0.001955 0.000000 0.000000 0.000000 0.000000 0.000978 
0.048876 0.021505 0.001955 0.000000 0.000000 0.000000 0.000000 0.000000 
0.048876 0.023460 0.002933 0.000000 0.000000 0.000000 0.000000 0.000000 
0.047898 0.025415 0.003910 0.000000 0.000000 0.000000 0.000000 0.000000 
0.045943 0.026393 0.005865 0.000000 0.000000 0.000000 0.000000 0.000000 
0.045943 0.028348 0.005865 0.000000 0.000000 0.000000 0.000000 0.000000 
0.041056 0.029326 0.007820 0.000000 0.000000 0.000000 0.000000 0.000000 
0.043011 0.030303 0.007820 0.000000 0.000000 0.000000 0.000000 0.000000 
0.041056 0.031281 0.009775 0.000000 0.000000 0.000000 0.000000 0.000000 
0.038123 0.032258 0.010753 0.000000 0.000000 0.000000 0.000000 0.000000 
0.035191 0.033236 0.011730 0.000000 0.000000 0.000000 0.000000 0.000000 
0.034213 0.034213 0.013685 0.000000 0.000000 0.000000 0.000000 0.000000 
0.032258 0.034213 0.015640 0.000000 0.000000 0.000000 0.000000 0.000000 
0.031281 0.034213 0.017595 0.000000 0.000000 0.000000 0.000000 0.000000 
0.028348 0.035191 0.018573 0.000000 0.000000 0.000000 0.000978 0.000000 
0.025415 0.034213 0.019550 0.000000 0.000000 0.000000 0.000978 0.000000 
0.024438 0.034213 0.021505 0.000978 0.000000 0.000000 0.000978 0.000000 
0.023460 0.031281 0.022483 0.002933 0.000000 0.000000 0.000978 0.000000 
0.021505 0.031281 0.024438 0.004888 0.000000 0.000000 0.000978 0.000000 
0.020528 0.032258 0.025415 0.004888 0.000000 0.000000 0.000978 0.000000 
0.018573 0.030303 0.025415 0.004888 0.000000 0.000000 0.000000 0.000000 
0.017595 0.030303 0.027370 0.006843 0.000000 0.000000 0.000000 0.000000 
0.016618 0.029326 0.028348 0.008798 0.000000 0.000000 0.000000 0.000000 
0.015640 0.028348 0.029326 0.008798 0.000000 0.000000 0.000000 0.000000 
0.014663 0.027370 0.030303 0.011730 0.000000 0.000000 0.000000 0.000978 
0.012708 0.026393 0.030303 0.012708 0.000000 0.000000 0.000000 0.000000 
0.011730 0.025415 0.030303 0.014663 0.000000 0.000000 0.000000 0.000978 
0.011730 0.024438 0.031281 0.015640 0.000000 0.000000 0.000000 0.000978 
0.010753 0.023460 0.030303 0.016618 0.000000 0.000000 0.000000 0.000978 
0.009775 0.023460 0.030303 0.019550 0.000000 0.000000 0.000000 0.000978 
0.009775 0.022483 0.031281 0.020528 0.000000 0.000000 0.000000 0.000978 
0.007820 0.021505 0.030303 0.021505 0.000000 0.000000 0.000000 0.000000 
0.007820 0.021505 0.030303 0.023460 0.000000 0.000000 0.000000 0.000000 
0.007820 0.020528 0.031281 0.024438 0.000000 0.000000 0.000000 0.000000 
0.006843 0.019550 0.030303 0.026393 0.000000 0.000000 0.000000 0.000000 
0.006843 0.019550 0.030303 0.028348 0.000978 0.000000 0.000000 0.000000 
0.007820 0.019550 0.029326 0.026393 0.001955 0.000000 0.000000 0.000000 
0.006843 0.017595 0.029326 0.029326 0.002933 0.000000 0.000000 0.000000 
0.005865 0.016618 0.028348 0.031281 0.002933 0.000000 0.000000 0.000000 
0.004888 0.015640 0.027370 0.032258 0.003910 0.000000 0.000000 0.000000 
0.004888 0.014663 0.026393 0.033236 0.004888 0.000000 0.000000 0.000000 
0.004888 0.013685 0.026393 0.034213 0.005865 0.000000 0.000000 0.000000 
0.004888 0.012708 0.026393 0.033236 0.005865 0.000000 0.000000 0.000000 
0.003910 0.011730 0.025415 0.036168 0.006843 0.000000 0.000000 0.000000 
0.002933 0.010753 0.024438 0.036168 0.006843 0.000000 0.000000 0.000000 
0.002933 0.010753 0.024438 0.038123 0.007820 0.000000 0.000000 0.000000 
0.001955 0.009775 0.024438 0.038123 0.007820 0.000000 0.000000 0.000000 
TURN 21
0.000000 0.000000 0.025415 0.041056 0.003910 0.000000 0.000000 0.000978 
0.000000 0.000000 0.025415 0.043988 0.005865 0.000000 0.000000 0.001955 
0.000000 0.000000 0.024438 0.043011 0.005865 0.000000 0.000000 0.000978 
0.000000 0.000000 0.022483 0.043988 0.007820 0.000000 0.000000 0.000978 
0.000000 0.000000 0.020528 0.045943 0.008798 0.000000 0.000000 0.001955 
0.000000 0.000000 0.018573 0.046921 0.010753 0.000000 0.000000 0.001955 
0.000000 0.000000 0.017595 0.046921 0.011730 0.000000 0.000000 0.001955 
0.000000 0.000000 0.015640 0.047898 0.013685 0.000000 0.000000 0.001955 
0.000000 0.000000 0.013685 0.047898 0.015640 0.000000 0.000000 0.001955 
0.000000 0.000000 0.011730 0.046921 0.016618 0.000000 0.000000 0.000978 
0.000978 0.000000 0.009775 0.046921 0.019550 0.000000 0.000000 0.000000 
0.000000 0.000000 0.007820 0.044966 0.020528 0.000000 0.000000 0.000000 
0.000000 0.000000 0.006843 0.043988 0.021505 0.000000 0.000000 0.000000 
0.000978 0.000000 0.005865 0.043011 0.023460 0.000000 0.000000 0.000000 
0.000978 0.000000 0.004888 0.042033 0.024438 0.000000 0.000000 0.000000 
0.000978 0.000000 0.002933 0.041056 0.026393 0.001955 0.000000 0.000000 
0.001955 0.000000 0.003910 0.037146 0.027370 0.003910 0.000000 0.000000 
0.001955 0.000000 0.001955 0.035191 0.028348 0.004888 0.000000 0.000000 
0.001955 0.000000 0.000978 0.034213 0.029326 0.005865 0.000000 0.000000 
0.001955 0.000000 0.000978 0.030303 0.030303 0.006843 0.000000 0.000000 
0.000978 0.000000 0.001955 0.029326 0.030303 0.008798 0.000000 0.000000 
0.000000 0.000000 0.000978 0.026393 0.030303 0.009775 0.000000 0.000000 
0.000978 0.000000 0.000978 0.023460 0.030303 0.011730 0.000000 0.000000 
0.000000 0.000000 0.000978 0.022483 0.029326 0.013685 0.000000 0.000000 
0.000000 0.000000 0.001955 0.019550 0.028348 0.013685 0.000000 0.000000 
0.000000 0.000000 0.000978 0.018573 0.027370 0.015640 0.000000 0.000000 
0.000000 0.000000 0.000978 0.016618 0.026393 0.016618 0.000000 0.000000 
0.000000 0.000000 0.002933 0.016618 0.023460 0.018573 0.000978 0.000000 
0.000000 0.000000 0.001955 0.014663 0.023460 0.019550 0.000000 0.000000 
0.000000 0.000000 0.001955 0.013685 0.021505 0.020528 0.000978 0.000000 
0.000000 0.000000 0.001955 0.012708 0.019550 0.020528 0.000978 0.000000 
0.000000 0.000000 0.002933 0.012708 0.018573 0.021505 0.002933 0.000000 
0.000000 0.000000 0.002933 0.011730 0.017595 0.021505 0.003910 0.000000 
0.000000 0.000000 0.002933 0.011730 0.016618 0.020528 0.004888 0.000000 
0.000000 0.000000 0.002933 0.011730 0.016618 0.021505 0.004888 0.000000 
0.000000 0.000000 0.001955 0.009775 0.015640 0.019550 0.004888 0.000000 
0.000000 0.000000 0.001955 0.010753 0.017595 0.018573 0.004888 0.000978 
0.000000 0.000000 0.000978 0.009775 0.016618 0.018573 0.004888 0.001955 
0.000000 0.000000 0.000000 0.009775 0.017595 0.018573 0.002933 0.001955 
0.000000 0.000000 0.000000 0.009775 0.018573 0.019550 0.001955 0.002933 
0.000000 0.000000 0.000000 0.008798 0.018573 0.019550 0.000000 0.003910 
0.000000 0.000000 0.000000 0.006843 0.018573 0.022483 0.000000 0.003910 
0.000000 0.000000 0.000000 0.006843 0.017595 0.023460 0.000000 0.003910 
0.000000 0.000000 0.000000 0.004888 0.017595 0.024438 0.000000 0.002933 
0.000000 0.000000 0.000000 0.001955 0.016618 0.026393 0.000000 0.001955 
0.000978 0.000000 0.000000 0.000000 0.015640 0.028348 0.000000 0.000000 
0.001955 0.000000 0.000000 0.000000 0.013685 0.028348 0.000000 0.000000 
0.002933 0.000000 0.000000 0.000000 0.012708 0.030303 0.001955 0.000000 
0.000978 0.000000 0.000000 0.000000 0.009775 0.030303 0.002933 0.000000 
0.000978 0.000000 0.000000 0.000000 0.005865 0.030303 0.005865 0.000000 
0.000000 0.000000 0.000000 0.000000 0.003910 0.031281 0.008798 0.000000 
0.000000 0.000000 0.000000 0.000000 0.000000 0.030303 0.009775 0.000000 
0.000000 0.000000 0.000000 0.000000 0.000000 0.030303 0.012708 0.000000 
0.000000 0.000000 0.000000 0.000000 0.000000 0.028348 0.014663 0.000000 
0.000000 0.000000 0.000978 0.000000 0.000000 0.026393 0.016618 0.000000 
0.000000 0.000000 0.001955 0.000000 0.000000 0.025415 0.018573 0.000000 
0.000000 0.000000 0.001955 0.000000 0.000000 0.021505 0.019550 0.000000 
0.000000 0.000000 0.001955 0.000000 0.000000 0.019550 0.021505 0.000000 
0.000000 0.000000 0.001955 0.000000 0.000000 0.016618 0.022483 0.000000 
0.000000 0.000000 0.000978 0.000000 0.000000 0.013685 0.022483 0.000000 
0.000000 0.000000 0.000000 0.000000 0.000000 0.010753 0.023460 0.001955 
0.000000 0.000000 0.000000 0.000000 0.000000 0.008798 0.023460 0.002933 
0.000000 0.000000 0.000000 0.000000 0.000000 0.007820 0.022483 0.002933 
0.000000 0.000000 0.000000 0.000000 0.000000 0.007820 0.022483 0.003910 
0.000000 0.000000 0.000000 0.000000 0.000000 0.006843 0.021505 0.003910 
0.000000 0.000000 0.000000 0.000000 0.000000 0.007820 0.021505 0.003910 
0.000978 0.000000 0.000000 0.000000 0.000000 0.007820 0.021505 0.003910 
0.001955 0.000000 0.000000 0.000000 0.000000 0.007820 0.020528 0.001955 
0.002933 0.000000 0.000000 0.000000 0.000000 0.008798 0.021505 0.000978 
0.002933 0.000000 0.000000 0.000000 0.000000 0.008798 0.023460 0.000000 
0.003910 0.000978 0.000000 0.000000 0.000000 0.008798 0.026393 0.000000 
0.002933 0.000978 0.000000 0.000000 0.000000 0.008798 0.027370 0.000000 
0.000978 0.001955 0.000000 0.000000 0.000000 0.008798 0.029326 0.000000 
0.000000 0.001955 0.000000 0.000000 0.000000 0.006843 0.031281 0.000000 
0.000000 0.001955 0.000000 0.000000 0.000000 0.006843 0.032258 0.000000 
0.000000 0.001955 0.000000 0.000000 0.000000 0.004888 0.033236 0.000000 
0.000000 0.000978 0.001955 0.000000 0.000000 0.001955 0.034213 0.001955 
0.000000 0.000000 0.001955 0.000000 0.000000 0.000000 0.034213 0.003910 
0.000000 0.000000 0.001955 0.000000 0.000000 0.000000 0.034213 0.005865 
0.000000 0.000000 0.001955 0.000000 0.000000 0.000000 0.034213 0.008798 
0.000000 0.000000 0.002933 0.000000 0.000000 0.000000 0.033236 0.010753 
0.000000 0.000000 0.001955 0.000000 0.000000 0.000000 0.032258 0.011730 
0.000000 0.000000 0.000000 0.000000 0.000000 0.000000 0.030303 0.013685 
0.000000 0.000000 0.000000 0.000000 0.000000 0.000000 0.027370 0.014663 
0.000000 0.000000 0.000000 0.000000 0.000000 0.000000 0.024438 0.016618 
0.000000 0.000000 0.000000 0.000000 0.000000 0.000000 0.020528 0.018573 
0.000000 0.000000 0.000000 0.000000 0.000000 0.000000 0.018573 0.018573 
0.000978 0.000000 0.000000 0.000000 0.000000 0.000000 0.016618 0.019550 
0.000978 0.000000 0.000000 0.000000 0.000000 0.000000 0.014663 0.018573 
0.002933 0.000000 0.000000 0.000000 0.000000 0.000000 0.015640 0.016618 
0.002933 0.000000 0.000000 0.000000 0.000000 0.000000 0.014663 0.018573 
0.002933 0.000978 0.000000 0.000000 0.000000 0.000000 0.013685 0.017595 
0.003910 0.001955 0.000000 0.000000 0.000000 0.000000 0.014663 0.017595 
0.001955 0.002933 0.000000 0.000000 0.000000 0.000000 0.015640 0.017595 
0.000000 0.002933 0.000000 0.000000 0.000000 0.000000 0.014663 0.019550 
0.000000 0.002933 0.000978 0.000000 0.000000 0.000000 0.014663 0.020528 
0.000000 0.002933 0.000978 0.000000 0.000000 0.000000 0.014663 0.022483 
0.000000 0.001955 0.002933 0.000000 0.000000 0.000000 0.014663 0.025415 
0.000000 0.000000 0.003910 0.000000 0.000000 0.000000 0.014663 0.027370 
0.000000 0.000000 0.003910 0.000000 0.000000 0.000000 0.012708 0.029326 
0.000000 0.000000 0.003910 0.000000 0.000000 0.000000 0.011730 0.033236 
0.000000 0.000000 0.002933 0.000000 0.000000 0.000000 0.008798 0.034213 
0.001955 0.000000 0.000978 0.000978 0.000000 0.000000 0.005865 0.035191 
0.002933 0.000000 0.000000 0.001955 0.000000 0.000000 0.001955 0.037146 
0.005865 0.000000 0.000000 0.000978 0.000000 0.000000 0.000000 0.037146 
0.007820 0.000000 0.000000 0.001955 0.000000 0.000000 0.000000 0.037146 
0.010753 0.000000 0.000000 0.000000 0.000000 0.000000 0.000000 0.036168 
0.011730 0.000000 0.000000 0.000000 0.000000 0.000000 0.000000 0.033236 
0.013685 0.000978 0.000000 0.000000 0.000000 0.000000 0.000000 0.029326 
0.013685 0.000978 0.000000 0.000000 0.000000 0.000000 0.000000 0.029326 
0.014663 0.002933 0.000000 0.000000 0.000000 0.000000 0.000000 0.026393 
0.011730 0.003910 0.000978 0.000000 0.000000 0.000000 0.000978 0.026393 
0.011730 0.002933 0.000978 0.000000 0.000000 0.000000 0.000978 0.027370 
0.010753 0.001955 0.003910 0.000000 0.000000 0.000000 0.002933 0.029326 
0.009775 0.000000 0.003910 0.000000 0.000000 0.000000 0.002933 0.029326 
0.010753 0.000000 0.003910 0.000000 0.000000 0.000000 0.001955 0.029326 
0.014663 0.000000 0.003910 0.000000 0.000000 0.000000 0.000978 0.030303 
0.016618 0.000000 0.001955 0.001955 0.000000 0.000000 0.000000 0.030303 
0.020528 0.000000 0.000000 0.002933 0.000000 0.000000 0.000000 0.029326 
0.024438 0.000000 0.000000 0.002933 0.000000 0.000000 0.000000 0.029326 
0.027370 0.000000 0.000000 0.001955 0.000000 0.000000 0.000000 0.026393 
0.029326 0.001955 0.000000 0.000000 0.000000 0.000000 0.000000 0.022483 
0.032258 0.003910 0.000000 0.000000 0.000000 0.000000 0.000000 0.019550 
0.034213 0.005865 0.000000 0.000000 0.000000 0.000000 0.000000 0.015640 
0.034213 0.006843 0.000000 0.000000 0.000000 0.000000 0.000000 0.013685 
0.034213 0.008798 0.000000 0.000000 0.000000 0.000000 0.000000 0.010753 
0.033236 0.008798 0.000978 0.000000 0.000000 0.000000 0.000000 0.010753 
0.032258 0.009775 0.002933 0.000000 0.000000 0.000000 0.000000 0.011730 
0.031281 0.006843 0.003910 0.000000 0.000000 0.000000 0.000000 0.011730 
0.031281 0.004888 0.004888 0.000000 0.000000 0.000000 0.000000 0.013685 
0.035191 0.001955 0.003910 0.000978 0.000000 0.000000 0.000000 0.013685 
0.037146 0.000978 0.001955 0.001955 0.000000 0.000000 0.000000 0.013685 
0.040078 0.003910 0.000000 0.002933 0.000000 0.000000 0.000000 0.013685 
0.041056 0.008798 0.000000 0.001955 0.000000 0.000000 0.000000 0.010753 
0.043011 0.011730 0.000000 0.000000 0.000000 0.000000 0.000000 0.007820 
0.045943 0.015640 0.000000 0.000000 0.000000 0.000000 0.000000 0.001955 
0.044966 0.018573 0.000000 0.000000 0.000000 0.000000 0.000000 0.000000 
0.043011 0.020528 0.002933 0.000000 0.000000 0.000000 0.000000 0.000000 
0.041056 0.021505 0.004888 0.000000 0.000000 0.000000 0.000000 0.000000 
0.036168 0.021505 0.005865 0.000000 0.000000 0.000000 0.000000 0.000978 
0.035191 0.019550 0.008798 0.000000 0.000000 0.000000 0.000000 0.001955 
0.034213 0.016618 0.008798 0.000000 0.000000 0.000000 0.000000 0.002933 
0.035191 0.015640 0.008798 0.001955 0.000000 0.000000 0.000000 0.004888 
0.037146 0.016618 0.005865 0.002933 0.000000 0.000000 0.000000 0.004888 
0.039101 0.021505 0.002933 0.002933 0.000000 0.000000 0.000000 0.003910 
0.039101 0.023460 0.002933 0.000978 0.000000 0.000000 0.000000 0.000978 
0.039101 0.027370 0.003910 0.000000 0.000000 0.000000 0.000000 0.000000 
0.039101 0.030303 0.006843 0.000000 0.000000 0.000000 0.000000 0.000000 
0.037146 0.032258 0.009775 0.000000 0.000000 0.000000 0.000000 0.000000 
0.033236 0.033236 0.011730 0.000000 0.000000 0.000000 0.000000 0.000000 
0.029326 0.034213 0.014663 0.000000 0.000000 0.000000 0.000000 0.000000 
0.025415 0.034213 0.017595 0.000000 0.000000 0.000000 0.000000 0.000000 
0.020528 0.031281 0.019550 0.000000 0.000000 0.000000 0.000000 0.000000 
0.019550 0.028348 0.020528 0.002933 0.000000 0.000000 0.000000 0.000000 
0.020528 0.025415 0.021505 0.004888 0.000000 0.000000 0.000000 0.000000 
0.019550 0.024438 0.019550 0.007820 0.000000 0.000000 0.000000 0.000978 
0.021505 0.025415 0.019550 0.007820 0.000000 0.000000 0.000000 0.000978 
0.019550 0.027370 0.017595 0.008798 0.000000 0.000000 0.000000 0.000000 
0.020528 0.029326 0.016618 0.007820 0.000000 0.000000 0.000000 0.000000 
0.020528 0.031281 0.017595 0.003910 0.000000 0.000000 0.000000 0.000000 
0.018573 0.031281 0.020528 0.002933 0.000000 0.000000 0.000000 0.000000 
0.016618 0.033236 0.023460 0.001955 0.000000 0.000000 0.000000 0.000000 
0.013685 0.033236 0.026393 0.001955 0.000000 0.000978 0.000000 0.000000 
0.008798 0.032258 0.028348 0.003910 0.000000 0.000000 0.000000 0.000000 
0.005865 0.029326 0.030303 0.008798 0.000000 0.000000 0.000000 0.000000 
0.001955 0.025415 0.032258 0.012708 0.000000 0.000000 0.001955 0.000000 
0.000978 0.020528 0.033236 0.015640 0.000000 0.000000 0.001955 0.000000 
0.002933 0.016618 0.033236 0.019550 0.000000 0.000000 0.000000 0.000000 
0.003910 0.014663 0.031281 0.020528 0.000000 0.000000 0.000000 0.000000 
0.004888 0.014663 0.028348 0.023460 0.000000 0.000000 0.000000 0.000978 
0.005865 0.017595 0.026393 0.024438 0.000000 0.000000 0.000000 0.000000 
0.005865 0.018573 0.024438 0.023460 0.000978 0.000000 0.000000 0.000000 
0.006843 0.019550 0.026393 0.020528 0.001955 0.000000 0.000000 0.000000 
0.004888 0.019550 0.028348 0.019550 0.000000 0.000000 0.000000 0.000000 
0.000000 0.018573 0.029326 0.018573 0.000000 0.000000 0.000000 0.000000 
0.000000 0.017595 0.031281 0.022483 0.000000 0.000978 0.000000 0.000000 
0.000000 0.011730 0.032258 0.029326 0.000000 0.000000 0.001955 0.000000 
0.000000 0.007820 0.032258 0.031281 0.000000 0.000000 0.001955 0.000000 
0.000000 0.002933 0.031281 0.035191 0.000000 0.000000 0.001955 0.000000 
0.000000 0.000978 0.028348 0.037146 0.000000 0.000000 0.000000 0.000000 
TURN 22
0.000000 0.000000 0.027370 0.036168 0.000000 0.000000 0.001955 0.000000 
0.000000 0.000000 0.026393 0.038123 0.000978 0.000000 0.001955 0.000978 
0.000000 0.000000 0.022483 0.039101 0.003910 0.000000 0.000000 0.000978 
0.000000 0.000000 0.019550 0.041056 0.006843 0.000000 0.000000 0.001955 
0.000000 0.000000 0.015640 0.042033 0.008798 0.000000 0.000000 0.000978 
0.000000 0.000978 0.012708 0.039101 0.011730 0.000000 0.000000 0.000000 
0.000978 0.002933 0.012708 0.038123 0.012708 0.000000 0.000000 0.000000 
0.000978 0.003910 0.012708 0.035191 0.013685 0.000000 0.000000 0.000000 
0.000000 0.004888 0.013685 0.032258 0.010753 0.001955 0.000000 0.000000 
0.000000 0.003910 0.014663 0.032258 0.008798 0.002933 0.000000 0.000000 
0.000000 0.002933 0.014663 0.033236 0.006843 0.002933 0.000978 0.000000 
0.000000 0.000978 0.014663 0.035191 0.004888 0.002933 0.001955 0.000000 
0.000000 0.000000 0.015640 0.037146 0.005865 0.000000 0.002933 0.000000 
0.000000 0.000000 0.014663 0.039101 0.009775 0.000000 0.003910 0.000000 
0.000000 0.000000 0.012708 0.039101 0.013685 0.000000 0.001955 0.000000 
0.000000 0.000000 0.009775 0.040078 0.017595 0.000000 0.000000 0.000978 
0.000000 0.000000 0.005865 0.039101 0.020528 0.000000 0.000000 0.001955 
0.000000 0.000000 0.001955 0.038123 0.023460 0.000000 0.000000 0.000978 
0.000000 0.000000 0.000000 0.036168 0.025415 0.000978 0.000000 0.000000 
0.000978 0.000000 0.000000 0.032258 0.027370 0.003910 0.000000 0.000000 
0.000000 0.000000 0.000000 0.025415 0.026393 0.006843 0.000000 0.000000 
0.000000 0.000000 0.001955 0.022483 0.025415 0.009775 0.000000 0.000000 
0.000000 0.000000 0.002933 0.019550 0.023460 0.010753 0.000000 0.000000 
0.000000 0.000000 0.003910 0.019550 0.019550 0.011730 0.000000 0.000000 
0.000000 0.000000 0.003910 0.019550 0.017595 0.011730 0.000000 0.000000 
0.000000 0.000000 0.004888 0.021505 0.016618 0.010753 0.001955 0.000000 
0.000000 0.000000 0.004888 0.021505 0.017595 0.008798 0.002933 0.000000 
0.000000 0.000000 0.002933 0.022483 0.021505 0.005865 0.002933 0.000978 
0.000000 0.000000 0.001955 0.021505 0.022483 0.005865 0.001955 0.001955 
0.000000 0.000000 0.000000 0.021505 0.024438 0.006843 0.000000 0.002933 
0.000000 0.000000 0.000000 0.019550 0.026393 0.009775 0.000000 0.002933 
0.000000 0.000000 0.000000 0.017595 0.027370 0.012708 0.000000 0.001955 
0.000000 0.000000 0.000000 0.011730 0.027370 0.015640 0.000000 0.000000 
0.001955 0.000000 0.000000 0.007820 0.027370 0.019550 0.000000 0.000000 
0.000978 0.000000 0.000000 0.002933 0.023460 0.022483 0.000000 0.000000 
0.000000 0.000000 0.000000 0.000978 0.020528 0.023460 0.000000 0.000000 
0.000000 0.000000 0.000000 0.000000 0.015640 0.025415 0.000978 0.000000 
0.000000 0.000000 0.000000 0.000978 0.010753 0.025415 0.001955 0.000000 
0.000000 0.000000 0.000978 0.002933 0.007820 0.024438 0.003910 0.000000 
0.000000 0.000000 0.001955 0.003910 0.007820 0.022483 0.005865 0.000000 
0.000000 0.000000 0.000978 0.005865 0.010753 0.019550 0.005865 0.000978 
0.000000 0.000000 0.000000 0.005865 0.011730 0.017595 0.004888 0.001955 
0.000000 0.000000 0.000000 0.005865 0.012708 0.016618 0.001955 0.002933 
0.000000 0.000000 0.000000 0.004888 0.013685 0.018573 0.000000 0.003910 
0.000000 0.000000 0.000000 0.003910 0.013685 0.021505 0.000000 0.002933 
0.000000 0.000000 0.000000 0.000000 0.013685 0.023460 0.000000 0.001955 
0.000978 0.000000 0.000000 0.000000 0.011730 0.026393 0.000000 0.000000 
0.000978 0.000000 0.000000 0.000000 0.009775 0.027370 0.001955 0.000000 
0.000000 0.000000 0.000000 0.000000 0.004888 0.027370 0.004888 0.000000 
0.000000 0.000000 0.000000 0.000000 0.000000 0.028348 0.007820 0.000000 
0.000000 0.000000 0.000978 0.000000 0.000000 0.027370 0.010753 0.000000 
0.000000 0.000000 0.000978 0.000000 0.000000 0.024438 0.012708 0.000000 
0.000000 0.000000 0.001955 0.000000 0.000000 0.021505 0.014663 0.000000 
0.000000 0.000000 0.000978 0.000000 0.000000 0.017595 0.015640 0.000000 
0.000000 0.000000 0.000000 0.000000 0.000000 0.014663 0.013685 0.001955 
0.000000 0.000000 0.000000 0.000000 0.000000 0.012708 0.012708 0.002933 
0.000000 0.000000 0.000000 0.000000 0.001955 0.015640 0.008798 0.002933 
0.000000 0.000000 0.000000 0.000000 0.001955 0.015640 0.008798 0.001955 
0.001955 0.000000 0.000000 0.000000 0.001955 0.016618 0.008798 0.000000 
0.001955 0.000000 0.000000 0.000000 0.000978 0.016618 0.010753 0.000000 
0.002933 0.000000 0.000000 0.000000 0.000000 0.017595 0.015640 0.000000 
0.000978 0.000978 0.000000 0.000000 0.000000 0.017595 0.017595 0.000000 
0.000000 0.000978 0.000000 0.000000 0.000000 0.017595 0.020528 0.000000 
0.000000 0.000978 0.000000 0.000000 0.000000 0.015640 0.023460 0.000000 
0.000000 0.000000 0.000000 0.000000 0.000000 0.012708 0.025415 0.000000 
0.000000 0.000000 0.000978 0.000000 0.000000 0.007820 0.027370 0.000000 
0.000000 0.000000 0.000978 0.000000 0.000000 0.003910 0.028348 0.000000 
0.000000 0.000000 0.000000 0.000000 0.000000 0.000978 0.028348 0.001955 
0.000000 0.000000 0.000000 0.000000 0.000000 0.000000 0.025415 0.003910 
0.000000 0.000000 0.000000 0.000000 0.000000 0.000000 0.023460 0.004888 
0.000000 0.000000 0.000000 0.000000 0.000000 0.000000 0.020528 0.005865 
0.000978 0.000000 0.000000 0.000000 0.000000 0.001955 0.020528 0.003910 
0.002933 0.000000 0.000000 0.000000 0.000000 0.003910 0.022483 0.000000 
0.002933 0.000000 0.000000 0.000000 0.000000 0.003910 0.023460 0.000000 
0.001955 0.000978 0.000000 0.000000 0.000000 0.004888 0.025415 0.000000 
0.000000 0.001955 0.000000 0.000000 0.000000 0.003910 0.027370 0.000000 
0.000000 0.001955 0.000978 0.000000 0.000000 0.002933 0.030303 0.000000 
0.000000 0.000978 0.000978 0.000000 0.000000 0.000000 0.030303 0.001955 
0.000000 0.000000 0.002933 0.000000 0.000000 0.000000 0.031281 0.004888 
0.000000 0.000000 0.002933 0.000000 0.000000 0.000000 0.031281 0.007820 
0.000000 0.000000 0.000000 0.000000 0.000000 0.000000 0.028348 0.010753 
0.000000 0.000000 0.000000 0.000000 0.000000 0.000000 0.026393 0.011730 
0.000000 0.000000 0.000000 0.000000 0.000000 0.000000 0.021505 0.013685 
0.000000 0.000000 0.000000 0.000000 0.000000 0.000000 0.017595 0.014663 
0.000978 0.000000 0.000000 0.000000 0.000000 0.000000 0.015640 0.013685 
0.001955 0.000000 0.000000 0.000000 0.000000 0.000000 0.015640 0.011730 
0.003910 0.000000 0.000000 0.000000 0.000000 0.000000 0.016618 0.010753 
0.002933 0.000978 0.000000 0.000000 0.000000 0.000000 0.016618 0.010753 
0.000978 0.001955 0.000000 0.000000 0.000000 0.000000 0.016618 0.009775 
0.000000 0.002933 0.000000 0.000000 0.000000 0.000000 0.018573 0.010753 
0.000000 0.002933 0.000978 0.000000 0.000000 0.000000 0.018573 0.013685 
0.000000 0.000978 0.001955 0.000000 0.000000 0.000000 0.018573 0.015640 
0.000000 0.000000 0.003910 0.000000 0.000000 0.000000 0.018573 0.019550 
0.000000 0.000000 0.003910 0.000000 0.000000 0.000000 0.017595 0.020528 
0.000000 0.000000 0.002933 0.000000 0.000000 0.000000 0.015640 0.023460 
0.000000 0.000000 0.002933 0.000000 0.000000 0.000000 0.012708 0.025415 
0.000000 0.000000 0.000978 0.000000 0.000000 0.000000 0.009775 0.028348 
0.000000 0.000000 0.000000 0.000000 0.000000 0.000000 0.004888 0.029326 
0.000978 0.000000 0.000000 0.000000 0.000000 0.000000 0.001955 0.030303 
0.003910 0.000000 0.000000 0.000000 0.000000 0.000000 0.000000 0.030303 
0.004888 0.000000 0.000000 0.000000 0.000000 0.000000 0.000000 0.028348 
0.005865 0.000000 0.000000 0.000000 0.000000 0.000000 0.000000 0.027370 
0.006843 0.000000 0.000000 0.000000 0.000000 0.000000 0.000000 0.026393 
0.007820 0.001955 0.000000 0.000000 0.000000 0.000000 0.000978 0.024438 
0.005865 0.001955 0.000000 0.000000 0.000000 0.000000 0.001955 0.023460 
0.005865 0.002933 0.000000 0.000000 0.000000 0.000000 0.002933 0.024438 
0.000978 0.001955 0.001955 0.000000 0.000000 0.000000 0.003910 0.026393 
0.002933 0.001955 0.001955 0.000000 0.000000 0.000000 0.003910 0.026393 
0.001955 0.000000 0.002933 0.000000 0.000000 0.000000 0.003910 0.028348 
0.001955 0.000000 0.002933 0.000000 0.000000 0.000000 0.003910 0.029326 
0.004888 0.000000 0.003910 0.000000 0.000000 0.000000 0.002933 0.029326 
0.007820 0.000000 0.002933 0.000000 0.000000 0.000000 0.000978 0.031281 
0.009775 0.000000 0.000000 0.000978 0.000000 0.000000 0.000000 0.031281 
0.012708 0.000000 0.000000 0.001955 0.000000 0.000000 0.000000 0.031281 
0.015640 0.000000 0.000000 0.001955 0.000000 0.000000 0.000000 0.031281 
0.018573 0.000000 0.000000 0.000000 0.000000 0.000000 0.000000 0.028348 
0.020528 0.000000 0.000000 0.000000 0.000000 0.000000 0.000000 0.027370 
0.023460 0.000978 0.000000 0.000000 0.000000 0.000000 0.000000 0.022483 
0.025415 0.001955 0.000000 0.000000 0.000000 0.000000 0.000000 0.020528 
0.026393 0.002933 0.000000 0.000000 0.000000 0.000000 0.000000 0.016618 
0.025415 0.004888 0.000000 0.000000 0.000000 0.000000 0.000000 0.014663 
0.026393 0.005865 0.000000 0.000000 0.000000 0.000000 0.000000 0.012708 
0.026393 0.006843 0.000000 0.000000 0.000000 0.000000 0.000000 0.013685 
0.024438 0.005865 0.000978 0.000000 0.000000 0.000000 0.000000 0.012708 
0.024438 0.004888 0.002933 0.000000 0.000000 0.000000 0.000000 0.014663 
0.023460 0.000978 0.003910 0.000000 0.000000 0.000000 0.000000 0.015640 
0.025415 0.000978 0.003910 0.000000 0.000000 0.000000 0.000000 0.013685 
0.028348 0.000000 0.002933 0.000000 0.000000 0.000000 0.000000 0.015640 
0.028348 0.000000 0.001955 0.000978 0.000000 0.000000 0.000000 0.014663 
0.032258 0.000000 0.000978 0.001955 0.000000 0.000000 0.000000 0.014663 
0.033236 0.000000 0.000000 0.001955 0.000000 0.000000 0.000000 0.012708 
0.035191 0.002933 0.000000 0.002933 0.000000 0.000000 0.000000 0.013685 
0.037146 0.005865 0.000000 0.001955 0.000000 0.000000 0.000000 0.011730 
0.039101 0.008798 0.000000 0.000978 0.000000 0.000000 0.000000 0.008798 
0.040078 0.011730 0.000000 0.000000 0.000000 0.000000 0.000000 0.005865 
0.041056 0.013685 0.000000 0.000000 0.000000 0.000000 0.000000 0.001955 
0.041056 0.015640 0.000000 0.000000 0.000000 0.000000 0.000000 0.000000 
0.041056 0.018573 0.000000 0.000000 0.000000 0.000000 0.000000 0.000000 
0.040078 0.020528 0.001955 0.000000 0.000000 0.000000 0.000000 0.000000 
0.037146 0.021505 0.003910 0.000000 0.000000 0.000000 0.000000 0.000000 
0.036168 0.023460 0.005865 0.000000 0.000000 0.000000 0.000000 0.000000 
0.032258 0.023460 0.007820 0.000000 0.000000 0.000000 0.000000 0.000000 
0.031281 0.022483 0.008798 0.000000 0.000000 0.000000 0.000000 0.000000 
0.028348 0.021505 0.010753 0.000000 0.000000 0.000000 0.000000 0.000000 
0.027370 0.019550 0.011730 0.000000 0.000000 0.000000 0.000000 0.000000 
0.027370 0.018573 0.011730 0.000000 0.000000 0.000000 0.000000 0.000978 
0.028348 0.017595 0.011730 0.001955 0.000000 0.000000 0.000000 0.001955 
0.027370 0.017595 0.010753 0.001955 0.000000 0.000000 0.000000 0.001955 
0.028348 0.019550 0.008798 0.003910 0.000000 0.000000 0.000000 0.002933 
0.028348 0.020528 0.007820 0.003910 0.000000 0.000000 0.000000 0.001955 
0.028348 0.023460 0.007820 0.002933 0.000000 0.000000 0.000000 0.000000 
0.028348 0.026393 0.008798 0.002933 0.000000 0.000000 0.000000 0.000000 
0.027370 0.027370 0.007820 0.000000 0.000000 0.000000 0.000000 0.000000 
0.027370 0.029326 0.010753 0.000000 0.000000 0.000000 0.000000 0.000000 
0.025415 0.030303 0.011730 0.000000 0.000000 0.000000 0.000000 0.000000 
0.023460 0.031281 0.014663 0.000000 0.000000 0.000000 0.000000 0.000000 
0.021505 0.032258 0.016618 0.000000 0.000000 0.000000 0.000000 0.000000 
0.018573 0.032258 0.018573 0.000000 0.000000 0.000000 0.000000 0.000000 
0.015640 0.032258 0.020528 0.000000 0.000000 0.000000 0.000000 0.000000 
0.012708 0.032258 0.023460 0.000000 0.000000 0.000000 0.000000 0.000000 
0.008798 0.030303 0.024438 0.001955 0.000000 0.000000 0.000000 0.000000 
0.006843 0.028348 0.026393 0.003910 0.000000 0.000000 0.000000 0.000000 
0.004888 0.026393 0.028348 0.006843 0.000000 0.000000 0.000978 0.000000 
0.001955 0.023460 0.028348 0.007820 0.000000 0.000000 0.000000 0.000000 
0.002933 0.020528 0.030303 0.011730 0.000000 0.000000 0.000978 0.000000 
0.001955 0.017595 0.030303 0.012708 0.000000 0.000000 0.000000 0.000000 
0.002933 0.014663 0.030303 0.015640 0.000000 0.000000 0.000000 0.000000 
0.003910 0.013685 0.029326 0.018573 0.000000 0.000000 0.000000 0.000978 
0.004888 0.012708 0.027370 0.020528 0.000000 0.000000 0.000000 0.000978 
0.002933 0.011730 0.027370 0.022483 0.000000 0.000000 0.000000 0.000978 
0.003910 0.011730 0.025415 0.023460 0.000000 0.000000 0.000000 0.000978 
0.003910 0.012708 0.024438 0.023460 0.000000 0.000000 0.000000 0.000000 
0.004888 0.013685 0.022483 0.024438 0.000978 0.000000 0.000000 0.000000 
0.002933 0.012708 0.022483 0.026393 0.001955 0.000000 0.000000 0.000000 
0.003910 0.012708 0.021505 0.024438 0.001955 0.000000 0.000000 0.000000 
0.003910 0.012708 0.021505 0.024438 0.002933 0.000000 0.000000 0.000000 
0.002933 0.012708 0.021505 0.024438 0.002933 0.000000 0.000000 0.000000 
0.001955 0.012708 0.022483 0.023460 0.001955 0.000000 0.000000 0.000000 
0.001955 0.012708 0.023460 0.023460 0.000978 0.000000 0.000000 0.000000 
0.000000 0.011730 0.022483 0.022483 0.000000 0.000978 0.000000 0.000000 
TURN 23
0.000000 0.000000 0.022483 0.035191 0.001955 0.000000 0.000000 0.000978 
0.000000 0.000000 0.020528 0.036168 0.003910 0.000000 0.000000 0.000978 
0.000000 0.000000 0.016618 0.037146 0.004888 0.000000 0.000000 0.000978 
0.000000 0.000000 0.015640 0.038123 0.006843 0.000000 0.000000 0.000978 
0.000000 0.000000 0.012708 0.038123 0.008798 0.000000 0.000000 0.000000 
0.000000 0.000000 0.011730 0.037146 0.009775 0.000000 0.000000 0.000000 
0.000978 0.000978 0.010753 0.036168 0.011730 0.000000 0.000000 0.000000 
0.000000 0.001955 0.008798 0.034213 0.012708 0.000000 0.000000 0.000000 
0.000000 0.001955 0.008798 0.032258 0.013685 0.000000 0.000000 0.000000 
0.000978 0.002933 0.010753 0.030303 0.013685 0.000978 0.000000 0.000000 
0.000000 0.001955 0.009775 0.030303 0.013685 0.000978 0.000000 0.000000 
0.000000 0.002933 0.009775 0.027370 0.011730 0.002933 0.000000 0.000000 
0.000000 0.001955 0.010753 0.026393 0.011730 0.002933 0.000000 0.000000 
0.000000 0.001955 0.009775 0.026393 0.009775 0.003910 0.000000 0.000000 
0.000000 0.000000 0.010753 0.028348 0.007820 0.003910 0.000000 0.000000 
0.000000 0.000000 0.009775 0.027370 0.008798 0.003910 0.000000 0.000000 
0.000000 0.000000 0.009775 0.029326 0.007820 0.004888 0.001955 0.000000 
0.000000 0.000000 0.009775 0.029326 0.008798 0.002933 0.002933 0.000000 
0.000000 0.000000 0.009775 0.031281 0.010753 0.000978 0.002933 0.000000 
0.000000 0.000000 0.008798 0.029326 0.011730 0.000000 0.002933 0.000000 
0.000000 0.000000 0.007820 0.029326 0.015640 0.000000 0.002933 0.000000 
0.000000 0.000000 0.006843 0.027370 0.016618 0.000000 0.002933 0.000000 
0.000000 0.000000 0.004888 0.028348 0.018573 0.000000 0.001955 0.000978 
0.000000 0.000000 0.001955 0.027370 0.021505 0.000000 0.000000 0.000978 
0.000000 0.000000 0.000000 0.025415 0.022483 0.000000 0.000000 0.000978 
0.000000 0.000000 0.000000 0.026393 0.023460 0.000978 0.000000 0.001955 
0.000000 0.000000 0.000000 0.023460 0.024438 0.002933 0.000000 0.001955 
0.000000 0.000000 0.000000 0.023460 0.025415 0.005865 0.000000 0.002933 
0.000000 0.000000 0.000000 0.018573 0.026393 0.009775 0.000000 0.000000 
0.000000 0.000000 0.000000 0.017595 0.026393 0.010753 0.000000 0.000978 
0.000000 0.000000 0.000000 0.012708 0.026393 0.013685 0.000000 0.000000 
0.000000 0.000000 0.000000 0.011730 0.026393 0.013685 0.000000 0.000000 
0.000978 0.000000 0.000000 0.008798 0.025415 0.016618 0.000000 0.000000 
0.000978 0.000000 0.000000 0.005865 0.024438 0.018573 0.000000 0.000000 
0.000000 0.000000 0.000000 0.001955 0.022483 0.019550 0.000000 0.000000 
0.000000 0.000000 0.000000 0.000978 0.019550 0.022483 0.000000 0.000000 
0.000000 0.000000 0.000000 0.000000 0.015640 0.022483 0.000000 0.000000 
0.000000 0.000000 0.000000 0.000000 0.012708 0.023460 0.000000 0.000000 
0.000000 0.000000 0.000000 0.000000 0.008798 0.024438 0.001955 0.000000 
0.000000 0.000000 0.000000 0.000000 0.006843 0.024438 0.002933 0.000000 
0.000000 0.000000 0.000978 0.000000 0.004888 0.023460 0.004888 0.000000 
0.000000 0.000000 0.000978 0.000978 0.003910 0.022483 0.005865 0.000000 
0.000000 0.000000 0.000978 0.001955 0.002933 0.020528 0.005865 0.000000 
0.000000 0.000000 0.001955 0.001955 0.004888 0.017595 0.006843 0.000000 
0.000000 0.000000 0.000978 0.002933 0.004888 0.017595 0.006843 0.000978 
0.000000 0.000000 0.000000 0.003910 0.006843 0.015640 0.004888 0.002933 
0.000000 0.000000 0.000000 0.002933 0.006843 0.015640 0.004888 0.002933 
0.000000 0.000000 0.000000 0.001955 0.006843 0.015640 0.002933 0.001955 
0.000000 0.000000 0.000000 0.001955 0.007820 0.017595 0.000978 0.002933 
0.000000 0.000000 0.000000 0.000978 0.006843 0.017595 0.000000 0.002933 
0.000000 0.000000 0.000000 0.000000 0.006843 0.018573 0.000000 0.001955 
0.000978 0.000000 0.000000 0.000000 0.006843 0.021505 0.000000 0.000000 
0.000978 0.000000 0.000000 0.000000 0.005865 0.020528 0.000978 0.000000 
0.000978 0.000000 0.000000 0.000000 0.004888 0.020528 0.002933 0.000000 
0.001955 0.000000 0.000000 0.000000 0.002933 0.021505 0.006843 0.000000 
0.000978 0.000000 0.000000 0.000000 0.000000 0.021505 0.009775 0.000000 
0.000000 0.000000 0.000000 0.000000 0.000000 0.021505 0.011730 0.000000 
0.000000 0.000978 0.000000 0.000000 0.000000 0.021505 0.014663 0.000000 
0.000000 0.000000 0.000000 0.000000 0.000000 0.020528 0.016618 0.000000 
0.000000 0.000000 0.000978 0.000000 0.000000 0.017595 0.019550 0.000000 
0.000000 0.000000 0.001955 0.000000 0.000000 0.013685 0.021505 0.000000 
0.000000 0.000000 0.001955 0.000000 0.000000 0.012708 0.022483 0.000000 
0.000000 0.000000 0.001955 0.000000 0.000000 0.009775 0.023460 0.000000 
0.000000 0.000000 0.000978 0.000000 0.000000 0.005865 0.023460 0.000000 
0.000000 0.000000 0.000000 0.000000 0.000000 0.002933 0.024438 0.000978 
0.000000 0.000000 0.000000 0.000000 0.000000 0.000978 0.023460 0.002933 
0.000000 0.000000 0.000000 0.000000 0.000000 0.000000 0.021505 0.003910 
0.000000 0.000000 0.000000 0.000000 0.000000 0.000000 0.020528 0.003910 
0.000000 0.000000 0.000000 0.000000 0.000000 0.000978 0.019550 0.003910 
0.000000 0.000000 0.000000 0.000000 0.000000 0.000978 0.017595 0.003910 
0.000978 0.000000 0.000000 0.000000 0.000000 0.001955 0.017595 0.003910 
0.001955 0.000000 0.000000 0.000000 0.000000 0.002933 0.017595 0.000978 
0.001955 0.000000 0.000000 0.000000 0.000000 0.002933 0.018573 0.000978 
0.002933 0.000000 0.000000 0.000000 0.000000 0.002933 0.020528 0.000000 
0.002933 0.000000 0.000000 0.000000 0.000000 0.002933 0.021505 0.000000 
0.002933 0.000978 0.000000 0.000000 0.000000 0.002933 0.022483 0.000000 
0.000978 0.001955 0.000000 0.000000 0.000000 0.002933 0.024438 0.000000 
0.000000 0.001955 0.000000 0.000000 0.000000 0.001955 0.024438 0.000000 
0.000000 0.001955 0.000000 0.000000 0.000000 0.001955 0.026393 0.000000 
0.000000 0.001955 0.000000 0.000000 0.000000 0.000978 0.026393 0.000978 
0.000000 0.001955 0.000978 0.000000 0.000000 0.000000 0.026393 0.002933 
0.000000 0.001955 0.001955 0.000000 0.000000 0.000000 0.027370 0.004888 
0.000000 0.000000 0.001955 0.000000 0.000000 0.000000 0.026393 0.006843 
0.000000 0.000000 0.002933 0.000000 0.000000 0.000000 0.026393 0.008798 
0.000000 0.000000 0.002933 0.000000 0.000000 0.000000 0.025415 0.011730 
0.000000 0.000000 0.002933 0.000000 0.000000 0.000000 0.024438 0.012708 
0.000000 0.000000 0.002933 0.000000 0.000000 0.000000 0.023460 0.015640 
0.000000 0.000000 0.001955 0.000000 0.000000 0.000000 0.021505 0.016618 
0.000000 0.000000 0.001955 0.000000 0.000000 0.000000 0.020528 0.017595 
0.000000 0.000000 0.000978 0.000000 0.000000 0.000000 0.017595 0.020528 
0.000000 0.000000 0.000000 0.000000 0.000000 0.000000 0.013685 0.020528 
0.000000 0.000000 0.000000 0.000000 0.000000 0.000000 0.011730 0.022483 
0.000000 0.000000 0.000000 0.000000 0.000000 0.000000 0.008798 0.024438 
0.000000 0.000000 0.000000 0.000000 0.000000 0.000000 0.004888 0.025415 
0.000000 0.000000 0.000000 0.000000 0.000000 0.000000 0.003910 0.025415 
0.000978 0.000000 0.000000 0.000000 0.000000 0.000000 0.002933 0.025415 
0.003910 0.000000 0.000000 0.000000 0.000000 0.000000 0.000978 0.024438 
0.003910 0.000000 0.000000 0.000000 0.000000 0.000000 0.000978 0.023460 
0.003910 0.000000 0.000000 0.000000 0.000000 0.000000 0.000000 0.024438 
0.004888 0.000000 0.000000 0.000000 0.000000 0.000000 0.000000 0.023460 
0.005865 0.000978 0.000000 0.000000 0.000000 0.000000 0.001955 0.021505 
0.005865 0.000978 0.000000 0.000000 0.000000 0.000000 0.000978 0.021505 
0.005865 0.001955 0.000000 0.000000 0.000000 0.000000 0.002933 0.021505 
0.005865 0.001955 0.000000 0.000000 0.000000 0.000000 0.000978 0.021505 
0.005865 0.002933 0.000000 0.000000 0.000000 0.000000 0.001955 0.021505 
0.004888 0.002933 0.000978 0.000000 0.000000 0.000000 0.002933 0.022483 
0.002933 0.002933 0.000000 0.000000 0.000000 0.000000 0.002933 0.023460 
0.003910 0.001955 0.001955 0.000000 0.000000 0.000000 0.002933 0.023460 
0.002933 0.000978 0.001955 0.000000 0.000000 0.000000 0.002933 0.024438 
0.002933 0.000000 0.003910 0.000000 0.000000 0.000000 0.003910 0.026393 
0.003910 0.000000 0.002933 0.000000 0.000000 0.000000 0.002933 0.026393 
0.003910 0.000000 0.003910 0.000000 0.000000 0.000000 0.002933 0.026393 
0.005865 0.000000 0.003910 0.000000 0.000000 0.000000 0.001955 0.026393 
0.008798 0.000000 0.003910 0.000000 0.000000 0.000000 0.000978 0.027370 
0.008798 0.000000 0.002933 0.000000 0.000000 0.000000 0.000000 0.026393 
0.012708 0.000000 0.001955 0.000978 0.000000 0.000000 0.000000 0.026393 
0.015640 0.000000 0.000000 0.000978 0.000000 0.000000 0.000000 0.026393 
0.016618 0.000000 0.000000 0.001955 0.000000 0.000000 0.000000 0.025415 
0.019550 0.000000 0.000000 0.002933 0.000000 0.000000 0.000000 0.025415 
0.021505 0.000000 0.000000 0.002933 0.000000 0.000000 0.000000 0.024438 
0.023460 0.000000 0.000000 0.001955 0.000000 0.000000 0.000000 0.022483 
0.025415 0.000000 0.000000 0.001955 0.000000 0.000000 0.000000 0.021505 
0.027370 0.000000 0.000000 0.000000 0.000000 0.000000 0.000000 0.018573 
0.029326 0.001955 0.000000 0.000000 0.000000 0.000000 0.000000 0.017595 
0.032258 0.003910 0.000000 0.000000 0.000000 0.000000 0.000000 0.011730 
0.033236 0.005865 0.000000 0.000000 0.000000 0.000000 0.000000 0.011730 
0.034213 0.006843 0.000000 0.000000 0.000000 0.000000 0.000000 0.007820 
0.036168 0.008798 0.000000 0.000000 0.000000 0.000000 0.000000 0.005865 
0.036168 0.008798 0.000000 0.000000 0.000000 0.000000 0.000000 0.003910 
0.037146 0.010753 0.000000 0.000000 0.000000 0.000000 0.000000 0.002933 
0.035191 0.012708 0.000000 0.000000 0.000000 0.000000 0.000000 0.000978 
0.035191 0.013685 0.000978 0.000000 0.000000 0.000000 0.000000 0.000978 
0.033236 0.013685 0.002933 0.000000 0.000000 0.000000 0.000000 0.000978 
0.032258 0.014663 0.001955 0.000000 0.000000 0.000000 0.000000 0.000978 
0.031281 0.016618 0.004888 0.000000 0.000000 0.000000 0.000000 0.001955 
0.031281 0.015640 0.005865 0.000000 0.000000 0.000000 0.000000 0.001955 
0.028348 0.014663 0.006843 0.000000 0.000000 0.000000 0.000000 0.001955 
0.028348 0.013685 0.007820 0.000000 0.000000 0.000000 0.000000 0.002933 
0.028348 0.011730 0.006843 0.000000 0.000000 0.000000 0.000000 0.001955 
0.028348 0.011730 0.007820 0.000000 0.000000 0.000000 0.000000 0.002933 
0.029326 0.011730 0.007820 0.000978 0.000000 0.000000 0.000000 0.002933 
0.028348 0.011730 0.007820 0.000978 0.000000 0.000000 0.000000 0.002933 
0.030303 0.012708 0.006843 0.001955 0.000000 0.000000 0.000000 0.002933 
0.030303 0.014663 0.005865 0.001955 0.000000 0.000000 0.000000 0.002933 
0.029326 0.016618 0.004888 0.001955 0.000000 0.000000 0.000000 0.002933 
0.030303 0.019550 0.002933 0.001955 0.000000 0.000000 0.000000 0.000978 
0.029326 0.020528 0.003910 0.001955 0.000000 0.000000 0.000000 0.000000 
0.029326 0.023460 0.003910 0.000000 0.000000 0.000000 0.000000 0.000000 
0.029326 0.025415 0.004888 0.000000 0.000000 0.000000 0.000000 0.000000 
0.027370 0.026393 0.005865 0.000000 0.000000 0.000000 0.000000 0.000000 
0.027370 0.028348 0.008798 0.000000 0.000000 0.000000 0.000000 0.000000 
0.025415 0.029326 0.009775 0.000000 0.000000 0.000000 0.000000 0.000000 
0.023460 0.030303 0.013685 0.000000 0.000000 0.000000 0.000000 0.000000 
0.022483 0.030303 0.014663 0.000000 0.000000 0.000000 0.000000 0.000000 
0.018573 0.030303 0.015640 0.000000 0.000000 0.000000 0.000000 0.000000 
0.016618 0.030303 0.018573 0.000000 0.000000 0.000000 0.000000 0.000000 
0.014663 0.030303 0.020528 0.000000 0.000000 0.000000 0.000000 0.000000 
0.011730 0.029326 0.021505 0.000000 0.000000 0.000000 0.000000 0.000000 
0.008798 0.029326 0.023460 0.000978 0.000000 0.000000 0.000000 0.000000 
0.006843 0.027370 0.024438 0.002933 0.000000 0.000000 0.000000 0.000000 
0.003910 0.024438 0.027370 0.006843 0.000000 0.000000 0.000978 0.000000 
0.002933 0.021505 0.027370 0.007820 0.000000 0.000000 0.000978 0.000000 
0.000978 0.019550 0.027370 0.009775 0.000000 0.000000 0.000978 0.000000 
0.000978 0.017595 0.029326 0.011730 0.000000 0.000000 0.000978 0.000000 
0.000978 0.015640 0.029326 0.013685 0.000000 0.000000 0.000978 0.000000 
0.000000 0.012708 0.028348 0.015640 0.000000 0.000000 0.000000 0.000000 
0.000000 0.010753 0.029326 0.018573 0.000000 0.000000 0.000000 0.000000 
0.000978 0.009775 0.028348 0.020528 0.000000 0.000000 0.000000 0.000978 
0.002933 0.008798 0.026393 0.022483 0.000000 0.000000 0.000000 0.000978 
0.001955 0.006843 0.026393 0.023460 0.000000 0.000000 0.000000 0.000978 
0.000000 0.006843 0.024438 0.023460 0.000000 0.000000 0.000000 0.000000 
0.000978 0.008798 0.022483 0.026393 0.000000 0.000000 0.000000 0.000000 
0.000978 0.007820 0.022483 0.028348 0.000000 0.000000 0.000000 0.000000 
0.001955 0.007820 0.019550 0.028348 0.001955 0.000000 0.000000 0.000000 
0.000978 0.007820 0.019550 0.029326 0.002933 0.000000 0.000000 0.000000 
0.001955 0.007820 0.018573 0.029326 0.003910 0.000000 0.000000 0.000000 
0.000978 0.007820 0.017595 0.028348 0.004888 0.000000 0.000000 0.000000 
0.001955 0.007820 0.017595 0.027370 0.004888 0.000000 0.000000 0.000000 
0.001955 0.007820 0.015640 0.028348 0.005865 0.000000 0.000000 0.000000 
0.001955 0.006843 0.016618 0.027370 0.005865 0.000000 0.000000 0.000000 
TURN 24
0.001955 0.004888 0.013685 0.029326 0.006843 0.000000 0.000000 0.000000 
0.000978 0.004888 0.012708 0.027370 0.006843 0.000000 0.000000 0.000000 
0.001955 0.004888 0.013685 0.025415 0.007820 0.000000 0.000000 0.000000 
0.000000 0.005865 0.014663 0.025415 0.005865 0.000000 0.000000 0.000000 
0.000000 0.004888 0.014663 0.023460 0.002933 0.000978 0.000000 0.000000 
0.000000 0.004888 0.014663 0.024438 0.003910 0.000978 0.000000 0.000000 
0.000000 0.003910 0.013685 0.025415 0.000978 0.001955 0.000000 0.000000 
0.000000 0.002933 0.014663 0.027370 0.000978 0.000978 0.000000 0.000000 
0.000000 0.000978 0.014663 0.029326 0.000000 0.000978 0.000978 0.000000 
0.000000 0.000000 0.013685 0.030303 0.000978 0.000000 0.001955 0.000000 
0.000000 0.000000 0.013685 0.032258 0.001955 0.000000 0.002933 0.000000 
0.000000 0.000000 0.013685 0.033236 0.005865 0.000000 0.002933 0.000000 
0.000000 0.000000 0.011730 0.032258 0.006843 0.000000 0.002933 0.000000 
0.000000 0.000000 0.010753 0.033236 0.009775 0.000000 0.002933 0.000000 
0.000000 0.000000 0.007820 0.033236 0.013685 0.000000 0.000978 0.000978 
0.000000 0.000000 0.005865 0.033236 0.015640 0.000000 0.000000 0.000978 
0.000000 0.000000 0.002933 0.033236 0.017595 0.000000 0.000000 0.001955 
0.000000 0.000000 0.000000 0.031281 0.019550 0.000000 0.000000 0.001955 
0.000000 0.000000 0.000000 0.031281 0.021505 0.000000 0.000000 0.001955 
0.000000 0.000000 0.000000 0.028348 0.023460 0.000000 0.000000 0.000978 
0.000000 0.000000 0.000000 0.026393 0.023460 0.002933 0.000000 0.000000 
0.000978 0.000000 0.000000 0.022483 0.024438 0.004888 0.000000 0.000000 
0.000978 0.000000 0.000000 0.018573 0.025415 0.006843 0.000000 0.000000 
0.000978 0.000000 0.000000 0.015640 0.024438 0.008798 0.000000 0.000000 
0.000000 0.000000 0.000000 0.012708 0.023460 0.010753 0.000000 0.000000 
0.000000 0.000000 0.000000 0.009775 0.020528 0.011730 0.000000 0.000000 
0.000000 0.000000 0.000000 0.008798 0.017595 0.014663 0.000000 0.000000 
0.000000 0.000000 0.000978 0.008798 0.014663 0.014663 0.000000 0.000000 
0.000000 0.000000 0.000978 0.007820 0.011730 0.016618 0.000000 0.000000 
0.000000 0.000000 0.001955 0.008798 0.009775 0.015640 0.001955 0.000000 
0.000000 0.000000 0.001955 0.007820 0.008798 0.014663 0.002933 0.000000 
0.000000 0.000000 0.002933 0.008798 0.008798 0.012708 0.002933 0.000000 
0.000000 0.000000 0.001955 0.008798 0.009775 0.011730 0.003910 0.000000 
0.000000 0.000000 0.000978 0.007820 0.010753 0.010753 0.003910 0.000000 
0.000000 0.000000 0.000000 0.008798 0.012708 0.010753 0.002933 0.000978 
0.000000 0.000000 0.000000 0.007820 0.013685 0.009775 0.000000 0.001955 
0.000000 0.000000 0.000000 0.007820 0.014663 0.010753 0.000000 0.002933 
0.000000 0.000000 0.000000 0.007820 0.015640 0.013685 0.000000 0.003910 
0.000000 0.000000 0.000000 0.004888 0.014663 0.014663 0.000000 0.001955 
0.000000 0.000000 0.000000 0.003910 0.014663 0.016618 0.000000 0.001955 
0.000000 0.000000 0.000000 0.001955 0.014663 0.018573 0.000000 0.000978 
0.000978 0.000000 0.000000 0.000000 0.013685 0.020528 0.000000 0.000000 
0.001955 0.000000 0.000000 0.000000 0.012708 0.021505 0.000000 0.000000 
0.000978 0.000000 0.000000 0.000000 0.009775 0.023460 0.000000 0.000000 
0.000000 0.000000 0.000000 0.000000 0.005865 0.024438 0.000978 0.000000 
0.000000 0.000000 0.000000 0.000000 0.003910 0.024438 0.003910 0.000000 
0.000000 0.000000 0.000000 0.000000 0.000000 0.025415 0.006843 0.000000 
0.000000 0.000000 0.000000 0.000000 0.000000 0.024438 0.007820 0.000000 
0.000000 0.000000 0.000978 0.000000 0.000000 0.022483 0.009775 0.000000 
0.000000 0.000000 0.000000 0.000000 0.000000 0.020528 0.010753 0.000000 
0.000000 0.000000 0.001955 0.000000 0.000000 0.018573 0.012708 0.000000 
0.000000 0.000000 0.000978 0.000000 0.000000 0.014663 0.013685 0.000000 
0.000000 0.000000 0.000000 0.000000 0.000000 0.011730 0.013685 0.000000 
0.000000 0.000000 0.000000 0.000000 0.000000 0.009775 0.013685 0.000978 
0.000000 0.000000 0.000000 0.000000 0.000000 0.007820 0.010753 0.002933 
0.000000 0.000000 0.000000 0.000000 0.000000 0.006843 0.009775 0.002933 
0.000000 0.000000 0.000000 0.000000 0.000000 0.007820 0.009775 0.002933 
0.000000 0.000000 0.000000 0.000000 0.000000 0.008798 0.006843 0.001955 
0.000000 0.000000 0.000000 0.000000 0.000000 0.010753 0.007820 0.001955 
0.001955 0.000000 0.000000 0.000000 0.000000 0.010753 0.007820 0.000000 
0.001955 0.000000 0.000000 0.000000 0.000000 0.010753 0.009775 0.000000 
0.002933 0.000000 0.000000 0.000000 0.000000 0.011730 0.012708 0.000000 
0.000978 0.000000 0.000000 0.000000 0.000000 0.011730 0.015640 0.000000 
0.000978 0.000978 0.000000 0.000000 0.000000 0.011730 0.017595 0.000000 
0.000000 0.000978 0.000000 0.000000 0.000000 0.010753 0.020528 0.000000 
0.000000 0.000978 0.000000 0.000000 0.000000 0.009775 0.022483 0.000000 
0.000000 0.000978 0.000000 0.000000 0.000000 0.007820 0.023460 0.000000 
0.000000 0.000978 0.000978 0.000000 0.000000 0.006843 0.025415 0.000000 
0.000000 0.000000 0.001955 0.000000 0.000000 0.002933 0.026393 0.000000 
0.000000 0.000000 0.001955 0.000000 0.000000 0.000978 0.027370 0.000000 
0.000000 0.000000 0.000978 0.000000 0.000000 0.000000 0.027370 0.000000 
0.000000 0.000000 0.001955 0.000000 0.000000 0.000000 0.027370 0.002933 
0.000000 0.000000 0.000978 0.000000 0.000000 0.000000 0.027370 0.004888 
0.000000 0.000000 0.000000 0.000000 0.000000 0.000000 0.024438 0.006843 
0.000000 0.000000 0.000000 0.000000 0.000000 0.000000 0.023460 0.006843 
0.000000 0.000000 0.000000 0.000000 0.000000 0.000000 0.020528 0.007820 
0.000000 0.000000 0.000000 0.000000 0.000000 0.000000 0.018573 0.008798 
0.000000 0.000000 0.000000 0.000000 0.000000 0.000000 0.016618 0.008798 
0.000000 0.000000 0.000000 0.000000 0.000000 0.000000 0.013685 0.008798 
0.000978 0.000000 0.000000 0.000000 0.000000 0.000000 0.012708 0.007820 
0.001955 0.000000 0.000000 0.000000 0.000000 0.000000 0.013685 0.005865 
0.000978 0.000000 0.000000 0.000000 0.000000 0.000000 0.013685 0.005865 
0.001955 0.000000 0.000000 0.000000 0.000000 0.000000 0.014663 0.004888 
0.001955 0.001955 0.000000 0.000000 0.000000 0.000000 0.016618 0.003910 
0.000000 0.001955 0.000000 0.000000 0.000000 0.000000 0.016618 0.003910 
0.000000 0.001955 0.000000 0.000000 0.000000 0.000000 0.017595 0.004888 
0.000000 0.002933 0.000000 0.000000 0.000000 0.000000 0.016618 0.005865 
0.000000 0.001955 0.000000 0.000000 0.000000 0.000000 0.017595 0.008798 
0.000000 0.001955 0.001955 0.000000 0.000000 0.000000 0.017595 0.011730 
0.000000 0.000978 0.001955 0.000000 0.000000 0.000000 0.016618 0.012708 
0.000000 0.000000 0.002933 0.000000 0.000000 0.000000 0.016618 0.015640 
0.000000 0.000000 0.002933 0.000000 0.000000 0.000000 0.015640 0.017595 
0.000000 0.000000 0.003910 0.000000 0.000000 0.000000 0.014663 0.020528 
0.000000 0.000000 0.003910 0.000000 0.000000 0.000000 0.013685 0.020528 
0.000000 0.000000 0.002933 0.000000 0.000000 0.000000 0.011730 0.022483 
0.000000 0.000000 0.002933 0.000000 0.000000 0.000000 0.010753 0.023460 
0.000000 0.000000 0.001955 0.000000 0.000000 0.000000 0.007820 0.025415 
0.000000 0.000000 0.000000 0.000000 0.000000 0.000000 0.003910 0.026393 
0.000000 0.000000 0.000000 0.000978 0.000000 0.000000 0.000978 0.028348 
0.000978 0.000000 0.000000 0.000978 0.000000 0.000000 0.000000 0.028348 
0.000978 0.000000 0.000000 0.000978 0.000000 0.000000 0.000000 0.029326 
0.002933 0.000000 0.000000 0.000978 0.000000 0.000000 0.000000 0.029326 
0.005865 0.000000 0.000000 0.000000 0.000000 0.000000 0.000000 0.029326 
0.006843 0.000000 0.000000 0.000000 0.000000 0.000000 0.000000 0.028348 
0.007820 0.000000 0.000000 0.000000 0.000000 0.000000 0.000000 0.025415 
0.007820 0.000000 0.000000 0.000000 0.000000 0.000000 0.000000 0.026393 
0.009775 0.000000 0.000000 0.000000 0.000000 0.000000 0.000000 0.024438 
0.010753 0.000000 0.000000 0.000000 0.000000 0.000000 0.000000 0.024438 
0.012708 0.000000 0.000000 0.000000 0.000000 0.000000 0.000000 0.022483 
0.013685 0.000000 0.000000 0.000000 0.000000 0.000000 0.000000 0.022483 
0.013685 0.000000 0.000000 0.000000 0.000000 0.000000 0.000000 0.020528 
0.015640 0.000978 0.000000 0.000000 0.000000 0.000000 0.000000 0.019550 
0.016618 0.001955 0.000000 0.000000 0.000000 0.000000 0.000000 0.017595 
0.017595 0.001955 0.000000 0.000000 0.000000 0.000000 0.000000 0.016618 
0.019550 0.002933 0.000000 0.000000 0.000000 0.000000 0.000000 0.015640 
0.019550 0.003910 0.000000 0.000000 0.000000 0.000000 0.000000 0.014663 
0.019550 0.003910 0.000000 0.000000 0.000000 0.000000 0.000000 0.012708 
0.020528 0.004888 0.000000 0.000000 0.000000 0.000000 0.000000 0.011730 
0.019550 0.004888 0.000000 0.000000 0.000000 0.000000 0.000000 0.011730 
0.019550 0.005865 0.000978 0.000000 0.000000 0.000000 0.000000 0.010753 
0.020528 0.005865 0.000978 0.000000 0.000000 0.000000 0.000000 0.011730 
0.019550 0.005865 0.000978 0.000000 0.000000 0.000000 0.000000 0.009775 
0.021505 0.005865 0.001955 0.000000 0.000000 0.000000 0.000000 0.010753 
0.020528 0.004888 0.001955 0.000000 0.000000 0.000000 0.000000 0.009775 
0.019550 0.004888 0.002933 0.000000 0.000000 0.000000 0.000000 0.009775 
0.021505 0.002933 0.003910 0.000000 0.000000 0.000000 0.000000 0.009775 
0.023460 0.000000 0.003910 0.000000 0.000000 0.000000 0.000000 0.010753 
0.022483 0.001955 0.003910 0.000000 0.000000 0.000000 0.000000 0.009775 
0.024438 0.000978 0.003910 0.000000 0.000000 0.000000 0.000000 0.009775 
0.025415 0.000978 0.003910 0.000000 0.000000 0.000000 0.000000 0.008798 
0.028348 0.000000 0.001955 0.001955 0.000000 0.000000 0.000000 0.009775 
0.028348 0.000978 0.002933 0.001955 0.000000 0.000000 0.000000 0.008798 
0.028348 0.001955 0.000978 0.000978 0.000000 0.000000 0.000000 0.007820 
0.031281 0.002933 0.000000 0.000978 0.000000 0.000000 0.000000 0.006843 
0.031281 0.004888 0.000000 0.002933 0.000000 0.000000 0.000000 0.006843 
0.032258 0.006843 0.000000 0.001955 0.000000 0.000000 0.000000 0.005865 
0.033236 0.009775 0.000000 0.002933 0.000000 0.000000 0.000000 0.005865 
0.032258 0.011730 0.000000 0.001955 0.000000 0.000000 0.000000 0.003910 
0.033236 0.013685 0.000000 0.000978 0.000000 0.000000 0.000000 0.002933 
0.034213 0.015640 0.000000 0.000978 0.000000 0.000000 0.000000 0.000978 
0.032258 0.016618 0.000000 0.000000 0.000000 0.000000 0.000000 0.000000 
0.033236 0.019550 0.000000 0.000000 0.000000 0.000000 0.000000 0.000000 
0.031281 0.019550 0.000000 0.000000 0.000000 0.000000 0.000000 0.000000 
0.032258 0.021505 0.000978 0.000000 0.000000 0.000000 0.000000 0.000000 
0.030303 0.023460 0.003910 0.000000 0.000000 0.000000 0.000000 0.000000 
0.028348 0.024438 0.004888 0.000000 0.000000 0.000000 0.000000 0.000000 
0.028348 0.026393 0.007820 0.000000 0.000000 0.000000 0.000000 0.000000 
0.026393 0.026393 0.007820 0.000000 0.000000 0.000000 0.000000 0.000000 
0.024438 0.027370 0.009775 0.000000 0.000000 0.000000 0.000000 0.000000 
0.021505 0.028348 0.012708 0.000000 0.000000 0.000000 0.000000 0.000000 
0.018573 0.028348 0.013685 0.000000 0.000000 0.000000 0.000000 0.000000 
0.017595 0.028348 0.014663 0.000000 0.000000 0.000000 0.000000 0.000000 
0.014663 0.029326 0.016618 0.000000 0.000000 0.000978 0.000000 0.000000 
0.010753 0.028348 0.017595 0.000000 0.000000 0.000000 0.000000 0.000000 
0.009775 0.028348 0.019550 0.000000 0.000000 0.000000 0.000000 0.000000 
0.007820 0.026393 0.020528 0.000978 0.000000 0.000000 0.000000 0.000000 
0.005865 0.024438 0.022483 0.000978 0.000000 0.000000 0.000000 0.000000 
0.002933 0.023460 0.023460 0.003910 0.000000 0.000000 0.000978 0.000000 
0.001955 0.020528 0.024438 0.004888 0.000000 0.000000 0.000978 0.000000 
0.001955 0.017595 0.024438 0.006843 0.000000 0.000000 0.000000 0.000000 
0.001955 0.015640 0.025415 0.009775 0.000000 0.000000 0.000000 0.000000 
0.000978 0.013685 0.025415 0.009775 0.000000 0.000000 0.000000 0.000000 
0.000978 0.012708 0.026393 0.012708 0.000000 0.000000 0.000000 0.000000 
0.000978 0.010753 0.026393 0.013685 0.000000 0.000000 0.000000 0.000000 
0.000978 0.008798 0.025415 0.014663 0.000000 0.000000 0.000000 0.000000 
0.001955 0.007820 0.024438 0.017595 0.000000 0.000000 0.000000 0.000978 
0.000978 0.006843 0.023460 0.018573 0.000000 0.000000 0.000000 0.000000 
0.000000 0.006843 0.022483 0.019550 0.000000 0.000000 0.000000 0.000000 
0.000978 0.006843 0.021505 0.022483 0.000000 0.000000 0.000000 0.000978 
0.000978 0.006843 0.021505 0.022483 0.000000 0.000000 0.000000 0.000000 
0.001955 0.008798 0.018573 0.023460 0.000000 0.000000 0.000000 0.000000 
0.000978 0.006843 0.017595 0.025415 0.000978 0.000000 0.000000 0.000000 
0.000978 0.006843 0.016618 0.025415 0.001955 0.000000 0.000000 0.000000 
0.001955 0.006843 0.015640 0.026393 0.002933 0.000000 0.000000 0.000000 
0.001955 0.005865 0.015640 0.026393 0.003910 0.000000 0.000000 0.000000 
0.001955 0.007820 0.015640 0.025415 0.003910 0.000000 0.000000 0.000000 
0.001955 0.006843 0.013685 0.026393 0.004888 0.000000 0.000000 0.000000 
0.001955 0.006843 0.014663 0.025415 0.004888 0.000000 0.000000 0.000000 
0.001955 0.005865 0.013685 0.025415 0.005865 0.000000 0.000000 0.000000 
0.000978 0.006843 0.014663 0.022483 0.005865 0.000000 0.000000 0.000000 
TURN 25
0.000000 0.000000 0.021505 0.026393 0.000000 0.000000 0.002933 0.000000 
0.000000 0.000000 0.021505 0.026393 0.000000 0.000000 0.002933 0.000000 
0.000000 0.000000 0.020528 0.026393 0.000000 0.000000 0.002933 0.000000 
0.000000 0.000000 0.019550 0.028348 0.000000 0.000000 0.002933 0.000000 
0.000000 0.000000 0.018573 0.029326 0.000000 0.000000 0.002933 0.000000 
0.000000 0.000000 0.017595 0.030303 0.000000 0.000000 0.001955 0.000000 
0.000000 0.000000 0.016618 0.031281 0.000978 0.000000 0.002933 0.000000 
0.000000 0.000000 0.014663 0.030303 0.002933 0.000000 0.001955 0.000000 
0.000000 0.000000 0.014663 0.032258 0.003910 0.000000 0.001955 0.000000 
0.000000 0.000000 0.012708 0.031281 0.005865 0.000000 0.000978 0.000000 
0.000000 0.000000 0.010753 0.031281 0.006843 0.000000 0.000000 0.000000 
0.000000 0.000000 0.009775 0.032258 0.008798 0.000000 0.000000 0.000978 
0.000000 0.000000 0.008798 0.031281 0.009775 0.000000 0.000000 0.000000 
0.000000 0.000000 0.006843 0.031281 0.010753 0.000000 0.000000 0.000978 
0.000000 0.000000 0.004888 0.031281 0.012708 0.000000 0.000000 0.000978 
0.000000 0.000000 0.003910 0.030303 0.014663 0.000000 0.000000 0.000978 
0.000000 0.000000 0.001955 0.031281 0.015640 0.000000 0.000000 0.001955 
0.000000 0.000000 0.000978 0.030303 0.016618 0.000000 0.000000 0.001955 
0.000000 0.000000 0.000000 0.030303 0.017595 0.000000 0.000000 0.001955 
0.000000 0.000000 0.000000 0.028348 0.018573 0.000000 0.000000 0.001955 
0.000000 0.000000 0.000000 0.027370 0.019550 0.000000 0.000000 0.001955 
0.000000 0.000000 0.000000 0.024438 0.020528 0.000000 0.000000 0.000978 
0.000000 0.000000 0.000000 0.024438 0.021505 0.000978 0.000000 0.001955 
0.000000 0.000000 0.000000 0.022483 0.020528 0.000978 0.000000 0.000978 
0.000000 0.000000 0.000000 0.020528 0.021505 0.002933 0.000000 0.000978 
0.000000 0.000000 0.000000 0.019550 0.022483 0.003910 0.000000 0.000000 
0.000000 0.000000 0.000000 0.017595 0.022483 0.005865 0.000000 0.000000 
0.000978 0.000000 0.000000 0.015640 0.022483 0.007820 0.000000 0.000000 
0.000000 0.000000 0.000000 0.013685 0.022483 0.008798 0.000000 0.000000 
0.000978 0.000000 0.000000 0.011730 0.022483 0.009775 0.000000 0.000000 
0.000978 0.000000 0.000000 0.008798 0.022483 0.011730 0.000000 0.000000 
0.000000 0.000000 0.000000 0.007820 0.021505 0.012708 0.000000 0.000000 
0.000000 0.000000 0.000000 0.004888 0.020528 0.012708 0.000000 0.000000 
0.000000 0.000000 0.000000 0.002933 0.019550 0.014663 0.000000 0.000000 
0.000978 0.000000 0.000000 0.001955 0.018573 0.014663 0.000000 0.000000 
0.000000 0.000000 0.000000 0.000000 0.017595 0.016618 0.000000 0.000000 
0.000000 0.000000 0.000000 0.000000 0.016618 0.017595 0.000000 0.000000 
0.000000 0.000000 0.000000 0.000000 0.013685 0.018573 0.000000 0.000000 
0.000000 0.000000 0.000000 0.000000 0.009775 0.019550 0.000000 0.000000 
0.000000 0.000000 0.000000 0.000000 0.009775 0.020528 0.000000 0.000000 
0.000000 0.000000 0.000000 0.000000 0.007820 0.021505 0.000000 0.000000 
0.000000 0.000000 0.000000 0.000000 0.005865 0.022483 0.000978 0.000000 
0.000000 0.000000 0.000000 0.000000 0.003910 0.022483 0.001955 0.000000 
0.000000 0.000000 0.000000 0.000000 0.001955 0.022483 0.002933 0.000000 
0.000000 0.000000 0.000000 0.000000 0.000000 0.022483 0.003910 0.000000 
0.000000 0.000000 0.000000 0.000000 0.000000 0.022483 0.005865 0.000000 
0.000000 0.000000 0.000000 0.000000 0.000000 0.022483 0.005865 0.000000 
0.000000 0.000000 0.000000 0.000000 0.000000 0.021505 0.005865 0.000000 
0.000000 0.000000 0.000978 0.000000 0.000000 0.020528 0.007820 0.000000 
0.000000 0.000000 0.000978 0.000000 0.000000 0.019550 0.009775 0.000000 
0.000000 0.000000 0.000978 0.000000 0.000000 0.016618 0.010753 0.000000 
0.000000 0.000000 0.000978 0.000000 0.000000 0.016618 0.010753 0.000000 
0.000000 0.000000 0.000978 0.000000 0.000000 0.014663 0.011730 0.000000 
0.000000 0.000000 0.000978 0.000000 0.000000 0.012708 0.012708 0.000000 
0.000000 0.000000 0.000978 0.000000 0.000000 0.010753 0.013685 0.000000 
0.000000 0.000000 0.000978 0.000000 0.000000 0.008798 0.013685 0.000000 
0.000000 0.000000 0.000000 0.000000 0.000000 0.007820 0.014663 0.000000 
0.000000 0.000000 0.000000 0.000000 0.000000 0.006843 0.015640 0.000978 
0.000000 0.000000 0.000000 0.000000 0.000000 0.004888 0.014663 0.000978 
0.000000 0.000000 0.000000 0.000000 0.000000 0.003910 0.014663 0.001955 
0.000000 0.000000 0.000000 0.000000 0.000000 0.002933 0.015640 0.001955 
0.000000 0.000000 0.000000 0.000000 0.000000 0.001955 0.014663 0.001955 
0.000000 0.000000 0.000000 0.000000 0.000000 0.001955 0.015640 0.002933 
0.000000 0.000000 0.000000 0.000000 0.000000 0.000000 0.014663 0.002933 
0.000000 0.000000 0.000000 0.000000 0.000000 0.000978 0.012708 0.003910 
0.000000 0.000000 0.000000 0.000000 0.000000 0.001955 0.011730 0.003910 
0.000000 0.000000 0.000000 0.000000 0.000000 0.000978 0.012708 0.002933 
0.000000 0.000000 0.000000 0.000000 0.000000 0.000978 0.012708 0.003910 
0.000000 0.000000 0.000000 0.000000 0.000000 0.000978 0.012708 0.003910 
0.000000 0.000000 0.000000 0.000000 0.000000 0.000978 0.011730 0.002933 
0.001955 0.000000 0.000000 0.000000 0.000000 0.000978 0.012708 0.002933 
0.000978 0.000000 0.000000 0.000000 0.000000 0.000978 0.012708 0.000978 
0.002933 0.000000 0.000000 0.000000 0.000000 0.001955 0.013685 0.000000 
0.002933 0.000000 0.000000 0.000000 0.000000 0.000978 0.013685 0.000000 
0.001955 0.000000 0.000000 0.000000 0.000000 0.000978 0.014663 0.000000 
0.002933 0.000000 0.000000 0.000000 0.000000 0.000978 0.015640 0.000000 
0.002933 0.000000 0.000000 0.000000 0.000000 0.000978 0.016618 0.000000 
0.001955 0.000000 0.000000 0.000000 0.000000 0.000978 0.016618 0.000000 
0.001955 0.000978 0.000000 0.000000 0.000000 0.000978 0.017595 0.000000 
0.000978 0.000978 0.000000 0.000000 0.000000 0.000978 0.018573 0.000000 
0.000978 0.001955 0.000000 0.000000 0.000000 0.000978 0.018573 0.000000 
0.000000 0.001955 0.000000 0.000000 0.000000 0.000978 0.019550 0.000000 
0.000000 0.001955 0.000000 0.000000 0.000000 0.000000 0.019550 0.000000 
0.000000 0.002933 0.000000 0.000000 0.000000 0.000000 0.019550 0.000978 
0.000000 0.001955 0.000978 0.000000 0.000000 0.000000 0.020528 0.003910 
0.000000 0.001955 0.001955 0.000000 0.000000 0.000000 0.020528 0.004888 
0.000000 0.000978 0.001955 0.000000 0.000000 0.000000 0.019550 0.006843 
0.000000 0.000000 0.002933 0.000000 0.000000 0.000000 0.019550 0.008798 
0.000000 0.000000 0.002933 0.000000 0.000000 0.000000 0.019550 0.009775 
0.000000 0.000000 0.002933 0.000000 0.000000 0.000000 0.017595 0.010753 
0.000000 0.000000 0.002933 0.000000 0.000000 0.000000 0.016618 0.011730 
0.000000 0.000000 0.003910 0.000000 0.000000 0.000000 0.016618 0.014663 
0.000000 0.000000 0.003910 0.000000 0.000000 0.000000 0.015640 0.015640 
0.000000 0.000000 0.003910 0.000000 0.000000 0.000000 0.014663 0.016618 
0.000000 0.000000 0.003910 0.000000 0.000000 0.000000 0.013685 0.017595 
0.000000 0.000000 0.002933 0.000000 0.000000 0.000000 0.010753 0.019550 
0.000000 0.000000 0.002933 0.000000 0.000000 0.000000 0.009775 0.020528 
0.000000 0.000000 0.001955 0.000000 0.000000 0.000000 0.007820 0.023460 
0.000000 0.000000 0.000978 0.000000 0.000000 0.000000 0.006843 0.022483 
0.000000 0.000000 0.000000 0.000000 0.000000 0.000000 0.003910 0.023460 
0.000000 0.000000 0.000000 0.000978 0.000000 0.000000 0.002933 0.024438 
0.000000 0.000000 0.000000 0.000000 0.000000 0.000000 0.000978 0.025415 
0.000978 0.000000 0.000000 0.000978 0.000000 0.000000 0.000000 0.026393 
0.001955 0.000000 0.000000 0.000978 0.000000 0.000000 0.000000 0.026393 
0.002933 0.000000 0.000000 0.000978 0.000000 0.000000 0.000000 0.027370 
0.003910 0.000000 0.000000 0.000978 0.000000 0.000000 0.000000 0.027370 
0.003910 0.000000 0.000000 0.000978 0.000000 0.000000 0.000000 0.026393 
0.005865 0.000000 0.000000 0.001955 0.000000 0.000000 0.000000 0.027370 
0.007820 0.000000 0.000000 0.000000 0.000000 0.000000 0.000000 0.026393 
0.008798 0.000000 0.000000 0.000000 0.000000 0.000000 0.000000 0.025415 
0.010753 0.000000 0.000000 0.000000 0.000000 0.000000 0.000000 0.024438 
0.011730 0.000000 0.000000 0.000000 0.000000 0.000000 0.000000 0.022483 
0.011730 0.000000 0.000000 0.000000 0.000000 0.000000 0.000000 0.022483 
0.014663 0.000000 0.000000 0.000000 0.000000 0.000000 0.000000 0.019550 
0.013685 0.000000 0.000000 0.000000 0.000000 0.000000 0.000000 0.019550 
0.016618 0.000000 0.000000 0.000000 0.000000 0.000000 0.000000 0.017595 
0.017595 0.000978 0.000000 0.000000 0.000000 0.000000 0.000000 0.015640 
0.019550 0.001955 0.000000 0.000000 0.000000 0.000000 0.000000 0.013685 
0.018573 0.002933 0.000000 0.000000 0.000000 0.000000 0.000000 0.011730 
0.019550 0.003910 0.000000 0.000000 0.000000 0.000000 0.000000 0.010753 
0.020528 0.003910 0.000000 0.000000 0.000000 0.000000 0.000000 0.009775 
0.021505 0.004888 0.000000 0.000000 0.000000 0.000000 0.000000 0.008798 
0.019550 0.005865 0.000000 0.000000 0.000000 0.000000 0.000000 0.007820 
0.020528 0.005865 0.000000 0.000000 0.000000 0.000000 0.000000 0.007820 
0.020528 0.006843 0.000978 0.000000 0.000000 0.000000 0.000000 0.006843 
0.019550 0.006843 0.000978 0.000000 0.000000 0.000000 0.000000 0.006843 
0.021505 0.006843 0.001955 0.000000 0.000000 0.000000 0.000000 0.006843 
0.019550 0.005865 0.002933 0.000000 0.000000 0.000000 0.000000 0.007820 
0.020528 0.006843 0.002933 0.000000 0.000000 0.000000 0.000000 0.005865 
0.019550 0.006843 0.003910 0.000000 0.000000 0.000000 0.000000 0.006843 
0.020528 0.006843 0.002933 0.000000 0.000000 0.000000 0.000000 0.004888 
0.022483 0.006843 0.003910 0.000000 0.000000 0.000000 0.000000 0.004888 
0.020528 0.006843 0.003910 0.000000 0.000000 0.000000 0.000000 0.004888 
0.020528 0.006843 0.004888 0.000000 0.000000 0.000000 0.000000 0.004888 
0.022483 0.005865 0.005865 0.000000 0.000000 0.000000 0.000000 0.004888 
0.022483 0.005865 0.005865 0.000000 0.000000 0.000000 0.000000 0.003910 
0.024438 0.004888 0.005865 0.000000 0.000000 0.000000 0.000000 0.004888 
0.023460 0.005865 0.006843 0.000000 0.000000 0.000000 0.000000 0.003910 
0.025415 0.004888 0.005865 0.000978 0.000000 0.000000 0.000000 0.004888 
0.024438 0.005865 0.005865 0.000978 0.000000 0.000000 0.000000 0.004888 
0.024438 0.005865 0.005865 0.000978 0.000000 0.000000 0.000000 0.003910 
0.026393 0.006843 0.004888 0.001955 0.000000 0.000000 0.000000 0.003910 
0.025415 0.007820 0.004888 0.001955 0.000000 0.000000 0.000000 0.003910 
0.024438 0.007820 0.005865 0.001955 0.000000 0.000000 0.000000 0.002933 
0.024438 0.009775 0.003910 0.002933 0.000000 0.000000 0.000000 0.002933 
0.025415 0.012708 0.003910 0.003910 0.000000 0.000000 0.000000 0.002933 
0.022483 0.012708 0.003910 0.002933 0.000000 0.000000 0.000000 0.001955 
0.023460 0.014663 0.004888 0.002933 0.000000 0.000000 0.000000 0.001955 
0.023460 0.015640 0.003910 0.002933 0.000000 0.000000 0.000000 0.000978 
0.023460 0.017595 0.003910 0.002933 0.000000 0.000000 0.000000 0.000000 
0.022483 0.019550 0.003910 0.000978 0.000000 0.000000 0.000000 0.000000 
0.021505 0.019550 0.004888 0.000978 0.000000 0.000000 0.000000 0.000000 
0.021505 0.022483 0.005865 0.000000 0.000000 0.000000 0.000000 0.000000 
0.020528 0.022483 0.006843 0.000000 0.000000 0.000000 0.000000 0.000000 
0.019550 0.022483 0.007820 0.000000 0.000000 0.000000 0.000000 0.000000 
0.019550 0.023460 0.010753 0.000000 0.000000 0.000000 0.000000 0.000000 
0.016618 0.023460 0.011730 0.000000 0.000000 0.000000 0.000000 0.000000 
0.015640 0.024438 0.013685 0.000000 0.000000 0.000000 0.000000 0.000000 
0.013685 0.024438 0.015640 0.000000 0.000000 0.000000 0.000000 0.000000 
0.011730 0.024438 0.016618 0.000000 0.000000 0.000000 0.000000 0.000000 
0.009775 0.024438 0.018573 0.000000 0.000000 0.000000 0.000000 0.000000 
0.007820 0.024438 0.019550 0.000000 0.000000 0.000978 0.000000 0.000000 
0.003910 0.023460 0.020528 0.000000 0.000000 0.000000 0.000000 0.000000 
0.001955 0.021505 0.021505 0.001955 0.000000 0.000000 0.000000 0.000000 
0.000978 0.021505 0.023460 0.002933 0.000000 0.000000 0.000000 0.000000 
0.000000 0.018573 0.023460 0.004888 0.000000 0.000000 0.000000 0.000000 
0.000000 0.017595 0.024438 0.008798 0.000000 0.000000 0.000978 0.000000 
0.000000 0.014663 0.024438 0.008798 0.000000 0.000000 0.000978 0.000000 
0.000000 0.013685 0.025415 0.012708 0.000000 0.000000 0.000978 0.000000 
0.000000 0.010753 0.026393 0.013685 0.000000 0.000000 0.001955 0.000000 
0.000000 0.008798 0.025415 0.014663 0.000000 0.000000 0.000978 0.000000 
0.000000 0.005865 0.025415 0.017595 0.000000 0.000000 0.000978 0.000000 
0.000000 0.003910 0.025415 0.018573 0.000000 0.000000 0.000978 0.000000 
0.000000 0.001955 0.024438 0.020528 0.000000 0.000000 0.000000 0.000000 
0.000000 0.000978 0.024438 0.022483 0.000000 0.000000 0.000000 0.000000 
0.000000 0.000000 0.021505 0.023460 0.000000 0.000000 0.000000 0.000000 
0.000000 0.000000 0.019550 0.025415 0.000000 0.000000 0.000000 0.000000 
0.000000 0.000000 0.019550 0.027370 0.000000 0.000000 0.000000 0.000978 
0.000000 0.000000 0.016618 0.027370 0.000978 0.000000 0.000000 0.000000 
0.000000 0.000000 0.015640 0.029326 0.001955 0.000000 0.000000 0.000978 
TURN 26
0.000000 0.007820 0.018573 0.018573 0.000000 0.000978 0.000000 0.000000 
0.000000 0.005865 0.017595 0.018573 0.000000 0.000000 0.000000 0.000000 
0.000000 0.004888 0.018573 0.022483 0.000000 0.000000 0.001955 0.000000 
0.000000 0.001955 0.018573 0.024438 0.000000 0.000000 0.002933 0.000000 
0.000000 0.000000 0.017595 0.026393 0.000000 0.000000 0.001955 0.000000 
0.000000 0.000000 0.017595 0.028348 0.000000 0.000000 0.002933 0.000000 
0.000000 0.000000 0.015640 0.027370 0.000000 0.000000 0.001955 0.000000 
0.000000 0.000000 0.015640 0.029326 0.000978 0.000000 0.001955 0.000000 
0.000000 0.000000 0.012708 0.030303 0.003910 0.000000 0.000978 0.000978 
0.000000 0.000000 0.010753 0.032258 0.006843 0.000000 0.000000 0.000978 
0.000000 0.000000 0.007820 0.032258 0.008798 0.000000 0.000000 0.001955 
0.000000 0.000000 0.005865 0.031281 0.010753 0.000000 0.000000 0.000978 
0.000000 0.000000 0.002933 0.030303 0.011730 0.000000 0.000000 0.000978 
0.000000 0.000000 0.000978 0.031281 0.013685 0.000000 0.000000 0.000978 
0.000000 0.000000 0.000000 0.028348 0.015640 0.000000 0.000000 0.000000 
0.000000 0.000000 0.000000 0.024438 0.016618 0.000000 0.000000 0.000000 
0.000978 0.000000 0.000000 0.023460 0.017595 0.000978 0.000000 0.000000 
0.000000 0.000000 0.000000 0.020528 0.018573 0.001955 0.000000 0.000000 
0.000000 0.000000 0.000000 0.017595 0.017595 0.004888 0.000000 0.000000 
0.000000 0.000000 0.000000 0.016618 0.017595 0.004888 0.000000 0.000000 
0.000000 0.000000 0.000000 0.014663 0.017595 0.005865 0.000000 0.000000 
0.000000 0.000000 0.000978 0.013685 0.015640 0.007820 0.000000 0.000000 
0.000000 0.000000 0.001955 0.011730 0.012708 0.008798 0.000000 0.000000 
0.000000 0.000000 0.000978 0.009775 0.012708 0.008798 0.000000 0.000000 
0.000000 0.000000 0.001955 0.010753 0.010753 0.009775 0.000000 0.000000 
0.000000 0.000000 0.001955 0.009775 0.009775 0.010753 0.000000 0.000000 
0.000000 0.000000 0.001955 0.009775 0.007820 0.009775 0.000978 0.000000 
0.000000 0.000000 0.001955 0.009775 0.007820 0.011730 0.000978 0.000000 
0.000000 0.000000 0.001955 0.009775 0.006843 0.010753 0.001955 0.000000 
0.000000 0.000000 0.002933 0.009775 0.005865 0.010753 0.002933 0.000000 
0.000000 0.000000 0.002933 0.010753 0.006843 0.008798 0.002933 0.000000 
0.000000 0.000000 0.002933 0.009775 0.006843 0.008798 0.002933 0.000000 
0.000000 0.000000 0.002933 0.009775 0.006843 0.009775 0.002933 0.000000 
0.000000 0.000000 0.001955 0.007820 0.006843 0.007820 0.003910 0.000000 
0.000000 0.000000 0.001955 0.007820 0.007820 0.008798 0.003910 0.000000 
0.000000 0.000000 0.000978 0.006843 0.007820 0.007820 0.003910 0.000000 
0.000000 0.000000 0.000978 0.006843 0.008798 0.006843 0.002933 0.000978 
0.000000 0.000000 0.000000 0.007820 0.009775 0.007820 0.001955 0.001955 
0.000000 0.000000 0.000000 0.006843 0.009775 0.007820 0.000978 0.001955 
0.000000 0.000000 0.000000 0.005865 0.009775 0.007820 0.000000 0.001955 
0.000000 0.000000 0.000000 0.005865 0.010753 0.008798 0.000000 0.002933 
0.000000 0.000000 0.000000 0.003910 0.009775 0.008798 0.000000 0.001955 
0.000000 0.000000 0.000000 0.004888 0.008798 0.009775 0.000000 0.002933 
0.000000 0.000000 0.000000 0.003910 0.008798 0.010753 0.000000 0.002933 
0.000000 0.000000 0.000000 0.002933 0.008798 0.011730 0.000000 0.003910 
0.000000 0.000000 0.000000 0.001955 0.007820 0.012708 0.000000 0.002933 
0.000000 0.000000 0.000000 0.000978 0.007820 0.013685 0.000000 0.002933 
0.000000 0.000000 0.000000 0.000000 0.006843 0.013685 0.000000 0.001955 
0.000000 0.000000 0.000000 0.000000 0.006843 0.015640 0.000000 0.000000 
0.000000 0.000000 0.000000 0.000000 0.005865 0.014663 0.000000 0.000000 
0.000978 0.000000 0.000000 0.000000 0.005865 0.015640 0.000000 0.000000 
0.001955 0.000000 0.000000 0.000000 0.004888 0.016618 0.000000 0.000000 
0.001955 0.000000 0.000000 0.000000 0.003910 0.015640 0.000000 0.000000 
0.002933 0.000000 0.000000 0.000000 0.002933 0.016618 0.001955 0.000000 
0.001955 0.000000 0.000000 0.000000 0.001955 0.016618 0.002933 0.000000 
0.001955 0.000000 0.000000 0.000000 0.000000 0.016618 0.006843 0.000000 
0.000978 0.000000 0.000000 0.000000 0.000000 0.016618 0.008798 0.000000 
0.000978 0.000000 0.000000 0.000000 0.000000 0.014663 0.007820 0.000000 
0.000978 0.000978 0.000000 0.000000 0.000000 0.015640 0.009775 0.000000 
0.000000 0.000978 0.000000 0.000000 0.000000 0.014663 0.011730 0.000000 
0.000000 0.000978 0.000000 0.000000 0.000000 0.014663 0.012708 0.000000 
0.000000 0.000978 0.000000 0.000000 0.000000 0.013685 0.014663 0.000000 
0.000000 0.000978 0.000000 0.000000 0.000000 0.011730 0.015640 0.000000 
0.000000 0.000978 0.000000 0.000000 0.000000 0.011730 0.016618 0.000000 
0.000000 0.000978 0.000000 0.000000 0.000000 0.009775 0.018573 0.000000 
0.000000 0.000978 0.000000 0.000000 0.000000 0.008798 0.019550 0.000000 
0.000000 0.000000 0.000978 0.000000 0.000000 0.007820 0.021505 0.000000 
0.000000 0.000000 0.001955 0.000000 0.000000 0.003910 0.022483 0.000000 
0.000000 0.000000 0.000978 0.000000 0.000000 0.002933 0.022483 0.000000 
0.000000 0.000000 0.001955 0.000000 0.000000 0.000978 0.023460 0.000000 
0.000000 0.000000 0.001955 0.000000 0.000000 0.000000 0.023460 0.000000 
0.000000 0.000000 0.001955 0.000000 0.000000 0.000000 0.024438 0.001955 
0.000000 0.000000 0.001955 0.000000 0.000000 0.000000 0.024438 0.001955 
0.000000 0.000000 0.001955 0.000000 0.000000 0.000000 0.024438 0.001955 
0.000000 0.000000 0.001955 0.000000 0.000000 0.000000 0.023460 0.003910 
0.000000 0.000000 0.000978 0.000000 0.000000 0.000000 0.023460 0.003910 
0.000000 0.000000 0.000000 0.000000 0.000000 0.000000 0.021505 0.006843 
0.000000 0.000000 0.000000 0.000000 0.000000 0.000000 0.020528 0.006843 
0.000000 0.000000 0.000000 0.000000 0.000000 0.000000 0.018573 0.007820 
0.000000 0.000000 0.000000 0.000000 0.000000 0.000000 0.016618 0.008798 
0.000000 0.000000 0.000000 0.000000 0.000000 0.000000 0.014663 0.009775 
0.000000 0.000000 0.000000 0.000000 0.000000 0.000000 0.013685 0.010753 
0.000000 0.000000 0.000000 0.000000 0.000000 0.000000 0.011730 0.010753 
0.000000 0.000000 0.000000 0.000000 0.000000 0.000000 0.009775 0.010753 
0.000000 0.000000 0.000000 0.000000 0.000000 0.000000 0.007820 0.010753 
0.000978 0.000000 0.000000 0.000000 0.000000 0.000000 0.007820 0.010753 
0.000978 0.000000 0.000000 0.000000 0.000000 0.000000 0.007820 0.008798 
0.000978 0.000000 0.000000 0.000000 0.000000 0.000000 0.006843 0.009775 
0.002933 0.000000 0.000000 0.000000 0.000000 0.000000 0.007820 0.009775 
0.001955 0.000000 0.000000 0.000000 0.000000 0.000000 0.006843 0.008798 
0.001955 0.001955 0.000000 0.000000 0.000000 0.000000 0.008798 0.006843 
0.000978 0.001955 0.000000 0.000000 0.000000 0.000000 0.009775 0.008798 
0.000000 0.001955 0.000000 0.000000 0.000000 0.000000 0.008798 0.007820 
0.000000 0.002933 0.000000 0.000000 0.000000 0.000000 0.009775 0.009775 
0.000000 0.002933 0.000000 0.000000 0.000000 0.000000 0.008798 0.010753 
0.000000 0.002933 0.000978 0.000000 0.000000 0.000000 0.008798 0.012708 
0.000000 0.001955 0.000978 0.000000 0.000000 0.000000 0.008798 0.014663 
0.000000 0.000978 0.001955 0.000000 0.000000 0.000000 0.008798 0.015640 
0.000000 0.000000 0.003910 0.000000 0.000000 0.000000 0.009775 0.017595 
0.000000 0.000000 0.003910 0.000000 0.000000 0.000000 0.008798 0.019550 
0.000000 0.000000 0.003910 0.000000 0.000000 0.000000 0.007820 0.020528 
0.000000 0.000000 0.003910 0.000000 0.000000 0.000000 0.006843 0.022483 
0.000000 0.000000 0.002933 0.000000 0.000000 0.000000 0.005865 0.022483 
0.000000 0.000000 0.001955 0.000000 0.000000 0.000000 0.002933 0.024438 
0.000000 0.000000 0.001955 0.000978 0.000000 0.000000 0.001955 0.025415 
0.001955 0.000000 0.000000 0.000978 0.000000 0.000000 0.000000 0.025415 
0.002933 0.000000 0.000000 0.000978 0.000000 0.000000 0.000000 0.026393 
0.003910 0.000000 0.000000 0.001955 0.000000 0.000000 0.000000 0.026393 
0.007820 0.000000 0.000000 0.000978 0.000000 0.000000 0.000000 0.025415 
0.008798 0.000000 0.000000 0.000000 0.000000 0.000000 0.000000 0.023460 
0.010753 0.000000 0.000000 0.000000 0.000000 0.000000 0.000000 0.022483 
0.012708 0.000000 0.000000 0.000000 0.000000 0.000000 0.000000 0.020528 
0.012708 0.000000 0.000000 0.000000 0.000000 0.000000 0.000000 0.019550 
0.013685 0.000000 0.000000 0.000000 0.000000 0.000000 0.000000 0.017595 
0.016618 0.000978 0.000000 0.000000 0.000000 0.000000 0.000000 0.014663 
0.015640 0.001955 0.000000 0.000000 0.000000 0.000000 0.000000 0.012708 
0.016618 0.002933 0.000000 0.000000 0.000000 0.000000 0.000000 0.011730 
0.016618 0.003910 0.000000 0.000000 0.000000 0.000000 0.000000 0.010753 
0.016618 0.004888 0.000000 0.000000 0.000000 0.000000 0.000000 0.009775 
0.016618 0.003910 0.000000 0.000000 0.000000 0.000000 0.000000 0.008798 
0.015640 0.003910 0.000978 0.000000 0.000000 0.000000 0.000000 0.010753 
0.014663 0.003910 0.000978 0.000000 0.000000 0.000000 0.000000 0.008798 
0.013685 0.003910 0.001955 0.000000 0.000000 0.000000 0.000000 0.009775 
0.015640 0.001955 0.002933 0.000000 0.000000 0.000000 0.000000 0.009775 
0.015640 0.000000 0.003910 0.000000 0.000000 0.000000 0.000000 0.011730 
0.016618 0.000000 0.003910 0.000000 0.000000 0.000000 0.000000 0.010753 
0.017595 0.000000 0.002933 0.000000 0.000000 0.000000 0.000000 0.009775 
0.018573 0.000000 0.002933 0.000000 0.000000 0.000000 0.000000 0.010753 
0.021505 0.000000 0.001955 0.000000 0.000000 0.000000 0.000000 0.010753 
0.022483 0.000000 0.000000 0.000978 0.000000 0.000000 0.000000 0.009775 
0.025415 0.000000 0.000000 0.001955 0.000000 0.000000 0.000000 0.009775 
0.026393 0.000000 0.000000 0.001955 0.000000 0.000000 0.000000 0.008798 
0.026393 0.001955 0.000000 0.001955 0.000000 0.000000 0.000000 0.007820 
0.028348 0.004888 0.000000 0.001955 0.000000 0.000000 0.000000 0.006843 
0.030303 0.006843 0.000000 0.000978 0.000000 0.000000 0.000000 0.004888 
0.030303 0.008798 0.000000 0.000000 0.000000 0.000000 0.000000 0.002933 
0.031281 0.010753 0.000000 0.000000 0.000000 0.000000 0.000000 0.001955 
0.030303 0.011730 0.000000 0.000000 0.000000 0.000000 0.000000 0.000000 
0.030303 0.013685 0.000000 0.000000 0.000000 0.000000 0.000000 0.000000 
0.031281 0.015640 0.000000 0.000000 0.000000 0.000000 0.000000 0.000000 
0.030303 0.017595 0.001955 0.000000 0.000000 0.000000 0.000000 0.000000 
0.030303 0.018573 0.000978 0.000000 0.000000 0.000000 0.000000 0.000000 
0.028348 0.019550 0.002933 0.000000 0.000000 0.000000 0.000000 0.000000 
0.027370 0.020528 0.005865 0.000000 0.000000 0.000000 0.000000 0.000000 
0.024438 0.021505 0.005865 0.000000 0.000000 0.000000 0.000000 0.000000 
0.021505 0.021505 0.006843 0.000000 0.000000 0.000000 0.000000 0.000000 
0.019550 0.022483 0.009775 0.000000 0.000000 0.000000 0.000000 0.000000 
0.017595 0.022483 0.010753 0.000000 0.000000 0.000000 0.000000 0.000000 
0.015640 0.020528 0.012708 0.000000 0.000000 0.000000 0.000000 0.000000 
0.013685 0.020528 0.012708 0.000000 0.000000 0.000000 0.000000 0.000000 
0.011730 0.019550 0.013685 0.000000 0.000000 0.000000 0.000000 0.000000 
0.009775 0.018573 0.014663 0.000000 0.000000 0.000000 0.000000 0.000000 
0.009775 0.017595 0.016618 0.000978 0.000000 0.000000 0.000000 0.000000 
0.008798 0.015640 0.016618 0.001955 0.000000 0.000000 0.000000 0.000000 
0.008798 0.013685 0.017595 0.001955 0.000000 0.000000 0.000000 0.000000 
0.008798 0.012708 0.017595 0.004888 0.000000 0.000000 0.000000 0.000000 
0.007820 0.011730 0.016618 0.004888 0.000000 0.000000 0.000000 0.000000 
0.008798 0.011730 0.016618 0.006843 0.000000 0.000000 0.000000 0.000000 
0.007820 0.010753 0.016618 0.006843 0.000000 0.000000 0.000000 0.000000 
0.007820 0.011730 0.015640 0.008798 0.000000 0.000000 0.000000 0.000978 
0.007820 0.011730 0.015640 0.009775 0.000000 0.000000 0.000000 0.000000 
0.006843 0.012708 0.014663 0.009775 0.000000 0.000000 0.000000 0.000000 
0.006843 0.012708 0.014663 0.010753 0.000000 0.000000 0.000000 0.000000 
0.006843 0.013685 0.014663 0.010753 0.000000 0.000000 0.000000 0.000000 
0.006843 0.013685 0.013685 0.010753 0.000000 0.000000 0.000000 0.000000 
0.006843 0.013685 0.014663 0.011730 0.000000 0.000000 0.000000 0.000000 
0.006843 0.014663 0.013685 0.010753 0.000000 0.000000 0.000000 0.000000 
0.005865 0.013685 0.013685 0.009775 0.000000 0.000000 0.000000 0.000000 
0.006843 0.014663 0.015640 0.009775 0.000000 0.000000 0.000000 0.000000 
0.004888 0.013685 0.015640 0.010753 0.000000 0.000000 0.000000 0.000000 
0.003910 0.013685 0.016618 0.009775 0.000000 0.000000 0.000000 0.000000 
0.003910 0.013685 0.017595 0.010753 0.000000 0.000000 0.000000 0.000000 
0.000978 0.012708 0.017595 0.009775 0.000000 0.000000 0.000000 0.000000 
0.000978 0.012708 0.018573 0.009775 0.000000 0.000000 0.000000 0.000000 
0.000000 0.011730 0.018573 0.011730 0.000000 0.000000 0.000000 0.000000 
0.000000 0.010753 0.018573 0.012708 0.000000 0.000000 0.000000 0.000000 
0.000000 0.009775 0.019550 0.014663 0.000000 0.000000 0.000000 0.000000 
0.000000 0.008798 0.018573 0.016618 0.000000 0.000000 0.000000 0.000000 
0.000000 0.006843 0.019550 0.020528 0.000000 0.000000 0.000978 0.000000 
0.000000 0.005865 0.018573 0.020528 0.000000 0.000000 0.000978 0.000000 
TURN 27
0.000000 0.000000 0.020528 0.023460 0.000000 0.000000 0.002933 0.000000 
0.000000 0.000000 0.019550 0.025415 0.000000 0.000000 0.001955 0.000000 
0.000000 0.000000 0.018573 0.025415 0.000000 0.000000 0.001955 0.000000 
0.000000 0.000000 0.017595 0.027370 0.000000 0.000000 0.001955 0.000000 
0.000000 0.000000 0.016618 0.027370 0.000000 0.000000 0.000978 0.000000 
0.000000 0.000000 0.014663 0.029326 0.001955 0.000000 0.000000 0.000000 
0.000000 0.000000 0.012708 0.030303 0.003910 0.000000 0.000000 0.000978 
0.000000 0.000000 0.010753 0.030303 0.005865 0.000000 0.000000 0.000978 
0.000000 0.000000 0.005865 0.030303 0.007820 0.000000 0.000000 0.000978 
0.000000 0.000000 0.005865 0.030303 0.008798 0.000000 0.000000 0.000000 
0.000000 0.000000 0.003910 0.030303 0.010753 0.000000 0.000000 0.000000 
0.000000 0.000000 0.001955 0.029326 0.011730 0.000000 0.000000 0.000000 
0.000000 0.000000 0.000978 0.027370 0.012708 0.000000 0.000000 0.000000 
0.000000 0.000000 0.000000 0.027370 0.013685 0.000000 0.000000 0.000000 
0.000000 0.000000 0.000000 0.023460 0.014663 0.000000 0.000000 0.000000 
0.000000 0.000000 0.000000 0.022483 0.015640 0.000000 0.000000 0.000000 
0.000978 0.000000 0.000000 0.020528 0.016618 0.000978 0.000000 0.000000 
0.000000 0.000000 0.000000 0.018573 0.016618 0.001955 0.000000 0.000000 
0.000000 0.000000 0.000000 0.015640 0.015640 0.002933 0.000000 0.000000 
0.000000 0.000000 0.000978 0.014663 0.015640 0.004888 0.000000 0.000000 
0.000000 0.000000 0.000000 0.012708 0.014663 0.005865 0.000000 0.000000 
0.000000 0.000000 0.000978 0.010753 0.014663 0.005865 0.000000 0.000000 
0.000000 0.000000 0.000978 0.009775 0.012708 0.007820 0.000000 0.000000 
0.000000 0.000000 0.000978 0.008798 0.009775 0.007820 0.000000 0.000000 
0.000000 0.000000 0.001955 0.009775 0.007820 0.008798 0.000000 0.000000 
0.000000 0.000000 0.001955 0.009775 0.007820 0.009775 0.000000 0.000000 
0.000000 0.000000 0.001955 0.008798 0.006843 0.008798 0.000000 0.000000 
0.000000 0.000000 0.002933 0.009775 0.005865 0.009775 0.001955 0.000000 
0.000000 0.000000 0.002933 0.008798 0.005865 0.009775 0.001955 0.000000 
0.000000 0.000000 0.002933 0.008798 0.004888 0.008798 0.001955 0.000000 
0.000000 0.000000 0.002933 0.008798 0.004888 0.007820 0.002933 0.000000 
0.000000 0.000000 0.001955 0.008798 0.004888 0.006843 0.002933 0.000000 
0.000000 0.000000 0.001955 0.007820 0.006843 0.006843 0.002933 0.000000 
0.000000 0.000000 0.001955 0.008798 0.007820 0.006843 0.002933 0.000000 
0.000000 0.000000 0.000000 0.007820 0.007820 0.005865 0.001955 0.000000 
0.000000 0.000000 0.000000 0.007820 0.009775 0.004888 0.001955 0.000978 
0.000000 0.000000 0.000000 0.007820 0.010753 0.005865 0.000000 0.002933 
0.000000 0.000000 0.000000 0.007820 0.011730 0.005865 0.000000 0.002933 
0.000000 0.000000 0.000000 0.006843 0.010753 0.005865 0.000000 0.002933 
0.000000 0.000000 0.000000 0.006843 0.010753 0.006843 0.000000 0.002933 
0.000000 0.000000 0.000000 0.004888 0.010753 0.008798 0.000000 0.002933 
0.000000 0.000000 0.000000 0.004888 0.010753 0.009775 0.000000 0.002933 
0.000000 0.000000 0.000000 0.003910 0.010753 0.010753 0.000000 0.002933 
0.000000 0.000000 0.000000 0.001955 0.009775 0.012708 0.000000 0.001955 
0.000000 0.000000 0.000000 0.000000 0.009775 0.015640 0.000000 0.000000 
0.000000 0.000000 0.000000 0.000000 0.008798 0.014663 0.000000 0.000000 
0.000000 0.000000 0.000000 0.000000 0.008798 0.016618 0.000000 0.000000 
0.000000 0.000000 0.000000 0.000000 0.007820 0.016618 0.000000 0.000000 
0.000978 0.000000 0.000000 0.000000 0.005865 0.016618 0.000000 0.000000 
0.001955 0.000000 0.000000 0.000000 0.004888 0.017595 0.000000 0.000000 
0.000978 0.000000 0.000000 0.000000 0.002933 0.017595 0.000978 0.000000 
0.000978 0.000000 0.000000 0.000000 0.001955 0.017595 0.002933 0.000000 
0.000000 0.000000 0.000000 0.000000 0.000000 0.017595 0.004888 0.000000 
0.000000 0.000000 0.000000 0.000000 0.000000 0.017595 0.005865 0.000000 
0.000000 0.000000 0.000000 0.000000 0.000000 0.017595 0.007820 0.000000 
0.000000 0.000000 0.000000 0.000000 0.000000 0.016618 0.009775 0.000000 
0.000000 0.000000 0.000000 0.000000 0.000000 0.016618 0.010753 0.000000 
0.000000 0.000000 0.000000 0.000000 0.000000 0.015640 0.010753 0.000000 
0.000000 0.000000 0.000978 0.000000 0.000000 0.013685 0.013685 0.000000 
0.000000 0.000000 0.000978 0.000000 0.000000 0.011730 0.014663 0.000000 
0.000000 0.000000 0.000000 0.000000 0.000000 0.011730 0.015640 0.000000 
0.000000 0.000000 0.000978 0.000000 0.000000 0.008798 0.016618 0.000000 
0.000000 0.000000 0.000978 0.000000 0.000000 0.007820 0.017595 0.000000 
0.000000 0.000000 0.000978 0.000000 0.000000 0.004888 0.017595 0.000000 
0.000000 0.000000 0.000978 0.000000 0.000000 0.002933 0.019550 0.000000 
0.000000 0.000000 0.000978 0.000000 0.000000 0.000000 0.019550 0.000000 
0.000000 0.000000 0.000978 0.000000 0.000000 0.000000 0.019550 0.000000 
0.000000 0.000000 0.000978 0.000000 0.000000 0.000000 0.020528 0.000000 
0.000000 0.000000 0.000000 0.000000 0.000000 0.000000 0.020528 0.000000 
0.000000 0.000000 0.000000 0.000000 0.000000 0.000000 0.021505 0.000978 
0.000000 0.000000 0.000000 0.000000 0.000000 0.000000 0.020528 0.002933 
0.000000 0.000000 0.000000 0.000000 0.000000 0.000000 0.020528 0.002933 
0.000000 0.000000 0.000000 0.000000 0.000000 0.000000 0.019550 0.003910 
0.000000 0.000000 0.000000 0.000000 0.000000 0.000000 0.020528 0.003910 
0.000000 0.000000 0.000000 0.000000 0.000000 0.000000 0.018573 0.003910 
0.000000 0.000000 0.000000 0.000000 0.000000 0.000000 0.019550 0.005865 
0.000000 0.000000 0.000000 0.000000 0.000000 0.000000 0.017595 0.005865 
0.000000 0.000000 0.000000 0.000000 0.000000 0.000000 0.015640 0.006843 
0.000000 0.000000 0.000000 0.000000 0.000000 0.000000 0.016618 0.007820 
0.000000 0.000000 0.000000 0.000000 0.000000 0.000000 0.013685 0.008798 
0.000000 0.000000 0.000000 0.000000 0.000000 0.000000 0.013685 0.008798 
0.000000 0.000000 0.000000 0.000000 0.000000 0.000000 0.010753 0.009775 
0.000000 0.000000 0.000000 0.000000 0.000000 0.000000 0.009775 0.009775 
0.000000 0.000000 0.000000 0.000000 0.000000 0.000000 0.009775 0.010753 
0.000000 0.000000 0.000000 0.000000 0.000000 0.000000 0.007820 0.010753 
0.000000 0.000000 0.000000 0.000000 0.000000 0.000000 0.006843 0.010753 
0.000978 0.000000 0.000000 0.000000 0.000000 0.000000 0.005865 0.010753 
0.000000 0.000000 0.000000 0.000000 0.000000 0.000000 0.004888 0.010753 
0.000978 0.000000 0.000000 0.000000 0.000000 0.000000 0.004888 0.010753 
0.000978 0.000000 0.000000 0.000000 0.000000 0.000000 0.004888 0.010753 
0.001955 0.000000 0.000000 0.000000 0.000000 0.000000 0.003910 0.010753 
0.002933 0.000978 0.000000 0.000000 0.000000 0.000000 0.005865 0.007820 
0.001955 0.000000 0.000000 0.000000 0.000000 0.000000 0.005865 0.008798 
0.001955 0.000978 0.000000 0.000000 0.000000 0.000000 0.004888 0.009775 
0.002933 0.000978 0.000000 0.000000 0.000000 0.000000 0.005865 0.010753 
0.001955 0.001955 0.000000 0.000000 0.000000 0.000000 0.005865 0.009775 
0.000978 0.001955 0.000000 0.000000 0.000000 0.000000 0.005865 0.010753 
0.001955 0.002933 0.000000 0.000000 0.000000 0.000000 0.005865 0.009775 
0.000000 0.001955 0.000000 0.000000 0.000000 0.000000 0.004888 0.010753 
0.001955 0.002933 0.000000 0.000000 0.000000 0.000000 0.004888 0.011730 
0.000000 0.002933 0.000000 0.000000 0.000000 0.000000 0.004888 0.011730 
0.000000 0.002933 0.000000 0.000000 0.000000 0.000000 0.003910 0.013685 
0.000000 0.002933 0.000000 0.000000 0.000000 0.000000 0.003910 0.014663 
0.000000 0.001955 0.000978 0.000000 0.000000 0.000000 0.003910 0.015640 
0.000000 0.001955 0.000978 0.000000 0.000000 0.000000 0.003910 0.015640 
0.000000 0.001955 0.000978 0.000000 0.000000 0.000000 0.002933 0.015640 
0.000000 0.001955 0.001955 0.000000 0.000000 0.000000 0.002933 0.016618 
0.000000 0.001955 0.002933 0.000000 0.000000 0.000000 0.002933 0.017595 
0.000000 0.001955 0.001955 0.000000 0.000000 0.000000 0.002933 0.016618 
0.000000 0.000978 0.002933 0.000000 0.000000 0.000000 0.001955 0.017595 
0.000978 0.000000 0.002933 0.000000 0.000000 0.000000 0.001955 0.017595 
0.000978 0.000000 0.002933 0.000000 0.000000 0.000000 0.001955 0.017595 
0.001955 0.000000 0.002933 0.000000 0.000000 0.000000 0.000978 0.017595 
0.001955 0.000000 0.003910 0.000000 0.000000 0.000000 0.001955 0.018573 
0.001955 0.000000 0.002933 0.000000 0.000000 0.000000 0.000978 0.017595 
0.003910 0.000000 0.003910 0.000000 0.000000 0.000000 0.000978 0.017595 
0.002933 0.000000 0.002933 0.000000 0.000000 0.000000 0.000978 0.017595 
0.006843 0.000000 0.003910 0.000000 0.000000 0.000000 0.000000 0.016618 
0.007820 0.000000 0.003910 0.000000 0.000000 0.000000 0.000000 0.016618 
0.008798 0.000000 0.002933 0.000000 0.000000 0.000000 0.000000 0.015640 
0.009775 0.000000 0.002933 0.000000 0.000000 0.000000 0.000000 0.015640 
0.012708 0.000000 0.003910 0.000000 0.000000 0.000000 0.000000 0.015640 
0.010753 0.000000 0.002933 0.000000 0.000000 0.000000 0.000000 0.014663 
0.014663 0.000000 0.001955 0.000000 0.000000 0.000000 0.000000 0.014663 
0.014663 0.000000 0.002933 0.000000 0.000000 0.000000 0.000000 0.013685 
0.016618 0.000000 0.002933 0.000000 0.000000 0.000000 0.000000 0.012708 
0.016618 0.000000 0.001955 0.000978 0.000000 0.000000 0.000000 0.012708 
0.017595 0.000000 0.001955 0.000000 0.000000 0.000000 0.000000 0.011730 
0.019550 0.000000 0.001955 0.000978 0.000000 0.000000 0.000000 0.010753 
0.020528 0.000000 0.001955 0.001955 0.000000 0.000000 0.000000 0.010753 
0.020528 0.000000 0.001955 0.000978 0.000000 0.000000 0.000000 0.009775 
0.021505 0.000000 0.000978 0.001955 0.000000 0.000000 0.000000 0.008798 
0.021505 0.000000 0.000978 0.001955 0.000000 0.000000 0.000000 0.008798 
0.022483 0.000000 0.000978 0.001955 0.000000 0.000000 0.000000 0.007820 
0.023460 0.000000 0.000978 0.001955 0.000000 0.000000 0.000000 0.006843 
0.024438 0.000000 0.000978 0.000978 0.000000 0.000000 0.000000 0.005865 
0.024438 0.001955 0.000000 0.001955 0.000000 0.000000 0.000000 0.005865 
0.024438 0.001955 0.000000 0.001955 0.000000 0.000000 0.000000 0.005865 
0.023460 0.002933 0.000978 0.002933 0.000000 0.000000 0.000000 0.005865 
0.024438 0.005865 0.000000 0.001955 0.000000 0.000000 0.000000 0.003910 
0.023460 0.005865 0.000000 0.001955 0.000000 0.000000 0.000000 0.003910 
0.023460 0.005865 0.000978 0.001955 0.000000 0.000000 0.000000 0.002933 
0.024438 0.008798 0.000000 0.002933 0.000000 0.000000 0.000000 0.002933 
0.023460 0.007820 0.000978 0.002933 0.000000 0.000000 0.000000 0.002933 
0.024438 0.010753 0.000978 0.002933 0.000000 0.000000 0.000000 0.002933 
0.023460 0.010753 0.002933 0.002933 0.000000 0.000000 0.000000 0.001955 
0.021505 0.010753 0.001955 0.001955 0.000000 0.000000 0.000000 0.000978 
0.021505 0.012708 0.001955 0.003910 0.000000 0.000000 0.000000 0.001955 
0.021505 0.012708 0.002933 0.002933 0.000000 0.000000 0.000000 0.000978 
0.019550 0.013685 0.003910 0.002933 0.000000 0.000000 0.000000 0.000000 
0.018573 0.014663 0.003910 0.003910 0.000000 0.000000 0.000000 0.000000 
0.017595 0.014663 0.003910 0.002933 0.000000 0.000000 0.000000 0.000000 
0.017595 0.015640 0.004888 0.003910 0.000000 0.000000 0.000000 0.000000 
0.017595 0.015640 0.005865 0.003910 0.000000 0.000000 0.000000 0.000000 
0.015640 0.016618 0.006843 0.002933 0.000000 0.000000 0.000000 0.000000 
0.015640 0.016618 0.006843 0.003910 0.000000 0.000000 0.000000 0.000000 
0.013685 0.016618 0.006843 0.003910 0.000000 0.000000 0.000000 0.000000 
0.012708 0.016618 0.007820 0.004888 0.000000 0.000000 0.000000 0.000000 
0.013685 0.016618 0.008798 0.004888 0.000000 0.000000 0.000000 0.000000 
0.011730 0.016618 0.008798 0.004888 0.000000 0.000000 0.000000 0.000000 
0.011730 0.018573 0.009775 0.003910 0.000000 0.000000 0.000000 0.000000 
0.010753 0.016618 0.009775 0.004888 0.000000 0.000000 0.000000 0.000000 
0.009775 0.016618 0.010753 0.005865 0.000000 0.000000 0.000000 0.000000 
0.009775 0.016618 0.011730 0.005865 0.000000 0.000000 0.000000 0.000000 
0.008798 0.015640 0.011730 0.005865 0.000000 0.000000 0.000000 0.000000 
0.007820 0.015640 0.011730 0.006843 0.000000 0.000000 0.000000 0.000000 
0.007820 0.014663 0.013685 0.007820 0.000000 0.000000 0.000000 0.000000 
0.005865 0.014663 0.013685 0.006843 0.000000 0.000000 0.000000 0.000000 
0.005865 0.013685 0.013685 0.007820 0.000000 0.000000 0.000000 0.000000 
0.005865 0.013685 0.014663 0.008798 0.000000 0.000000 0.000000 0.000000 
0.004888 0.012708 0.013685 0.008798 0.000000 0.000000 0.000000 0.000000 
0.003910 0.012708 0.014663 0.009775 0.000000 0.000000 0.000000 0.000000 
0.003910 0.011730 0.014663 0.010753 0.000000 0.000000 0.000000 0.000000 
0.001955 0.010753 0.015640 0.010753 0.000000 0.000000 0.000000 0.000000 
0.002933 0.010753 0.015640 0.011730 0.000000 0.000000 0.000000 0.000000 
0.000978 0.009775 0.014663 0.011730 0.000000 0.000000 0.000000 0.000000 
0.000978 0.009775 0.016618 0.012708 0.000000 0.000000 0.000000 0.000000 
0.000978 0.008798 0.015640 0.013685 0.000000 0.000000 0.000000 0.000000 
0.000000 0.007820 0.014663 0.013685 0.000000 0.000000 0.000000 0.000000 
0.000000 0.007820 0.015640 0.014663 0.000000 0.000000 0.000000 0.000000 
TURN 28
0.000000 0.003910 0.017595 0.018573 0.000000 0.000000 0.001955 0.000000 
0.000000 0.002933 0.017595 0.020528 0.000000 0.000000 0.001955 0.000000 
0.000000 0.000000 0.017595 0.023460 0.000000 0.000000 0.002933 0.000000 
0.000000 0.000000 0.016618 0.023460 0.000000 0.000000 0.002933 0.000000 
0.000000 0.000000 0.015640 0.025415 0.000000 0.000000 0.002933 0.000000 
0.000000 0.000000 0.014663 0.025415 0.000000 0.000000 0.001955 0.000000 
0.000000 0.000000 0.011730 0.028348 0.002933 0.000000 0.000000 0.000978 
0.000000 0.000000 0.009775 0.028348 0.003910 0.000000 0.000000 0.000978 
0.000000 0.000000 0.006843 0.029326 0.007820 0.000000 0.000000 0.001955 
0.000000 0.000000 0.003910 0.027370 0.008798 0.000000 0.000000 0.000978 
0.000000 0.000000 0.002933 0.027370 0.009775 0.000000 0.000000 0.000978 
0.000000 0.000000 0.001955 0.027370 0.011730 0.000000 0.000000 0.000000 
0.000000 0.000000 0.000000 0.025415 0.013685 0.000000 0.000000 0.000000 
0.000000 0.000000 0.000000 0.023460 0.013685 0.000000 0.000000 0.000000 
0.000978 0.000000 0.000000 0.020528 0.014663 0.000978 0.000000 0.000000 
0.000000 0.000000 0.000000 0.018573 0.014663 0.000978 0.000000 0.000000 
0.000000 0.000000 0.001955 0.014663 0.012708 0.003910 0.000000 0.000000 
0.000000 0.000000 0.001955 0.013685 0.011730 0.004888 0.000000 0.000000 
0.000000 0.000000 0.002933 0.011730 0.008798 0.005865 0.000000 0.000000 
0.000000 0.000000 0.002933 0.011730 0.007820 0.006843 0.000000 0.000000 
0.000000 0.000000 0.003910 0.010753 0.006843 0.006843 0.000000 0.000000 
0.000000 0.000000 0.003910 0.012708 0.004888 0.005865 0.000978 0.000000 
0.000000 0.000000 0.004888 0.013685 0.003910 0.005865 0.002933 0.000000 
0.000000 0.000000 0.003910 0.013685 0.004888 0.002933 0.002933 0.000000 
0.000000 0.000000 0.004888 0.014663 0.007820 0.000000 0.002933 0.000000 
0.000000 0.000000 0.002933 0.013685 0.008798 0.000000 0.002933 0.000000 
0.000000 0.000000 0.001955 0.013685 0.010753 0.000000 0.001955 0.000978 
0.000000 0.000000 0.000000 0.013685 0.013685 0.000000 0.000000 0.001955 
0.000000 0.000000 0.000000 0.012708 0.014663 0.000978 0.000000 0.001955 
0.000000 0.000000 0.000000 0.012708 0.014663 0.002933 0.000000 0.002933 
0.000000 0.000000 0.000000 0.011730 0.016618 0.005865 0.000000 0.002933 
0.000000 0.000000 0.000000 0.008798 0.016618 0.007820 0.000000 0.000978 
0.000978 0.000000 0.000000 0.004888 0.016618 0.009775 0.000000 0.000000 
0.000978 0.000000 0.000000 0.002933 0.015640 0.012708 0.000000 0.000000 
0.000000 0.000000 0.000000 0.000000 0.014663 0.013685 0.000000 0.000000 
0.000000 0.000000 0.000000 0.000000 0.010753 0.015640 0.000000 0.000000 
0.000000 0.000000 0.000000 0.000000 0.008798 0.016618 0.000000 0.000000 
0.000000 0.000000 0.000000 0.000000 0.005865 0.016618 0.000000 0.000000 
0.000000 0.000000 0.000000 0.000000 0.000978 0.017595 0.001955 0.000000 
0.000000 0.000000 0.000000 0.000000 0.000000 0.017595 0.002933 0.000000 
0.000000 0.000000 0.000978 0.000000 0.000000 0.016618 0.003910 0.000000 
0.000000 0.000000 0.000978 0.000000 0.000000 0.014663 0.004888 0.000000 
0.000000 0.000000 0.000978 0.000000 0.000000 0.011730 0.005865 0.000000 
0.000000 0.000000 0.000978 0.000000 0.000000 0.009775 0.005865 0.000000 
0.000000 0.000000 0.000000 0.000978 0.000978 0.007820 0.003910 0.001955 
0.000000 0.000000 0.000000 0.000978 0.000978 0.007820 0.003910 0.001955 
0.000000 0.000000 0.000000 0.001955 0.002933 0.006843 0.002933 0.002933 
0.000000 0.000000 0.000000 0.000978 0.002933 0.006843 0.000000 0.003910 
0.000000 0.000000 0.000000 0.000000 0.003910 0.008798 0.000000 0.002933 
0.000000 0.000000 0.000000 0.000000 0.003910 0.010753 0.000000 0.002933 
0.000000 0.000000 0.000000 0.000000 0.002933 0.011730 0.000000 0.000000 
0.001955 0.000000 0.000000 0.000000 0.002933 0.012708 0.000000 0.000000 
0.000978 0.000000 0.000000 0.000000 0.001955 0.013685 0.000978 0.000000 
0.001955 0.000000 0.000000 0.000000 0.000000 0.013685 0.003910 0.000000 
0.000000 0.000000 0.000000 0.000000 0.000000 0.014663 0.007820 0.000000 
0.000000 0.000000 0.000000 0.000000 0.000000 0.013685 0.008798 0.000000 
0.000000 0.000000 0.000000 0.000000 0.000000 0.013685 0.012708 0.000000 
0.000000 0.000000 0.000000 0.000000 0.000000 0.012708 0.013685 0.000000 
0.000000 0.000000 0.000978 0.000000 0.000000 0.010753 0.014663 0.000000 
0.000000 0.000000 0.001955 0.000000 0.000000 0.006843 0.016618 0.000000 
0.000000 0.000000 0.001955 0.000000 0.000000 0.004888 0.017595 0.000000 
0.000000 0.000000 0.000978 0.000000 0.000000 0.000000 0.017595 0.000000 
0.000000 0.000000 0.000000 0.000000 0.000000 0.000000 0.017595 0.001955 
0.000000 0.000000 0.000000 0.000000 0.000000 0.000000 0.015640 0.002933 
0.000000 0.000000 0.000000 0.000000 0.000000 0.000000 0.014663 0.002933 
0.000000 0.000000 0.000000 0.000000 0.000000 0.000000 0.012708 0.002933 
0.000000 0.000000 0.000000 0.000000 0.000000 0.000000 0.010753 0.002933 
0.000000 0.000000 0.000000 0.000000 0.000000 0.000000 0.009775 0.002933 
0.000978 0.000000 0.000000 0.000000 0.000000 0.000000 0.009775 0.001955 
0.000978 0.000000 0.000000 0.000000 0.000000 0.000978 0.009775 0.000000 
0.001955 0.000000 0.000000 0.000000 0.000000 0.001955 0.010753 0.000000 
0.002933 0.000000 0.000000 0.000000 0.000000 0.001955 0.013685 0.000000 
0.001955 0.000978 0.000000 0.000000 0.000000 0.001955 0.013685 0.000000 
0.001955 0.001955 0.000000 0.000000 0.000000 0.002933 0.015640 0.000000 
0.000000 0.001955 0.000000 0.000000 0.000000 0.001955 0.015640 0.000000 
0.000000 0.001955 0.000000 0.000000 0.000000 0.001955 0.018573 0.000000 
0.000000 0.002933 0.000000 0.000000 0.000000 0.000978 0.018573 0.000000 
0.000000 0.001955 0.000978 0.000000 0.000000 0.000000 0.019550 0.000000 
0.000000 0.000978 0.001955 0.000000 0.000000 0.000000 0.019550 0.000978 
0.000000 0.000000 0.000978 0.000000 0.000000 0.000000 0.019550 0.002933 
0.000000 0.000000 0.002933 0.000000 0.000000 0.000000 0.019550 0.004888 
0.000000 0.000000 0.001955 0.000000 0.000000 0.000000 0.019550 0.006843 
0.000000 0.000000 0.002933 0.000000 0.000000 0.000000 0.018573 0.008798 
0.000000 0.000000 0.000978 0.000000 0.000000 0.000000 0.016618 0.009775 
0.000000 0.000000 0.000000 0.000000 0.000000 0.000000 0.014663 0.011730 
0.000000 0.000000 0.000000 0.000000 0.000000 0.000000 0.011730 0.012708 
0.000000 0.000000 0.000000 0.000000 0.000000 0.000000 0.008798 0.013685 
0.000000 0.000000 0.000000 0.000000 0.000000 0.000000 0.005865 0.014663 
0.000000 0.000000 0.000000 0.000000 0.000000 0.000000 0.002933 0.015640 
0.000978 0.000000 0.000000 0.000000 0.000000 0.000000 0.001955 0.014663 
0.000978 0.000000 0.000000 0.000000 0.000000 0.000000 0.000978 0.012708 
0.002933 0.000000 0.000000 0.000000 0.000000 0.000000 0.000978 0.012708 
0.002933 0.000000 0.000000 0.000000 0.000000 0.000000 0.001955 0.011730 
0.002933 0.000978 0.000000 0.000000 0.000000 0.000000 0.001955 0.010753 
0.002933 0.001955 0.000000 0.000000 0.000000 0.000000 0.002933 0.010753 
0.002933 0.001955 0.000000 0.000000 0.000000 0.000000 0.003910 0.009775 
0.000978 0.002933 0.000000 0.000000 0.000000 0.000000 0.003910 0.010753 
0.000000 0.002933 0.000000 0.000000 0.000000 0.000000 0.004888 0.011730 
0.000000 0.002933 0.000978 0.000000 0.000000 0.000000 0.004888 0.011730 
0.000000 0.002933 0.001955 0.000000 0.000000 0.000000 0.004888 0.013685 
0.000000 0.001955 0.002933 0.000000 0.000000 0.000000 0.005865 0.016618 
0.000000 0.000000 0.003910 0.000000 0.000000 0.000000 0.005865 0.016618 
0.000000 0.000000 0.003910 0.000000 0.000000 0.000000 0.004888 0.018573 
0.000000 0.000000 0.003910 0.000000 0.000000 0.000000 0.004888 0.018573 
0.000000 0.000000 0.003910 0.000000 0.000000 0.000000 0.002933 0.020528 
0.000000 0.000000 0.003910 0.000000 0.000000 0.000000 0.002933 0.020528 
0.000000 0.000000 0.002933 0.000000 0.000000 0.000000 0.000978 0.020528 
0.002933 0.000000 0.001955 0.000978 0.000000 0.000000 0.000000 0.022483 
0.003910 0.000000 0.000000 0.000978 0.000000 0.000000 0.000000 0.021505 
0.006843 0.000000 0.000000 0.001955 0.000000 0.000000 0.000000 0.021505 
0.007820 0.000000 0.000000 0.001955 0.000000 0.000000 0.000000 0.022483 
0.010753 0.000000 0.000000 0.000978 0.000000 0.000000 0.000000 0.020528 
0.010753 0.000000 0.000000 0.000000 0.000000 0.000000 0.000000 0.018573 
0.013685 0.000000 0.000000 0.000000 0.000000 0.000000 0.000000 0.016618 
0.015640 0.000000 0.000000 0.000000 0.000000 0.000000 0.000000 0.013685 
0.016618 0.000978 0.000000 0.000000 0.000000 0.000000 0.000000 0.010753 
0.016618 0.002933 0.000000 0.000000 0.000000 0.000000 0.000000 0.009775 
0.015640 0.003910 0.000000 0.000000 0.000000 0.000000 0.000000 0.006843 
0.016618 0.004888 0.000000 0.000000 0.000000 0.000000 0.000000 0.006843 
0.014663 0.004888 0.000978 0.000000 0.000000 0.000000 0.000000 0.007820 
0.015640 0.004888 0.000978 0.000000 0.000000 0.000000 0.000000 0.007820 
0.011730 0.002933 0.002933 0.000000 0.000000 0.000000 0.000000 0.008798 
0.012708 0.002933 0.002933 0.000000 0.000000 0.000000 0.000000 0.007820 
0.012708 0.000978 0.003910 0.000000 0.000000 0.000000 0.000000 0.009775 
0.013685 0.000000 0.002933 0.000000 0.000000 0.000000 0.000000 0.009775 
0.015640 0.000000 0.002933 0.000000 0.000000 0.000000 0.000000 0.008798 
0.017595 0.000000 0.002933 0.000978 0.000000 0.000000 0.000000 0.009775 
0.018573 0.000000 0.000978 0.001955 0.000000 0.000000 0.000000 0.009775 
0.021505 0.000000 0.000000 0.001955 0.000000 0.000000 0.000000 0.009775 
0.022483 0.000000 0.000000 0.002933 0.000000 0.000000 0.000000 0.008798 
0.023460 0.000978 0.000000 0.001955 0.000000 0.000000 0.000000 0.007820 
0.025415 0.004888 0.000000 0.000978 0.000000 0.000000 0.000000 0.005865 
0.027370 0.007820 0.000000 0.000000 0.000000 0.000000 0.000000 0.003910 
0.026393 0.007820 0.000000 0.000000 0.000000 0.000000 0.000000 0.001955 
0.028348 0.009775 0.000000 0.000000 0.000000 0.000000 0.000000 0.000000 
0.028348 0.012708 0.000000 0.000000 0.000000 0.000000 0.000000 0.000000 
0.027370 0.013685 0.000000 0.000000 0.000000 0.000000 0.000000 0.000000 
0.026393 0.015640 0.000978 0.000000 0.000000 0.000000 0.000000 0.000000 
0.023460 0.016618 0.002933 0.000000 0.000000 0.000000 0.000000 0.000000 
0.021505 0.016618 0.003910 0.000000 0.000000 0.000000 0.000000 0.000000 
0.018573 0.016618 0.005865 0.000000 0.000000 0.000000 0.000000 0.000000 
0.017595 0.016618 0.006843 0.000000 0.000000 0.000000 0.000000 0.000000 
0.014663 0.015640 0.008798 0.000000 0.000000 0.000000 0.000000 0.000000 
0.014663 0.012708 0.008798 0.000000 0.000000 0.000000 0.000000 0.000000 
0.013685 0.009775 0.009775 0.000000 0.000000 0.000000 0.000000 0.000000 
0.014663 0.009775 0.009775 0.000978 0.000000 0.000000 0.000000 0.000978 
0.014663 0.008798 0.008798 0.000978 0.000000 0.000000 0.000000 0.000978 
0.015640 0.008798 0.007820 0.002933 0.000000 0.000000 0.000000 0.001955 
0.016618 0.010753 0.005865 0.002933 0.000000 0.000000 0.000000 0.000978 
0.015640 0.012708 0.004888 0.003910 0.000000 0.000000 0.000000 0.000978 
0.017595 0.014663 0.003910 0.002933 0.000000 0.000000 0.000000 0.000000 
0.016618 0.016618 0.003910 0.000978 0.000000 0.000000 0.000000 0.000000 
0.016618 0.018573 0.004888 0.000000 0.000000 0.000000 0.000000 0.000000 
0.016618 0.019550 0.006843 0.000000 0.000000 0.000000 0.000000 0.000000 
0.014663 0.020528 0.008798 0.000000 0.000000 0.000000 0.000000 0.000000 
0.014663 0.021505 0.010753 0.000000 0.000000 0.000000 0.000000 0.000000 
0.011730 0.021505 0.012708 0.000000 0.000000 0.000978 0.000000 0.000000 
0.006843 0.021505 0.013685 0.000000 0.000000 0.000978 0.000000 0.000000 
0.005865 0.021505 0.016618 0.000000 0.000000 0.000978 0.000000 0.000000 
0.001955 0.019550 0.016618 0.000000 0.000000 0.000000 0.000000 0.000000 
0.000978 0.017595 0.018573 0.001955 0.000000 0.000000 0.000000 0.000000 
0.000000 0.014663 0.020528 0.004888 0.000000 0.000000 0.000978 0.000000 
0.000000 0.011730 0.020528 0.006843 0.000000 0.000000 0.000978 0.000000 
0.000000 0.008798 0.020528 0.008798 0.000000 0.000000 0.000000 0.000000 
0.000000 0.006843 0.020528 0.010753 0.000000 0.000000 0.000000 0.000000 
0.000000 0.005865 0.018573 0.011730 0.000000 0.000000 0.000000 0.000000 
0.000978 0.003910 0.018573 0.014663 0.000000 0.000000 0.000000 0.000978 
0.000978 0.003910 0.016618 0.014663 0.000000 0.000000 0.000000 0.000000 
0.001955 0.005865 0.013685 0.015640 0.000000 0.000000 0.000000 0.000000 
0.002933 0.006843 0.013685 0.017595 0.000000 0.000000 0.000000 0.000000 
0.001955 0.006843 0.011730 0.015640 0.000000 0.000000 0.000000 0.000000 
0.003910 0.007820 0.011730 0.016618 0.000978 0.000000 0.000000 0.000000 
0.003910 0.007820 0.011730 0.014663 0.000978 0.000000 0.000000 0.000000 
0.002933 0.008798 0.011730 0.011730 0.000978 0.000000 0.000000 0.000000 
0.001955 0.008798 0.013685 0.012708 0.000000 0.000000 0.000000 0.000000 
0.000000 0.008798 0.015640 0.011730 0.000000 0.000000 0.000000 0.000000 
0.000000 0.008798 0.014663 0.011730 0.000000 0.000000 0.000000 0.000000 
0.000000 0.007820 0.015640 0.013685 0.000000 0.000978 0.000000 0.000000 
0.000000 0.006843 0.015640 0.014663 0.000000 0.000000 0.000000 0.000000 
0.000000 0.004888 0.016618 0.016618 0.000000 0.000000 0.000978 0.000000 
TURN 29
0.000000 0.002933 0.016618 0.019550 0.000000 0.000000 0.002933 0.000000 
0.000000 0.001955 0.015640 0.019550 0.000000 0.000000 0.002933 0.000000 
0.000000 0.000000 0.015640 0.019550 0.000000 0.000000 0.002933 0.000000 
0.000000 0.000000 0.014663 0.021505 0.000000 0.000000 0.002933 0.000000 
0.000000 0.000000 0.014663 0.022483 0.000000 0.000000 0.002933 0.000000 
0.000000 0.000000 0.013685 0.022483 0.000000 0.000000 0.002933 0.000000 
0.000000 0.000000 0.012708 0.024438 0.000978 0.000000 0.002933 0.000000 
0.000000 0.000000 0.010753 0.025415 0.002933 0.000000 0.001955 0.000000 
0.000000 0.000000 0.009775 0.025415 0.003910 0.000000 0.000978 0.000000 
0.000000 0.000000 0.007820 0.026393 0.005865 0.000000 0.000000 0.001955 
0.000000 0.000000 0.004888 0.026393 0.008798 0.000000 0.000000 0.001955 
0.000000 0.000000 0.002933 0.025415 0.009775 0.000000 0.000000 0.000978 
0.000000 0.000000 0.001955 0.025415 0.010753 0.000000 0.000000 0.001955 
0.000000 0.000000 0.000000 0.024438 0.012708 0.000000 0.000000 0.000978 
0.000000 0.000000 0.000000 0.022483 0.013685 0.000000 0.000000 0.000000 
0.000000 0.000000 0.000000 0.022483 0.014663 0.000000 0.000000 0.000000 
0.000000 0.000000 0.000000 0.018573 0.015640 0.000000 0.000000 0.000000 
0.000978 0.000000 0.000000 0.018573 0.016618 0.001955 0.000000 0.000000 
0.000978 0.000000 0.000000 0.013685 0.016618 0.003910 0.000000 0.000000 
0.000978 0.000000 0.000000 0.011730 0.015640 0.004888 0.000000 0.000000 
0.000000 0.000000 0.000000 0.010753 0.015640 0.005865 0.000000 0.000000 
0.000000 0.000000 0.000000 0.007820 0.014663 0.006843 0.000000 0.000000 
0.000000 0.000000 0.000000 0.006843 0.013685 0.007820 0.000000 0.000000 
0.000000 0.000000 0.000000 0.004888 0.011730 0.009775 0.000000 0.000000 
0.000000 0.000000 0.000000 0.003910 0.009775 0.009775 0.000000 0.000000 
0.000000 0.000000 0.000978 0.004888 0.007820 0.010753 0.000000 0.000000 
0.000000 0.000000 0.001955 0.005865 0.004888 0.010753 0.001955 0.000000 
0.000000 0.000000 0.001955 0.004888 0.003910 0.010753 0.000978 0.000000 
0.000000 0.000000 0.002933 0.006843 0.003910 0.009775 0.002933 0.000000 
0.000000 0.000000 0.001955 0.006843 0.002933 0.008798 0.002933 0.000000 
0.000000 0.000000 0.001955 0.006843 0.004888 0.006843 0.002933 0.000000 
0.000000 0.000000 0.001955 0.006843 0.004888 0.006843 0.003910 0.000000 
0.000000 0.000000 0.000978 0.006843 0.007820 0.004888 0.002933 0.000978 
0.000000 0.000000 0.000978 0.006843 0.006843 0.003910 0.002933 0.000978 
0.000000 0.000000 0.000000 0.006843 0.007820 0.004888 0.000978 0.001955 
0.000000 0.000000 0.000000 0.006843 0.008798 0.003910 0.000000 0.002933 
0.000000 0.000000 0.000000 0.005865 0.008798 0.005865 0.000000 0.002933 
0.000000 0.000000 0.000000 0.003910 0.009775 0.006843 0.000000 0.002933 
0.000000 0.000000 0.000000 0.002933 0.009775 0.008798 0.000000 0.002933 
0.000000 0.000000 0.000000 0.002933 0.009775 0.010753 0.000000 0.002933 
0.000000 0.000000 0.000000 0.000000 0.009775 0.011730 0.000000 0.000978 
0.000978 0.000000 0.000000 0.000000 0.008798 0.013685 0.000000 0.000000 
0.000000 0.000000 0.000000 0.000000 0.007820 0.013685 0.000000 0.000000 
0.000978 0.000000 0.000000 0.000000 0.006843 0.014663 0.000000 0.000000 
0.000978 0.000000 0.000000 0.000000 0.004888 0.015640 0.000000 0.000000 
0.000978 0.000000 0.000000 0.000000 0.003910 0.016618 0.000978 0.000000 
0.000000 0.000000 0.000000 0.000000 0.000000 0.017595 0.003910 0.000000 
0.000000 0.000000 0.000000 0.000000 0.000000 0.017595 0.003910 0.000000 
0.000000 0.000000 0.000000 0.000000 0.000000 0.016618 0.005865 0.000000 
0.000000 0.000978 0.000000 0.000000 0.000000 0.016618 0.006843 0.000000 
0.000000 0.000000 0.000000 0.000000 0.000000 0.016618 0.006843 0.000000 
0.000000 0.000000 0.000000 0.000000 0.000000 0.015640 0.008798 0.000000 
0.000000 0.000000 0.000978 0.000000 0.000000 0.014663 0.010753 0.000000 
0.000000 0.000000 0.000978 0.000000 0.000000 0.011730 0.011730 0.000000 
0.000000 0.000000 0.001955 0.000000 0.000000 0.010753 0.012708 0.000000 
0.000000 0.000000 0.001955 0.000000 0.000000 0.007820 0.013685 0.000000 
0.000000 0.000000 0.000978 0.000000 0.000000 0.005865 0.014663 0.000000 
0.000000 0.000000 0.000978 0.000000 0.000000 0.003910 0.014663 0.000000 
0.000000 0.000000 0.000000 0.000000 0.000000 0.000978 0.014663 0.000978 
0.000000 0.000000 0.000000 0.000000 0.000000 0.000000 0.014663 0.000978 
0.000000 0.000000 0.000000 0.000000 0.000000 0.000000 0.014663 0.001955 
0.000000 0.000000 0.000000 0.000000 0.000000 0.000000 0.012708 0.002933 
0.000000 0.000000 0.000000 0.000000 0.000000 0.000000 0.012708 0.002933 
0.000000 0.000000 0.000000 0.000000 0.000000 0.000000 0.011730 0.003910 
0.000000 0.000000 0.000000 0.000000 0.000000 0.000000 0.010753 0.002933 
0.000000 0.000000 0.000000 0.000000 0.000000 0.000000 0.008798 0.003910 
0.000000 0.000000 0.000000 0.000000 0.000000 0.000000 0.008798 0.002933 
0.000978 0.000000 0.000000 0.000000 0.000000 0.000000 0.007820 0.002933 
0.001955 0.000000 0.000000 0.000000 0.000000 0.000000 0.008798 0.000978 
0.001955 0.000000 0.000000 0.000000 0.000000 0.000000 0.008798 0.000000 
0.001955 0.000000 0.000000 0.000000 0.000000 0.000978 0.009775 0.000000 
0.002933 0.000000 0.000000 0.000000 0.000000 0.000978 0.010753 0.000000 
0.001955 0.000978 0.000000 0.000000 0.000000 0.000978 0.011730 0.000000 
0.001955 0.000978 0.000000 0.000000 0.000000 0.000978 0.013685 0.000000 
0.001955 0.001955 0.000000 0.000000 0.000000 0.001955 0.014663 0.000000 
0.000978 0.001955 0.000000 0.000000 0.000000 0.000978 0.014663 0.000000 
0.000000 0.002933 0.000000 0.000000 0.000000 0.000978 0.015640 0.000000 
0.000000 0.002933 0.000000 0.000000 0.000000 0.000978 0.016618 0.000000 
0.000000 0.002933 0.000000 0.000000 0.000000 0.000000 0.016618 0.000000 
0.000000 0.002933 0.000978 0.000000 0.000000 0.000000 0.016618 0.000978 
0.000000 0.002933 0.001955 0.000000 0.000000 0.000000 0.016618 0.002933 
0.000000 0.001955 0.001955 0.000000 0.000000 0.000000 0.016618 0.003910 
0.000000 0.001955 0.001955 0.000000 0.000000 0.000000 0.016618 0.003910 
0.000000 0.000000 0.002933 0.000000 0.000000 0.000000 0.016618 0.005865 
0.000000 0.000000 0.002933 0.000000 0.000000 0.000000 0.015640 0.007820 
0.000000 0.000000 0.002933 0.000000 0.000000 0.000000 0.014663 0.008798 
0.000000 0.000000 0.002933 0.000000 0.000000 0.000000 0.014663 0.010753 
0.000000 0.000000 0.003910 0.000000 0.000000 0.000000 0.013685 0.010753 
0.000000 0.000000 0.002933 0.000000 0.000000 0.000000 0.012708 0.013685 
0.000000 0.000000 0.002933 0.000000 0.000000 0.000000 0.010753 0.014663 
0.000000 0.000000 0.001955 0.000000 0.000000 0.000000 0.009775 0.014663 
0.000000 0.000000 0.000978 0.000000 0.000000 0.000000 0.007820 0.016618 
0.000000 0.000000 0.000000 0.000978 0.000000 0.000000 0.002933 0.018573 
0.000000 0.000000 0.000000 0.000000 0.000000 0.000000 0.001955 0.018573 
0.000000 0.000000 0.000000 0.000000 0.000000 0.000000 0.000000 0.019550 
0.000000 0.000000 0.000000 0.000000 0.000000 0.000000 0.000000 0.020528 
0.001955 0.000000 0.000000 0.000000 0.000000 0.000000 0.000000 0.019550 
0.001955 0.000000 0.000000 0.000000 0.000000 0.000000 0.000000 0.020528 
0.002933 0.000000 0.000000 0.000000 0.000000 0.000000 0.000000 0.019550 
0.003910 0.000000 0.000000 0.000000 0.000000 0.000000 0.000000 0.018573 
0.004888 0.000000 0.000000 0.000000 0.000000 0.000000 0.000000 0.018573 
0.005865 0.000000 0.000000 0.000000 0.000000 0.000000 0.000000 0.016618 
0.006843 0.000000 0.000000 0.000000 0.000000 0.000000 0.000000 0.014663 
0.007820 0.000978 0.000000 0.000000 0.000000 0.000000 0.000000 0.014663 
0.007820 0.000978 0.000000 0.000000 0.000000 0.000000 0.000000 0.012708 
0.008798 0.001955 0.000000 0.000000 0.000000 0.000000 0.000000 0.012708 
0.008798 0.001955 0.000000 0.000000 0.000000 0.000000 0.000000 0.011730 
0.007820 0.002933 0.000000 0.000000 0.000000 0.000000 0.000000 0.011730 
0.006843 0.002933 0.000000 0.000000 0.000000 0.000000 0.000000 0.011730 
0.005865 0.002933 0.000978 0.000000 0.000000 0.000000 0.000000 0.011730 
0.005865 0.002933 0.000978 0.000000 0.000000 0.000000 0.000000 0.011730 
0.004888 0.002933 0.001955 0.000000 0.000000 0.000000 0.000978 0.012708 
0.003910 0.000978 0.002933 0.000000 0.000000 0.000000 0.000978 0.013685 
0.004888 0.000000 0.002933 0.000000 0.000000 0.000000 0.000978 0.013685 
0.004888 0.000000 0.003910 0.000000 0.000000 0.000000 0.000978 0.013685 
0.004888 0.000000 0.002933 0.000000 0.000000 0.000000 0.000000 0.012708 
0.007820 0.000000 0.002933 0.000000 0.000000 0.000000 0.000000 0.014663 
0.007820 0.000000 0.002933 0.000000 0.000000 0.000000 0.000000 0.013685 
0.010753 0.000000 0.002933 0.000978 0.000000 0.000000 0.000000 0.013685 
0.013685 0.000000 0.000000 0.001955 0.000000 0.000000 0.000000 0.014663 
0.013685 0.000000 0.000000 0.001955 0.000000 0.000000 0.000000 0.013685 
0.015640 0.000000 0.000000 0.002933 0.000000 0.000000 0.000000 0.013685 
0.018573 0.000000 0.000000 0.002933 0.000000 0.000000 0.000000 0.012708 
0.018573 0.000000 0.000000 0.001955 0.000000 0.000000 0.000000 0.011730 
0.021505 0.000978 0.000000 0.001955 0.000000 0.000000 0.000000 0.009775 
0.022483 0.002933 0.000000 0.000000 0.000000 0.000000 0.000000 0.006843 
0.024438 0.004888 0.000000 0.000000 0.000000 0.000000 0.000000 0.003910 
0.025415 0.005865 0.000000 0.000000 0.000000 0.000000 0.000000 0.002933 
0.025415 0.007820 0.000000 0.000000 0.000000 0.000000 0.000000 0.000978 
0.026393 0.008798 0.000000 0.000000 0.000000 0.000000 0.000000 0.000000 
0.024438 0.010753 0.000000 0.000000 0.000000 0.000000 0.000000 0.000000 
0.024438 0.011730 0.000978 0.000000 0.000000 0.000000 0.000000 0.000000 
0.021505 0.012708 0.001955 0.000000 0.000000 0.000000 0.000000 0.000000 
0.021505 0.012708 0.002933 0.000000 0.000000 0.000000 0.000000 0.000000 
0.020528 0.013685 0.002933 0.000000 0.000000 0.000000 0.000000 0.000000 
0.018573 0.013685 0.004888 0.000000 0.000000 0.000000 0.000000 0.000000 
0.015640 0.012708 0.004888 0.000000 0.000000 0.000000 0.000000 0.000000 
0.015640 0.011730 0.006843 0.000000 0.000000 0.000000 0.000000 0.000000 
0.014663 0.008798 0.007820 0.000000 0.000000 0.000000 0.000000 0.000978 
0.014663 0.008798 0.007820 0.000000 0.000000 0.000000 0.000000 0.000000 
0.015640 0.007820 0.007820 0.000000 0.000000 0.000000 0.000000 0.000978 
0.015640 0.007820 0.006843 0.000978 0.000000 0.000000 0.000000 0.000978 
0.016618 0.006843 0.005865 0.001955 0.000000 0.000000 0.000000 0.001955 
0.016618 0.007820 0.006843 0.002933 0.000000 0.000000 0.000000 0.001955 
0.015640 0.008798 0.004888 0.001955 0.000000 0.000000 0.000000 0.000978 
0.016618 0.010753 0.003910 0.003910 0.000000 0.000000 0.000000 0.001955 
0.016618 0.011730 0.003910 0.002933 0.000000 0.000000 0.000000 0.000978 
0.016618 0.013685 0.002933 0.001955 0.000000 0.000000 0.000000 0.000000 
0.016618 0.015640 0.002933 0.000000 0.000000 0.000000 0.000000 0.000000 
0.015640 0.015640 0.003910 0.000000 0.000000 0.000000 0.000000 0.000000 
0.015640 0.017595 0.004888 0.000000 0.000000 0.000000 0.000000 0.000000 
0.015640 0.017595 0.006843 0.000000 0.000000 0.000000 0.000000 0.000000 
0.014663 0.018573 0.007820 0.000000 0.000000 0.000000 0.000000 0.000000 
0.013685 0.019550 0.008798 0.000000 0.000000 0.000000 0.000000 0.000000 
0.010753 0.019550 0.011730 0.000000 0.000000 0.000000 0.000000 0.000000 
0.008798 0.019550 0.013685 0.000000 0.000000 0.000978 0.000000 0.000000 
0.005865 0.019550 0.015640 0.000000 0.000000 0.000978 0.000000 0.000000 
0.004888 0.019550 0.016618 0.000000 0.000000 0.000000 0.000000 0.000000 
0.000978 0.018573 0.017595 0.000000 0.000000 0.000000 0.000000 0.000000 
0.000000 0.016618 0.018573 0.002933 0.000000 0.000000 0.000000 0.000000 
0.000000 0.014663 0.018573 0.004888 0.000000 0.000000 0.000978 0.000000 
0.000000 0.012708 0.020528 0.006843 0.000000 0.000000 0.000978 0.000000 
0.000000 0.007820 0.020528 0.009775 0.000000 0.000000 0.000978 0.000000 
0.000000 0.005865 0.019550 0.010753 0.000000 0.000000 0.000000 0.000000 
0.000000 0.004888 0.019550 0.012708 0.000000 0.000000 0.000000 0.000000 
0.000000 0.002933 0.018573 0.012708 0.000000 0.000000 0.000000 0.000000 
0.000000 0.002933 0.016618 0.016618 0.000000 0.000000 0.000000 0.000978 
0.000000 0.002933 0.015640 0.016618 0.000000 0.000000 0.000000 0.000000 
0.000000 0.003910 0.014663 0.017595 0.000000 0.000000 0.000000 0.000000 
0.001955 0.004888 0.011730 0.017595 0.000978 0.000000 0.000000 0.000000 
0.000978 0.004888 0.011730 0.018573 0.000978 0.000000 0.000000 0.000000 
0.000978 0.004888 0.009775 0.017595 0.001955 0.000000 0.000000 0.000000 
0.001955 0.005865 0.009775 0.016618 0.002933 0.000000 0.000000 0.000000 
0.001955 0.006843 0.011730 0.014663 0.002933 0.000000 0.000000 0.000000 
0.000978 0.005865 0.010753 0.013685 0.001955 0.000000 0.000000 0.000000 
0.000978 0.006843 0.012708 0.013685 0.001955 0.000000 0.000000 0.000000 
0.000000 0.006843 0.011730 0.012708 0.000000 0.000000 0.000000 0.000000 
0.000000 0.006843 0.013685 0.012708 0.000000 0.000978 0.000000 0.000000 
0.000000 0.005865 0.012708 0.013685 0.000000 0.000978 0.000000 0.000000 
0.000000 0.004888 0.013685 0.014663 0.000000 0.000978 0.000000 0.000000 
END
