# Supplementary material for: Robust optimization through neuroevolution
Source: PLoS One. 2019 Mar 1;14(3):e0213193. doi: 10.1371/journal.pone.0213193 (PMC6396973; doi:10.1371/journal.pone.0213193)
Supplement: S3 File — (ZIP) [file pone.0213193.s003.zip › foraging/cforaging/khepera-cylinder.sample]

8 180 20 5 2 
TURN 0
0.003910 0.000000 1.000000 1.000000 0.005865 0.005865 0.000000 0.003910 
0.007820 0.000000 1.000000 1.000000 0.000000 0.008798 0.005865 0.000000 
0.003910 0.006843 1.000000 1.000000 0.000978 0.008798 0.007820 0.001955 
0.001955 0.006843 1.000000 1.000000 0.001955 0.000978 0.001955 0.000000 
0.000000 0.000000 1.000000 1.000000 0.130010 0.007820 0.000000 0.000000 
0.004888 0.000000 1.000000 1.000000 0.347019 0.000000 0.000000 0.005865 
0.000000 0.005865 1.000000 1.000000 0.438905 0.000978 0.000000 0.000000 
0.003910 0.000000 1.000000 1.000000 0.676442 0.000978 0.009775 0.000000 
0.000000 0.005865 1.000000 1.000000 1.000000 0.005865 0.003910 0.000000 
0.000000 0.000000 0.865103 1.000000 1.000000 0.001955 0.008798 0.006843 
0.000000 0.008798 0.693060 1.000000 1.000000 0.010753 0.000000 0.004888 
0.000000 0.000000 0.515152 1.000000 1.000000 0.000000 0.003910 0.000000 
0.000978 0.005865 0.287390 1.000000 1.000000 0.000978 0.000000 0.006843 
0.003910 0.003910 0.102639 1.000000 1.000000 0.007820 0.001955 0.005865 
0.000000 0.001955 0.005865 1.000000 1.000000 0.001955 0.006843 0.007820 
0.000000 0.001955 0.003910 1.000000 1.000000 0.007820 0.000978 0.005865 
0.000000 0.000978 0.005865 1.000000 1.000000 0.072336 0.013685 0.000000 
0.005865 0.000000 0.001955 1.000000 1.000000 0.187683 0.000978 0.005865 
0.000000 0.000000 0.004888 1.000000 1.000000 0.268817 0.006843 0.000000 
0.005865 0.000000 0.000000 1.000000 1.000000 0.528837 0.000000 0.000000 
0.008798 0.006843 0.006843 1.000000 1.000000 0.999022 0.000000 0.001955 
0.005865 0.006843 0.000000 0.679374 1.000000 1.000000 0.005865 0.000000 
0.000000 0.000000 0.000000 0.399805 1.000000 1.000000 0.000000 0.000000 
0.000000 0.000000 0.006843 0.308895 1.000000 1.000000 0.000000 0.000000 
0.000000 0.003910 0.004888 0.123167 1.000000 1.000000 0.007820 0.000000 
0.000000 0.000000 0.004888 0.000000 1.000000 1.000000 0.002933 0.009775 
0.000000 0.000000 0.000000 0.006843 1.000000 1.000000 0.000000 0.000000 
0.000000 0.005865 0.005865 0.004888 1.000000 1.000000 0.007820 0.005865 
0.008798 0.000000 0.000000 0.003910 1.000000 1.000000 0.000000 0.000978 
0.000000 0.000000 0.000000 0.000978 1.000000 1.000000 0.007820 0.006843 
0.000000 0.003910 0.000000 0.008798 1.000000 1.000000 0.000000 0.000000 
0.005865 0.005865 0.000000 0.000000 1.000000 1.000000 0.000000 0.000000 
0.002933 0.005865 0.000000 0.011730 1.000000 1.000000 0.000000 0.004888 
0.000000 0.000000 0.005865 0.000978 1.000000 1.000000 0.000000 0.005865 
0.006843 0.008798 0.000000 0.007820 1.000000 1.000000 0.000000 0.000000 
0.000000 0.003910 0.000000 0.005865 1.000000 1.000000 0.006843 0.007820 
0.007820 0.005865 0.000000 0.000000 0.916911 1.000000 0.000000 0.006843 
0.000000 0.000000 0.002933 0.006843 0.522972 1.000000 0.000000 0.004888 
0.001955 0.007820 0.000000 0.006843 0.284457 1.000000 0.006843 0.000000 
0.000000 0.003910 0.000000 0.003910 0.227761 1.000000 0.005865 0.000000 
0.000000 0.001955 0.000000 0.000000 0.091887 1.000000 0.003910 0.004888 
0.003910 0.000000 0.001955 0.000000 0.002933 1.000000 0.000978 0.000000 
0.006843 0.009775 0.005865 0.004888 0.000000 1.000000 0.004888 0.000000 
0.000000 0.010753 0.000000 0.005865 0.001955 1.000000 0.005865 0.000000 
0.002933 0.002933 0.000978 0.005865 0.000000 1.000000 0.000000 0.000000 
0.009775 0.007820 0.005865 0.000000 0.004888 1.000000 0.000000 0.000000 
0.000000 0.000000 0.005865 0.000000 0.000000 1.000000 0.000000 0.007820 
0.000000 0.000000 0.000978 0.005865 0.005865 1.000000 0.000000 0.006843 
0.000000 0.003910 0.000000 0.000000 0.000000 1.000000 0.003910 0.007820 
0.000000 0.001955 0.000000 0.000000 0.007820 1.000000 0.000000 0.005865 
0.000000 0.000000 0.000000 0.006843 0.000000 1.000000 0.005865 0.000000 
0.000000 0.000000 0.000000 0.000000 0.003910 1.000000 0.000000 0.009775 
0.000000 0.001955 0.007820 0.000000 0.000000 0.881720 0.006843 0.004888 
0.005865 0.001955 0.007820 0.007820 0.000000 0.657869 0.000000 0.004888 
0.001955 0.005865 0.006843 0.000000 0.005865 0.471163 0.003910 0.000000 
0.000000 0.002933 0.000000 0.000000 0.000978 0.278592 0.000000 0.000000 
0.000000 0.008798 0.005865 0.000000 0.000000 0.152493 0.008798 0.005865 
0.000000 0.011730 0.000000 0.000000 0.003910 0.154448 0.000978 0.000000 
0.000000 0.000978 0.007820 0.000000 0.003910 0.072336 0.006843 0.005865 
0.000000 0.001955 0.007820 0.000000 0.000000 0.000000 0.000000 0.006843 
0.003910 0.007820 0.000000 0.000000 0.000000 0.004888 0.006843 0.000000 
0.009775 0.000000 0.003910 0.000000 0.005865 0.007820 0.000000 0.000000 
0.005865 0.000000 0.000978 0.006843 0.000000 0.000000 0.006843 0.000978 
0.000000 0.004888 0.000000 0.000000 0.005865 0.000000 0.000000 0.001955 
0.000000 0.000000 0.008798 0.000000 0.000000 0.006843 0.000978 0.006843 
0.007820 0.000000 0.000000 0.000000 0.000000 0.000000 0.077224 0.002933 
0.000000 0.000000 0.010753 0.006843 0.000000 0.003910 0.227761 0.006843 
0.000000 0.000978 0.005865 0.006843 0.000978 0.000000 0.336266 0.002933 
0.000000 0.001955 0.000000 0.011730 0.006843 0.004888 0.465298 0.004888 
0.006843 0.006843 0.004888 0.006843 0.000000 0.000000 0.633431 0.003910 
0.010753 0.000000 0.005865 0.004888 0.000000 0.000000 1.000000 0.000000 
0.007820 0.006843 0.000000 0.003910 0.000000 0.000000 1.000000 0.000978 
0.005865 0.000000 0.004888 0.004888 0.002933 0.000000 1.000000 0.005865 
0.008798 0.000000 0.003910 0.000978 0.000000 0.006843 1.000000 0.000000 
0.009775 0.005865 0.000000 0.005865 0.004888 0.000000 1.000000 0.094819 
0.006843 0.000000 0.000978 0.000000 0.000000 0.002933 1.000000 0.191593 
0.005865 0.000000 0.000000 0.004888 0.004888 0.000000 1.000000 0.242424 
0.000000 0.002933 0.000000 0.003910 0.006843 0.000000 1.000000 0.246334 
0.005865 0.005865 0.000000 0.000000 0.000000 0.000000 1.000000 0.536657 
0.006843 0.004888 0.000000 0.003910 0.000000 0.002933 1.000000 0.724340 
0.006843 0.000000 0.002933 0.009775 0.000000 0.000000 1.000000 0.898338 
0.000000 0.000000 0.002933 0.000978 0.004888 0.005865 1.000000 1.000000 
0.005865 0.006843 0.002933 0.007820 0.000000 0.000000 1.000000 1.000000 
0.007820 0.000000 0.000000 0.000000 0.004888 0.000000 1.000000 1.000000 
0.004888 0.000000 0.000000 0.007820 0.004888 0.000000 1.000000 1.000000 
0.000000 0.000000 0.000000 0.000000 0.006843 0.001955 1.000000 1.000000 
0.000000 0.006843 0.001955 0.000000 0.000978 0.006843 1.000000 1.000000 
0.000000 0.005865 0.000000 0.000000 0.005865 0.000000 1.000000 1.000000 
0.009775 0.006843 0.006843 0.006843 0.000000 0.000000 1.000000 1.000000 
0.000000 0.000000 0.007820 0.000000 0.000000 0.000978 1.000000 1.000000 
0.003910 0.005865 0.003910 0.000000 0.004888 0.000000 1.000000 1.000000 
0.000000 0.006843 0.000000 0.006843 0.000000 0.001955 1.000000 1.000000 
0.006843 0.000000 0.000978 0.000000 0.004888 0.002933 1.000000 1.000000 
0.000000 0.002933 0.006843 0.006843 0.005865 0.000000 1.000000 1.000000 
0.000000 0.000000 0.006843 0.000000 0.000000 0.000000 1.000000 1.000000 
0.000978 0.000000 0.005865 0.000978 0.000000 0.000000 1.000000 1.000000 
0.000000 0.001955 0.000000 0.006843 0.003910 0.003910 1.000000 1.000000 
0.000000 0.000000 0.000000 0.005865 0.000000 0.000000 0.834800 1.000000 
0.000000 0.000000 0.000000 0.006843 0.000000 0.007820 0.722385 1.000000 
0.000000 0.000978 0.000000 0.000000 0.004888 0.000000 0.542522 1.000000 
0.000000 0.000000 0.000000 0.003910 0.000000 0.000000 0.328446 1.000000 
0.000000 0.000000 0.003910 0.004888 0.000000 0.000000 0.127077 1.000000 
0.000000 0.000000 0.011730 0.003910 0.000978 0.005865 0.080156 1.000000 
0.000000 0.006843 0.004888 0.004888 0.001955 0.000978 0.040078 1.000000 
0.000978 0.006843 0.006843 0.000978 0.005865 0.006843 0.000000 1.000000 
0.006843 0.000000 0.000000 0.000000 0.000000 0.011730 0.006843 1.000000 
0.000000 0.006843 0.005865 0.003910 0.000000 0.000000 0.009775 1.000000 
0.000000 0.003910 0.000978 0.009775 0.000000 0.000978 0.006843 1.000000 
0.005865 0.004888 0.000000 0.001955 0.002933 0.000000 0.000000 1.000000 
0.000000 0.004888 0.003910 0.000000 0.000000 0.010753 0.000000 1.000000 
0.004888 0.000000 0.000000 0.000000 0.000000 0.000000 0.000000 1.000000 
0.003910 0.001955 0.006843 0.001955 0.005865 0.000000 0.000000 1.000000 
0.000000 0.003910 0.000978 0.009775 0.006843 0.006843 0.005865 1.000000 
0.000000 0.008798 0.000000 0.000000 0.007820 0.005865 0.005865 0.956989 
0.002933 0.005865 0.000000 0.001955 0.000000 0.001955 0.005865 0.601173 
0.004888 0.006843 0.006843 0.005865 0.000000 0.000000 0.000978 0.369501 
0.001955 0.006843 0.000000 0.000000 0.000000 0.000000 0.000000 0.273705 
0.006843 0.000000 0.001955 0.000000 0.007820 0.004888 0.000978 0.130987 
0.000000 0.000000 0.005865 0.000000 0.005865 0.004888 0.001955 0.000978 
0.000000 0.005865 0.000000 0.007820 0.000000 0.003910 0.000000 0.004888 
0.001955 0.000000 0.005865 0.000000 0.000000 0.001955 0.000000 0.004888 
0.000000 0.010753 0.000000 0.000000 0.000000 0.000000 0.000000 0.000000 
0.006843 0.000000 0.008798 0.006843 0.003910 0.002933 0.000000 0.000000 
0.012708 0.006843 0.000000 0.000000 0.007820 0.000000 0.001955 0.000978 
0.003910 0.002933 0.006843 0.000000 0.009775 0.006843 0.009775 0.000000 
0.074291 0.004888 0.000000 0.004888 0.000000 0.006843 0.000000 0.000000 
0.138807 0.000000 0.009775 0.006843 0.006843 0.006843 0.006843 0.003910 
0.250244 0.000000 0.000000 0.001955 0.000000 0.000000 0.000000 0.004888 
0.415445 0.001955 0.006843 0.000000 0.000000 0.000000 0.004888 0.000000 
0.652004 0.004888 0.003910 0.000000 0.000000 0.000000 0.006843 0.002933 
0.887586 0.005865 0.000000 0.000000 0.000000 0.000000 0.008798 0.000000 
1.000000 0.003910 0.000000 0.000000 0.000000 0.001955 0.000000 0.007820 
1.000000 0.000000 0.001955 0.000000 0.005865 0.000978 0.000000 0.004888 
1.000000 0.000000 0.002933 0.008798 0.004888 0.000000 0.000978 0.000000 
1.000000 0.009775 0.006843 0.000000 0.000000 0.000000 0.000000 0.000000 
1.000000 0.000000 0.004888 0.000000 0.005865 0.000000 0.009775 0.000000 
1.000000 0.003910 0.008798 0.000000 0.000978 0.009775 0.000000 0.004888 
1.000000 0.000000 0.000000 0.005865 0.005865 0.000000 0.000000 0.000000 
1.000000 0.084066 0.000000 0.005865 0.003910 0.000000 0.000000 0.000000 
1.000000 0.030303 0.002933 0.000000 0.004888 0.000000 0.000000 0.001955 
1.000000 0.068426 0.000000 0.001955 0.001955 0.000000 0.004888 0.000000 
1.000000 0.243402 0.000000 0.001955 0.003910 0.001955 0.006843 0.004888 
1.000000 0.473118 0.002933 0.000978 0.000000 0.000000 0.000000 0.007820 
1.000000 0.642229 0.002933 0.000000 0.007820 0.000000 0.000000 0.000000 
1.000000 0.801564 0.004888 0.000978 0.006843 0.000000 0.000000 0.000000 
1.000000 0.997067 0.006843 0.004888 0.000000 0.000000 0.004888 0.003910 
1.000000 1.000000 0.006843 0.000000 0.008798 0.003910 0.000000 0.000000 
1.000000 1.000000 0.000000 0.000000 0.000000 0.008798 0.000000 0.000000 
1.000000 1.000000 0.002933 0.000000 0.000000 0.004888 0.004888 0.002933 
1.000000 1.000000 0.006843 0.004888 0.003910 0.008798 0.004888 0.000000 
1.000000 1.000000 0.000000 0.003910 0.000978 0.002933 0.000000 0.000000 
1.000000 1.000000 0.002933 0.005865 0.003910 0.000000 0.000000 0.005865 
1.000000 1.000000 0.007820 0.000000 0.000978 0.005865 0.000000 0.001955 
1.000000 1.000000 0.000000 0.005865 0.000000 0.009775 0.006843 0.007820 
1.000000 1.000000 0.000000 0.000978 0.005865 0.005865 0.000000 0.000000 
1.000000 1.000000 0.006843 0.000000 0.010753 0.006843 0.003910 0.002933 
1.000000 1.000000 0.000000 0.000000 0.010753 0.000000 0.000000 0.000978 
1.000000 1.000000 0.006843 0.000000 0.004888 0.000978 0.005865 0.009775 
1.000000 1.000000 0.193548 0.000000 0.006843 0.000978 0.011730 0.000000 
1.000000 1.000000 0.446725 0.000000 0.000000 0.000000 0.006843 0.007820 
0.692082 1.000000 0.690127 0.000000 0.000000 0.008798 0.004888 0.000000 
0.470186 1.000000 0.907136 0.007820 0.005865 0.000000 0.000000 0.000000 
0.282502 1.000000 1.000000 0.005865 0.000000 0.001955 0.007820 0.001955 
0.075269 1.000000 1.000000 0.008798 0.011730 0.005865 0.000000 0.000978 
0.003910 1.000000 1.000000 0.000000 0.003910 0.000000 0.009775 0.005865 
0.000000 1.000000 1.000000 0.008798 0.006843 0.003910 0.000000 0.008798 
0.000000 1.000000 1.000000 0.000000 0.005865 0.008798 0.005865 0.000000 
0.001955 1.000000 1.000000 0.000978 0.007820 0.000000 0.002933 0.006843 
0.000000 1.000000 1.000000 0.000000 0.004888 0.000000 0.000000 0.005865 
0.003910 1.000000 1.000000 0.003910 0.000000 0.000000 0.000000 0.000000 
0.005865 1.000000 1.000000 0.025415 0.006843 0.000000 0.005865 0.000000 
0.000000 1.000000 1.000000 0.236559 0.000000 0.000000 0.000000 0.005865 
0.000000 1.000000 1.000000 0.340176 0.005865 0.002933 0.000000 0.000000 
0.004888 0.874878 1.000000 0.461388 0.000000 0.000000 0.000000 0.000000 
0.000000 0.518084 1.000000 0.610948 0.006843 0.000000 0.008798 0.006843 
0.000000 0.312805 1.000000 0.910068 0.001955 0.000000 0.003910 0.000000 
0.005865 0.094819 1.000000 1.000000 0.000000 0.000000 0.009775 0.000000 
0.005865 0.006843 1.000000 1.000000 0.000000 0.006843 0.000000 0.007820 
0.006843 0.003910 1.000000 1.000000 0.000000 0.000000 0.003910 0.009775 
0.000000 0.000000 1.000000 1.000000 0.004888 0.004888 0.004888 0.000000 
TURN 1
0.005865 0.005865 1.000000 1.000000 0.000000 0.005865 0.003910 0.005865 
0.000000 0.000000 1.000000 1.000000 0.000000 0.005865 0.001955 0.006843 
0.009775 0.006843 1.000000 1.000000 0.009775 0.000000 0.007820 0.000000 
0.010753 0.000000 1.000000 1.000000 0.000000 0.008798 0.000000 0.006843 
0.003910 0.000000 1.000000 1.000000 0.124145 0.000000 0.001955 0.006843 
0.000000 0.007820 1.000000 1.000000 0.419355 0.000000 0.006843 0.003910 
0.003910 0.000000 1.000000 1.000000 0.538612 0.000000 0.000000 0.000000 
0.006843 0.000000 0.984360 1.000000 0.619746 0.000000 0.000000 0.000000 
0.005865 0.005865 0.770283 1.000000 0.801564 0.000000 0.006843 0.000978 
0.005865 0.000000 0.558162 1.000000 1.000000 0.008798 0.000000 0.001955 
0.000000 0.000000 0.324536 1.000000 1.000000 0.000000 0.006843 0.004888 
0.000000 0.004888 0.242424 1.000000 1.000000 0.000000 0.010753 0.004888 
0.000000 0.002933 0.164223 1.000000 1.000000 0.000000 0.000000 0.005865 
0.004888 0.005865 0.056696 1.000000 1.000000 0.006843 0.006843 0.000000 
0.000000 0.000000 0.000000 1.000000 1.000000 0.000978 0.000000 0.001955 
0.006843 0.000000 0.006843 1.000000 1.000000 0.000000 0.000000 0.004888 
0.003910 0.000000 0.000000 1.000000 1.000000 0.031281 0.000000 0.006843 
0.000000 0.000000 0.000000 1.000000 1.000000 0.226784 0.000000 0.008798 
0.003910 0.000000 0.000000 1.000000 1.000000 0.245357 0.000978 0.006843 
0.000000 0.001955 0.009775 0.850440 1.000000 0.318671 0.000000 0.005865 
0.007820 0.000000 0.000000 0.590420 1.000000 0.545455 0.000000 0.000000 
0.000000 0.000000 0.005865 0.373412 1.000000 0.943304 0.000000 0.005865 
0.000000 0.000978 0.005865 0.224829 1.000000 1.000000 0.007820 0.000000 
0.006843 0.006843 0.005865 0.130987 1.000000 1.000000 0.000000 0.002933 
0.006843 0.007820 0.000000 0.025415 1.000000 1.000000 0.000000 0.002933 
0.000000 0.007820 0.000000 0.000978 1.000000 1.000000 0.000000 0.000000 
0.000000 0.002933 0.007820 0.000000 1.000000 1.000000 0.000000 0.003910 
0.000000 0.000000 0.000978 0.000000 1.000000 1.000000 0.000000 0.000000 
0.000000 0.000000 0.000000 0.000000 1.000000 1.000000 0.000000 0.001955 
0.000000 0.006843 0.000000 0.005865 1.000000 1.000000 0.005865 0.000000 
0.000000 0.005865 0.000000 0.000000 1.000000 1.000000 0.000000 0.000000 
0.010753 0.000000 0.000000 0.005865 1.000000 1.000000 0.003910 0.000000 
0.007820 0.000000 0.000000 0.000000 1.000000 1.000000 0.000000 0.008798 
0.000000 0.002933 0.000000 0.000000 1.000000 1.000000 0.000000 0.005865 
0.006843 0.000000 0.000000 0.005865 1.000000 1.000000 0.000000 0.001955 
0.000000 0.000000 0.000000 0.001955 0.729228 1.000000 0.003910 0.000000 
0.000000 0.003910 0.000978 0.000000 0.595308 1.000000 0.004888 0.008798 
0.003910 0.000000 0.002933 0.005865 0.409580 1.000000 0.000000 0.000000 
0.000000 0.005865 0.000000 0.004888 0.193548 1.000000 0.008798 0.000978 
0.002933 0.008798 0.007820 0.003910 0.030303 1.000000 0.000000 0.000000 
0.002933 0.006843 0.005865 0.000000 0.000000 1.000000 0.006843 0.000000 
0.000000 0.000000 0.000000 0.005865 0.000000 1.000000 0.000000 0.008798 
0.005865 0.000000 0.005865 0.000000 0.001955 1.000000 0.006843 0.009775 
0.000000 0.000000 0.004888 0.007820 0.006843 1.000000 0.000000 0.000000 
0.002933 0.000000 0.001955 0.003910 0.002933 1.000000 0.005865 0.003910 
0.008798 0.000000 0.000978 0.008798 0.000000 1.000000 0.000000 0.005865 
0.000000 0.005865 0.000000 0.003910 0.000000 1.000000 0.000000 0.000000 
0.000000 0.001955 0.008798 0.000000 0.000000 1.000000 0.010753 0.000000 
0.000978 0.007820 0.003910 0.000000 0.000978 1.000000 0.005865 0.000000 
0.003910 0.006843 0.000000 0.005865 0.003910 1.000000 0.010753 0.006843 
0.003910 0.000000 0.000000 0.005865 0.000000 1.000000 0.007820 0.000000 
0.008798 0.004888 0.000000 0.000000 0.000000 0.801564 0.000000 0.000000 
0.000978 0.000000 0.010753 0.000000 0.000000 0.511241 0.000000 0.000000 
0.000000 0.000000 0.000000 0.005865 0.004888 0.398827 0.000000 0.002933 
0.000000 0.000000 0.000000 0.002933 0.005865 0.333333 0.000000 0.006843 
0.005865 0.000000 0.000000 0.001955 0.000000 0.212121 0.000000 0.000000 
0.000000 0.005865 0.007820 0.000000 0.000000 0.105572 0.000000 0.000000 
0.001955 0.000000 0.000000 0.000000 0.000000 0.002933 0.000000 0.006843 
0.000000 0.002933 0.000000 0.000000 0.000978 0.004888 0.000000 0.000978 
0.002933 0.000000 0.006843 0.000000 0.004888 0.003910 0.004888 0.000000 
0.000978 0.007820 0.005865 0.000000 0.001955 0.000000 0.000000 0.006843 
0.000000 0.006843 0.000000 0.005865 0.006843 0.000000 0.002933 0.002933 
0.003910 0.000000 0.006843 0.000000 0.003910 0.005865 0.006843 0.000000 
0.005865 0.005865 0.000000 0.000000 0.000000 0.000000 0.000000 0.005865 
0.007820 0.000000 0.000000 0.000000 0.005865 0.006843 0.000978 0.001955 
0.001955 0.010753 0.004888 0.000000 0.008798 0.001955 0.000000 0.003910 
0.000000 0.000000 0.000978 0.006843 0.000000 0.006843 0.000000 0.000000 
0.005865 0.006843 0.000000 0.000000 0.010753 0.004888 0.202346 0.003910 
0.000000 0.000000 0.000000 0.000000 0.000000 0.000000 0.435973 0.004888 
0.000000 0.000000 0.000000 0.000978 0.006843 0.000000 0.603128 0.000000 
0.000000 0.000000 0.004888 0.000000 0.009775 0.000000 0.653959 0.003910 
0.000000 0.009775 0.001955 0.005865 0.000000 0.003910 0.828934 0.000978 
0.000000 0.000000 0.005865 0.006843 0.000000 0.002933 1.000000 0.000000 
0.003910 0.000000 0.005865 0.006843 0.000000 0.000000 1.000000 0.000978 
0.000978 0.004888 0.003910 0.004888 0.004888 0.004888 1.000000 0.000000 
0.000978 0.000000 0.000000 0.000000 0.000000 0.002933 1.000000 0.017595 
0.001955 0.000000 0.005865 0.000000 0.000000 0.000000 1.000000 0.156403 
0.000000 0.006843 0.003910 0.004888 0.000000 0.007820 1.000000 0.222874 
0.000000 0.003910 0.000000 0.000000 0.000000 0.000000 1.000000 0.242424 
0.004888 0.007820 0.005865 0.000000 0.000978 0.000000 1.000000 0.334311 
0.000000 0.005865 0.002933 0.000000 0.006843 0.001955 1.000000 0.521017 
0.000978 0.005865 0.004888 0.003910 0.000978 0.005865 1.000000 0.793744 
0.009775 0.005865 0.001955 0.006843 0.005865 0.000000 1.000000 0.932551 
0.000000 0.000000 0.000000 0.000978 0.000000 0.000000 1.000000 1.000000 
0.000000 0.000000 0.000000 0.000000 0.000000 0.006843 1.000000 1.000000 
0.000000 0.000000 0.004888 0.005865 0.001955 0.000000 1.000000 1.000000 
0.000000 0.000000 0.000000 0.005865 0.000978 0.000000 1.000000 1.000000 
0.000000 0.006843 0.000000 0.000000 0.005865 0.006843 1.000000 1.000000 
0.000000 0.004888 0.004888 0.003910 0.000000 0.009775 1.000000 1.000000 
0.000000 0.000000 0.000000 0.002933 0.005865 0.003910 1.000000 1.000000 
0.000000 0.000000 0.008798 0.000000 0.000000 0.000000 1.000000 1.000000 
0.006843 0.003910 0.000000 0.001955 0.000000 0.009775 1.000000 1.000000 
0.000978 0.000000 0.000000 0.005865 0.000000 0.000000 1.000000 1.000000 
0.000000 0.000000 0.005865 0.004888 0.000000 0.003910 1.000000 1.000000 
0.000000 0.003910 0.000000 0.006843 0.006843 0.000000 1.000000 1.000000 
0.004888 0.000000 0.001955 0.000000 0.000000 0.001955 1.000000 1.000000 
0.007820 0.006843 0.001955 0.006843 0.000000 0.005865 0.907136 1.000000 
0.000000 0.003910 0.003910 0.006843 0.005865 0.003910 0.668622 1.000000 
0.000000 0.004888 0.002933 0.003910 0.005865 0.000000 0.406647 1.000000 
0.005865 0.000000 0.003910 0.000978 0.003910 0.005865 0.320626 1.000000 
0.009775 0.000000 0.000000 0.008798 0.009775 0.005865 0.252199 1.000000 
0.000000 0.000000 0.006843 0.000000 0.012708 0.005865 0.149560 1.000000 
0.002933 0.009775 0.000978 0.002933 0.005865 0.003910 0.006843 1.000000 
0.000000 0.006843 0.006843 0.000000 0.000978 0.000978 0.003910 1.000000 
0.000000 0.000000 0.006843 0.000000 0.008798 0.000000 0.004888 1.000000 
0.000000 0.000000 0.000000 0.006843 0.006843 0.009775 0.004888 1.000000 
0.005865 0.003910 0.000000 0.004888 0.006843 0.006843 0.000000 1.000000 
0.000000 0.000000 0.003910 0.000978 0.000000 0.000000 0.005865 1.000000 
0.004888 0.001955 0.000000 0.001955 0.006843 0.000000 0.004888 1.000000 
0.005865 0.000000 0.001955 0.000000 0.006843 0.004888 0.003910 1.000000 
0.000000 0.001955 0.002933 0.000000 0.000000 0.004888 0.000000 1.000000 
0.006843 0.004888 0.000000 0.003910 0.007820 0.000000 0.001955 1.000000 
0.000000 0.000000 0.000000 0.000000 0.000000 0.000000 0.006843 0.810362 
0.000000 0.009775 0.005865 0.005865 0.005865 0.000000 0.000000 0.687195 
0.000000 0.000978 0.000978 0.000000 0.003910 0.005865 0.004888 0.453568 
0.004888 0.000978 0.000000 0.007820 0.000000 0.000978 0.005865 0.228739 
0.000000 0.000000 0.004888 0.000000 0.000000 0.000000 0.010753 0.124145 
0.000000 0.000000 0.000978 0.000000 0.000000 0.008798 0.000000 0.048876 
0.000000 0.006843 0.004888 0.000000 0.005865 0.006843 0.000000 0.000978 
0.006843 0.003910 0.002933 0.005865 0.006843 0.006843 0.000000 0.005865 
0.000000 0.000000 0.000000 0.005865 0.006843 0.000000 0.010753 0.000000 
0.000000 0.000000 0.000000 0.000000 0.000000 0.000978 0.000000 0.000000 
0.000000 0.000000 0.000000 0.000978 0.005865 0.003910 0.000000 0.009775 
0.004888 0.000000 0.000000 0.006843 0.000000 0.000000 0.003910 0.004888 
0.005865 0.000000 0.000978 0.000000 0.004888 0.009775 0.002933 0.006843 
0.008798 0.000000 0.000000 0.000000 0.008798 0.000000 0.008798 0.005865 
0.043988 0.000000 0.005865 0.000000 0.000000 0.008798 0.000000 0.006843 
0.130987 0.006843 0.000000 0.003910 0.003910 0.006843 0.006843 0.003910 
0.229717 0.003910 0.003910 0.004888 0.000000 0.004888 0.006843 0.004888 
0.240469 0.000000 0.000000 0.000000 0.011730 0.000000 0.000000 0.000978 
0.396872 0.006843 0.000000 0.000000 0.006843 0.008798 0.000000 0.000000 
0.584555 0.000978 0.001955 0.006843 0.000000 0.001955 0.000000 0.000000 
0.839687 0.002933 0.005865 0.003910 0.002933 0.005865 0.004888 0.003910 
0.948192 0.006843 0.006843 0.002933 0.004888 0.000000 0.000000 0.000000 
1.000000 0.006843 0.000000 0.005865 0.000000 0.000978 0.006843 0.000000 
1.000000 0.000000 0.000000 0.003910 0.000000 0.000000 0.000000 0.000000 
1.000000 0.000000 0.000000 0.003910 0.000000 0.000000 0.000000 0.000000 
1.000000 0.000000 0.000000 0.000000 0.006843 0.003910 0.002933 0.004888 
1.000000 0.000000 0.006843 0.000000 0.006843 0.005865 0.000000 0.004888 
1.000000 0.000978 0.004888 0.000000 0.000000 0.006843 0.004888 0.007820 
1.000000 0.098729 0.005865 0.000000 0.002933 0.000000 0.004888 0.000978 
1.000000 0.069404 0.000000 0.000000 0.000000 0.002933 0.000000 0.004888 
1.000000 0.163245 0.000000 0.001955 0.000000 0.003910 0.001955 0.005865 
1.000000 0.283480 0.000000 0.001955 0.000000 0.009775 0.000000 0.000000 
1.000000 0.536657 0.000000 0.001955 0.007820 0.000000 0.000000 0.000978 
1.000000 0.670577 0.003910 0.000978 0.000000 0.006843 0.000000 0.003910 
1.000000 0.785924 0.007820 0.000000 0.001955 0.000000 0.007820 0.005865 
1.000000 0.928641 0.000000 0.000978 0.003910 0.000000 0.003910 0.000000 
1.000000 1.000000 0.000978 0.006843 0.000000 0.000000 0.002933 0.000000 
1.000000 1.000000 0.000000 0.005865 0.006843 0.000000 0.000000 0.006843 
1.000000 1.000000 0.008798 0.000000 0.000978 0.005865 0.000000 0.008798 
1.000000 1.000000 0.000000 0.000000 0.002933 0.000000 0.006843 0.000000 
1.000000 1.000000 0.000000 0.000000 0.000000 0.007820 0.007820 0.005865 
1.000000 1.000000 0.003910 0.000978 0.000000 0.000978 0.005865 0.000000 
1.000000 1.000000 0.005865 0.000000 0.000000 0.005865 0.000000 0.007820 
1.000000 1.000000 0.007820 0.000000 0.003910 0.001955 0.008798 0.000000 
1.000000 1.000000 0.000000 0.005865 0.010753 0.004888 0.009775 0.007820 
1.000000 1.000000 0.004888 0.000000 0.001955 0.000000 0.001955 0.005865 
1.000000 1.000000 0.045943 0.005865 0.003910 0.000000 0.006843 0.003910 
0.889541 1.000000 0.142717 0.000000 0.000000 0.000000 0.000000 0.006843 
0.590420 1.000000 0.296188 0.000000 0.000000 0.004888 0.006843 0.000000 
0.324536 1.000000 0.601173 0.000000 0.005865 0.004888 0.000000 0.000000 
0.185728 1.000000 0.826979 0.006843 0.005865 0.000978 0.001955 0.000000 
0.047898 1.000000 1.000000 0.005865 0.000000 0.002933 0.000000 0.000000 
0.006843 1.000000 1.000000 0.000000 0.006843 0.000000 0.000000 0.004888 
0.001955 1.000000 1.000000 0.005865 0.000000 0.005865 0.000000 0.000978 
0.005865 1.000000 1.000000 0.000000 0.004888 0.006843 0.000000 0.007820 
0.000000 1.000000 1.000000 0.000000 0.002933 0.004888 0.000000 0.009775 
0.000000 1.000000 1.000000 0.000000 0.000000 0.000000 0.006843 0.006843 
0.000000 1.000000 1.000000 0.001955 0.006843 0.000000 0.000000 0.007820 
0.008798 1.000000 1.000000 0.001955 0.000978 0.009775 0.000000 0.000978 
0.004888 1.000000 1.000000 0.009775 0.008798 0.005865 0.000978 0.009775 
0.009775 1.000000 1.000000 0.107527 0.008798 0.006843 0.000000 0.000978 
0.005865 0.693060 1.000000 0.306940 0.000000 0.002933 0.000000 0.005865 
0.004888 0.417400 1.000000 0.502444 0.000000 0.002933 0.002933 0.005865 
0.000000 0.250244 1.000000 0.604106 0.000000 0.000000 0.000000 0.000000 
0.006843 0.145650 1.000000 0.718475 0.000000 0.001955 0.007820 0.004888 
0.000000 0.008798 1.000000 0.803519 0.000000 0.006843 0.004888 0.008798 
0.005865 0.000000 1.000000 0.959922 0.005865 0.000000 0.001955 0.000000 
0.000000 0.003910 1.000000 1.000000 0.004888 0.000000 0.005865 0.000978 
TURN 2
0.000000 0.003910 1.000000 1.000000 0.003910 0.002933 0.003910 0.003910 
0.005865 0.000000 1.000000 1.000000 0.007820 0.004888 0.000978 0.008798 
0.001955 0.006843 1.000000 1.000000 0.002933 0.008798 0.003910 0.000000 
0.000000 0.008798 1.000000 1.000000 0.005865 0.001955 0.001955 0.002933 
0.000000 0.009775 1.000000 1.000000 0.000000 0.000000 0.005865 0.000000 
0.000000 0.000000 1.000000 1.000000 0.098729 0.001955 0.008798 0.000000 
0.000000 0.000000 0.940371 1.000000 0.254154 0.000000 0.000000 0.000000 
0.000000 0.010753 0.794721 1.000000 0.311828 0.001955 0.000000 0.000000 
0.000000 0.005865 0.608016 1.000000 0.461388 0.000000 0.003910 0.003910 
0.000000 0.000000 0.463343 1.000000 0.738025 0.005865 0.007820 0.005865 
0.000000 0.004888 0.275660 1.000000 0.974585 0.000000 0.000000 0.000000 
0.006843 0.001955 0.145650 1.000000 1.000000 0.000000 0.009775 0.000000 
0.005865 0.000000 0.071359 1.000000 1.000000 0.004888 0.003910 0.000000 
0.004888 0.000978 0.029326 1.000000 1.000000 0.000000 0.003910 0.005865 
0.008798 0.000000 0.000000 1.000000 1.000000 0.000000 0.000000 0.002933 
0.004888 0.000000 0.000000 1.000000 1.000000 0.006843 0.010753 0.000000 
0.000000 0.004888 0.000000 1.000000 1.000000 0.009775 0.004888 0.003910 
0.000000 0.000000 0.000000 1.000000 1.000000 0.077224 0.000000 0.000000 
0.003910 0.000000 0.000978 0.788856 1.000000 0.198436 0.000978 0.006843 
0.011730 0.005865 0.000000 0.608993 1.000000 0.289345 0.000000 0.000000 
0.000000 0.003910 0.000000 0.463343 1.000000 0.425220 0.000000 0.000000 
0.010753 0.008798 0.007820 0.301075 1.000000 0.686217 0.004888 0.000000 
0.000000 0.000000 0.000000 0.132942 1.000000 1.000000 0.003910 0.000000 
0.002933 0.000000 0.000000 0.000000 1.000000 1.000000 0.000000 0.003910 
0.000000 0.003910 0.005865 0.006843 1.000000 1.000000 0.011730 0.000000 
0.002933 0.000000 0.005865 0.005865 1.000000 1.000000 0.000000 0.003910 
0.005865 0.000000 0.000000 0.001955 1.000000 1.000000 0.008798 0.006843 
0.001955 0.005865 0.006843 0.006843 1.000000 1.000000 0.000000 0.000000 
0.008798 0.006843 0.006843 0.005865 1.000000 1.000000 0.004888 0.000978 
0.001955 0.007820 0.000978 0.000000 1.000000 1.000000 0.008798 0.006843 
0.000978 0.000000 0.000000 0.004888 1.000000 1.000000 0.000000 0.000000 
0.000000 0.000000 0.000000 0.005865 1.000000 1.000000 0.000000 0.000000 
0.000000 0.000978 0.000000 0.000000 1.000000 1.000000 0.000000 0.000000 
0.005865 0.000000 0.000000 0.000000 1.000000 1.000000 0.000000 0.002933 
0.012708 0.006843 0.007820 0.000000 0.921799 1.000000 0.003910 0.000000 
0.000000 0.006843 0.001955 0.000000 0.645161 1.000000 0.000000 0.000000 
0.005865 0.005865 0.000000 0.000000 0.448680 1.000000 0.003910 0.002933 
0.004888 0.000000 0.006843 0.000000 0.297165 1.000000 0.000000 0.007820 
0.006843 0.006843 0.005865 0.003910 0.177908 1.000000 0.004888 0.004888 
0.005865 0.000000 0.002933 0.000000 0.000000 1.000000 0.007820 0.000000 
0.005865 0.003910 0.000000 0.000978 0.000000 1.000000 0.000000 0.008798 
0.002933 0.008798 0.000000 0.003910 0.000000 1.000000 0.005865 0.005865 
0.006843 0.005865 0.007820 0.005865 0.000000 1.000000 0.000000 0.000000 
0.000000 0.000000 0.005865 0.006843 0.000000 1.000000 0.000000 0.000000 
0.000000 0.006843 0.006843 0.000000 0.000000 1.000000 0.000000 0.000000 
0.002933 0.004888 0.000000 0.000000 0.000000 1.000000 0.005865 0.000000 
0.000000 0.008798 0.000000 0.000000 0.001955 1.000000 0.006843 0.000000 
0.000000 0.008798 0.008798 0.000978 0.000000 1.000000 0.002933 0.000000 
0.003910 0.008798 0.000000 0.000000 0.001955 1.000000 0.000000 0.003910 
0.000000 0.000000 0.000000 0.000000 0.001955 1.000000 0.003910 0.005865 
0.000000 0.000000 0.000000 0.000000 0.000000 0.957967 0.005865 0.000000 
0.000000 0.006843 0.007820 0.000000 0.001955 0.661779 0.000000 0.003910 
0.000000 0.010753 0.000000 0.000978 0.000000 0.507331 0.000000 0.000000 
0.000000 0.000000 0.000000 0.000000 0.002933 0.327468 0.006843 0.003910 
0.005865 0.005865 0.000000 0.000000 0.005865 0.264907 0.002933 0.009775 
0.000000 0.000000 0.002933 0.009775 0.007820 0.229717 0.000978 0.001955 
0.000000 0.000978 0.000000 0.008798 0.006843 0.106549 0.000000 0.000000 
0.000000 0.001955 0.006843 0.000000 0.003910 0.000000 0.000000 0.000000 
0.008798 0.003910 0.000000 0.005865 0.000000 0.010753 0.000000 0.001955 
0.007820 0.000000 0.004888 0.005865 0.000000 0.000000 0.009775 0.005865 
0.000000 0.009775 0.000000 0.000000 0.000000 0.000000 0.005865 0.000000 
0.000978 0.000000 0.000000 0.000000 0.006843 0.001955 0.000000 0.007820 
0.003910 0.000000 0.003910 0.000000 0.000000 0.000978 0.000000 0.000000 
0.000000 0.001955 0.000000 0.000000 0.006843 0.000000 0.004888 0.000000 
0.006843 0.000000 0.000000 0.000000 0.004888 0.000978 0.001955 0.000000 
0.000000 0.007820 0.000000 0.000000 0.005865 0.000000 0.006843 0.000000 
0.006843 0.001955 0.000000 0.000000 0.004888 0.000000 0.000000 0.010753 
0.000000 0.000000 0.007820 0.004888 0.002933 0.000000 0.045943 0.000000 
0.000000 0.000000 0.000000 0.000000 0.003910 0.001955 0.252199 0.000000 
0.001955 0.006843 0.000000 0.000000 0.007820 0.000000 0.392962 0.004888 
0.006843 0.000000 0.004888 0.000000 0.009775 0.000000 0.469208 0.000000 
0.008798 0.000000 0.000000 0.006843 0.000000 0.006843 0.601173 0.000000 
0.005865 0.000978 0.000000 0.000978 0.007820 0.000000 0.840665 0.005865 
0.004888 0.000000 0.000000 0.009775 0.006843 0.005865 1.000000 0.000000 
0.007820 0.000000 0.002933 0.005865 0.005865 0.000000 1.000000 0.000978 
0.006843 0.005865 0.006843 0.003910 0.006843 0.000000 1.000000 0.004888 
0.000978 0.008798 0.000000 0.000000 0.000000 0.000000 1.000000 0.093842 
0.004888 0.009775 0.000000 0.000000 0.000000 0.009775 1.000000 0.223851 
0.000000 0.006843 0.000000 0.000000 0.000000 0.000000 1.000000 0.218964 
0.007820 0.006843 0.000000 0.000000 0.006843 0.000000 1.000000 0.306940 
0.000000 0.004888 0.000000 0.005865 0.004888 0.000000 1.000000 0.426197 
0.000000 0.003910 0.000000 0.006843 0.006843 0.006843 1.000000 0.708700 
0.000000 0.000000 0.005865 0.003910 0.000000 0.004888 1.000000 0.802542 
0.000000 0.001955 0.000000 0.004888 0.000978 0.000000 1.000000 0.893451 
0.000978 0.009775 0.004888 0.003910 0.000978 0.005865 1.000000 1.000000 
0.006843 0.000000 0.000000 0.004888 0.006843 0.000000 1.000000 1.000000 
0.004888 0.004888 0.000978 0.008798 0.003910 0.003910 1.000000 1.000000 
0.000000 0.000000 0.003910 0.000978 0.000978 0.005865 1.000000 1.000000 
0.000000 0.000000 0.000000 0.005865 0.000000 0.005865 1.000000 1.000000 
0.006843 0.002933 0.000000 0.005865 0.005865 0.000000 1.000000 1.000000 
0.000000 0.001955 0.010753 0.000000 0.003910 0.004888 1.000000 1.000000 
0.000000 0.000978 0.000000 0.004888 0.004888 0.006843 1.000000 1.000000 
0.000000 0.001955 0.000000 0.000000 0.000978 0.005865 1.000000 1.000000 
0.000000 0.000000 0.000000 0.000000 0.000000 0.006843 1.000000 1.000000 
0.006843 0.000000 0.000000 0.000000 0.000000 0.000000 1.000000 1.000000 
0.000000 0.003910 0.000000 0.000978 0.000000 0.002933 0.885630 1.000000 
0.006843 0.006843 0.000000 0.000000 0.000000 0.000000 0.677419 1.000000 
0.006843 0.000000 0.000000 0.004888 0.006843 0.006843 0.469208 1.000000 
0.000000 0.000000 0.000000 0.006843 0.003910 0.007820 0.339198 1.000000 
0.000000 0.004888 0.000000 0.006843 0.000000 0.000000 0.275660 1.000000 
0.000000 0.004888 0.000000 0.002933 0.010753 0.000000 0.184751 1.000000 
0.006843 0.000000 0.001955 0.000000 0.005865 0.004888 0.035191 1.000000 
0.000978 0.000978 0.003910 0.004888 0.005865 0.001955 0.007820 1.000000 
0.007820 0.000000 0.002933 0.011730 0.006843 0.005865 0.003910 1.000000 
0.007820 0.004888 0.001955 0.000000 0.000000 0.001955 0.000000 1.000000 
0.005865 0.000000 0.000000 0.004888 0.000000 0.005865 0.000000 1.000000 
0.000000 0.005865 0.004888 0.000000 0.005865 0.000000 0.000000 1.000000 
0.001955 0.000000 0.000000 0.006843 0.000000 0.000000 0.003910 1.000000 
0.007820 0.006843 0.008798 0.005865 0.001955 0.000000 0.004888 1.000000 
0.000000 0.003910 0.001955 0.006843 0.005865 0.002933 0.007820 1.000000 
0.000000 0.006843 0.008798 0.000000 0.000000 0.001955 0.000978 1.000000 
0.000000 0.000000 0.000000 0.000000 0.000000 0.004888 0.000000 0.969697 
0.000000 0.006843 0.005865 0.000000 0.000978 0.006843 0.000000 0.738025 
0.006843 0.000000 0.000000 0.000000 0.000000 0.000978 0.000000 0.484848 
0.000978 0.007820 0.000000 0.002933 0.000000 0.004888 0.000000 0.369501 
0.000000 0.000978 0.000000 0.000000 0.000000 0.000000 0.000000 0.163245 
0.003910 0.003910 0.004888 0.006843 0.000978 0.004888 0.004888 0.077224 
0.000000 0.000000 0.001955 0.005865 0.000000 0.000000 0.000000 0.010753 
0.000000 0.000000 0.000000 0.001955 0.005865 0.004888 0.000000 0.000000 
0.004888 0.006843 0.000000 0.000978 0.000000 0.000000 0.006843 0.000000 
0.006843 0.001955 0.004888 0.006843 0.001955 0.000978 0.006843 0.000000 
0.000000 0.004888 0.000000 0.006843 0.000000 0.000000 0.011730 0.000000 
0.006843 0.000978 0.000000 0.005865 0.000000 0.000000 0.001955 0.004888 
0.000000 0.000000 0.006843 0.004888 0.000000 0.003910 0.005865 0.006843 
0.003910 0.000000 0.006843 0.000000 0.000000 0.000000 0.000000 0.006843 
0.000978 0.006843 0.000000 0.000000 0.005865 0.005865 0.000000 0.000000 
0.004888 0.000000 0.000000 0.000000 0.004888 0.000000 0.000978 0.006843 
0.020528 0.000000 0.001955 0.000000 0.000000 0.007820 0.000000 0.004888 
0.023460 0.000000 0.000000 0.008798 0.005865 0.000000 0.003910 0.000000 
0.169110 0.003910 0.002933 0.003910 0.000978 0.006843 0.004888 0.000000 
0.332356 0.000000 0.000000 0.010753 0.000000 0.000000 0.004888 0.000000 
0.521017 0.000000 0.000000 0.000000 0.007820 0.000000 0.003910 0.000000 
0.648094 0.008798 0.000000 0.006843 0.001955 0.006843 0.006843 0.000000 
0.748778 0.000978 0.008798 0.005865 0.006843 0.000000 0.008798 0.000000 
0.977517 0.006843 0.000000 0.000000 0.010753 0.005865 0.000000 0.006843 
1.000000 0.006843 0.000000 0.000000 0.000000 0.000000 0.000000 0.000000 
1.000000 0.000000 0.000000 0.005865 0.000000 0.005865 0.000000 0.006843 
1.000000 0.000000 0.000000 0.007820 0.004888 0.000000 0.000000 0.005865 
1.000000 0.000000 0.000000 0.000000 0.005865 0.000000 0.000000 0.000000 
1.000000 0.000000 0.003910 0.005865 0.004888 0.001955 0.006843 0.006843 
1.000000 0.016618 0.006843 0.000000 0.000000 0.000000 0.000978 0.000000 
1.000000 0.000978 0.000000 0.005865 0.000000 0.000978 0.000000 0.000000 
1.000000 0.008798 0.000000 0.000000 0.005865 0.005865 0.006843 0.003910 
1.000000 0.128055 0.005865 0.006843 0.001955 0.010753 0.005865 0.003910 
1.000000 0.293255 0.000000 0.000000 0.008798 0.000000 0.000000 0.000978 
1.000000 0.388074 0.000978 0.005865 0.000000 0.003910 0.000978 0.005865 
1.000000 0.554252 0.006843 0.000000 0.000000 0.002933 0.000000 0.004888 
1.000000 0.741935 0.000000 0.000000 0.000000 0.003910 0.001955 0.000000 
1.000000 1.000000 0.000000 0.000000 0.001955 0.001955 0.000000 0.000000 
1.000000 1.000000 0.000000 0.004888 0.000000 0.000000 0.006843 0.003910 
1.000000 1.000000 0.012708 0.000000 0.003910 0.002933 0.000000 0.005865 
1.000000 1.000000 0.000000 0.005865 0.000000 0.001955 0.000000 0.000000 
1.000000 1.000000 0.000000 0.000000 0.000000 0.000000 0.000000 0.000000 
1.000000 1.000000 0.000000 0.000000 0.000978 0.004888 0.000000 0.000000 
1.000000 1.000000 0.000000 0.006843 0.000000 0.002933 0.000000 0.000000 
1.000000 1.000000 0.003910 0.006843 0.004888 0.000000 0.004888 0.003910 
1.000000 1.000000 0.000000 0.000000 0.000000 0.006843 0.000978 0.000000 
1.000000 1.000000 0.007820 0.000000 0.000000 0.002933 0.005865 0.000000 
0.958944 1.000000 0.005865 0.000000 0.002933 0.005865 0.000000 0.000000 
0.728250 1.000000 0.000000 0.000000 0.000000 0.001955 0.003910 0.002933 
0.416422 1.000000 0.234604 0.000000 0.000000 0.000978 0.000000 0.004888 
0.198436 1.000000 0.389052 0.005865 0.005865 0.000000 0.000000 0.008798 
0.068426 1.000000 0.451613 0.000000 0.000000 0.000000 0.000000 0.003910 
0.008798 1.000000 0.543500 0.005865 0.000000 0.006843 0.000000 0.000000 
0.000000 1.000000 0.840665 0.000000 0.000000 0.002933 0.000000 0.000000 
0.002933 1.000000 1.000000 0.000000 0.000000 0.008798 0.000000 0.006843 
0.001955 1.000000 1.000000 0.000000 0.003910 0.000000 0.000000 0.003910 
0.000000 1.000000 1.000000 0.001955 0.000978 0.000000 0.004888 0.007820 
0.006843 1.000000 1.000000 0.002933 0.000000 0.006843 0.005865 0.000000 
0.001955 1.000000 1.000000 0.000000 0.005865 0.000000 0.000000 0.000000 
0.000000 1.000000 1.000000 0.003910 0.000000 0.005865 0.009775 0.004888 
0.000000 1.000000 1.000000 0.000000 0.000978 0.004888 0.006843 0.000978 
0.000000 0.689150 1.000000 0.083089 0.000000 0.001955 0.004888 0.000000 
0.000000 0.434018 1.000000 0.195503 0.000000 0.005865 0.000000 0.004888 
0.006843 0.289345 1.000000 0.278592 0.000000 0.000000 0.000000 0.004888 
0.000000 0.149560 1.000000 0.365591 0.000000 0.000000 0.003910 0.005865 
0.000000 0.000000 1.000000 0.559140 0.007820 0.000000 0.004888 0.000000 
0.003910 0.000000 1.000000 0.688172 0.000978 0.000000 0.000000 0.004888 
0.000000 0.000000 1.000000 0.824047 0.000000 0.009775 0.004888 0.000000 
0.000978 0.001955 1.000000 0.968719 0.000000 0.000978 0.005865 0.000000 
TURN 3
0.000000 0.003910 1.000000 0.888563 0.003910 0.002933 0.000000 0.003910 
0.000978 0.000000 1.000000 0.906158 0.005865 0.000000 0.000000 0.004888 
0.004888 0.000000 1.000000 0.843597 0.006843 0.004888 0.008798 0.000000 
0.000000 0.006843 1.000000 0.914956 0.006843 0.000000 0.000000 0.005865 
0.000000 0.006843 1.000000 1.000000 0.000000 0.002933 0.001955 0.005865 
0.005865 0.000000 0.729228 1.000000 0.008798 0.000000 0.000000 0.002933 
0.007820 0.000978 0.602151 1.000000 0.068426 0.004888 0.001955 0.000000 
0.000000 0.000000 0.575758 1.000000 0.114370 0.008798 0.000000 0.005865 
0.005865 0.000000 0.458456 1.000000 0.198436 0.003910 0.008798 0.000000 
0.000000 0.000000 0.284457 1.000000 0.432063 0.006843 0.000000 0.005865 
0.000000 0.003910 0.171065 1.000000 0.655914 0.006843 0.000000 0.000000 
0.000000 0.000000 0.119257 1.000000 0.761486 0.000000 0.000000 0.000978 
0.000000 0.000000 0.043011 1.000000 1.000000 0.000000 0.005865 0.000000 
0.001955 0.004888 0.003910 1.000000 1.000000 0.000000 0.010753 0.004888 
0.006843 0.006843 0.002933 1.000000 1.000000 0.004888 0.000000 0.000978 
0.000000 0.005865 0.005865 0.993157 1.000000 0.000000 0.000000 0.000000 
0.007820 0.000000 0.009775 0.740958 1.000000 0.003910 0.006843 0.007820 
0.006843 0.005865 0.005865 0.653959 1.000000 0.003910 0.001955 0.002933 
0.000000 0.001955 0.000000 0.594330 1.000000 0.011730 0.000000 0.006843 
0.000000 0.001955 0.000000 0.413490 1.000000 0.000000 0.000000 0.001955 
0.006843 0.000000 0.007820 0.287390 1.000000 0.190616 0.005865 0.000000 
0.005865 0.000000 0.005865 0.117302 1.000000 0.419355 0.000000 0.006843 
0.000000 0.000000 0.008798 0.005865 1.000000 0.609971 0.000000 0.000000 
0.000000 0.000000 0.000000 0.006843 1.000000 0.671554 0.005865 0.000000 
0.005865 0.005865 0.003910 0.000000 1.000000 0.875855 0.009775 0.000000 
0.000000 0.000000 0.008798 0.006843 1.000000 1.000000 0.000000 0.009775 
0.002933 0.000000 0.006843 0.004888 1.000000 1.000000 0.004888 0.000000 
0.004888 0.002933 0.005865 0.006843 1.000000 1.000000 0.003910 0.005865 
0.000000 0.002933 0.004888 0.004888 1.000000 1.000000 0.003910 0.005865 
0.000000 0.000000 0.000000 0.005865 1.000000 1.000000 0.005865 0.000000 
0.006843 0.005865 0.003910 0.000978 1.000000 1.000000 0.001955 0.007820 
0.005865 0.000000 0.007820 0.000000 1.000000 1.000000 0.009775 0.000000 
0.000000 0.000000 0.002933 0.006843 1.000000 1.000000 0.000000 0.007820 
0.000000 0.000000 0.008798 0.009775 0.770283 1.000000 0.000000 0.003910 
0.004888 0.005865 0.000000 0.005865 0.562072 1.000000 0.002933 0.000000 
0.005865 0.000000 0.000000 0.000000 0.418377 1.000000 0.004888 0.009775 
0.000000 0.000000 0.000000 0.010753 0.357771 1.000000 0.000000 0.000000 
0.001955 0.005865 0.000978 0.008798 0.181818 1.000000 0.002933 0.000000 
0.000000 0.002933 0.001955 0.006843 0.006843 1.000000 0.000000 0.000000 
0.000000 0.003910 0.000000 0.000000 0.000000 1.000000 0.000000 0.004888 
0.001955 0.000000 0.005865 0.006843 0.000000 1.000000 0.000000 0.004888 
0.000000 0.007820 0.000000 0.005865 0.000000 1.000000 0.005865 0.000000 
0.000000 0.008798 0.005865 0.000000 0.000000 1.000000 0.004888 0.000000 
0.005865 0.006843 0.003910 0.000000 0.006843 1.000000 0.000000 0.000000 
0.000000 0.005865 0.002933 0.006843 0.000000 1.000000 0.005865 0.000000 
0.000978 0.010753 0.005865 0.007820 0.004888 1.000000 0.006843 0.000000 
0.009775 0.000000 0.006843 0.000978 0.005865 1.000000 0.003910 0.000000 
0.000000 0.000000 0.000000 0.000000 0.001955 1.000000 0.010753 0.005865 
0.002933 0.000978 0.008798 0.003910 0.000000 1.000000 0.000000 0.000000 
0.000000 0.006843 0.000000 0.000000 0.000000 0.875855 0.002933 0.007820 
0.000000 0.002933 0.000000 0.005865 0.003910 0.668622 0.001955 0.000000 
0.000000 0.000000 0.007820 0.006843 0.000000 0.510264 0.002933 0.011730 
0.005865 0.000000 0.000000 0.003910 0.005865 0.331378 0.000978 0.000978 
0.000000 0.003910 0.000000 0.000000 0.000000 0.280547 0.000000 0.000000 
0.006843 0.000000 0.001955 0.000000 0.000000 0.250244 0.001955 0.000000 
0.000000 0.008798 0.000000 0.000000 0.000000 0.151515 0.003910 0.001955 
0.000000 0.000000 0.000000 0.000000 0.006843 0.001955 0.004888 0.007820 
0.006843 0.001955 0.011730 0.007820 0.000000 0.005865 0.000000 0.009775 
0.000000 0.000000 0.000000 0.000000 0.000000 0.000000 0.007820 0.000000 
0.000000 0.000000 0.000000 0.001955 0.000000 0.006843 0.000000 0.010753 
0.006843 0.000000 0.000000 0.000978 0.000000 0.004888 0.000000 0.000000 
0.000000 0.000000 0.005865 0.000978 0.000978 0.000000 0.003910 0.002933 
0.009775 0.000000 0.000000 0.000978 0.006843 0.005865 0.000000 0.000978 
0.007820 0.007820 0.003910 0.000000 0.002933 0.000000 0.000000 0.000000 
0.005865 0.006843 0.000000 0.000000 0.005865 0.005865 0.000000 0.003910 
0.004888 0.003910 0.001955 0.009775 0.005865 0.000000 0.000000 0.004888 
0.000000 0.000000 0.005865 0.004888 0.000978 0.006843 0.005865 0.000000 
0.004888 0.000000 0.000000 0.007820 0.006843 0.006843 0.000000 0.006843 
0.001955 0.007820 0.006843 0.000000 0.000000 0.010753 0.080156 0.000000 
0.005865 0.000000 0.000000 0.000000 0.000978 0.004888 0.086022 0.000000 
0.000000 0.000000 0.005865 0.003910 0.001955 0.006843 0.131965 0.005865 
0.005865 0.000000 0.000000 0.008798 0.006843 0.000000 0.280547 0.007820 
0.000000 0.002933 0.000000 0.000000 0.000000 0.000000 0.436950 0.000000 
0.000000 0.000978 0.006843 0.005865 0.000000 0.000978 0.588465 0.000000 
0.000000 0.000000 0.000000 0.000000 0.000000 0.000000 0.739003 0.000000 
0.000978 0.000000 0.001955 0.000000 0.000000 0.001955 0.945259 0.001955 
0.006843 0.000000 0.004888 0.000000 0.000000 0.000000 1.000000 0.076246 
0.000000 0.006843 0.000000 0.000000 0.000000 0.000000 1.000000 0.106549 
0.007820 0.000000 0.000000 0.007820 0.002933 0.007820 1.000000 0.121212 
0.000000 0.000978 0.001955 0.000000 0.001955 0.000000 1.000000 0.148583 
0.002933 0.000000 0.000000 0.000000 0.000000 0.003910 1.000000 0.373412 
0.000000 0.000000 0.000000 0.002933 0.000000 0.000000 1.000000 0.499511 
0.000000 0.000000 0.000000 0.006843 0.004888 0.000000 1.000000 0.565005 
0.003910 0.000000 0.004888 0.000000 0.000000 0.005865 1.000000 0.681329 
0.000000 0.007820 0.000000 0.000000 0.004888 0.000000 1.000000 0.768328 
0.001955 0.006843 0.007820 0.001955 0.000000 0.000000 1.000000 0.989247 
0.003910 0.008798 0.004888 0.005865 0.000000 0.000000 1.000000 1.000000 
0.000000 0.005865 0.000000 0.000978 0.000978 0.006843 1.000000 1.000000 
0.000000 0.004888 0.000000 0.000978 0.005865 0.000000 1.000000 1.000000 
0.000000 0.000000 0.009775 0.005865 0.001955 0.000000 1.000000 1.000000 
0.005865 0.006843 0.000000 0.001955 0.000000 0.006843 1.000000 1.000000 
0.006843 0.002933 0.001955 0.006843 0.006843 0.002933 1.000000 1.000000 
0.000000 0.000000 0.006843 0.000000 0.000000 0.004888 0.973607 1.000000 
0.004888 0.004888 0.008798 0.000000 0.006843 0.000000 0.813294 1.000000 
0.002933 0.000978 0.000000 0.006843 0.000000 0.001955 0.694037 1.000000 
0.005865 0.003910 0.000000 0.004888 0.000000 0.000000 0.664712 1.000000 
0.000978 0.000000 0.006843 0.001955 0.000000 0.000000 0.516129 1.000000 
0.000000 0.000000 0.000000 0.000000 0.000000 0.000000 0.316716 1.000000 
0.000000 0.009775 0.004888 0.000000 0.000000 0.000000 0.148583 1.000000 
0.000000 0.007820 0.000000 0.004888 0.000000 0.000000 0.140762 1.000000 
0.000978 0.000000 0.000000 0.006843 0.000000 0.000000 0.103617 1.000000 
0.000000 0.000978 0.007820 0.004888 0.005865 0.000000 0.000000 1.000000 
0.003910 0.007820 0.000000 0.000000 0.000000 0.000000 0.000000 1.000000 
0.004888 0.003910 0.000000 0.001955 0.000000 0.000000 0.000000 1.000000 
0.000978 0.006843 0.006843 0.000000 0.006843 0.004888 0.005865 1.000000 
0.009775 0.006843 0.000000 0.000000 0.000000 0.000000 0.000000 1.000000 
0.000000 0.000000 0.001955 0.000000 0.005865 0.000000 0.000000 1.000000 
0.006843 0.004888 0.000000 0.003910 0.001955 0.004888 0.000000 1.000000 
0.000000 0.000000 0.000978 0.005865 0.000000 0.002933 0.001955 1.000000 
0.006843 0.003910 0.000000 0.006843 0.003910 0.000000 0.005865 1.000000 
0.002933 0.000000 0.000000 0.000000 0.005865 0.000000 0.006843 0.757576 
0.006843 0.003910 0.002933 0.000978 0.000000 0.000000 0.000000 0.616813 
0.002933 0.003910 0.000000 0.000000 0.004888 0.003910 0.000000 0.492669 
0.000978 0.000000 0.000000 0.000000 0.001955 0.008798 0.000000 0.344086 
0.010753 0.000000 0.000978 0.000978 0.000000 0.000000 0.000000 0.263930 
0.000000 0.006843 0.000000 0.000000 0.000000 0.000000 0.000000 0.099707 
0.000000 0.000000 0.007820 0.005865 0.004888 0.000000 0.004888 0.006843 
0.006843 0.005865 0.000000 0.001955 0.000000 0.011730 0.000000 0.002933 
0.004888 0.000000 0.000978 0.000000 0.000000 0.000000 0.000000 0.002933 
0.000000 0.000000 0.000000 0.006843 0.003910 0.000000 0.002933 0.006843 
0.000000 0.000000 0.003910 0.000000 0.006843 0.000000 0.000000 0.005865 
0.000000 0.007820 0.000000 0.000000 0.001955 0.000000 0.000000 0.000000 
0.003910 0.000000 0.002933 0.000000 0.000000 0.000000 0.001955 0.006843 
0.000978 0.006843 0.000000 0.005865 0.000000 0.000978 0.000000 0.000000 
0.003910 0.001955 0.009775 0.000000 0.000000 0.003910 0.000000 0.007820 
0.000000 0.001955 0.000000 0.000000 0.002933 0.006843 0.004888 0.003910 
0.000000 0.000000 0.000000 0.007820 0.000000 0.006843 0.000000 0.000000 
0.000000 0.000000 0.004888 0.007820 0.000000 0.005865 0.000000 0.000000 
0.038123 0.005865 0.000978 0.000000 0.003910 0.003910 0.006843 0.001955 
0.082111 0.001955 0.004888 0.000000 0.000978 0.005865 0.010753 0.000000 
0.204301 0.009775 0.000000 0.005865 0.003910 0.000000 0.002933 0.006843 
0.355816 0.000000 0.006843 0.000000 0.000000 0.000000 0.000978 0.000000 
0.495601 0.000000 0.005865 0.000978 0.006843 0.003910 0.000000 0.000000 
0.585533 0.000000 0.000000 0.003910 0.003910 0.000000 0.003910 0.002933 
0.730205 0.000000 0.000000 0.000000 0.000000 0.000000 0.007820 0.006843 
0.890518 0.000000 0.004888 0.003910 0.000000 0.005865 0.000000 0.000000 
1.000000 0.000000 0.000000 0.000000 0.006843 0.000000 0.009775 0.000000 
1.000000 0.000978 0.000000 0.000000 0.002933 0.006843 0.000000 0.005865 
1.000000 0.004888 0.000000 0.000000 0.006843 0.000000 0.000000 0.000000 
1.000000 0.000000 0.004888 0.000978 0.011730 0.000000 0.001955 0.013685 
1.000000 0.000000 0.007820 0.000000 0.000000 0.000000 0.000000 0.000000 
1.000000 0.007820 0.000000 0.000000 0.005865 0.000978 0.005865 0.000000 
1.000000 0.000000 0.007820 0.005865 0.000000 0.000000 0.000000 0.000000 
1.000000 0.076246 0.000000 0.000000 0.000000 0.005865 0.003910 0.000000 
1.000000 0.349951 0.000978 0.007820 0.000000 0.000000 0.006843 0.006843 
1.000000 0.367546 0.003910 0.006843 0.000978 0.000000 0.005865 0.003910 
1.000000 0.445748 0.004888 0.004888 0.004888 0.000000 0.000000 0.001955 
1.000000 0.522972 0.000000 0.000000 0.000000 0.000978 0.004888 0.000000 
1.000000 0.680352 0.000978 0.003910 0.000000 0.008798 0.000000 0.009775 
1.000000 0.879765 0.006843 0.000000 0.009775 0.000000 0.000000 0.005865 
1.000000 1.000000 0.005865 0.000000 0.000000 0.004888 0.000000 0.006843 
1.000000 1.000000 0.005865 0.000000 0.000000 0.006843 0.000000 0.000000 
1.000000 1.000000 0.009775 0.005865 0.000000 0.000000 0.000000 0.001955 
1.000000 1.000000 0.000000 0.000000 0.000000 0.000000 0.002933 0.000978 
1.000000 1.000000 0.004888 0.000978 0.006843 0.004888 0.000000 0.000000 
1.000000 1.000000 0.000978 0.005865 0.000000 0.000000 0.002933 0.005865 
0.928641 1.000000 0.000000 0.000000 0.000000 0.010753 0.004888 0.000000 
0.679374 1.000000 0.000978 0.000000 0.006843 0.001955 0.007820 0.001955 
0.500489 1.000000 0.000000 0.000000 0.000000 0.000000 0.005865 0.000000 
0.321603 1.000000 0.006843 0.000000 0.008798 0.004888 0.000000 0.000000 
0.183773 1.000000 0.000000 0.000000 0.000000 0.008798 0.006843 0.000000 
0.000000 1.000000 0.189638 0.000000 0.000000 0.004888 0.005865 0.005865 
0.000000 1.000000 0.316716 0.001955 0.000000 0.000000 0.000978 0.000000 
0.004888 1.000000 0.372434 0.000000 0.001955 0.000000 0.005865 0.005865 
0.000000 1.000000 0.478006 0.000000 0.000000 0.000978 0.009775 0.000000 
0.000978 1.000000 0.780059 0.003910 0.002933 0.010753 0.000000 0.003910 
0.000000 1.000000 0.982405 0.004888 0.001955 0.000000 0.006843 0.000000 
0.000000 1.000000 1.000000 0.000000 0.000000 0.009775 0.006843 0.000000 
0.000000 1.000000 1.000000 0.000000 0.003910 0.000000 0.000000 0.000000 
0.000000 0.972630 1.000000 0.000000 0.000978 0.000000 0.000000 0.000000 
0.006843 0.759531 1.000000 0.002933 0.008798 0.000000 0.000978 0.005865 
0.008798 0.621701 1.000000 0.004888 0.000000 0.006843 0.000000 0.000000 
0.006843 0.465298 1.000000 0.000000 0.000978 0.000000 0.001955 0.000000 
0.000000 0.211144 1.000000 0.069404 0.000000 0.000000 0.004888 0.009775 
0.005865 0.034213 1.000000 0.123167 0.003910 0.000000 0.009775 0.000000 
0.000000 0.023460 1.000000 0.139785 0.000000 0.000000 0.006843 0.000000 
0.000000 0.009775 1.000000 0.189638 0.000000 0.002933 0.010753 0.000000 
0.000000 0.000000 1.000000 0.372434 0.005865 0.005865 0.000000 0.003910 
0.000000 0.002933 1.000000 0.514174 0.000000 0.006843 0.008798 0.006843 
0.006843 0.000000 1.000000 0.662757 0.007820 0.006843 0.000000 0.005865 
TURN 4
0.000000 0.003910 1.000000 0.578690 0.003910 0.003910 0.005865 0.005865 
0.000000 0.000000 0.949169 0.510264 0.008798 0.000000 0.000000 0.000978 
0.000000 0.000000 0.821114 0.521994 0.000000 0.008798 0.000000 0.000000 
0.000000 0.003910 0.847507 0.632454 0.005865 0.003910 0.000000 0.002933 
0.000000 0.000000 0.784946 0.654936 0.000000 0.000000 0.006843 0.000000 
0.000000 0.005865 0.684262 0.722385 0.008798 0.007820 0.000000 0.000000 
0.000000 0.003910 0.482893 0.805474 0.003910 0.000000 0.006843 0.007820 
0.000000 0.003910 0.413490 0.876833 0.007820 0.000000 0.000000 0.002933 
0.000000 0.010753 0.366569 0.954057 0.043988 0.005865 0.001955 0.000000 
0.003910 0.002933 0.235582 0.901271 0.162268 0.001955 0.000000 0.005865 
0.006843 0.000000 0.087977 0.878788 0.368524 0.006843 0.000000 0.006843 
0.000000 0.005865 0.000978 0.895406 0.521994 0.000000 0.005865 0.000000 
0.003910 0.010753 0.006843 0.879765 0.560117 0.000000 0.010753 0.005865 
0.000000 0.007820 0.004888 0.820137 0.672532 0.008798 0.000000 0.003910 
0.006843 0.000000 0.005865 0.684262 0.840665 0.000000 0.006843 0.000000 
0.000000 0.000000 0.000000 0.603128 1.000000 0.000000 0.005865 0.000000 
0.000978 0.006843 0.006843 0.591398 1.000000 0.000000 0.005865 0.003910 
0.000000 0.005865 0.008798 0.450635 1.000000 0.000000 0.000000 0.005865 
0.000000 0.000000 0.005865 0.312805 1.000000 0.000000 0.000000 0.001955 
0.000000 0.000000 0.005865 0.207234 1.000000 0.002933 0.000000 0.006843 
0.008798 0.000000 0.000000 0.165200 1.000000 0.000000 0.003910 0.000000 
0.000000 0.000000 0.007820 0.138807 1.000000 0.015640 0.003910 0.000000 
0.002933 0.006843 0.000000 0.038123 1.000000 0.260997 0.000000 0.000000 
0.000000 0.000000 0.000000 0.000000 1.000000 0.403715 0.005865 0.000000 
0.000000 0.000978 0.000000 0.000000 1.000000 0.512219 0.000000 0.006843 
0.000000 0.000000 0.000000 0.000000 1.000000 0.644184 0.000000 0.000000 
0.006843 0.000000 0.000978 0.000978 1.000000 0.797654 0.000000 0.000000 
0.005865 0.000000 0.000000 0.007820 1.000000 0.960899 0.000000 0.000978 
0.007820 0.000000 0.003910 0.000000 1.000000 1.000000 0.000000 0.011730 
0.000000 0.000000 0.003910 0.007820 1.000000 1.000000 0.000000 0.000000 
0.006843 0.007820 0.000000 0.002933 1.000000 1.000000 0.000978 0.000000 
0.000000 0.000000 0.000000 0.000978 0.992180 1.000000 0.000000 0.011730 
0.000000 0.000000 0.008798 0.004888 0.834800 1.000000 0.005865 0.000000 
0.000000 0.000000 0.003910 0.000000 0.672532 1.000000 0.000000 0.000000 
0.000000 0.000000 0.005865 0.003910 0.473118 1.000000 0.000000 0.000000 
0.000000 0.000000 0.003910 0.000978 0.330401 1.000000 0.000000 0.008798 
0.008798 0.000000 0.004888 0.000000 0.122190 1.000000 0.000000 0.000978 
0.000000 0.000000 0.000000 0.004888 0.081134 1.000000 0.000000 0.000000 
0.003910 0.000000 0.000000 0.000000 0.053763 1.000000 0.010753 0.000000 
0.006843 0.006843 0.003910 0.006843 0.000000 1.000000 0.004888 0.000000 
0.000000 0.002933 0.000000 0.000000 0.000000 1.000000 0.000000 0.000000 
0.008798 0.000000 0.007820 0.000000 0.003910 1.000000 0.000000 0.000000 
0.007820 0.000000 0.005865 0.003910 0.000000 1.000000 0.001955 0.000000 
0.000000 0.005865 0.002933 0.000000 0.004888 1.000000 0.005865 0.000000 
0.000000 0.001955 0.000000 0.000000 0.004888 1.000000 0.000000 0.000000 
0.003910 0.000978 0.001955 0.000000 0.000000 1.000000 0.000000 0.001955 
0.000978 0.000000 0.003910 0.000000 0.000000 1.000000 0.000000 0.005865 
0.005865 0.000000 0.006843 0.000000 0.000000 0.957967 0.005865 0.000000 
0.003910 0.003910 0.000000 0.004888 0.000000 0.764418 0.000000 0.005865 
0.000000 0.005865 0.006843 0.000000 0.000000 0.655914 0.000000 0.004888 
0.000000 0.000000 0.000000 0.000000 0.006843 0.574780 0.000000 0.004888 
0.000000 0.005865 0.000000 0.000000 0.000000 0.480938 0.000000 0.003910 
0.000000 0.009775 0.004888 0.000000 0.000978 0.246334 0.000000 0.000000 
0.002933 0.003910 0.002933 0.001955 0.000000 0.183773 0.000000 0.004888 
0.001955 0.008798 0.000000 0.001955 0.002933 0.167155 0.005865 0.000000 
0.000000 0.009775 0.000978 0.003910 0.000978 0.138807 0.005865 0.000000 
0.006843 0.005865 0.005865 0.000000 0.007820 0.039101 0.005865 0.006843 
0.000000 0.000978 0.008798 0.007820 0.005865 0.000000 0.006843 0.006843 
0.000000 0.008798 0.006843 0.000000 0.000000 0.000000 0.000978 0.000000 
0.010753 0.000000 0.000978 0.000000 0.000000 0.000000 0.000000 0.000000 
0.000000 0.006843 0.000000 0.000000 0.000978 0.000000 0.009775 0.005865 
0.000000 0.008798 0.007820 0.006843 0.000000 0.000978 0.003910 0.000000 
0.008798 0.003910 0.000000 0.000000 0.006843 0.000000 0.000000 0.005865 
0.000000 0.000000 0.005865 0.005865 0.000000 0.000000 0.000000 0.000000 
0.000978 0.000000 0.000000 0.000000 0.000000 0.006843 0.005865 0.004888 
0.000978 0.007820 0.006843 0.010753 0.006843 0.000000 0.000000 0.003910 
0.001955 0.000000 0.000978 0.000000 0.000000 0.003910 0.000000 0.006843 
0.000000 0.000000 0.004888 0.003910 0.000000 0.002933 0.000000 0.006843 
0.006843 0.000000 0.001955 0.006843 0.000000 0.000000 0.009775 0.006843 
0.005865 0.009775 0.006843 0.006843 0.000000 0.005865 0.043988 0.000000 
0.007820 0.004888 0.000000 0.002933 0.000000 0.000000 0.046921 0.001955 
0.000000 0.005865 0.006843 0.000000 0.000000 0.001955 0.069404 0.000000 
0.003910 0.006843 0.003910 0.000000 0.000000 0.000978 0.261975 0.000000 
0.000000 0.003910 0.000000 0.006843 0.005865 0.005865 0.353861 0.002933 
0.003910 0.000978 0.005865 0.001955 0.003910 0.000000 0.440860 0.000000 
0.000000 0.000000 0.000000 0.006843 0.005865 0.000000 0.516129 0.000000 
0.000000 0.004888 0.003910 0.004888 0.000000 0.001955 0.611926 0.000000 
0.003910 0.007820 0.000000 0.009775 0.000000 0.000000 0.843597 0.034213 
0.000000 0.009775 0.006843 0.000000 0.006843 0.000000 1.000000 0.014663 
0.000000 0.004888 0.000000 0.000978 0.000000 0.000000 1.000000 0.039101 
0.002933 0.000000 0.000978 0.006843 0.000000 0.009775 1.000000 0.142717 
0.007820 0.000000 0.000000 0.007820 0.000000 0.003910 1.000000 0.244379 
0.007820 0.000000 0.006843 0.000000 0.000000 0.006843 1.000000 0.317693 
0.002933 0.001955 0.004888 0.000978 0.000000 0.009775 1.000000 0.363636 
0.000000 0.000000 0.000000 0.000000 0.000000 0.000000 1.000000 0.496579 
0.000000 0.005865 0.006843 0.000000 0.001955 0.006843 1.000000 0.669599 
0.000000 0.003910 0.000000 0.006843 0.000000 0.000000 1.000000 0.865103 
0.000000 0.004888 0.000978 0.000000 0.000000 0.000000 1.000000 0.927664 
0.002933 0.000978 0.000000 0.006843 0.000000 0.008798 1.000000 0.966764 
0.004888 0.003910 0.000000 0.000000 0.000000 0.000000 1.000000 1.000000 
0.004888 0.003910 0.006843 0.000000 0.000000 0.004888 0.944282 1.000000 
0.000000 0.010753 0.004888 0.000000 0.006843 0.004888 0.918866 1.000000 
0.000000 0.005865 0.006843 0.005865 0.006843 0.006843 0.705767 1.000000 
0.008798 0.000000 0.009775 0.005865 0.006843 0.000000 0.566960 1.000000 
0.000000 0.000000 0.002933 0.005865 0.004888 0.004888 0.484848 1.000000 
0.000000 0.002933 0.002933 0.000000 0.000000 0.000000 0.389052 1.000000 
0.007820 0.000000 0.000000 0.004888 0.000000 0.000000 0.285435 1.000000 
0.009775 0.006843 0.000000 0.002933 0.000978 0.000000 0.155425 1.000000 
0.010753 0.006843 0.000000 0.000000 0.000000 0.005865 0.082111 1.000000 
0.000000 0.000978 0.010753 0.000000 0.006843 0.001955 0.000000 1.000000 
0.000000 0.006843 0.004888 0.000000 0.000000 0.000000 0.000000 1.000000 
0.006843 0.000000 0.000000 0.008798 0.000000 0.003910 0.003910 1.000000 
0.000000 0.002933 0.000978 0.000000 0.008798 0.000978 0.004888 1.000000 
0.002933 0.006843 0.000000 0.006843 0.005865 0.009775 0.000000 1.000000 
0.006843 0.006843 0.000000 0.007820 0.000000 0.003910 0.003910 1.000000 
0.003910 0.001955 0.006843 0.004888 0.005865 0.000000 0.000000 1.000000 
0.001955 0.000000 0.001955 0.001955 0.000000 0.009775 0.007820 1.000000 
0.000000 0.000000 0.000000 0.006843 0.000000 0.000000 0.000000 1.000000 
0.005865 0.000000 0.003910 0.004888 0.001955 0.000000 0.000978 0.958944 
0.006843 0.000000 0.005865 0.000978 0.010753 0.005865 0.000000 0.788856 
0.000000 0.007820 0.005865 0.003910 0.000978 0.000000 0.000000 0.551320 
0.000000 0.000000 0.007820 0.000000 0.000000 0.004888 0.000000 0.404692 
0.000000 0.000000 0.000000 0.002933 0.003910 0.007820 0.005865 0.290323 
0.000000 0.004888 0.005865 0.004888 0.001955 0.001955 0.006843 0.217986 
0.000000 0.005865 0.000000 0.000000 0.000000 0.000000 0.006843 0.178886 
0.008798 0.004888 0.000000 0.001955 0.006843 0.004888 0.000000 0.042033 
0.006843 0.000000 0.000978 0.000000 0.000000 0.000000 0.000000 0.000000 
0.004888 0.001955 0.007820 0.000000 0.000000 0.006843 0.003910 0.000000 
0.000978 0.007820 0.009775 0.005865 0.000000 0.000000 0.006843 0.000000 
0.000000 0.000000 0.004888 0.000000 0.000978 0.002933 0.004888 0.000000 
0.000000 0.000000 0.006843 0.000000 0.000000 0.000000 0.000000 0.006843 
0.000000 0.001955 0.000000 0.003910 0.004888 0.006843 0.005865 0.001955 
0.000000 0.000000 0.003910 0.000000 0.009775 0.006843 0.006843 0.001955 
0.000978 0.000000 0.000000 0.000000 0.000000 0.000978 0.006843 0.000000 
0.005865 0.000000 0.002933 0.001955 0.000000 0.000000 0.000000 0.002933 
0.000000 0.001955 0.005865 0.000000 0.000000 0.000000 0.000000 0.006843 
0.000000 0.000978 0.005865 0.000000 0.001955 0.000000 0.005865 0.000000 
0.000000 0.000000 0.006843 0.005865 0.000000 0.000000 0.000000 0.004888 
0.000000 0.000000 0.006843 0.000000 0.000000 0.000000 0.006843 0.000000 
0.006843 0.000000 0.001955 0.004888 0.003910 0.000000 0.003910 0.000000 
0.017595 0.000000 0.004888 0.000000 0.000000 0.004888 0.000000 0.003910 
0.205279 0.005865 0.006843 0.000000 0.000000 0.006843 0.000000 0.005865 
0.294233 0.006843 0.000000 0.007820 0.000000 0.000000 0.000000 0.003910 
0.335288 0.000000 0.000000 0.000000 0.006843 0.007820 0.000000 0.009775 
0.391007 0.000000 0.000000 0.005865 0.006843 0.001955 0.000000 0.004888 
0.539589 0.000000 0.000000 0.000000 0.001955 0.000000 0.000000 0.000000 
0.646139 0.000978 0.005865 0.000000 0.000000 0.003910 0.000000 0.000000 
0.850440 0.000000 0.000000 0.000000 0.000000 0.000000 0.002933 0.010753 
0.924731 0.000000 0.008798 0.006843 0.000000 0.000000 0.001955 0.005865 
1.000000 0.000000 0.000000 0.000000 0.000000 0.004888 0.001955 0.000000 
1.000000 0.003910 0.006843 0.000000 0.000000 0.000000 0.000000 0.004888 
1.000000 0.000000 0.004888 0.000000 0.003910 0.000000 0.005865 0.000000 
1.000000 0.000000 0.005865 0.000000 0.003910 0.000000 0.000000 0.005865 
1.000000 0.021505 0.000000 0.004888 0.000000 0.000000 0.001955 0.000000 
1.000000 0.154448 0.003910 0.000000 0.003910 0.006843 0.000000 0.000000 
1.000000 0.245357 0.000000 0.006843 0.000000 0.000000 0.000000 0.000000 
1.000000 0.313783 0.000000 0.001955 0.006843 0.004888 0.005865 0.001955 
1.000000 0.301075 0.000000 0.011730 0.006843 0.000978 0.008798 0.000000 
1.000000 0.551320 0.005865 0.000000 0.000978 0.000000 0.004888 0.002933 
1.000000 0.679374 0.000000 0.000000 0.000000 0.000000 0.000978 0.005865 
1.000000 0.793744 0.000978 0.000000 0.000000 0.003910 0.000000 0.000000 
1.000000 0.829912 0.000000 0.000000 0.004888 0.006843 0.000000 0.000978 
1.000000 0.925709 0.000000 0.004888 0.004888 0.002933 0.000000 0.000000 
1.000000 1.000000 0.005865 0.000000 0.003910 0.001955 0.010753 0.004888 
0.929619 1.000000 0.000000 0.000000 0.000000 0.006843 0.000000 0.000000 
0.766373 1.000000 0.003910 0.000000 0.009775 0.000000 0.006843 0.000000 
0.556207 1.000000 0.007820 0.004888 0.000000 0.007820 0.000000 0.004888 
0.379277 1.000000 0.000000 0.004888 0.000978 0.006843 0.000000 0.003910 
0.244379 1.000000 0.005865 0.004888 0.000000 0.003910 0.003910 0.000000 
0.147605 1.000000 0.000000 0.000000 0.002933 0.000000 0.000000 0.006843 
0.019550 1.000000 0.000000 0.000978 0.000000 0.002933 0.002933 0.000000 
0.006843 1.000000 0.048876 0.000000 0.007820 0.003910 0.003910 0.003910 
0.000000 1.000000 0.165200 0.006843 0.000000 0.000000 0.000978 0.004888 
0.003910 1.000000 0.173998 0.008798 0.000000 0.000000 0.005865 0.000000 
0.000000 1.000000 0.287390 0.000000 0.000000 0.004888 0.000000 0.000978 
0.000000 1.000000 0.398827 0.005865 0.005865 0.002933 0.009775 0.000000 
0.000978 0.974585 0.648094 0.003910 0.000000 0.000000 0.000000 0.000000 
0.000000 0.982405 0.683284 0.005865 0.000000 0.000000 0.000000 0.000000 
0.005865 0.782014 0.767351 0.000000 0.000000 0.000000 0.000000 0.007820 
0.000000 0.589443 0.944282 0.006843 0.001955 0.000000 0.005865 0.005865 
0.007820 0.370479 1.000000 0.000000 0.000000 0.007820 0.000000 0.000000 
0.000000 0.359726 1.000000 0.000000 0.006843 0.000000 0.005865 0.006843 
0.000000 0.251222 1.000000 0.000000 0.008798 0.006843 0.005865 0.000000 
0.005865 0.140762 1.000000 0.007820 0.005865 0.003910 0.000000 0.004888 
0.000000 0.000000 1.000000 0.046921 0.000000 0.000000 0.006843 0.000000 
0.003910 0.001955 1.000000 0.082111 0.009775 0.000000 0.000000 0.001955 
0.007820 0.005865 1.000000 0.083089 0.001955 0.005865 0.000000 0.007820 
0.000000 0.005865 1.000000 0.184751 0.000000 0.007820 0.000000 0.000000 
0.005865 0.000000 1.000000 0.257087 0.000000 0.006843 0.000978 0.006843 
0.000000 0.000000 1.000000 0.387097 0.000000 0.000978 0.012708 0.000000 
TURN 5
0.000000 0.005865 0.540567 0.427175 0.003910 0.000000 0.005865 0.001955 
0.000978 0.007820 0.551320 0.376344 0.005865 0.006843 0.000000 0.000000 
0.000000 0.000000 0.520039 0.308895 0.000000 0.002933 0.008798 0.000000 
0.005865 0.000000 0.435973 0.320626 0.004888 0.000000 0.000000 0.000000 
0.005865 0.006843 0.351906 0.447703 0.000000 0.000000 0.000000 0.002933 
0.000000 0.003910 0.243402 0.503421 0.000000 0.000978 0.000978 0.006843 
0.007820 0.000000 0.242424 0.538612 0.000000 0.000000 0.000000 0.006843 
0.005865 0.000000 0.141740 0.514174 0.000000 0.007820 0.004888 0.000000 
0.000978 0.002933 0.061584 0.474096 0.034213 0.000000 0.000000 0.006843 
0.000000 0.001955 0.000000 0.534702 0.174976 0.000000 0.000978 0.002933 
0.006843 0.005865 0.000000 0.539589 0.211144 0.002933 0.011730 0.005865 
0.001955 0.000000 0.000000 0.504399 0.306940 0.000000 0.000000 0.006843 
0.002933 0.007820 0.000000 0.437928 0.464321 0.000978 0.003910 0.003910 
0.004888 0.000000 0.003910 0.416422 0.700880 0.000000 0.003910 0.000000 
0.007820 0.006843 0.000000 0.367546 0.773216 0.000000 0.000000 0.002933 
0.000000 0.000978 0.000000 0.314761 0.838710 0.004888 0.003910 0.000000 
0.000000 0.000000 0.003910 0.231672 0.914956 0.007820 0.000000 0.003910 
0.000000 0.005865 0.003910 0.119257 1.000000 0.009775 0.000000 0.000000 
0.002933 0.006843 0.000000 0.102639 1.000000 0.000000 0.005865 0.000000 
0.000000 0.000000 0.000000 0.077224 1.000000 0.000000 0.000000 0.000000 
0.002933 0.007820 0.001955 0.000000 1.000000 0.043988 0.000000 0.000000 
0.010753 0.000000 0.008798 0.005865 1.000000 0.190616 0.009775 0.000000 
0.009775 0.000000 0.000000 0.001955 1.000000 0.221896 0.005865 0.000000 
0.001955 0.011730 0.000000 0.000000 1.000000 0.241447 0.000000 0.003910 
0.000000 0.000000 0.000000 0.007820 1.000000 0.481916 0.006843 0.000978 
0.003910 0.010753 0.004888 0.006843 1.000000 0.690127 0.000000 0.000000 
0.000000 0.009775 0.006843 0.002933 1.000000 0.789834 0.000978 0.006843 
0.000000 0.012708 0.005865 0.003910 1.000000 0.835777 0.000000 0.004888 
0.005865 0.000000 0.009775 0.007820 0.867058 0.870968 0.000000 0.000978 
0.000000 0.000000 0.004888 0.000000 0.760508 1.000000 0.001955 0.000978 
0.000000 0.000000 0.003910 0.009775 0.672532 1.000000 0.003910 0.004888 
0.000000 0.004888 0.000000 0.002933 0.544477 1.000000 0.003910 0.000000 
0.003910 0.001955 0.002933 0.008798 0.424242 1.000000 0.000978 0.005865 
0.000000 0.005865 0.006843 0.000000 0.250244 1.000000 0.006843 0.007820 
0.008798 0.000000 0.000000 0.000000 0.206256 1.000000 0.000000 0.000000 
0.008798 0.000000 0.000000 0.000000 0.129032 1.000000 0.000000 0.010753 
0.011730 0.000000 0.000000 0.006843 0.048876 1.000000 0.000000 0.011730 
0.000000 0.000000 0.000000 0.000000 0.000000 1.000000 0.005865 0.000000 
0.006843 0.000000 0.004888 0.002933 0.001955 1.000000 0.003910 0.000000 
0.000000 0.000000 0.000000 0.006843 0.000000 1.000000 0.000000 0.000000 
0.004888 0.000000 0.000000 0.003910 0.000000 1.000000 0.000978 0.000000 
0.000000 0.000000 0.005865 0.000000 0.007820 1.000000 0.000000 0.000000 
0.005865 0.000000 0.000000 0.000978 0.000000 1.000000 0.000000 0.005865 
0.003910 0.009775 0.000000 0.005865 0.000000 1.000000 0.000000 0.003910 
0.000000 0.000000 0.000000 0.000978 0.000000 0.957967 0.003910 0.000000 
0.000000 0.000000 0.009775 0.000000 0.000000 0.835777 0.000000 0.004888 
0.000000 0.000000 0.000000 0.001955 0.010753 0.654936 0.000000 0.006843 
0.000000 0.003910 0.000000 0.005865 0.000000 0.582600 0.007820 0.000000 
0.000000 0.003910 0.000000 0.008798 0.000000 0.547410 0.000000 0.000000 
0.006843 0.000000 0.003910 0.000978 0.006843 0.441838 0.000000 0.006843 
0.000978 0.000000 0.010753 0.007820 0.007820 0.292278 0.003910 0.000978 
0.000000 0.001955 0.007820 0.000000 0.003910 0.186706 0.005865 0.000000 
0.000000 0.000000 0.006843 0.010753 0.005865 0.156403 0.006843 0.004888 
0.005865 0.006843 0.000000 0.000000 0.000000 0.130987 0.000978 0.009775 
0.002933 0.001955 0.004888 0.000000 0.005865 0.016618 0.006843 0.000000 
0.000000 0.000000 0.000000 0.007820 0.000000 0.003910 0.001955 0.004888 
0.000000 0.000000 0.000000 0.002933 0.000000 0.000000 0.000000 0.005865 
0.005865 0.006843 0.000000 0.000000 0.002933 0.000000 0.000000 0.000000 
0.000000 0.000000 0.012708 0.007820 0.000000 0.000000 0.005865 0.005865 
0.000000 0.000000 0.000000 0.000000 0.000000 0.003910 0.000000 0.007820 
0.000000 0.000000 0.005865 0.000000 0.003910 0.005865 0.005865 0.005865 
0.008798 0.000000 0.000000 0.004888 0.000000 0.000978 0.000000 0.000000 
0.011730 0.000000 0.007820 0.000000 0.000000 0.000000 0.005865 0.002933 
0.007820 0.000000 0.000978 0.000000 0.000000 0.000000 0.007820 0.004888 
0.000000 0.000000 0.004888 0.000978 0.005865 0.000000 0.000000 0.006843 
0.000000 0.003910 0.005865 0.000000 0.006843 0.000000 0.001955 0.006843 
0.000000 0.000000 0.000000 0.003910 0.006843 0.000000 0.000000 0.004888 
0.002933 0.000000 0.000978 0.005865 0.000000 0.006843 0.004888 0.000000 
0.000000 0.000000 0.000000 0.003910 0.004888 0.006843 0.000000 0.000978 
0.000000 0.003910 0.000000 0.000000 0.003910 0.000000 0.004888 0.003910 
0.000000 0.000000 0.003910 0.001955 0.006843 0.004888 0.062561 0.001955 
0.000000 0.000000 0.002933 0.000000 0.004888 0.006843 0.113392 0.000000 
0.000000 0.006843 0.000000 0.002933 0.009775 0.000000 0.170088 0.000000 
0.001955 0.000000 0.005865 0.000000 0.004888 0.000000 0.199413 0.000000 
0.000000 0.007820 0.000000 0.005865 0.000000 0.000000 0.301075 0.000000 
0.000000 0.006843 0.005865 0.000000 0.001955 0.004888 0.483871 0.000000 
0.000000 0.003910 0.005865 0.004888 0.000000 0.006843 0.552297 0.004888 
0.000000 0.000000 0.000000 0.006843 0.001955 0.000000 0.570870 0.000000 
0.000000 0.000978 0.005865 0.000000 0.000000 0.000000 0.587488 0.017595 
0.000000 0.000000 0.003910 0.000000 0.004888 0.004888 0.737048 0.124145 
0.003910 0.004888 0.000000 0.000000 0.000000 0.000978 0.773216 0.128055 
0.000000 0.000000 0.006843 0.000978 0.000978 0.009775 0.887586 0.183773 
0.000000 0.000000 0.006843 0.000000 0.000000 0.005865 0.831867 0.270772 
0.000000 0.000000 0.000000 0.000000 0.000000 0.004888 0.881720 0.401760 
0.006843 0.000000 0.000000 0.000000 0.010753 0.000000 0.938416 0.532747 
0.000000 0.000000 0.008798 0.000000 0.000000 0.007820 0.983382 0.506354 
0.004888 0.005865 0.001955 0.000000 0.000000 0.004888 0.939394 0.645161 
0.000000 0.000000 0.007820 0.000000 0.006843 0.003910 0.832845 0.757576 
0.002933 0.008798 0.005865 0.000978 0.000000 0.000000 0.696970 0.854350 
0.000000 0.006843 0.007820 0.000000 0.000000 0.003910 0.648094 0.879765 
0.000000 0.000000 0.000000 0.009775 0.000000 0.010753 0.608993 0.930596 
0.000000 0.005865 0.000000 0.000000 0.005865 0.004888 0.512219 1.000000 
0.005865 0.000000 0.000000 0.000000 0.004888 0.000000 0.359726 1.000000 
0.003910 0.006843 0.000000 0.000000 0.000000 0.005865 0.332356 1.000000 
0.000000 0.000000 0.003910 0.000000 0.000000 0.006843 0.318671 1.000000 
0.000000 0.000000 0.000000 0.000000 0.000000 0.006843 0.185728 1.000000 
0.006843 0.008798 0.004888 0.000000 0.000000 0.000978 0.069404 1.000000 
0.006843 0.000978 0.005865 0.006843 0.000000 0.000000 0.043011 1.000000 
0.000000 0.003910 0.007820 0.006843 0.000000 0.007820 0.029326 1.000000 
0.000000 0.000000 0.000000 0.005865 0.000000 0.000000 0.002933 1.000000 
0.000000 0.000000 0.010753 0.007820 0.006843 0.000000 0.000978 1.000000 
0.000978 0.000000 0.000000 0.000000 0.007820 0.008798 0.001955 1.000000 
0.001955 0.000000 0.000978 0.005865 0.000000 0.006843 0.000000 1.000000 
0.000000 0.006843 0.000000 0.000000 0.006843 0.000000 0.004888 1.000000 
0.003910 0.005865 0.000000 0.000000 0.000978 0.000000 0.003910 0.965787 
0.005865 0.000000 0.010753 0.007820 0.003910 0.000978 0.000000 0.940371 
0.000000 0.000000 0.000000 0.004888 0.000978 0.002933 0.000000 0.831867 
0.005865 0.000000 0.000000 0.000000 0.012708 0.000000 0.000000 0.662757 
0.000000 0.000000 0.000000 0.001955 0.000000 0.011730 0.000000 0.484848 
0.004888 0.000000 0.005865 0.000000 0.006843 0.000000 0.001955 0.391984 
0.000000 0.000000 0.000000 0.005865 0.000000 0.002933 0.000000 0.333333 
0.006843 0.003910 0.003910 0.000000 0.003910 0.002933 0.000000 0.252199 
0.000000 0.000978 0.000000 0.000000 0.000000 0.000000 0.004888 0.196481 
0.000000 0.000978 0.000000 0.000000 0.000000 0.008798 0.000000 0.043988 
0.000000 0.005865 0.000000 0.001955 0.006843 0.000000 0.000000 0.000000 
0.003910 0.006843 0.000000 0.000000 0.000000 0.000000 0.003910 0.000000 
0.000000 0.005865 0.003910 0.000000 0.005865 0.000000 0.000978 0.004888 
0.000000 0.005865 0.008798 0.006843 0.004888 0.000000 0.006843 0.000000 
0.000000 0.002933 0.000000 0.000000 0.004888 0.000000 0.000000 0.000000 
0.000000 0.005865 0.000000 0.002933 0.001955 0.006843 0.000000 0.000000 
0.007820 0.004888 0.000000 0.000000 0.006843 0.003910 0.003910 0.000000 
0.000000 0.000000 0.000000 0.000000 0.006843 0.000000 0.000000 0.000000 
0.000000 0.003910 0.000000 0.004888 0.000000 0.000000 0.000000 0.005865 
0.007820 0.003910 0.000000 0.000000 0.004888 0.003910 0.000000 0.000000 
0.001955 0.005865 0.000000 0.007820 0.000000 0.002933 0.004888 0.000978 
0.000000 0.000000 0.000000 0.005865 0.000000 0.000000 0.001955 0.008798 
0.000000 0.010753 0.000000 0.000000 0.000000 0.000000 0.000000 0.000000 
0.000000 0.000000 0.005865 0.000000 0.000978 0.000000 0.001955 0.006843 
0.004888 0.000000 0.000000 0.000000 0.000000 0.003910 0.000000 0.004888 
0.005865 0.000978 0.001955 0.000978 0.000000 0.000000 0.007820 0.000000 
0.025415 0.003910 0.000000 0.001955 0.004888 0.000000 0.000000 0.005865 
0.000000 0.004888 0.003910 0.000000 0.000000 0.005865 0.000000 0.009775 
0.079179 0.001955 0.000000 0.000000 0.009775 0.000000 0.000000 0.000000 
0.169110 0.006843 0.003910 0.006843 0.004888 0.006843 0.001955 0.000000 
0.300098 0.005865 0.000000 0.000000 0.002933 0.000000 0.004888 0.000000 
0.374389 0.006843 0.006843 0.000000 0.000000 0.000000 0.000000 0.000000 
0.438905 0.003910 0.000978 0.004888 0.004888 0.003910 0.001955 0.006843 
0.497556 0.000000 0.000000 0.005865 0.000000 0.000000 0.003910 0.007820 
0.673509 0.006843 0.000000 0.008798 0.000000 0.006843 0.000000 0.000000 
0.781036 0.001955 0.008798 0.000000 0.006843 0.000978 0.001955 0.000000 
0.808407 0.000000 0.000000 0.000000 0.001955 0.007820 0.000000 0.005865 
0.806452 0.000000 0.008798 0.000000 0.000000 0.001955 0.000000 0.000000 
0.888563 0.000000 0.000000 0.000978 0.000978 0.000000 0.000000 0.006843 
1.000000 0.005865 0.001955 0.005865 0.000000 0.000000 0.005865 0.005865 
1.000000 0.006843 0.000000 0.000000 0.000978 0.005865 0.000000 0.008798 
1.000000 0.003910 0.003910 0.000000 0.000000 0.000000 0.001955 0.000000 
1.000000 0.129032 0.006843 0.000000 0.000000 0.000000 0.000978 0.005865 
1.000000 0.249267 0.004888 0.005865 0.000000 0.000000 0.000000 0.000000 
1.000000 0.317693 0.000000 0.000000 0.000000 0.000000 0.004888 0.000000 
1.000000 0.355816 0.004888 0.000000 0.001955 0.006843 0.000000 0.000000 
0.926686 0.400782 0.000000 0.000000 0.005865 0.000000 0.000000 0.005865 
0.794721 0.601173 0.000000 0.000000 0.000000 0.006843 0.000000 0.003910 
0.779081 0.728250 0.000000 0.004888 0.000000 0.000000 0.000000 0.000000 
0.691105 0.747801 0.000000 0.000978 0.000000 0.004888 0.000000 0.000000 
0.499511 0.749756 0.000000 0.003910 0.000000 0.000978 0.000000 0.007820 
0.422287 0.866080 0.003910 0.000000 0.006843 0.006843 0.000000 0.000000 
0.311828 0.986315 0.000978 0.000000 0.005865 0.006843 0.000000 0.006843 
0.248289 0.993157 0.000000 0.000000 0.000000 0.005865 0.000000 0.003910 
0.182796 1.000000 0.000000 0.000000 0.003910 0.000000 0.002933 0.007820 
0.022483 1.000000 0.000000 0.007820 0.005865 0.005865 0.000000 0.005865 
0.000000 1.000000 0.000000 0.000000 0.007820 0.000000 0.005865 0.000000 
0.006843 1.000000 0.000000 0.002933 0.000000 0.000000 0.008798 0.000000 
0.000000 1.000000 0.007820 0.000000 0.000000 0.005865 0.004888 0.006843 
0.004888 0.950147 0.115347 0.000000 0.003910 0.001955 0.002933 0.000000 
0.001955 0.871945 0.187683 0.006843 0.005865 0.001955 0.007820 0.000000 
0.000000 0.847507 0.220919 0.005865 0.000000 0.005865 0.000000 0.000000 
0.000000 0.779081 0.235582 0.004888 0.000978 0.006843 0.000000 0.005865 
0.002933 0.589443 0.350929 0.003910 0.000000 0.005865 0.000000 0.000000 
0.000000 0.419355 0.511241 0.001955 0.005865 0.000000 0.000000 0.005865 
0.001955 0.400782 0.608016 0.000000 0.000000 0.009775 0.000000 0.003910 
0.004888 0.382209 0.645161 0.000978 0.000000 0.003910 0.005865 0.004888 
0.005865 0.199413 0.695992 0.000000 0.000000 0.003910 0.007820 0.000000 
0.004888 0.063539 0.817204 0.000000 0.000000 0.000000 0.008798 0.000000 
0.001955 0.000978 0.926686 0.000000 0.003910 0.000000 0.000000 0.000000 
0.006843 0.048876 0.872923 0.004888 0.011730 0.004888 0.000000 0.002933 
0.010753 0.004888 0.888563 0.001955 0.005865 0.003910 0.000000 0.004888 
0.000000 0.000000 0.838710 0.048876 0.000000 0.003910 0.000000 0.000000 
0.004888 0.000000 0.952102 0.112414 0.002933 0.000000 0.003910 0.000000 
0.001955 0.000000 0.891496 0.132942 0.000000 0.007820 0.001955 0.000000 
0.000978 0.004888 0.840665 0.130010 0.010753 0.005865 0.006843 0.000000 
TURN 6
0.000000 0.000000 0.423265 0.217986 0.003910 0.003910 0.003910 0.000000 
0.010753 0.000000 0.433040 0.223851 0.006843 0.003910 0.004888 0.004888 
0.000000 0.006843 0.401760 0.135875 0.009775 0.008798 0.001955 0.009775 
0.000978 0.000000 0.311828 0.102639 0.000000 0.002933 0.000000 0.010753 
0.000000 0.000000 0.249267 0.260997 0.000978 0.006843 0.000000 0.000000 
0.000978 0.000000 0.173998 0.352884 0.004888 0.000000 0.000000 0.005865 
0.004888 0.000978 0.178886 0.343109 0.000000 0.000000 0.000000 0.005865 
0.008798 0.006843 0.060606 0.297165 0.003910 0.002933 0.005865 0.000000 
0.005865 0.000000 0.000000 0.278592 0.000000 0.000978 0.001955 0.000000 
0.000000 0.000978 0.008798 0.336266 0.064516 0.000978 0.000000 0.005865 
0.001955 0.000000 0.003910 0.390029 0.069404 0.006843 0.000000 0.000000 
0.006843 0.003910 0.007820 0.328446 0.123167 0.000000 0.002933 0.000978 
0.007820 0.003910 0.006843 0.264907 0.233627 0.007820 0.000000 0.008798 
0.000000 0.000000 0.000000 0.280547 0.413490 0.000000 0.001955 0.002933 
0.005865 0.000000 0.000000 0.267840 0.487781 0.002933 0.000000 0.000000 
0.008798 0.006843 0.000000 0.229717 0.505376 0.000000 0.000000 0.008798 
0.005865 0.008798 0.000000 0.124145 0.565982 0.000000 0.007820 0.000000 
0.000000 0.003910 0.000000 0.037146 0.799609 0.001955 0.003910 0.000978 
0.000000 0.004888 0.000000 0.017595 0.891496 0.000000 0.005865 0.000000 
0.006843 0.003910 0.000000 0.019550 0.896383 0.005865 0.003910 0.005865 
0.000000 0.005865 0.009775 0.008798 0.832845 0.002933 0.000000 0.005865 
0.006843 0.001955 0.001955 0.000000 0.933529 0.050831 0.000000 0.005865 
0.000000 0.000000 0.006843 0.000000 0.971652 0.094819 0.000000 0.000000 
0.005865 0.004888 0.002933 0.005865 1.000000 0.082111 0.001955 0.001955 
0.000000 0.012708 0.000978 0.000000 0.909091 0.152493 0.007820 0.000000 
0.000000 0.000000 0.005865 0.000000 0.864125 0.333333 0.000000 0.006843 
0.000000 0.005865 0.001955 0.011730 0.846530 0.541544 0.003910 0.000000 
0.008798 0.000000 0.000000 0.000000 0.749756 0.568915 0.007820 0.005865 
0.000000 0.001955 0.000000 0.000000 0.719453 0.687195 0.000000 0.004888 
0.000000 0.001955 0.000000 0.003910 0.587488 0.805474 0.000000 0.000000 
0.001955 0.005865 0.003910 0.002933 0.450635 0.963832 0.000000 0.000000 
0.000000 0.000000 0.002933 0.000978 0.452590 1.000000 0.003910 0.000978 
0.009775 0.006843 0.005865 0.003910 0.377322 1.000000 0.000000 0.000000 
0.006843 0.010753 0.000000 0.002933 0.228739 1.000000 0.005865 0.000000 
0.001955 0.000000 0.000000 0.000000 0.117302 1.000000 0.006843 0.000978 
0.000000 0.000000 0.012708 0.000000 0.052786 1.000000 0.000000 0.000000 
0.008798 0.006843 0.004888 0.000000 0.026393 1.000000 0.006843 0.000000 
0.011730 0.000000 0.005865 0.000000 0.007820 1.000000 0.000000 0.000000 
0.003910 0.002933 0.000000 0.000000 0.000000 1.000000 0.005865 0.000000 
0.000000 0.000000 0.000000 0.000000 0.000000 1.000000 0.006843 0.000000 
0.000000 0.000000 0.005865 0.000000 0.000000 1.000000 0.000000 0.000000 
0.006843 0.004888 0.000000 0.000978 0.010753 1.000000 0.000000 0.002933 
0.000000 0.008798 0.000000 0.000000 0.003910 0.896383 0.000978 0.000000 
0.000978 0.006843 0.005865 0.007820 0.000000 0.836755 0.000000 0.000000 
0.000000 0.004888 0.003910 0.000000 0.004888 0.813294 0.003910 0.001955 
0.008798 0.003910 0.000000 0.002933 0.000000 0.703812 0.004888 0.010753 
0.000000 0.000000 0.010753 0.006843 0.000000 0.573803 0.012708 0.000000 
0.012708 0.000000 0.000000 0.000000 0.000000 0.490714 0.007820 0.005865 
0.007820 0.000000 0.000000 0.008798 0.000000 0.448680 0.000000 0.000000 
0.000000 0.008798 0.000000 0.000000 0.000000 0.399805 0.006843 0.003910 
0.000000 0.001955 0.005865 0.000978 0.008798 0.284457 0.000000 0.006843 
0.005865 0.000000 0.000000 0.000000 0.009775 0.161290 0.000000 0.002933 
0.009775 0.006843 0.006843 0.006843 0.003910 0.089932 0.000000 0.000000 
0.005865 0.000000 0.008798 0.000000 0.000000 0.071359 0.007820 0.006843 
0.000000 0.003910 0.000978 0.008798 0.000000 0.043988 0.000000 0.001955 
0.000000 0.005865 0.000978 0.000000 0.000000 0.002933 0.004888 0.000978 
0.000000 0.000000 0.000000 0.000000 0.006843 0.000000 0.006843 0.003910 
0.006843 0.000000 0.000000 0.010753 0.006843 0.000000 0.000978 0.007820 
0.004888 0.003910 0.006843 0.001955 0.008798 0.005865 0.000000 0.001955 
0.004888 0.010753 0.007820 0.000000 0.002933 0.006843 0.003910 0.000978 
0.000000 0.000000 0.000978 0.005865 0.000000 0.002933 0.006843 0.000000 
0.000000 0.009775 0.005865 0.000000 0.000000 0.000000 0.004888 0.001955 
0.000000 0.000000 0.000000 0.005865 0.005865 0.000000 0.000000 0.000000 
0.007820 0.000000 0.005865 0.000978 0.000000 0.004888 0.001955 0.011730 
0.008798 0.007820 0.007820 0.000000 0.002933 0.006843 0.001955 0.004888 
0.011730 0.000000 0.000000 0.000000 0.000978 0.004888 0.003910 0.000000 
0.000000 0.000000 0.000000 0.006843 0.000000 0.000000 0.000000 0.004888 
0.000000 0.000000 0.000000 0.000000 0.000000 0.000000 0.000000 0.001955 
0.000000 0.006843 0.000000 0.000000 0.000000 0.000000 0.000000 0.004888 
0.000000 0.006843 0.000000 0.000000 0.000000 0.000000 0.004888 0.006843 
0.004888 0.006843 0.002933 0.000000 0.006843 0.000000 0.002933 0.005865 
0.008798 0.000000 0.005865 0.000000 0.000000 0.004888 0.000000 0.000000 
0.000000 0.000000 0.002933 0.005865 0.000000 0.000000 0.104594 0.000978 
0.005865 0.007820 0.005865 0.006843 0.000978 0.000000 0.113392 0.000000 
0.005865 0.001955 0.006843 0.000000 0.005865 0.000000 0.086999 0.007820 
0.000000 0.000000 0.000000 0.000000 0.008798 0.006843 0.173021 0.000000 
0.006843 0.000000 0.005865 0.004888 0.005865 0.001955 0.285435 0.005865 
0.010753 0.006843 0.000000 0.005865 0.000000 0.000000 0.426197 0.000978 
0.006843 0.004888 0.004888 0.000000 0.003910 0.000000 0.467253 0.000000 
0.000000 0.002933 0.001955 0.000000 0.004888 0.002933 0.444770 0.009775 
0.002933 0.000000 0.000000 0.006843 0.001955 0.000000 0.504399 0.064516 
0.000000 0.006843 0.000000 0.001955 0.006843 0.000000 0.573803 0.148583 
0.000000 0.000000 0.004888 0.003910 0.005865 0.000000 0.673509 0.176931 
0.006843 0.000000 0.000000 0.006843 0.003910 0.000000 0.637341 0.213099 
0.003910 0.000978 0.004888 0.000000 0.004888 0.000000 0.632454 0.389052 
0.007820 0.004888 0.000000 0.000000 0.009775 0.005865 0.617791 0.475073 
0.005865 0.000000 0.005865 0.006843 0.004888 0.001955 0.622678 0.493646 
0.000978 0.000000 0.000000 0.000000 0.000000 0.000000 0.562072 0.503421 
0.005865 0.005865 0.003910 0.000000 0.006843 0.000978 0.466276 0.557185 
0.000000 0.000000 0.000000 0.009775 0.004888 0.004888 0.409580 0.740958 
0.000000 0.000000 0.000000 0.006843 0.004888 0.000000 0.397849 0.827957 
0.000000 0.001955 0.000000 0.005865 0.000000 0.000000 0.416422 0.917889 
0.006843 0.000000 0.001955 0.000000 0.000000 0.005865 0.250244 0.920821 
0.004888 0.000000 0.000000 0.006843 0.004888 0.000000 0.165200 1.000000 
0.007820 0.000000 0.009775 0.000000 0.000000 0.000978 0.136852 1.000000 
0.000000 0.000000 0.000000 0.006843 0.006843 0.000978 0.150538 1.000000 
0.000000 0.004888 0.000000 0.000000 0.000000 0.004888 0.119257 1.000000 
0.000978 0.006843 0.000000 0.000000 0.008798 0.000000 0.000000 1.000000 
0.000000 0.001955 0.004888 0.000978 0.010753 0.000000 0.006843 1.000000 
0.000000 0.003910 0.005865 0.000000 0.003910 0.000000 0.000000 1.000000 
0.000000 0.000000 0.004888 0.002933 0.006843 0.005865 0.000000 1.000000 
0.000000 0.000000 0.000000 0.000000 0.005865 0.005865 0.000000 1.000000 
0.000000 0.004888 0.000000 0.000978 0.005865 0.003910 0.000000 0.898338 
0.000000 0.000000 0.000000 0.000000 0.000000 0.009775 0.006843 0.893451 
0.000000 0.000000 0.006843 0.006843 0.001955 0.006843 0.005865 0.804497 
0.002933 0.005865 0.005865 0.000000 0.009775 0.008798 0.006843 0.668622 
0.004888 0.000000 0.003910 0.000978 0.001955 0.000000 0.009775 0.566960 
0.000000 0.000000 0.000000 0.000000 0.008798 0.000000 0.010753 0.502444 
0.006843 0.004888 0.000978 0.000000 0.000000 0.000000 0.005865 0.436950 
0.000000 0.006843 0.006843 0.003910 0.003910 0.000000 0.000000 0.294233 
0.005865 0.004888 0.000000 0.000000 0.000000 0.003910 0.010753 0.217009 
0.004888 0.000978 0.008798 0.007820 0.000978 0.006843 0.000000 0.155425 
0.003910 0.000000 0.004888 0.000000 0.008798 0.000000 0.000000 0.094819 
0.007820 0.000000 0.005865 0.000000 0.006843 0.000000 0.000000 0.039101 
0.000000 0.000000 0.009775 0.006843 0.004888 0.000000 0.000000 0.006843 
0.002933 0.002933 0.005865 0.004888 0.000000 0.008798 0.000000 0.006843 
0.005865 0.005865 0.000000 0.000000 0.006843 0.005865 0.006843 0.000978 
0.005865 0.000000 0.000000 0.000000 0.000000 0.001955 0.004888 0.000000 
0.006843 0.005865 0.001955 0.008798 0.008798 0.005865 0.003910 0.000000 
0.000000 0.008798 0.005865 0.000000 0.000000 0.001955 0.000000 0.006843 
0.000000 0.000000 0.000000 0.000000 0.000000 0.006843 0.001955 0.000000 
0.004888 0.006843 0.006843 0.006843 0.004888 0.000000 0.000000 0.000000 
0.006843 0.005865 0.001955 0.001955 0.000000 0.006843 0.001955 0.000000 
0.000000 0.001955 0.006843 0.004888 0.001955 0.007820 0.000000 0.000000 
0.000978 0.005865 0.000000 0.000000 0.002933 0.000000 0.000000 0.002933 
0.004888 0.000000 0.008798 0.000000 0.000000 0.001955 0.000000 0.005865 
0.000000 0.009775 0.005865 0.000000 0.001955 0.000000 0.007820 0.005865 
0.000000 0.000000 0.000000 0.000000 0.000000 0.000000 0.000000 0.006843 
0.001955 0.004888 0.006843 0.000000 0.006843 0.007820 0.000000 0.005865 
0.000000 0.010753 0.007820 0.005865 0.001955 0.001955 0.004888 0.006843 
0.000000 0.000000 0.000000 0.005865 0.005865 0.006843 0.005865 0.002933 
0.062561 0.000978 0.000000 0.000000 0.005865 0.005865 0.000000 0.000000 
0.081134 0.001955 0.000000 0.000978 0.005865 0.004888 0.001955 0.000000 
0.063539 0.006843 0.006843 0.005865 0.003910 0.000000 0.005865 0.004888 
0.196481 0.003910 0.002933 0.010753 0.000000 0.006843 0.001955 0.000000 
0.357771 0.003910 0.000000 0.000000 0.001955 0.000000 0.000000 0.003910 
0.367546 0.000000 0.000000 0.000000 0.000000 0.000000 0.000000 0.006843 
0.488759 0.000000 0.000000 0.006843 0.004888 0.000000 0.003910 0.000000 
0.446725 0.000000 0.004888 0.006843 0.000000 0.011730 0.004888 0.004888 
0.582600 0.000000 0.000978 0.004888 0.000978 0.000000 0.005865 0.005865 
0.685239 0.006843 0.000000 0.000000 0.007820 0.006843 0.000000 0.000000 
0.710655 0.002933 0.009775 0.000000 0.005865 0.000000 0.005865 0.006843 
0.709677 0.000000 0.004888 0.001955 0.000978 0.000000 0.002933 0.006843 
0.718475 0.003910 0.000000 0.000000 0.000978 0.000978 0.000000 0.000000 
0.847507 0.055718 0.004888 0.003910 0.000000 0.000978 0.004888 0.003910 
0.876833 0.019550 0.004888 0.000000 0.000000 0.000000 0.000000 0.000000 
0.829912 0.047898 0.000000 0.000000 0.004888 0.000000 0.010753 0.004888 
0.734115 0.116325 0.000978 0.000978 0.007820 0.000000 0.005865 0.000000 
0.739003 0.274682 0.005865 0.000000 0.000000 0.000000 0.006843 0.000000 
0.725318 0.392962 0.004888 0.000000 0.000000 0.004888 0.000000 0.000978 
0.725318 0.346041 0.000978 0.000000 0.000000 0.000000 0.000000 0.001955 
0.526882 0.407625 0.000000 0.000000 0.000000 0.005865 0.000000 0.000000 
0.457478 0.543500 0.009775 0.005865 0.000000 0.005865 0.000000 0.001955 
0.395894 0.561095 0.000000 0.000000 0.001955 0.000000 0.009775 0.003910 
0.350929 0.573803 0.000000 0.000000 0.008798 0.007820 0.000000 0.000000 
0.262952 0.595308 0.000000 0.005865 0.003910 0.000978 0.011730 0.006843 
0.127077 0.683284 0.000000 0.000000 0.000000 0.000000 0.006843 0.000000 
0.056696 0.812317 0.006843 0.003910 0.000000 0.000000 0.000000 0.000000 
0.000000 0.867058 0.000978 0.004888 0.003910 0.000000 0.005865 0.000000 
0.005865 0.766373 0.000000 0.008798 0.000000 0.000000 0.000978 0.000000 
0.006843 0.728250 0.000000 0.003910 0.000000 0.006843 0.000000 0.000000 
0.000000 0.725318 0.000978 0.006843 0.006843 0.003910 0.002933 0.006843 
0.000000 0.772238 0.000000 0.000978 0.005865 0.000000 0.000000 0.000000 
0.006843 0.705767 0.000000 0.000000 0.000000 0.000000 0.006843 0.000000 
0.004888 0.578690 0.028348 0.000000 0.003910 0.000000 0.000000 0.000000 
0.000000 0.444770 0.190616 0.000000 0.001955 0.004888 0.003910 0.005865 
0.000978 0.451613 0.270772 0.005865 0.004888 0.000000 0.008798 0.000000 
0.003910 0.421310 0.264907 0.005865 0.000000 0.009775 0.004888 0.004888 
0.000000 0.340176 0.282502 0.000000 0.006843 0.005865 0.003910 0.005865 
0.005865 0.232649 0.402737 0.009775 0.000000 0.005865 0.000000 0.000000 
0.000000 0.142717 0.479961 0.001955 0.008798 0.007820 0.000000 0.008798 
0.000000 0.098729 0.519062 0.000978 0.000000 0.000000 0.006843 0.005865 
0.000000 0.023460 0.548387 0.000000 0.005865 0.000000 0.000000 0.000000 
0.000000 0.000000 0.515152 0.009775 0.004888 0.003910 0.000000 0.010753 
0.006843 0.000000 0.678397 0.000000 0.000000 0.005865 0.000000 0.000000 
0.003910 0.000000 0.663734 0.000000 0.000000 0.006843 0.004888 0.006843 
0.003910 0.003910 0.659824 0.007820 0.005865 0.000000 0.006843 0.005865 
0.005865 0.000000 0.520039 0.000000 0.006843 0.000000 0.005865 0.007820 
0.007820 0.000000 0.521994 0.051808 0.005865 0.000000 0.000000 0.001955 
0.007820 0.004888 0.547410 0.132942 0.005865 0.002933 0.000000 0.000000 
TURN 7
0.000000 0.003910 0.281525 0.151515 0.003910 0.000000 0.005865 0.000000 
0.005865 0.003910 0.229717 0.071359 0.000000 0.000000 0.000000 0.005865 
0.001955 0.000000 0.211144 0.015640 0.006843 0.008798 0.007820 0.005865 
0.008798 0.007820 0.140762 0.030303 0.004888 0.000000 0.005865 0.005865 
0.000978 0.004888 0.070381 0.186706 0.000000 0.007820 0.000000 0.000978 
0.000000 0.000000 0.082111 0.225806 0.000000 0.003910 0.000000 0.000000 
0.006843 0.007820 0.062561 0.149560 0.000978 0.000000 0.002933 0.010753 
0.005865 0.000000 0.006843 0.127077 0.000000 0.000978 0.000000 0.007820 
0.003910 0.000000 0.000000 0.138807 0.000000 0.009775 0.000000 0.000000 
0.000000 0.005865 0.000000 0.225806 0.000000 0.009775 0.000000 0.006843 
0.005865 0.003910 0.000000 0.221896 0.006843 0.000000 0.000000 0.001955 
0.003910 0.007820 0.005865 0.160313 0.000000 0.002933 0.001955 0.005865 
0.011730 0.005865 0.006843 0.108504 0.167155 0.004888 0.004888 0.000000 
0.006843 0.000000 0.000000 0.129032 0.263930 0.000000 0.000000 0.006843 
0.002933 0.005865 0.006843 0.125122 0.263930 0.000000 0.000000 0.000000 
0.005865 0.000000 0.000000 0.085044 0.279570 0.004888 0.003910 0.000978 
0.000000 0.005865 0.000000 0.000978 0.340176 0.000000 0.000000 0.005865 
0.007820 0.005865 0.000000 0.000000 0.520039 0.006843 0.000000 0.000000 
0.000978 0.006843 0.000000 0.000000 0.574780 0.000000 0.000000 0.000000 
0.010753 0.000000 0.005865 0.000000 0.554252 0.005865 0.000000 0.000978 
0.000000 0.000978 0.001955 0.000000 0.565982 0.005865 0.006843 0.001955 
0.007820 0.000000 0.007820 0.000000 0.615836 0.000000 0.002933 0.000000 
0.000000 0.003910 0.000000 0.000000 0.696970 0.006843 0.005865 0.008798 
0.012708 0.000000 0.000000 0.000000 0.673509 0.000000 0.005865 0.000000 
0.004888 0.004888 0.000978 0.000000 0.574780 0.006843 0.000000 0.007820 
0.000000 0.000000 0.002933 0.006843 0.549365 0.180841 0.002933 0.000000 
0.000000 0.009775 0.005865 0.005865 0.576735 0.299120 0.000000 0.005865 
0.002933 0.006843 0.007820 0.000000 0.579668 0.297165 0.005865 0.000000 
0.000000 0.002933 0.001955 0.000000 0.469208 0.401760 0.000000 0.000000 
0.000000 0.002933 0.000000 0.000000 0.316716 0.535679 0.002933 0.000000 
0.001955 0.000000 0.006843 0.000000 0.319648 0.682307 0.000000 0.000000 
0.009775 0.005865 0.005865 0.000000 0.293255 0.646139 0.000978 0.000978 
0.012708 0.007820 0.000000 0.000000 0.197458 0.648094 0.000000 0.000978 
0.000000 0.000000 0.000000 0.000000 0.122190 0.714565 0.000000 0.000978 
0.005865 0.000978 0.000000 0.000000 0.006843 0.823069 0.002933 0.009775 
0.005865 0.000000 0.006843 0.005865 0.005865 0.875855 0.003910 0.000000 
0.000000 0.000978 0.008798 0.000000 0.005865 0.821114 0.002933 0.000000 
0.000000 0.007820 0.008798 0.000000 0.000000 0.786901 0.005865 0.000000 
0.000000 0.000000 0.006843 0.003910 0.000000 0.838710 0.003910 0.000000 
0.005865 0.003910 0.008798 0.000000 0.004888 0.869013 0.001955 0.000000 
0.006843 0.004888 0.000000 0.000978 0.007820 0.804497 0.003910 0.000000 
0.006843 0.000000 0.010753 0.000000 0.000000 0.700880 0.000000 0.000978 
0.003910 0.000000 0.000000 0.006843 0.003910 0.647116 0.006843 0.003910 
0.006843 0.004888 0.000000 0.000000 0.000000 0.606061 0.005865 0.001955 
0.002933 0.001955 0.006843 0.000000 0.000000 0.573803 0.000978 0.004888 
0.005865 0.004888 0.000000 0.005865 0.007820 0.478983 0.007820 0.000000 
0.000000 0.005865 0.000000 0.000000 0.006843 0.389052 0.000978 0.006843 
0.004888 0.005865 0.000000 0.000000 0.010753 0.325513 0.000978 0.000000 
0.000000 0.001955 0.000000 0.000000 0.000000 0.341153 0.000000 0.000000 
0.002933 0.003910 0.000000 0.003910 0.001955 0.283480 0.000000 0.000000 
0.006843 0.000000 0.000000 0.000000 0.008798 0.124145 0.005865 0.000000 
0.000000 0.005865 0.001955 0.007820 0.006843 0.065494 0.000000 0.002933 
0.000000 0.000000 0.004888 0.000000 0.000000 0.068426 0.005865 0.000000 
0.005865 0.006843 0.000000 0.000000 0.000000 0.060606 0.005865 0.000000 
0.003910 0.004888 0.000000 0.000000 0.000000 0.000000 0.011730 0.000000 
0.004888 0.004888 0.000000 0.000000 0.009775 0.003910 0.002933 0.000000 
0.001955 0.006843 0.004888 0.001955 0.000000 0.000000 0.000978 0.000000 
0.000000 0.001955 0.000000 0.000000 0.000000 0.000000 0.002933 0.005865 
0.000000 0.007820 0.005865 0.002933 0.000978 0.004888 0.000000 0.000978 
0.000978 0.003910 0.000000 0.000000 0.009775 0.007820 0.000000 0.008798 
0.000000 0.008798 0.000000 0.009775 0.001955 0.007820 0.000000 0.002933 
0.008798 0.000000 0.009775 0.000978 0.005865 0.000000 0.000000 0.000000 
0.005865 0.000000 0.000000 0.000000 0.000000 0.000000 0.000978 0.000000 
0.000000 0.000000 0.000000 0.000978 0.000978 0.000000 0.009775 0.004888 
0.005865 0.004888 0.000978 0.000000 0.003910 0.009775 0.000000 0.008798 
0.005865 0.004888 0.000000 0.000000 0.000000 0.000000 0.005865 0.008798 
0.010753 0.000000 0.000000 0.006843 0.007820 0.006843 0.003910 0.000978 
0.000000 0.004888 0.003910 0.000000 0.000000 0.000000 0.000978 0.001955 
0.000000 0.002933 0.005865 0.000000 0.000000 0.000000 0.009775 0.004888 
0.000000 0.000000 0.000000 0.005865 0.000000 0.000978 0.009775 0.000000 
0.011730 0.000000 0.000000 0.000000 0.000000 0.000000 0.000000 0.000000 
0.004888 0.005865 0.004888 0.000000 0.002933 0.005865 0.000000 0.006843 
0.011730 0.004888 0.003910 0.003910 0.000000 0.006843 0.004888 0.000000 
0.003910 0.000000 0.004888 0.004888 0.000000 0.004888 0.000000 0.006843 
0.004888 0.000978 0.005865 0.005865 0.000000 0.000000 0.002933 0.000000 
0.000000 0.000000 0.000978 0.005865 0.000000 0.000000 0.120235 0.007820 
0.000000 0.000000 0.005865 0.005865 0.000000 0.001955 0.163245 0.000000 
0.005865 0.002933 0.000000 0.006843 0.005865 0.000000 0.125122 0.004888 
0.000000 0.007820 0.000978 0.006843 0.000000 0.000000 0.185728 0.000000 
0.004888 0.001955 0.000000 0.000000 0.000000 0.000000 0.313783 0.000000 
0.001955 0.004888 0.005865 0.004888 0.001955 0.008798 0.402737 0.003910 
0.000000 0.006843 0.008798 0.006843 0.006843 0.000000 0.348974 0.007820 
0.000000 0.000000 0.000000 0.002933 0.001955 0.004888 0.342131 0.045943 
0.004888 0.000000 0.000000 0.000000 0.000000 0.000978 0.363636 0.163245 
0.005865 0.000000 0.003910 0.011730 0.000000 0.000000 0.436950 0.223851 
0.009775 0.004888 0.000000 0.000000 0.000978 0.005865 0.434018 0.180841 
0.005865 0.006843 0.000000 0.000000 0.005865 0.003910 0.367546 0.202346 
0.005865 0.000000 0.000000 0.003910 0.000000 0.000000 0.304985 0.334311 
0.005865 0.006843 0.000000 0.004888 0.004888 0.000000 0.297165 0.448680 
0.000000 0.002933 0.003910 0.007820 0.000978 0.004888 0.330401 0.475073 
0.000000 0.004888 0.006843 0.000000 0.000000 0.005865 0.246334 0.524927 
0.000978 0.003910 0.000000 0.000000 0.000000 0.006843 0.141740 0.562072 
0.003910 0.000000 0.007820 0.000000 0.000000 0.001955 0.071359 0.669599 
0.004888 0.000000 0.004888 0.003910 0.000978 0.004888 0.116325 0.733138 
0.000000 0.003910 0.008798 0.006843 0.003910 0.000000 0.160313 0.792766 
0.000000 0.000000 0.004888 0.000978 0.007820 0.003910 0.019550 0.784946 
0.005865 0.000000 0.001955 0.000000 0.006843 0.000000 0.000000 0.795699 
0.006843 0.004888 0.000000 0.006843 0.000000 0.000000 0.001955 0.868035 
0.001955 0.000000 0.000000 0.000000 0.000000 0.001955 0.001955 0.853372 
0.005865 0.001955 0.000000 0.000000 0.000000 0.000000 0.000000 0.747801 
0.002933 0.000978 0.000000 0.000000 0.000000 0.009775 0.004888 0.721408 
0.006843 0.000000 0.000000 0.000000 0.000000 0.000000 0.005865 0.680352 
0.001955 0.000000 0.000978 0.007820 0.000000 0.000000 0.002933 0.718475 
0.006843 0.000000 0.000000 0.000000 0.000978 0.000000 0.000000 0.667644 
0.006843 0.006843 0.004888 0.000000 0.000000 0.000000 0.000000 0.539589 
0.000000 0.005865 0.000000 0.006843 0.000000 0.003910 0.000000 0.471163 
0.001955 0.004888 0.000000 0.000000 0.000000 0.000000 0.000000 0.447703 
0.000000 0.000000 0.001955 0.000000 0.001955 0.006843 0.000000 0.415445 
0.000000 0.000000 0.000000 0.006843 0.000000 0.000000 0.000000 0.274682 
0.003910 0.005865 0.005865 0.001955 0.008798 0.000000 0.005865 0.169110 
0.000000 0.005865 0.000978 0.000978 0.006843 0.006843 0.000000 0.160313 
0.000000 0.002933 0.006843 0.009775 0.003910 0.005865 0.001955 0.124145 
0.000000 0.008798 0.000000 0.000000 0.000978 0.003910 0.000000 0.095797 
0.006843 0.000000 0.000000 0.000000 0.000000 0.000000 0.005865 0.006843 
0.000978 0.005865 0.000000 0.006843 0.001955 0.006843 0.007820 0.005865 
0.000000 0.000000 0.003910 0.000000 0.000000 0.000000 0.000000 0.000000 
0.010753 0.007820 0.000000 0.002933 0.005865 0.004888 0.001955 0.000000 
0.006843 0.000000 0.000000 0.000000 0.000000 0.009775 0.000000 0.004888 
0.005865 0.004888 0.000000 0.001955 0.000978 0.000000 0.000000 0.004888 
0.004888 0.000978 0.010753 0.005865 0.000000 0.000000 0.000000 0.000000 
0.003910 0.000000 0.000000 0.003910 0.001955 0.000000 0.004888 0.000000 
0.006843 0.006843 0.000000 0.001955 0.000000 0.005865 0.006843 0.002933 
0.006843 0.000000 0.000000 0.006843 0.006843 0.000000 0.001955 0.000000 
0.000000 0.000000 0.000000 0.000000 0.000000 0.000000 0.000000 0.001955 
0.000000 0.000000 0.000000 0.004888 0.000000 0.000000 0.000978 0.004888 
0.004888 0.000000 0.006843 0.010753 0.000000 0.000000 0.003910 0.000000 
0.000000 0.000000 0.000000 0.000000 0.005865 0.000000 0.000000 0.008798 
0.000000 0.006843 0.004888 0.000000 0.000000 0.007820 0.004888 0.003910 
0.001955 0.000000 0.008798 0.000000 0.000000 0.006843 0.005865 0.001955 
0.008798 0.000000 0.000000 0.000978 0.006843 0.005865 0.005865 0.000000 
0.005865 0.000000 0.001955 0.003910 0.000000 0.000000 0.000000 0.000000 
0.000000 0.000000 0.000000 0.000000 0.003910 0.000000 0.010753 0.005865 
0.006843 0.000000 0.000000 0.000000 0.003910 0.005865 0.006843 0.006843 
0.000000 0.000000 0.000978 0.000000 0.002933 0.001955 0.000000 0.000000 
0.086022 0.000000 0.000000 0.006843 0.005865 0.000000 0.000000 0.004888 
0.167155 0.000000 0.001955 0.009775 0.006843 0.000000 0.001955 0.000000 
0.162268 0.003910 0.006843 0.000000 0.003910 0.000978 0.007820 0.006843 
0.186706 0.007820 0.000000 0.000978 0.001955 0.006843 0.001955 0.002933 
0.260020 0.000000 0.000000 0.000000 0.003910 0.000978 0.010753 0.006843 
0.338221 0.000000 0.002933 0.000000 0.006843 0.003910 0.002933 0.002933 
0.412512 0.000978 0.007820 0.000000 0.000000 0.000000 0.008798 0.000978 
0.385142 0.000000 0.000000 0.000978 0.005865 0.000000 0.001955 0.000000 
0.398827 0.000000 0.000000 0.000000 0.003910 0.000978 0.009775 0.000000 
0.550342 0.000000 0.002933 0.000000 0.003910 0.008798 0.000000 0.004888 
0.570870 0.000000 0.004888 0.002933 0.007820 0.008798 0.005865 0.000000 
0.580645 0.000978 0.000000 0.000000 0.000000 0.000000 0.000978 0.004888 
0.543500 0.000000 0.001955 0.006843 0.000000 0.000000 0.003910 0.000000 
0.493646 0.102639 0.000000 0.000000 0.000978 0.000000 0.008798 0.000000 
0.545455 0.185728 0.003910 0.004888 0.000000 0.001955 0.003910 0.000000 
0.485826 0.138807 0.009775 0.000000 0.000000 0.000000 0.000000 0.000000 
0.415445 0.136852 0.000978 0.000000 0.005865 0.000000 0.000000 0.009775 
0.331378 0.272727 0.000000 0.005865 0.000000 0.005865 0.006843 0.000000 
0.305963 0.358749 0.000000 0.004888 0.006843 0.001955 0.000000 0.006843 
0.300098 0.364614 0.000000 0.000000 0.002933 0.000000 0.005865 0.004888 
0.202346 0.347996 0.003910 0.000978 0.000978 0.000000 0.000000 0.007820 
0.082111 0.365591 0.000000 0.000000 0.007820 0.000000 0.000000 0.000000 
0.003910 0.536657 0.000000 0.000000 0.004888 0.000000 0.000000 0.000000 
0.005865 0.570870 0.000000 0.007820 0.000978 0.000000 0.000000 0.000000 
0.000000 0.524927 0.005865 0.000000 0.007820 0.000000 0.000000 0.005865 
0.005865 0.477028 0.000000 0.000000 0.004888 0.000000 0.001955 0.000000 
0.000000 0.551320 0.000000 0.004888 0.000000 0.001955 0.000000 0.000978 
0.000978 0.550342 0.005865 0.000000 0.001955 0.009775 0.006843 0.000000 
0.000000 0.532747 0.000000 0.000000 0.000000 0.000000 0.004888 0.000000 
0.000000 0.409580 0.000000 0.000000 0.000978 0.009775 0.004888 0.000000 
0.000978 0.285435 0.000000 0.002933 0.000000 0.001955 0.000000 0.000978 
0.000000 0.365591 0.017595 0.000000 0.000000 0.000000 0.000978 0.000000 
0.000000 0.344086 0.000978 0.002933 0.000000 0.000000 0.000000 0.001955 
0.002933 0.277615 0.015640 0.006843 0.000000 0.000000 0.005865 0.000000 
0.006843 0.150538 0.182796 0.000000 0.000000 0.000000 0.003910 0.001955 
0.000000 0.121212 0.296188 0.000000 0.000000 0.000978 0.009775 0.000000 
0.007820 0.099707 0.272727 0.005865 0.004888 0.000000 0.004888 0.001955 
0.000000 0.005865 0.253177 0.006843 0.006843 0.000000 0.007820 0.000000 
0.004888 0.000000 0.275660 0.003910 0.000978 0.000000 0.000000 0.000000 
0.002933 0.007820 0.363636 0.001955 0.004888 0.000000 0.003910 0.003910 
0.006843 0.007820 0.422287 0.005865 0.000000 0.003910 0.009775 0.003910 
0.000978 0.000978 0.338221 0.000000 0.001955 0.000000 0.004888 0.000000 
0.006843 0.000000 0.330401 0.004888 0.000000 0.003910 0.000000 0.005865 
0.002933 0.000000 0.347996 0.003910 0.000000 0.000000 0.005865 0.000000 
0.006843 0.000000 0.393939 0.000000 0.006843 0.000000 0.000000 0.010753 
0.003910 0.000000 0.337243 0.007820 0.003910 0.004888 0.000978 0.006843 
TURN 8
0.000000 0.000000 0.129032 0.005865 0.000000 0.000000 0.003910 0.000000 
0.004888 0.002933 0.068426 0.006843 0.000000 0.000978 0.000978 0.006843 
0.005865 0.006843 0.114370 0.000978 0.002933 0.005865 0.000000 0.001955 
0.005865 0.007820 0.121212 0.010753 0.000978 0.000000 0.012708 0.005865 
0.000000 0.000000 0.048876 0.000000 0.002933 0.000000 0.006843 0.003910 
0.004888 0.005865 0.000000 0.061584 0.004888 0.000000 0.006843 0.000000 
0.003910 0.000000 0.007820 0.082111 0.000000 0.000000 0.004888 0.001955 
0.001955 0.000000 0.011730 0.073314 0.000000 0.009775 0.000000 0.002933 
0.000000 0.000000 0.005865 0.051808 0.000000 0.000000 0.000000 0.000978 
0.000000 0.003910 0.001955 0.022483 0.000000 0.000000 0.000000 0.000000 
0.000000 0.000000 0.000000 0.075269 0.000978 0.000000 0.000000 0.002933 
0.000000 0.006843 0.005865 0.070381 0.000000 0.000978 0.000000 0.005865 
0.006843 0.000000 0.006843 0.072336 0.005865 0.000000 0.004888 0.007820 
0.003910 0.000000 0.000000 0.005865 0.070381 0.000000 0.000000 0.005865 
0.005865 0.000000 0.000000 0.009775 0.182796 0.003910 0.004888 0.008798 
0.000000 0.000000 0.003910 0.018573 0.175953 0.000000 0.000000 0.000000 
0.000000 0.000000 0.005865 0.000000 0.154448 0.000000 0.002933 0.008798 
0.005865 0.006843 0.000000 0.008798 0.261975 0.005865 0.000000 0.000000 
0.000000 0.000000 0.000978 0.000000 0.342131 0.000000 0.000000 0.000000 
0.006843 0.001955 0.002933 0.000000 0.410557 0.002933 0.005865 0.005865 
0.011730 0.005865 0.000000 0.005865 0.385142 0.005865 0.000000 0.000000 
0.000000 0.000000 0.000000 0.000000 0.368524 0.000000 0.000000 0.004888 
0.000000 0.005865 0.000000 0.000000 0.435973 0.012708 0.002933 0.005865 
0.000000 0.000000 0.000000 0.000000 0.425220 0.005865 0.000000 0.003910 
0.005865 0.003910 0.000978 0.011730 0.469208 0.005865 0.000000 0.000000 
0.007820 0.007820 0.000000 0.000000 0.389052 0.010753 0.007820 0.000000 
0.003910 0.000000 0.000000 0.000000 0.340176 0.129032 0.001955 0.000000 
0.000000 0.006843 0.003910 0.003910 0.370479 0.232649 0.005865 0.000000 
0.011730 0.008798 0.000000 0.005865 0.363636 0.201369 0.000000 0.000000 
0.006843 0.000000 0.000000 0.000978 0.276637 0.273705 0.000000 0.000000 
0.000000 0.001955 0.006843 0.000000 0.194526 0.436950 0.001955 0.000000 
0.003910 0.000000 0.004888 0.000000 0.144673 0.550342 0.005865 0.006843 
0.000000 0.000000 0.000978 0.005865 0.133920 0.570870 0.000978 0.003910 
0.004888 0.004888 0.006843 0.000000 0.056696 0.544477 0.000000 0.001955 
0.005865 0.000000 0.003910 0.010753 0.000000 0.563050 0.000000 0.000978 
0.000000 0.000000 0.005865 0.000000 0.000000 0.718475 0.007820 0.006843 
0.006843 0.000978 0.005865 0.003910 0.005865 0.716520 0.000000 0.006843 
0.000000 0.001955 0.005865 0.000000 0.003910 0.663734 0.001955 0.006843 
0.008798 0.000000 0.000000 0.000978 0.007820 0.616813 0.000000 0.008798 
0.006843 0.000000 0.000000 0.000000 0.002933 0.627566 0.000000 0.003910 
0.005865 0.000000 0.000000 0.000000 0.006843 0.692082 0.000000 0.000978 
0.000000 0.000000 0.002933 0.000000 0.005865 0.660802 0.006843 0.000000 
0.003910 0.004888 0.000000 0.006843 0.001955 0.529814 0.006843 0.000000 
0.000000 0.004888 0.000000 0.000000 0.005865 0.476051 0.000000 0.000978 
0.000000 0.002933 0.010753 0.000000 0.005865 0.469208 0.001955 0.000000 
0.001955 0.004888 0.001955 0.000000 0.005865 0.449658 0.000000 0.000000 
0.000000 0.009775 0.000000 0.000000 0.000000 0.364614 0.000000 0.012708 
0.000000 0.004888 0.005865 0.000000 0.004888 0.265885 0.001955 0.006843 
0.003910 0.005865 0.006843 0.000000 0.001955 0.265885 0.000000 0.004888 
0.006843 0.003910 0.000000 0.012708 0.000000 0.201369 0.000000 0.000978 
0.000000 0.000000 0.000000 0.000000 0.003910 0.203324 0.010753 0.007820 
0.006843 0.000000 0.000000 0.000000 0.000000 0.077224 0.000000 0.000000 
0.000000 0.003910 0.000000 0.001955 0.005865 0.005865 0.001955 0.000978 
0.000000 0.006843 0.005865 0.000000 0.000000 0.007820 0.003910 0.001955 
0.001955 0.000000 0.002933 0.000000 0.000000 0.008798 0.000000 0.005865 
0.005865 0.000000 0.006843 0.003910 0.000000 0.006843 0.003910 0.006843 
0.000000 0.000000 0.008798 0.005865 0.000000 0.000000 0.005865 0.000000 
0.000000 0.008798 0.005865 0.000000 0.000000 0.000000 0.000000 0.000000 
0.000000 0.000000 0.000000 0.000000 0.000000 0.005865 0.000000 0.008798 
0.003910 0.000000 0.000000 0.000000 0.000000 0.000000 0.010753 0.000000 
0.000000 0.004888 0.000978 0.005865 0.000000 0.008798 0.005865 0.001955 
0.000978 0.000000 0.006843 0.000000 0.000000 0.005865 0.004888 0.005865 
0.002933 0.001955 0.000000 0.000000 0.000000 0.000000 0.004888 0.000000 
0.000978 0.000978 0.004888 0.003910 0.000000 0.000000 0.000000 0.005865 
0.000000 0.000000 0.006843 0.006843 0.000000 0.006843 0.000000 0.006843 
0.009775 0.005865 0.000000 0.000000 0.000000 0.004888 0.000000 0.000000 
0.001955 0.005865 0.000000 0.000978 0.001955 0.010753 0.000000 0.000000 
0.007820 0.000000 0.000000 0.000000 0.001955 0.000000 0.000000 0.000000 
0.000000 0.003910 0.004888 0.010753 0.006843 0.003910 0.001955 0.006843 
0.005865 0.000000 0.000000 0.004888 0.000000 0.000000 0.001955 0.002933 
0.002933 0.006843 0.006843 0.000000 0.000000 0.000000 0.000000 0.006843 
0.004888 0.006843 0.004888 0.000000 0.001955 0.000000 0.004888 0.003910 
0.000000 0.000000 0.005865 0.005865 0.001955 0.004888 0.000000 0.000000 
0.000000 0.000000 0.000000 0.000000 0.004888 0.004888 0.000000 0.000000 
0.000000 0.000000 0.000000 0.000000 0.000000 0.002933 0.000000 0.000000 
0.006843 0.006843 0.000000 0.007820 0.000000 0.006843 0.000000 0.000000 
0.007820 0.000000 0.004888 0.000000 0.000978 0.004888 0.015640 0.006843 
0.005865 0.000000 0.000978 0.007820 0.005865 0.000000 0.114370 0.003910 
0.006843 0.006843 0.000000 0.000000 0.000000 0.000000 0.094819 0.010753 
0.003910 0.005865 0.000000 0.000000 0.000000 0.000000 0.138807 0.000000 
0.003910 0.004888 0.000000 0.000000 0.000000 0.000000 0.121212 0.000000 
0.007820 0.000000 0.000000 0.004888 0.001955 0.004888 0.234604 0.012708 
0.000000 0.007820 0.004888 0.000000 0.000978 0.000978 0.252199 0.000000 
0.012708 0.000000 0.000000 0.002933 0.000978 0.000000 0.232649 0.002933 
0.000000 0.007820 0.006843 0.003910 0.004888 0.000000 0.217009 0.153470 
0.002933 0.001955 0.000000 0.000000 0.000000 0.001955 0.257087 0.186706 
0.007820 0.000000 0.000000 0.000000 0.004888 0.004888 0.297165 0.240469 
0.005865 0.005865 0.006843 0.000000 0.000000 0.006843 0.276637 0.223851 
0.000000 0.011730 0.000000 0.000000 0.003910 0.006843 0.164223 0.258065 
0.000000 0.002933 0.000000 0.004888 0.002933 0.000978 0.103617 0.386119 
0.002933 0.001955 0.000000 0.003910 0.000978 0.000000 0.140762 0.426197 
0.000000 0.006843 0.004888 0.001955 0.000000 0.009775 0.150538 0.439883 
0.004888 0.002933 0.000000 0.000000 0.000000 0.000000 0.088954 0.461388 
0.000000 0.000000 0.007820 0.004888 0.001955 0.007820 0.006843 0.564027 
0.000000 0.004888 0.004888 0.000000 0.005865 0.000000 0.000000 0.603128 
0.000000 0.000000 0.009775 0.000000 0.000000 0.000000 0.005865 0.624633 
0.000000 0.001955 0.006843 0.000000 0.000000 0.000000 0.006843 0.617791 
0.000000 0.009775 0.000000 0.009775 0.004888 0.003910 0.000000 0.607038 
0.000000 0.000000 0.000000 0.005865 0.000000 0.000000 0.000000 0.659824 
0.006843 0.002933 0.006843 0.000000 0.000000 0.000000 0.000000 0.671554 
0.008798 0.006843 0.000000 0.000000 0.003910 0.003910 0.003910 0.659824 
0.007820 0.004888 0.000000 0.000000 0.000000 0.004888 0.006843 0.579668 
0.002933 0.006843 0.000000 0.000000 0.006843 0.007820 0.000000 0.504399 
0.001955 0.010753 0.005865 0.005865 0.000000 0.000000 0.008798 0.531769 
0.000000 0.000000 0.000000 0.000000 0.000000 0.007820 0.000000 0.475073 
0.004888 0.000000 0.004888 0.005865 0.000000 0.003910 0.000000 0.358749 
0.005865 0.005865 0.000000 0.005865 0.008798 0.006843 0.003910 0.315738 
0.006843 0.000000 0.006843 0.000000 0.000000 0.005865 0.005865 0.221896 
0.003910 0.000000 0.000000 0.006843 0.000000 0.000000 0.000000 0.244379 
0.000000 0.000000 0.003910 0.000978 0.000000 0.004888 0.002933 0.199413 
0.006843 0.004888 0.000000 0.006843 0.000000 0.000000 0.006843 0.095797 
0.000000 0.000978 0.008798 0.004888 0.002933 0.007820 0.000000 0.003910 
0.000000 0.000000 0.000000 0.002933 0.000000 0.006843 0.000978 0.001955 
0.009775 0.000000 0.003910 0.003910 0.000978 0.005865 0.000000 0.002933 
0.003910 0.002933 0.000000 0.005865 0.003910 0.000000 0.000000 0.006843 
0.008798 0.000000 0.000000 0.006843 0.001955 0.000000 0.000000 0.002933 
0.006843 0.000000 0.000000 0.000000 0.006843 0.000000 0.000000 0.004888 
0.000000 0.009775 0.000000 0.000000 0.000000 0.008798 0.000000 0.000000 
0.000000 0.001955 0.005865 0.000000 0.000000 0.000000 0.000000 0.000000 
0.000000 0.005865 0.002933 0.010753 0.000000 0.006843 0.000000 0.006843 
0.000000 0.000000 0.000000 0.000978 0.000000 0.006843 0.000000 0.004888 
0.000978 0.006843 0.000000 0.000978 0.000000 0.009775 0.000000 0.000978 
0.000000 0.000000 0.005865 0.000000 0.006843 0.007820 0.005865 0.000000 
0.003910 0.000000 0.005865 0.000000 0.000000 0.004888 0.006843 0.000000 
0.000000 0.000978 0.000000 0.000000 0.000000 0.004888 0.000000 0.007820 
0.006843 0.002933 0.000000 0.000000 0.006843 0.000000 0.000000 0.004888 
0.000000 0.000000 0.011730 0.000000 0.000978 0.004888 0.007820 0.000000 
0.005865 0.000000 0.000000 0.008798 0.000000 0.001955 0.002933 0.009775 
0.000000 0.006843 0.002933 0.009775 0.007820 0.000000 0.000000 0.011730 
0.000978 0.000000 0.000978 0.005865 0.006843 0.000000 0.005865 0.000000 
0.005865 0.002933 0.000000 0.000000 0.000000 0.000978 0.000000 0.005865 
0.000978 0.000000 0.006843 0.000000 0.004888 0.000000 0.000000 0.008798 
0.000000 0.006843 0.004888 0.005865 0.006843 0.000000 0.000000 0.010753 
0.005865 0.000000 0.006843 0.000000 0.003910 0.000000 0.001955 0.000000 
0.000000 0.000000 0.001955 0.006843 0.006843 0.005865 0.003910 0.001955 
0.038123 0.006843 0.004888 0.004888 0.000978 0.003910 0.006843 0.005865 
0.145650 0.000000 0.004888 0.005865 0.000000 0.004888 0.000000 0.001955 
0.163245 0.000000 0.000000 0.000000 0.004888 0.000000 0.000000 0.000000 
0.161290 0.006843 0.004888 0.000000 0.000000 0.000000 0.004888 0.000000 
0.214076 0.000000 0.000000 0.005865 0.000000 0.001955 0.000000 0.004888 
0.305963 0.000000 0.004888 0.006843 0.000978 0.006843 0.000000 0.009775 
0.332356 0.000000 0.000000 0.007820 0.000000 0.000000 0.005865 0.005865 
0.340176 0.000978 0.008798 0.000000 0.005865 0.000000 0.008798 0.004888 
0.301075 0.000000 0.000000 0.005865 0.000000 0.003910 0.000978 0.007820 
0.327468 0.000000 0.000000 0.000000 0.000000 0.000000 0.000000 0.000000 
0.409580 0.000000 0.002933 0.000000 0.000000 0.000000 0.000000 0.004888 
0.409580 0.005865 0.005865 0.000000 0.000978 0.007820 0.005865 0.006843 
0.361681 0.005865 0.006843 0.004888 0.006843 0.001955 0.000000 0.000000 
0.269795 0.014663 0.000000 0.000000 0.005865 0.002933 0.000000 0.000000 
0.281525 0.028348 0.001955 0.005865 0.003910 0.000000 0.000000 0.000000 
0.305963 0.139785 0.000000 0.000000 0.000000 0.000000 0.000978 0.000000 
0.225806 0.108504 0.003910 0.003910 0.000978 0.000000 0.005865 0.000000 
0.139785 0.150538 0.001955 0.000978 0.000000 0.003910 0.005865 0.006843 
0.053763 0.284457 0.006843 0.000000 0.005865 0.000000 0.000000 0.004888 
0.073314 0.352884 0.004888 0.003910 0.003910 0.009775 0.000000 0.000000 
0.038123 0.207234 0.000978 0.004888 0.006843 0.000000 0.006843 0.000000 
0.001955 0.217986 0.001955 0.002933 0.012708 0.000978 0.000000 0.000000 
0.000000 0.328446 0.003910 0.004888 0.006843 0.000000 0.000000 0.000000 
0.004888 0.405670 0.000000 0.003910 0.000000 0.000000 0.000000 0.000000 
0.000000 0.387097 0.000000 0.000978 0.005865 0.005865 0.002933 0.003910 
0.000000 0.392962 0.000000 0.000000 0.000000 0.003910 0.000000 0.000000 
0.000000 0.265885 0.005865 0.000000 0.006843 0.000000 0.000000 0.000000 
0.008798 0.312805 0.006843 0.005865 0.000000 0.006843 0.000000 0.000978 
0.000000 0.342131 0.000000 0.003910 0.002933 0.000000 0.000000 0.005865 
0.005865 0.271750 0.001955 0.008798 0.004888 0.005865 0.000000 0.005865 
0.000000 0.187683 0.000000 0.000000 0.000000 0.007820 0.000000 0.000000 
0.009775 0.117302 0.031281 0.000000 0.007820 0.000000 0.000000 0.000978 
0.000000 0.136852 0.084066 0.005865 0.000000 0.000000 0.000000 0.000000 
0.004888 0.120235 0.053763 0.000000 0.002933 0.000000 0.000978 0.000000 
0.003910 0.047898 0.042033 0.005865 0.008798 0.007820 0.000000 0.000000 
0.001955 0.000978 0.123167 0.000000 0.003910 0.000000 0.000978 0.000000 
0.000000 0.006843 0.218964 0.008798 0.005865 0.000000 0.003910 0.000000 
0.005865 0.000000 0.209189 0.008798 0.000000 0.009775 0.005865 0.000000 
0.002933 0.005865 0.189638 0.009775 0.006843 0.004888 0.001955 0.000000 
0.005865 0.001955 0.173021 0.000000 0.002933 0.005865 0.006843 0.008798 
0.000000 0.000000 0.194526 0.000000 0.002933 0.000000 0.005865 0.000000 
0.006843 0.004888 0.316716 0.000000 0.006843 0.001955 0.000000 0.000000 
0.000000 0.007820 0.215054 0.000000 0.005865 0.003910 0.003910 0.000000 
0.007820 0.001955 0.159335 0.000000 0.000000 0.009775 0.003910 0.000978 
0.000978 0.007820 0.134897 0.000000 0.002933 0.000000 0.003910 0.000000 
TURN 9
0.003910 0.003910 0.117302 0.005865 0.005865 0.002933 0.000000 0.005865 
0.004888 0.004888 0.051808 0.000000 0.005865 0.004888 0.001955 0.000000 
0.000978 0.000000 0.000000 0.002933 0.011730 0.000000 0.000000 0.002933 
0.000000 0.000000 0.000000 0.005865 0.000000 0.000000 0.000000 0.000000 
0.000000 0.000000 0.000978 0.007820 0.000000 0.000000 0.000000 0.000000 
0.003910 0.000000 0.000000 0.000000 0.004888 0.000000 0.000000 0.004888 
0.001955 0.004888 0.000000 0.000000 0.000000 0.000000 0.000000 0.003910 
0.001955 0.004888 0.000000 0.000000 0.000000 0.000000 0.001955 0.004888 
0.004888 0.000978 0.003910 0.001955 0.000000 0.006843 0.003910 0.000978 
0.000000 0.001955 0.000000 0.000000 0.000000 0.000000 0.002933 0.006843 
0.000000 0.005865 0.003910 0.000000 0.001955 0.001955 0.005865 0.000000 
0.005865 0.005865 0.000000 0.000978 0.000000 0.006843 0.001955 0.008798 
0.005865 0.000000 0.006843 0.000000 0.000000 0.002933 0.006843 0.000000 
0.007820 0.005865 0.002933 0.012708 0.048876 0.005865 0.000000 0.001955 
0.000000 0.005865 0.005865 0.005865 0.003910 0.003910 0.000000 0.006843 
0.000000 0.005865 0.006843 0.007820 0.003910 0.000978 0.005865 0.000000 
0.005865 0.000000 0.003910 0.000000 0.105572 0.003910 0.006843 0.000000 
0.000000 0.001955 0.000000 0.009775 0.192571 0.003910 0.000000 0.005865 
0.005865 0.000000 0.005865 0.000978 0.179863 0.006843 0.000000 0.007820 
0.000000 0.000000 0.002933 0.000000 0.186706 0.004888 0.000000 0.000000 
0.005865 0.002933 0.000978 0.000000 0.233627 0.000000 0.006843 0.001955 
0.006843 0.004888 0.000000 0.000000 0.313783 0.005865 0.000000 0.004888 
0.005865 0.006843 0.000000 0.000000 0.335288 0.000000 0.000000 0.000000 
0.000000 0.000000 0.006843 0.004888 0.282502 0.000000 0.000000 0.005865 
0.009775 0.010753 0.005865 0.000000 0.234604 0.000000 0.000000 0.000978 
0.000000 0.000000 0.000000 0.000000 0.290323 0.060606 0.000000 0.000000 
0.006843 0.000000 0.000000 0.002933 0.293255 0.012708 0.005865 0.005865 
0.002933 0.009775 0.000000 0.000000 0.257087 0.021505 0.000000 0.005865 
0.004888 0.004888 0.000000 0.005865 0.148583 0.106549 0.000000 0.000000 
0.002933 0.005865 0.000000 0.000000 0.159335 0.260020 0.005865 0.000000 
0.000000 0.000000 0.001955 0.006843 0.156403 0.269795 0.001955 0.000000 
0.000000 0.005865 0.004888 0.000000 0.120235 0.271750 0.006843 0.008798 
0.000000 0.000000 0.000000 0.009775 0.003910 0.326491 0.000000 0.006843 
0.001955 0.000000 0.000000 0.000978 0.001955 0.440860 0.000978 0.007820 
0.000000 0.000000 0.010753 0.003910 0.005865 0.465298 0.000000 0.000000 
0.002933 0.006843 0.007820 0.004888 0.000000 0.441838 0.000000 0.000000 
0.000000 0.002933 0.000000 0.005865 0.000000 0.391984 0.000000 0.008798 
0.000000 0.005865 0.001955 0.000000 0.006843 0.459433 0.000000 0.000000 
0.008798 0.005865 0.000978 0.002933 0.000000 0.510264 0.000000 0.000000 
0.009775 0.006843 0.000000 0.001955 0.005865 0.462366 0.000000 0.000000 
0.000000 0.000000 0.002933 0.003910 0.007820 0.394917 0.000000 0.003910 
0.004888 0.000000 0.000978 0.000000 0.000000 0.364614 0.000978 0.008798 
0.006843 0.006843 0.000000 0.000000 0.000978 0.420332 0.003910 0.000000 
0.006843 0.001955 0.004888 0.000000 0.000000 0.408602 0.000000 0.000000 
0.000000 0.000000 0.000000 0.006843 0.000000 0.275660 0.000000 0.006843 
0.006843 0.000000 0.000000 0.000000 0.005865 0.217986 0.006843 0.006843 
0.000978 0.005865 0.005865 0.000978 0.000000 0.241447 0.004888 0.000000 
0.000000 0.002933 0.005865 0.000000 0.000000 0.238514 0.000000 0.005865 
0.000000 0.001955 0.003910 0.000000 0.000000 0.169110 0.005865 0.000000 
0.005865 0.000000 0.000000 0.000000 0.005865 0.022483 0.001955 0.000978 
0.002933 0.005865 0.000000 0.003910 0.000000 0.051808 0.000000 0.000000 
0.003910 0.000000 0.000000 0.000000 0.000000 0.043011 0.008798 0.005865 
0.005865 0.000000 0.002933 0.006843 0.004888 0.020528 0.009775 0.006843 
0.005865 0.000000 0.000000 0.005865 0.000000 0.000000 0.006843 0.003910 
0.000978 0.000000 0.000000 0.000978 0.000000 0.000000 0.000000 0.000000 
0.000000 0.000000 0.000000 0.000000 0.000000 0.000978 0.002933 0.007820 
0.000978 0.000000 0.000000 0.000000 0.000000 0.001955 0.005865 0.006843 
0.000000 0.006843 0.004888 0.002933 0.003910 0.000978 0.006843 0.000000 
0.004888 0.000000 0.001955 0.000000 0.000000 0.000000 0.000000 0.000000 
0.000000 0.004888 0.006843 0.000000 0.000000 0.000000 0.000000 0.000000 
0.000000 0.010753 0.000000 0.000000 0.001955 0.000000 0.000000 0.000000 
0.001955 0.007820 0.000000 0.005865 0.006843 0.007820 0.003910 0.002933 
0.005865 0.000000 0.000000 0.000000 0.008798 0.000978 0.005865 0.000000 
0.006843 0.009775 0.000000 0.000000 0.000000 0.000000 0.005865 0.001955 
0.004888 0.000000 0.011730 0.005865 0.000000 0.000000 0.007820 0.000000 
0.000000 0.000000 0.000000 0.000000 0.002933 0.000000 0.000000 0.000978 
0.005865 0.000000 0.006843 0.000000 0.000000 0.000000 0.004888 0.000000 
0.000000 0.001955 0.000000 0.000000 0.000978 0.000000 0.000000 0.000000 
0.000000 0.000000 0.004888 0.004888 0.003910 0.000000 0.000000 0.000000 
0.004888 0.000978 0.005865 0.000000 0.000000 0.007820 0.001955 0.000000 
0.000000 0.006843 0.003910 0.000978 0.000000 0.000000 0.006843 0.000000 
0.004888 0.001955 0.009775 0.004888 0.006843 0.001955 0.000000 0.000000 
0.006843 0.000000 0.000000 0.001955 0.001955 0.006843 0.000000 0.002933 
0.005865 0.000000 0.006843 0.000000 0.002933 0.004888 0.000000 0.000000 
0.003910 0.000000 0.004888 0.000000 0.004888 0.000000 0.000000 0.000000 
0.004888 0.006843 0.000000 0.008798 0.005865 0.000000 0.000000 0.002933 
0.007820 0.005865 0.000000 0.004888 0.000978 0.006843 0.000000 0.000000 
0.000000 0.000000 0.011730 0.005865 0.005865 0.000000 0.006843 0.000000 
0.000000 0.005865 0.000000 0.005865 0.008798 0.000000 0.038123 0.007820 
0.001955 0.004888 0.005865 0.000000 0.000000 0.006843 0.095797 0.002933 
0.000000 0.007820 0.000000 0.006843 0.000000 0.009775 0.081134 0.003910 
0.004888 0.000000 0.001955 0.000000 0.005865 0.000000 0.035191 0.009775 
0.000000 0.006843 0.004888 0.000000 0.008798 0.005865 0.093842 0.053763 
0.000000 0.003910 0.000000 0.001955 0.000000 0.001955 0.189638 0.064516 
0.000000 0.000000 0.004888 0.009775 0.004888 0.000000 0.175953 0.038123 
0.000000 0.000978 0.005865 0.000000 0.005865 0.002933 0.124145 0.017595 
0.000000 0.000000 0.011730 0.000000 0.003910 0.001955 0.066471 0.122190 
0.010753 0.006843 0.000000 0.006843 0.000000 0.004888 0.115347 0.198436 
0.006843 0.000000 0.002933 0.004888 0.003910 0.005865 0.152493 0.198436 
0.010753 0.000000 0.000000 0.002933 0.010753 0.000000 0.129032 0.199413 
0.003910 0.000000 0.000000 0.000978 0.001955 0.000000 0.004888 0.255132 
0.000000 0.005865 0.005865 0.000000 0.009775 0.001955 0.000978 0.372434 
0.001955 0.006843 0.003910 0.000000 0.000000 0.000000 0.003910 0.414467 
0.000000 0.004888 0.005865 0.000000 0.006843 0.000000 0.005865 0.350929 
0.000000 0.000000 0.006843 0.002933 0.007820 0.000000 0.000000 0.377322 
0.006843 0.000000 0.000000 0.006843 0.000000 0.006843 0.000000 0.471163 
0.000000 0.000000 0.001955 0.003910 0.000000 0.003910 0.000000 0.510264 
0.000000 0.000000 0.005865 0.006843 0.000000 0.004888 0.006843 0.453568 
0.003910 0.000000 0.004888 0.000000 0.000000 0.005865 0.000000 0.447703 
0.000978 0.009775 0.000000 0.003910 0.001955 0.000000 0.000000 0.432063 
0.000000 0.005865 0.002933 0.007820 0.003910 0.000000 0.005865 0.475073 
0.000000 0.000000 0.005865 0.000000 0.000000 0.000000 0.000000 0.395894 
0.000000 0.004888 0.000000 0.000000 0.004888 0.000000 0.000000 0.346041 
0.004888 0.009775 0.004888 0.000000 0.000000 0.000000 0.000000 0.311828 
0.000000 0.006843 0.003910 0.002933 0.005865 0.004888 0.002933 0.293255 
0.004888 0.001955 0.004888 0.004888 0.000000 0.000000 0.003910 0.300098 
0.000000 0.003910 0.002933 0.000000 0.000000 0.009775 0.000000 0.213099 
0.000000 0.000000 0.006843 0.004888 0.001955 0.005865 0.000000 0.103617 
0.000000 0.000000 0.005865 0.000000 0.004888 0.000000 0.000000 0.105572 
0.001955 0.004888 0.006843 0.000000 0.000000 0.001955 0.000000 0.083089 
0.000000 0.000000 0.000000 0.003910 0.000000 0.002933 0.000000 0.064516 
0.004888 0.006843 0.000000 0.000000 0.000000 0.000000 0.004888 0.006843 
0.006843 0.005865 0.000000 0.000000 0.000000 0.000000 0.000000 0.009775 
0.006843 0.001955 0.006843 0.000000 0.001955 0.001955 0.003910 0.000000 
0.008798 0.005865 0.000000 0.008798 0.000000 0.008798 0.000978 0.007820 
0.000000 0.000000 0.000978 0.005865 0.001955 0.001955 0.000000 0.000000 
0.000000 0.000000 0.000000 0.000000 0.001955 0.005865 0.003910 0.000000 
0.005865 0.008798 0.000000 0.006843 0.000000 0.000000 0.000000 0.000000 
0.003910 0.004888 0.006843 0.000000 0.003910 0.000000 0.004888 0.002933 
0.003910 0.000000 0.000000 0.000000 0.000000 0.000978 0.000000 0.006843 
0.006843 0.000000 0.000000 0.000000 0.009775 0.000000 0.000000 0.000000 
0.007820 0.005865 0.000000 0.006843 0.000000 0.005865 0.006843 0.000000 
0.003910 0.001955 0.000000 0.001955 0.004888 0.000000 0.009775 0.006843 
0.008798 0.004888 0.000000 0.009775 0.004888 0.000000 0.000978 0.007820 
0.000000 0.009775 0.000000 0.005865 0.000000 0.005865 0.000978 0.004888 
0.007820 0.004888 0.000978 0.006843 0.005865 0.003910 0.000000 0.005865 
0.000000 0.005865 0.006843 0.000000 0.000000 0.000978 0.004888 0.004888 
0.003910 0.005865 0.000000 0.006843 0.000000 0.001955 0.000000 0.000000 
0.000000 0.000978 0.000000 0.000000 0.005865 0.008798 0.000000 0.000000 
0.006843 0.004888 0.000000 0.001955 0.000000 0.006843 0.001955 0.006843 
0.002933 0.005865 0.000000 0.000000 0.003910 0.000000 0.000000 0.005865 
0.005865 0.005865 0.000000 0.000000 0.000000 0.000000 0.000978 0.006843 
0.000000 0.008798 0.000000 0.000000 0.000000 0.000000 0.004888 0.000000 
0.000000 0.001955 0.006843 0.007820 0.005865 0.000000 0.000000 0.006843 
0.000000 0.001955 0.006843 0.004888 0.000000 0.000000 0.000978 0.006843 
0.000978 0.007820 0.000000 0.000000 0.001955 0.000000 0.006843 0.000000 
0.003910 0.000000 0.005865 0.000978 0.006843 0.006843 0.000978 0.000978 
0.076246 0.000000 0.000000 0.006843 0.000000 0.005865 0.000000 0.006843 
0.085044 0.002933 0.008798 0.005865 0.000000 0.006843 0.000000 0.009775 
0.055718 0.000000 0.000978 0.005865 0.000000 0.006843 0.000000 0.007820 
0.117302 0.009775 0.003910 0.000000 0.001955 0.005865 0.005865 0.000978 
0.180841 0.000000 0.003910 0.001955 0.005865 0.000000 0.000000 0.008798 
0.193548 0.005865 0.001955 0.001955 0.006843 0.000000 0.000000 0.000000 
0.211144 0.000000 0.000000 0.000978 0.007820 0.006843 0.003910 0.000000 
0.173998 0.000000 0.000000 0.000000 0.000000 0.000000 0.000000 0.000000 
0.204301 0.005865 0.001955 0.000000 0.000000 0.000000 0.000978 0.000000 
0.262952 0.004888 0.001955 0.000000 0.000000 0.000000 0.003910 0.000000 
0.261975 0.000000 0.000000 0.005865 0.000000 0.000000 0.002933 0.004888 
0.176931 0.000000 0.001955 0.010753 0.000000 0.000000 0.001955 0.006843 
0.136852 0.082111 0.006843 0.000000 0.007820 0.000000 0.006843 0.000000 
0.168133 0.090909 0.001955 0.000000 0.000000 0.004888 0.000000 0.006843 
0.124145 0.083089 0.006843 0.000000 0.000000 0.000000 0.000000 0.002933 
0.033236 0.033236 0.002933 0.000000 0.005865 0.001955 0.000000 0.000000 
0.007820 0.123167 0.000000 0.000000 0.003910 0.000000 0.000000 0.000978 
0.000000 0.230694 0.000000 0.000000 0.006843 0.000000 0.000000 0.007820 
0.007820 0.223851 0.000000 0.000000 0.000000 0.005865 0.000000 0.001955 
0.000000 0.171065 0.000978 0.004888 0.000000 0.000000 0.008798 0.005865 
0.001955 0.176931 0.000000 0.000000 0.000000 0.005865 0.003910 0.000000 
0.002933 0.255132 0.000000 0.000000 0.003910 0.000000 0.004888 0.000000 
0.006843 0.254154 0.000000 0.009775 0.006843 0.005865 0.005865 0.000000 
0.000000 0.220919 0.004888 0.000000 0.000000 0.005865 0.005865 0.000000 
0.000000 0.116325 0.004888 0.000000 0.000000 0.009775 0.004888 0.000000 
0.004888 0.266862 0.000000 0.004888 0.000978 0.008798 0.000000 0.000000 
0.000000 0.237537 0.007820 0.000000 0.000978 0.006843 0.000978 0.005865 
0.005865 0.155425 0.001955 0.000000 0.004888 0.000000 0.000000 0.000978 
0.008798 0.069404 0.007820 0.000000 0.000978 0.006843 0.000000 0.000000 
0.007820 0.039101 0.004888 0.006843 0.000000 0.000000 0.004888 0.000000 
0.000000 0.075269 0.000000 0.000000 0.000000 0.000000 0.000978 0.008798 
0.007820 0.025415 0.002933 0.000000 0.000000 0.000000 0.000000 0.000000 
0.001955 0.004888 0.002933 0.000000 0.006843 0.000000 0.000000 0.000978 
0.000000 0.000000 0.066471 0.000000 0.000000 0.000000 0.006843 0.000000 
0.006843 0.000000 0.113392 0.000000 0.000000 0.001955 0.001955 0.000000 
0.005865 0.000000 0.089932 0.000000 0.001955 0.008798 0.000000 0.000000 
0.005865 0.000000 0.044966 0.000000 0.001955 0.000000 0.000000 0.006843 
0.000000 0.003910 0.092864 0.000000 0.006843 0.000000 0.002933 0.000000 
0.005865 0.000978 0.159335 0.000000 0.000000 0.000978 0.000000 0.006843 
0.006843 0.002933 0.149560 0.000000 0.001955 0.005865 0.000000 0.000000 
0.000000 0.000000 0.100684 0.008798 0.000000 0.002933 0.006843 0.009775 
0.007820 0.005865 0.023460 0.000978 0.000000 0.004888 0.000000 0.006843 
0.003910 0.000000 0.069404 0.003910 0.003910 0.000000 0.009775 0.005865 
TURN 10
0.003910 0.000000 0.005865 0.003910 0.003910 0.000000 0.003910 0.003910 
0.009775 0.000000 0.003910 0.001955 0.000978 0.004888 0.005865 0.000000 
0.001955 0.008798 0.000000 0.000978 0.000000 0.000000 0.002933 0.009775 
0.002933 0.009775 0.005865 0.000000 0.000000 0.002933 0.001955 0.000000 
0.000000 0.000000 0.000000 0.000978 0.000000 0.000000 0.000000 0.000000 
0.000978 0.000000 0.006843 0.000000 0.000000 0.002933 0.000000 0.006843 
0.000000 0.000000 0.005865 0.006843 0.000000 0.005865 0.000978 0.000000 
0.000000 0.003910 0.000000 0.000978 0.011730 0.000000 0.000000 0.000000 
0.005865 0.000978 0.006843 0.004888 0.003910 0.000000 0.003910 0.002933 
0.006843 0.000000 0.010753 0.000000 0.000000 0.000000 0.001955 0.004888 
0.000000 0.000000 0.000000 0.000000 0.000000 0.007820 0.006843 0.000000 
0.000000 0.000000 0.005865 0.000000 0.004888 0.000000 0.008798 0.006843 
0.008798 0.000000 0.000000 0.000000 0.006843 0.003910 0.005865 0.000000 
0.000978 0.000000 0.000978 0.000000 0.001955 0.007820 0.000000 0.003910 
0.000000 0.000000 0.006843 0.003910 0.000000 0.008798 0.008798 0.005865 
0.000978 0.009775 0.000000 0.003910 0.006843 0.000000 0.001955 0.004888 
0.005865 0.000000 0.000000 0.000000 0.000000 0.000000 0.000000 0.006843 
0.000000 0.000000 0.005865 0.000978 0.000000 0.000978 0.005865 0.009775 
0.000000 0.000000 0.000000 0.000000 0.062561 0.006843 0.000000 0.005865 
0.003910 0.000000 0.000000 0.000000 0.102639 0.000000 0.001955 0.001955 
0.000000 0.000000 0.000000 0.006843 0.072336 0.000000 0.000000 0.001955 
0.004888 0.000000 0.004888 0.002933 0.077224 0.000000 0.007820 0.000000 
0.000000 0.000000 0.002933 0.002933 0.126100 0.000000 0.000000 0.005865 
0.000000 0.006843 0.000000 0.006843 0.180841 0.001955 0.000000 0.000000 
0.000000 0.002933 0.000000 0.003910 0.108504 0.007820 0.000000 0.006843 
0.009775 0.006843 0.009775 0.005865 0.041056 0.026393 0.000978 0.000000 
0.000000 0.006843 0.003910 0.000000 0.067449 0.084066 0.000000 0.007820 
0.005865 0.000000 0.003910 0.000000 0.111437 0.061584 0.005865 0.000978 
0.008798 0.000000 0.000000 0.000000 0.061584 0.076246 0.008798 0.000000 
0.000000 0.000000 0.000000 0.010753 0.008798 0.115347 0.000000 0.005865 
0.000000 0.005865 0.000000 0.000000 0.000000 0.218964 0.004888 0.000000 
0.006843 0.003910 0.006843 0.010753 0.000000 0.266862 0.000000 0.000000 
0.000000 0.000000 0.005865 0.004888 0.000000 0.241447 0.000000 0.005865 
0.000000 0.004888 0.004888 0.000978 0.000978 0.226784 0.000000 0.000000 
0.000000 0.000000 0.000000 0.000000 0.000000 0.260997 0.005865 0.000000 
0.000000 0.000000 0.006843 0.005865 0.006843 0.329423 0.000000 0.005865 
0.000000 0.004888 0.001955 0.000000 0.008798 0.338221 0.000000 0.000978 
0.001955 0.000000 0.000978 0.005865 0.006843 0.261975 0.006843 0.006843 
0.009775 0.000000 0.004888 0.000000 0.002933 0.282502 0.000000 0.000000 
0.006843 0.001955 0.005865 0.001955 0.008798 0.261975 0.000000 0.000000 
0.002933 0.001955 0.000000 0.012708 0.000000 0.265885 0.007820 0.000000 
0.000000 0.000000 0.005865 0.008798 0.000000 0.258065 0.001955 0.000000 
0.009775 0.007820 0.000000 0.000000 0.000000 0.162268 0.000000 0.000000 
0.007820 0.000000 0.000000 0.006843 0.000000 0.168133 0.005865 0.010753 
0.000000 0.005865 0.003910 0.001955 0.000000 0.193548 0.000000 0.000000 
0.000000 0.000000 0.006843 0.000000 0.000000 0.125122 0.002933 0.009775 
0.000000 0.002933 0.000000 0.000000 0.000000 0.056696 0.000000 0.000000 
0.005865 0.006843 0.003910 0.004888 0.000000 0.031281 0.003910 0.000000 
0.000000 0.000000 0.007820 0.000000 0.000000 0.031281 0.000000 0.000000 
0.000000 0.003910 0.007820 0.005865 0.000000 0.023460 0.000978 0.000000 
0.005865 0.000000 0.004888 0.000000 0.000000 0.003910 0.000000 0.000000 
0.006843 0.000000 0.000000 0.000000 0.000000 0.005865 0.000000 0.008798 
0.000000 0.003910 0.000000 0.000000 0.000000 0.009775 0.000000 0.006843 
0.000000 0.000000 0.009775 0.000000 0.000000 0.003910 0.005865 0.006843 
0.006843 0.004888 0.005865 0.000000 0.005865 0.003910 0.000000 0.002933 
0.006843 0.009775 0.005865 0.000000 0.000000 0.000000 0.008798 0.000000 
0.005865 0.008798 0.000000 0.000000 0.007820 0.000000 0.000978 0.000000 
0.000000 0.000000 0.000000 0.000000 0.000000 0.005865 0.000000 0.000000 
0.002933 0.000000 0.006843 0.005865 0.000000 0.005865 0.008798 0.000000 
0.000000 0.006843 0.000000 0.001955 0.000000 0.000000 0.000000 0.008798 
0.000000 0.000978 0.001955 0.000000 0.000000 0.006843 0.000000 0.000000 
0.003910 0.004888 0.006843 0.003910 0.003910 0.009775 0.006843 0.003910 
0.000000 0.000000 0.005865 0.006843 0.003910 0.000000 0.000000 0.000000 
0.000978 0.006843 0.000000 0.000000 0.006843 0.005865 0.006843 0.000000 
0.000978 0.004888 0.000000 0.005865 0.000000 0.000000 0.001955 0.000000 
0.000000 0.000000 0.000978 0.000000 0.000000 0.000000 0.009775 0.005865 
0.000000 0.010753 0.006843 0.000000 0.000978 0.005865 0.003910 0.005865 
0.005865 0.006843 0.000000 0.007820 0.000000 0.002933 0.003910 0.002933 
0.008798 0.000000 0.000000 0.000000 0.000000 0.004888 0.000000 0.000000 
0.000000 0.000978 0.006843 0.000000 0.000000 0.000000 0.008798 0.000000 
0.006843 0.004888 0.000000 0.005865 0.000000 0.000000 0.005865 0.000978 
0.007820 0.000000 0.004888 0.000000 0.001955 0.006843 0.000000 0.000000 
0.002933 0.000000 0.000000 0.000000 0.000978 0.000000 0.000000 0.000000 
0.004888 0.000978 0.000000 0.000000 0.000000 0.004888 0.000000 0.000000 
0.000000 0.000000 0.000000 0.002933 0.006843 0.001955 0.006843 0.000000 
0.006843 0.006843 0.001955 0.006843 0.005865 0.000000 0.000000 0.004888 
0.001955 0.000000 0.005865 0.000000 0.002933 0.000000 0.004888 0.000000 
0.000000 0.000000 0.000000 0.005865 0.006843 0.002933 0.000978 0.000000 
0.000000 0.000000 0.001955 0.003910 0.000000 0.002933 0.001955 0.000978 
0.001955 0.000000 0.000000 0.000000 0.000000 0.000978 0.007820 0.000000 
0.000000 0.000000 0.000000 0.000000 0.000000 0.001955 0.027370 0.009775 
0.000000 0.000000 0.000978 0.000000 0.005865 0.000000 0.008798 0.000000 
0.000000 0.000000 0.000000 0.000000 0.000000 0.000978 0.006843 0.000000 
0.002933 0.009775 0.000000 0.000000 0.005865 0.003910 0.000000 0.009775 
0.000000 0.000000 0.007820 0.004888 0.000978 0.000000 0.042033 0.071359 
0.000000 0.002933 0.003910 0.000000 0.006843 0.006843 0.023460 0.068426 
0.004888 0.000000 0.006843 0.006843 0.000000 0.006843 0.004888 0.044966 
0.000000 0.004888 0.000000 0.004888 0.000000 0.006843 0.002933 0.097752 
0.000000 0.000000 0.000000 0.003910 0.002933 0.000000 0.011730 0.193548 
0.003910 0.000978 0.007820 0.000000 0.000000 0.000000 0.033236 0.208211 
0.001955 0.000000 0.000000 0.000000 0.000000 0.008798 0.000000 0.192571 
0.006843 0.000000 0.000000 0.000978 0.000000 0.000000 0.000000 0.186706 
0.006843 0.000000 0.000000 0.002933 0.009775 0.000000 0.000000 0.260020 
0.000978 0.000000 0.006843 0.000000 0.000000 0.006843 0.006843 0.299120 
0.005865 0.005865 0.000000 0.010753 0.000000 0.000000 0.006843 0.265885 
0.000000 0.000000 0.001955 0.000000 0.000000 0.005865 0.002933 0.217986 
0.007820 0.004888 0.000000 0.000000 0.007820 0.000000 0.000000 0.273705 
0.005865 0.000000 0.009775 0.000978 0.000000 0.000000 0.000000 0.306940 
0.000978 0.007820 0.000000 0.004888 0.000000 0.000978 0.000000 0.271750 
0.001955 0.000000 0.000000 0.000000 0.004888 0.000000 0.000000 0.241447 
0.003910 0.000000 0.006843 0.000000 0.000000 0.004888 0.000000 0.225806 
0.000000 0.005865 0.004888 0.000000 0.002933 0.007820 0.000000 0.242424 
0.000000 0.000000 0.006843 0.000000 0.004888 0.000000 0.005865 0.242424 
0.000000 0.006843 0.009775 0.001955 0.007820 0.000000 0.000000 0.154448 
0.000000 0.000000 0.000000 0.000000 0.001955 0.000000 0.000000 0.097752 
0.000000 0.003910 0.000000 0.000000 0.000000 0.006843 0.000978 0.083089 
0.006843 0.000000 0.006843 0.001955 0.005865 0.000000 0.000000 0.106549 
0.000000 0.000000 0.000000 0.002933 0.005865 0.000000 0.010753 0.064516 
0.000978 0.005865 0.000000 0.000000 0.006843 0.007820 0.000000 0.001955 
0.000000 0.006843 0.002933 0.005865 0.005865 0.000000 0.000000 0.000000 
0.000000 0.000978 0.007820 0.000000 0.000000 0.002933 0.002933 0.007820 
0.000000 0.005865 0.004888 0.002933 0.000978 0.000000 0.000978 0.006843 
0.000000 0.005865 0.006843 0.007820 0.000000 0.000000 0.000000 0.000000 
0.000000 0.006843 0.000000 0.000000 0.008798 0.000000 0.000000 0.000978 
0.002933 0.000000 0.000000 0.004888 0.000000 0.002933 0.005865 0.000000 
0.004888 0.000000 0.000000 0.006843 0.000000 0.004888 0.006843 0.000000 
0.003910 0.000000 0.000978 0.000000 0.000000 0.011730 0.007820 0.000000 
0.002933 0.000000 0.000000 0.002933 0.005865 0.006843 0.000000 0.000000 
0.000000 0.000000 0.000000 0.000000 0.000000 0.002933 0.000000 0.001955 
0.000000 0.004888 0.006843 0.000000 0.000000 0.008798 0.003910 0.001955 
0.000000 0.000000 0.000000 0.006843 0.000000 0.000000 0.002933 0.008798 
0.002933 0.000000 0.006843 0.000000 0.000978 0.001955 0.004888 0.003910 
0.000000 0.000000 0.001955 0.000000 0.000000 0.004888 0.000978 0.000978 
0.000000 0.006843 0.000000 0.002933 0.000000 0.000000 0.000000 0.003910 
0.000978 0.006843 0.000000 0.000000 0.004888 0.006843 0.000000 0.000000 
0.000000 0.000000 0.004888 0.006843 0.004888 0.000978 0.006843 0.006843 
0.001955 0.000000 0.001955 0.004888 0.003910 0.000000 0.004888 0.003910 
0.007820 0.006843 0.004888 0.001955 0.001955 0.004888 0.006843 0.000000 
0.000000 0.000000 0.000000 0.004888 0.000000 0.000000 0.000000 0.000978 
0.000000 0.000000 0.002933 0.000000 0.006843 0.004888 0.000000 0.003910 
0.010753 0.006843 0.004888 0.003910 0.000000 0.008798 0.000000 0.000000 
0.001955 0.005865 0.006843 0.000000 0.001955 0.008798 0.005865 0.000000 
0.000000 0.000000 0.000000 0.000000 0.006843 0.000000 0.006843 0.000000 
0.001955 0.006843 0.005865 0.005865 0.000000 0.000000 0.005865 0.000000 
0.000000 0.000000 0.009775 0.004888 0.004888 0.006843 0.005865 0.000000 
0.000000 0.001955 0.005865 0.000000 0.002933 0.000000 0.006843 0.005865 
0.005865 0.000000 0.000000 0.000000 0.000000 0.006843 0.000000 0.001955 
0.004888 0.003910 0.000000 0.004888 0.005865 0.000000 0.000000 0.000000 
0.052786 0.004888 0.004888 0.000000 0.000000 0.000000 0.004888 0.000000 
0.028348 0.005865 0.000000 0.000978 0.006843 0.003910 0.002933 0.000978 
0.004888 0.000000 0.004888 0.000000 0.000000 0.007820 0.006843 0.007820 
0.000000 0.006843 0.000000 0.003910 0.003910 0.000000 0.001955 0.010753 
0.063539 0.000000 0.008798 0.000000 0.003910 0.004888 0.000978 0.004888 
0.103617 0.000000 0.005865 0.000000 0.006843 0.000000 0.009775 0.000000 
0.000000 0.002933 0.006843 0.000000 0.000000 0.000000 0.010753 0.000000 
0.003910 0.002933 0.004888 0.001955 0.000000 0.008798 0.000000 0.010753 
0.010753 0.000000 0.006843 0.000000 0.001955 0.000000 0.005865 0.000000 
0.077224 0.000000 0.001955 0.005865 0.006843 0.000000 0.000000 0.000000 
0.003910 0.000000 0.000000 0.000000 0.005865 0.003910 0.002933 0.000978 
0.003910 0.000000 0.000000 0.000000 0.003910 0.000000 0.011730 0.008798 
0.000000 0.000000 0.007820 0.004888 0.003910 0.000000 0.010753 0.004888 
0.004888 0.039101 0.005865 0.001955 0.000000 0.000000 0.001955 0.009775 
0.000000 0.001955 0.006843 0.000000 0.001955 0.008798 0.007820 0.000000 
0.006843 0.001955 0.000000 0.001955 0.005865 0.003910 0.008798 0.000000 
0.003910 0.036168 0.004888 0.004888 0.005865 0.003910 0.008798 0.004888 
0.004888 0.113392 0.000000 0.005865 0.005865 0.000000 0.002933 0.004888 
0.009775 0.085044 0.000000 0.001955 0.000000 0.007820 0.003910 0.006843 
0.001955 0.075269 0.000000 0.005865 0.005865 0.000000 0.000978 0.004888 
0.004888 0.050831 0.006843 0.007820 0.000000 0.000000 0.000000 0.010753 
0.000000 0.171065 0.003910 0.003910 0.010753 0.000000 0.001955 0.001955 
0.000978 0.119257 0.006843 0.000000 0.000978 0.000000 0.005865 0.000000 
0.005865 0.099707 0.008798 0.008798 0.000000 0.000000 0.000000 0.005865 
0.000000 0.001955 0.003910 0.005865 0.006843 0.000000 0.005865 0.003910 
0.006843 0.000000 0.001955 0.000000 0.003910 0.000000 0.000000 0.011730 
0.000000 0.031281 0.000000 0.001955 0.000000 0.005865 0.000000 0.002933 
0.003910 0.021505 0.006843 0.003910 0.002933 0.000000 0.007820 0.000000 
0.000000 0.001955 0.006843 0.005865 0.003910 0.003910 0.007820 0.000000 
0.000000 0.004888 0.004888 0.003910 0.003910 0.000000 0.005865 0.000000 
0.005865 0.004888 0.000978 0.000000 0.000000 0.005865 0.005865 0.002933 
0.000000 0.010753 0.000000 0.000000 0.000000 0.000000 0.004888 0.005865 
0.005865 0.000000 0.000978 0.000000 0.000000 0.006843 0.000000 0.006843 
0.005865 0.000000 0.000000 0.007820 0.006843 0.000000 0.001955 0.000000 
0.000000 0.000000 0.001955 0.000000 0.000000 0.004888 0.005865 0.005865 
0.000000 0.000000 0.027370 0.003910 0.000000 0.008798 0.001955 0.000000 
0.000000 0.000000 0.000000 0.000000 0.001955 0.011730 0.005865 0.005865 
0.003910 0.004888 0.000000 0.000000 0.003910 0.006843 0.001955 0.006843 
0.000978 0.008798 0.000000 0.000000 0.005865 0.005865 0.000000 0.000000 
0.000000 0.000000 0.020528 0.000000 0.005865 0.004888 0.000000 0.000000 
0.000000 0.000000 0.000000 0.000000 0.000000 0.005865 0.001955 0.000000 
0.000000 0.000978 0.000978 0.000000 0.000000 0.002933 0.000000 0.000000 
TURN 11
0.003910 0.000000 0.003910 0.003910 0.002933 0.000000 0.000000 0.000000 
0.000000 0.000000 0.000000 0.005865 0.003910 0.010753 0.007820 0.000000 
0.000000 0.005865 0.000000 0.009775 0.000000 0.000000 0.009775 0.006843 
0.000000 0.003910 0.000000 0.008798 0.000000 0.006843 0.005865 0.005865 
0.007820 0.000000 0.004888 0.003910 0.000000 0.000000 0.005865 0.001955 
0.004888 0.000000 0.000000 0.010753 0.000000 0.002933 0.000000 0.000000 
0.000000 0.003910 0.000000 0.000000 0.000000 0.005865 0.000000 0.000000 
0.000000 0.006843 0.002933 0.001955 0.006843 0.000000 0.000000 0.000000 
0.004888 0.000000 0.000000 0.000000 0.000000 0.003910 0.004888 0.005865 
0.006843 0.000000 0.006843 0.000000 0.000000 0.000978 0.000000 0.000000 
0.000000 0.000000 0.006843 0.007820 0.005865 0.006843 0.005865 0.000000 
0.007820 0.000000 0.000000 0.001955 0.005865 0.006843 0.001955 0.003910 
0.000000 0.000000 0.007820 0.006843 0.000000 0.006843 0.000000 0.000000 
0.000000 0.000000 0.000000 0.000978 0.005865 0.006843 0.000000 0.000000 
0.000000 0.001955 0.011730 0.007820 0.000000 0.000000 0.000000 0.007820 
0.000000 0.001955 0.000000 0.006843 0.000000 0.008798 0.000000 0.005865 
0.000000 0.000000 0.000000 0.005865 0.000000 0.000978 0.000978 0.000000 
0.000000 0.003910 0.000000 0.000000 0.000000 0.004888 0.000000 0.008798 
0.005865 0.001955 0.007820 0.006843 0.000000 0.011730 0.007820 0.000000 
0.000000 0.003910 0.007820 0.000000 0.000000 0.002933 0.008798 0.000000 
0.003910 0.007820 0.000000 0.000000 0.000000 0.005865 0.006843 0.000000 
0.000000 0.000000 0.008798 0.006843 0.000000 0.000978 0.000000 0.005865 
0.007820 0.000000 0.000000 0.005865 0.006843 0.000000 0.000000 0.002933 
0.000000 0.002933 0.000000 0.005865 0.042033 0.000000 0.002933 0.004888 
0.006843 0.000000 0.002933 0.005865 0.017595 0.000000 0.005865 0.000000 
0.009775 0.005865 0.000000 0.000000 0.005865 0.000000 0.000000 0.000000 
0.000000 0.005865 0.000000 0.005865 0.000000 0.000000 0.007820 0.005865 
0.000978 0.006843 0.000000 0.000000 0.006843 0.025415 0.000000 0.002933 
0.007820 0.006843 0.001955 0.000000 0.012708 0.007820 0.000000 0.006843 
0.000000 0.000000 0.003910 0.000000 0.003910 0.000000 0.005865 0.000000 
0.000000 0.006843 0.003910 0.000000 0.000000 0.039101 0.000000 0.009775 
0.006843 0.006843 0.003910 0.000000 0.006843 0.145650 0.005865 0.000000 
0.001955 0.006843 0.005865 0.000000 0.008798 0.166178 0.000000 0.000000 
0.000000 0.006843 0.005865 0.002933 0.008798 0.118280 0.003910 0.001955 
0.000000 0.005865 0.000000 0.007820 0.000000 0.089932 0.002933 0.002933 
0.000000 0.000000 0.005865 0.000000 0.003910 0.190616 0.000000 0.000000 
0.000000 0.005865 0.000000 0.000000 0.006843 0.222874 0.000000 0.000000 
0.006843 0.000000 0.000000 0.000000 0.005865 0.208211 0.005865 0.000000 
0.005865 0.005865 0.000000 0.000000 0.007820 0.142717 0.000000 0.003910 
0.008798 0.007820 0.000000 0.000000 0.003910 0.151515 0.009775 0.000000 
0.000000 0.000000 0.000000 0.000000 0.007820 0.197458 0.000000 0.000000 
0.000000 0.000000 0.003910 0.000000 0.000000 0.178886 0.000978 0.009775 
0.005865 0.000000 0.000000 0.004888 0.005865 0.096774 0.000000 0.006843 
0.000000 0.005865 0.004888 0.000000 0.000000 0.047898 0.000000 0.000000 
0.007820 0.000000 0.003910 0.002933 0.003910 0.070381 0.007820 0.000000 
0.000000 0.000000 0.007820 0.001955 0.001955 0.110459 0.003910 0.000000 
0.000000 0.000000 0.000000 0.003910 0.006843 0.043011 0.000000 0.000000 
0.006843 0.000000 0.000000 0.000000 0.003910 0.004888 0.000000 0.000000 
0.000000 0.002933 0.009775 0.000000 0.003910 0.000000 0.004888 0.000000 
0.000000 0.000000 0.000000 0.004888 0.000000 0.005865 0.000000 0.000978 
0.000000 0.003910 0.009775 0.000000 0.000000 0.000000 0.000978 0.007820 
0.002933 0.006843 0.000000 0.010753 0.006843 0.000978 0.000000 0.000000 
0.007820 0.000000 0.008798 0.005865 0.006843 0.000000 0.008798 0.000000 
0.007820 0.000000 0.000000 0.005865 0.000000 0.005865 0.000000 0.006843 
0.000000 0.000000 0.003910 0.000978 0.006843 0.000000 0.000000 0.008798 
0.001955 0.000000 0.004888 0.000978 0.000000 0.000000 0.000000 0.000000 
0.009775 0.006843 0.000000 0.000000 0.007820 0.006843 0.000000 0.004888 
0.007820 0.000000 0.003910 0.002933 0.000978 0.000000 0.000978 0.000978 
0.001955 0.000000 0.005865 0.000000 0.007820 0.007820 0.000978 0.000000 
0.000000 0.005865 0.000000 0.000000 0.000978 0.000000 0.005865 0.000000 
0.006843 0.004888 0.004888 0.000000 0.000000 0.005865 0.000978 0.006843 
0.000000 0.000000 0.000978 0.005865 0.006843 0.000000 0.000000 0.002933 
0.000000 0.000000 0.000000 0.000000 0.000000 0.000000 0.001955 0.002933 
0.002933 0.000000 0.004888 0.000000 0.008798 0.008798 0.005865 0.000000 
0.007820 0.000000 0.005865 0.004888 0.000978 0.000000 0.004888 0.000000 
0.000000 0.000000 0.001955 0.006843 0.000000 0.000000 0.000000 0.000000 
0.004888 0.000000 0.000000 0.000000 0.000000 0.000000 0.006843 0.000000 
0.005865 0.008798 0.000000 0.000000 0.000000 0.000000 0.000000 0.000000 
0.006843 0.005865 0.000000 0.000000 0.000000 0.003910 0.002933 0.008798 
0.000000 0.000000 0.000000 0.006843 0.003910 0.000978 0.000000 0.003910 
0.000000 0.000978 0.001955 0.000000 0.000978 0.005865 0.003910 0.004888 
0.000000 0.000000 0.005865 0.009775 0.000000 0.002933 0.005865 0.000000 
0.000000 0.000978 0.001955 0.000000 0.006843 0.000000 0.003910 0.006843 
0.005865 0.000000 0.000000 0.006843 0.006843 0.000000 0.006843 0.006843 
0.007820 0.006843 0.001955 0.000000 0.006843 0.000000 0.004888 0.000978 
0.000000 0.000000 0.000000 0.007820 0.000000 0.000000 0.000000 0.000000 
0.000000 0.000000 0.000000 0.005865 0.000000 0.000000 0.002933 0.005865 
0.000978 0.000000 0.011730 0.000000 0.000000 0.002933 0.011730 0.000000 
0.000000 0.000000 0.003910 0.000000 0.000000 0.000000 0.006843 0.000000 
0.004888 0.000000 0.000000 0.003910 0.006843 0.006843 0.004888 0.000000 
0.005865 0.000000 0.000978 0.000000 0.005865 0.000000 0.000000 0.005865 
0.000000 0.004888 0.000000 0.005865 0.006843 0.011730 0.000000 0.001955 
0.000000 0.002933 0.007820 0.000000 0.000000 0.009775 0.006843 0.003910 
0.000000 0.000000 0.004888 0.005865 0.001955 0.000000 0.001955 0.003910 
0.000000 0.000000 0.000000 0.003910 0.000000 0.000000 0.000000 0.004888 
0.006843 0.006843 0.006843 0.006843 0.003910 0.000978 0.007820 0.022483 
0.003910 0.000000 0.006843 0.000000 0.000000 0.000978 0.007820 0.000000 
0.007820 0.000000 0.005865 0.000000 0.000000 0.006843 0.000000 0.000000 
0.000000 0.000000 0.006843 0.000000 0.000000 0.000000 0.007820 0.031281 
0.007820 0.000000 0.009775 0.004888 0.000000 0.000000 0.000000 0.129032 
0.004888 0.000978 0.005865 0.004888 0.001955 0.000000 0.006843 0.108504 
0.000000 0.000000 0.000000 0.000000 0.000000 0.001955 0.000000 0.100684 
0.003910 0.005865 0.005865 0.003910 0.000000 0.006843 0.000000 0.103617 
0.000000 0.003910 0.000000 0.000000 0.004888 0.000000 0.006843 0.173021 
0.000000 0.006843 0.006843 0.000000 0.001955 0.011730 0.000978 0.192571 
0.000000 0.000000 0.000978 0.000000 0.000000 0.000000 0.003910 0.180841 
0.000000 0.000000 0.004888 0.007820 0.000978 0.000000 0.000000 0.140762 
0.004888 0.000000 0.000000 0.006843 0.000000 0.001955 0.004888 0.144673 
0.000000 0.003910 0.000000 0.003910 0.000000 0.006843 0.000000 0.199413 
0.006843 0.000000 0.000000 0.004888 0.002933 0.000000 0.000000 0.250244 
0.006843 0.001955 0.005865 0.004888 0.006843 0.001955 0.006843 0.141740 
0.000978 0.006843 0.000000 0.000000 0.000000 0.000000 0.006843 0.102639 
0.000000 0.009775 0.000000 0.006843 0.000000 0.007820 0.006843 0.109482 
0.000000 0.000000 0.003910 0.008798 0.000000 0.000000 0.005865 0.123167 
0.005865 0.000000 0.000000 0.000000 0.000000 0.000000 0.007820 0.077224 
0.000000 0.009775 0.006843 0.006843 0.005865 0.008798 0.005865 0.000000 
0.000000 0.000000 0.007820 0.003910 0.000000 0.000000 0.007820 0.006843 
0.006843 0.000000 0.000000 0.000000 0.003910 0.000000 0.000000 0.006843 
0.000000 0.006843 0.006843 0.000000 0.000000 0.003910 0.002933 0.000000 
0.000000 0.003910 0.000000 0.000000 0.000000 0.003910 0.000000 0.009775 
0.000000 0.004888 0.000000 0.002933 0.000978 0.000000 0.000000 0.000000 
0.001955 0.001955 0.000000 0.002933 0.001955 0.007820 0.005865 0.000000 
0.005865 0.002933 0.000000 0.000000 0.000000 0.000000 0.006843 0.000000 
0.000000 0.000000 0.000000 0.000000 0.000000 0.004888 0.000000 0.006843 
0.000000 0.003910 0.000000 0.004888 0.006843 0.000978 0.000000 0.006843 
0.009775 0.004888 0.000000 0.000000 0.004888 0.005865 0.000000 0.000000 
0.006843 0.000000 0.000000 0.004888 0.000000 0.000000 0.003910 0.000000 
0.005865 0.001955 0.000000 0.000000 0.003910 0.000000 0.005865 0.000000 
0.000000 0.008798 0.000000 0.000978 0.006843 0.000000 0.000000 0.006843 
0.006843 0.000000 0.000000 0.007820 0.000000 0.000000 0.000000 0.008798 
0.005865 0.000000 0.000000 0.006843 0.000000 0.000000 0.000000 0.000000 
0.004888 0.005865 0.003910 0.000000 0.000000 0.000978 0.005865 0.002933 
0.000000 0.000000 0.000000 0.000000 0.001955 0.000000 0.002933 0.000000 
0.006843 0.000000 0.000000 0.005865 0.000978 0.007820 0.005865 0.006843 
0.000000 0.004888 0.003910 0.000000 0.010753 0.000000 0.000000 0.000000 
0.004888 0.006843 0.001955 0.005865 0.000000 0.010753 0.004888 0.000000 
0.006843 0.000000 0.006843 0.000000 0.005865 0.000000 0.000000 0.005865 
0.000000 0.004888 0.000000 0.004888 0.005865 0.005865 0.000000 0.003910 
0.005865 0.000000 0.000000 0.004888 0.000000 0.009775 0.000000 0.003910 
0.000000 0.000978 0.000000 0.008798 0.000000 0.000000 0.000000 0.000000 
0.000000 0.000978 0.003910 0.000000 0.000978 0.005865 0.000000 0.000000 
0.010753 0.000000 0.000000 0.005865 0.006843 0.006843 0.000978 0.002933 
0.000000 0.000000 0.000978 0.000000 0.006843 0.007820 0.000000 0.000000 
0.000000 0.000000 0.000000 0.008798 0.006843 0.003910 0.000000 0.000000 
0.000000 0.002933 0.000000 0.004888 0.004888 0.006843 0.005865 0.000000 
0.000000 0.000000 0.006843 0.004888 0.000000 0.000000 0.005865 0.006843 
0.004888 0.004888 0.002933 0.005865 0.004888 0.003910 0.000978 0.000000 
0.000000 0.006843 0.000000 0.001955 0.000000 0.003910 0.006843 0.001955 
0.006843 0.000000 0.000978 0.004888 0.006843 0.009775 0.006843 0.005865 
0.003910 0.000978 0.000000 0.000000 0.000000 0.000000 0.000000 0.000000 
0.008798 0.005865 0.000000 0.008798 0.000000 0.001955 0.000000 0.000000 
0.001955 0.000000 0.001955 0.005865 0.000000 0.000000 0.004888 0.004888 
0.004888 0.002933 0.002933 0.005865 0.000000 0.006843 0.000000 0.006843 
0.006843 0.006843 0.000000 0.000000 0.000000 0.000000 0.002933 0.006843 
0.007820 0.000000 0.000000 0.003910 0.001955 0.000000 0.006843 0.000000 
0.006843 0.005865 0.003910 0.000978 0.006843 0.005865 0.005865 0.000000 
0.007820 0.000000 0.000000 0.000000 0.000000 0.007820 0.005865 0.000000 
0.000000 0.004888 0.004888 0.000000 0.006843 0.008798 0.001955 0.006843 
0.006843 0.000978 0.002933 0.000000 0.000000 0.006843 0.000000 0.000978 
0.006843 0.000978 0.000000 0.000000 0.000000 0.000000 0.006843 0.000000 
0.000000 0.004888 0.007820 0.000000 0.000000 0.000000 0.000000 0.000000 
0.000000 0.010753 0.000000 0.000000 0.006843 0.004888 0.002933 0.000000 
0.001955 0.000000 0.000000 0.003910 0.006843 0.000000 0.000000 0.000000 
0.000000 0.001955 0.004888 0.006843 0.000000 0.000000 0.006843 0.005865 
0.000000 0.000000 0.000978 0.005865 0.000000 0.000000 0.001955 0.002933 
0.001955 0.004888 0.010753 0.000978 0.000000 0.000000 0.000978 0.006843 
0.001955 0.000978 0.000000 0.000000 0.000000 0.000000 0.001955 0.001955 
0.003910 0.019550 0.002933 0.000000 0.006843 0.005865 0.005865 0.001955 
0.001955 0.009775 0.008798 0.000000 0.000000 0.000000 0.005865 0.000000 
0.004888 0.000000 0.000978 0.000000 0.000000 0.000000 0.000000 0.005865 
0.000000 0.000000 0.000000 0.000000 0.000978 0.000000 0.000000 0.006843 
0.000000 0.000000 0.000000 0.000000 0.000000 0.000000 0.000000 0.000000 
0.001955 0.004888 0.000000 0.000978 0.006843 0.006843 0.000000 0.005865 
0.006843 0.000000 0.000978 0.000000 0.003910 0.000000 0.006843 0.000978 
0.000000 0.000000 0.000000 0.000000 0.000000 0.004888 0.003910 0.004888 
0.006843 0.004888 0.000000 0.000000 0.000978 0.004888 0.003910 0.000000 
0.000000 0.005865 0.004888 0.005865 0.000000 0.005865 0.006843 0.000000 
0.000978 0.000000 0.004888 0.000000 0.000000 0.012708 0.005865 0.003910 
0.009775 0.000000 0.001955 0.005865 0.005865 0.004888 0.000000 0.002933 
0.000000 0.000000 0.000000 0.005865 0.001955 0.000000 0.000000 0.000000 
0.000978 0.000000 0.002933 0.007820 0.000000 0.000978 0.005865 0.005865 
0.000000 0.000000 0.008798 0.005865 0.000000 0.009775 0.000000 0.006843 
0.003910 0.000000 0.000000 0.001955 0.000000 0.000000 0.006843 0.006843 
0.000000 0.001955 0.000000 0.000000 0.000000 0.006843 0.008798 0.000000 
0.005865 0.000000 0.000000 0.000000 0.004888 0.000000 0.000000 0.002933 
0.000000 0.000000 0.000000 0.006843 0.000000 0.000978 0.000978 0.000000 
0.005865 0.000000 0.002933 0.006843 0.008798 0.000000 0.003910 0.002933 
0.000000 0.000000 0.000000 0.000000 0.008798 0.000000 0.001955 0.005865 
0.005865 0.000978 0.000000 0.000000 0.007820 0.000000 0.000000 0.000000 
0.000978 0.000978 0.000000 0.001955 0.003910 0.012708 0.000000 0.000000 
TURN 12
0.003910 0.003910 0.003910 0.000000 0.005865 0.000000 0.003910 0.003910 
0.000000 0.000978 0.000000 0.000978 0.004888 0.000978 0.008798 0.000000 
0.006843 0.000000 0.000978 0.000000 0.000000 0.000000 0.000000 0.000000 
0.000000 0.008798 0.000000 0.000000 0.000000 0.009775 0.000978 0.000978 
0.002933 0.000000 0.000000 0.000000 0.000000 0.005865 0.003910 0.000000 
0.003910 0.001955 0.000000 0.006843 0.004888 0.000000 0.000000 0.000000 
0.010753 0.008798 0.007820 0.007820 0.000000 0.000000 0.000000 0.002933 
0.003910 0.000000 0.000000 0.000000 0.006843 0.000000 0.008798 0.007820 
0.007820 0.000000 0.000000 0.006843 0.005865 0.000000 0.003910 0.000000 
0.000000 0.006843 0.003910 0.000000 0.006843 0.006843 0.003910 0.000000 
0.003910 0.008798 0.005865 0.000978 0.000000 0.000000 0.004888 0.003910 
0.006843 0.000000 0.000000 0.005865 0.006843 0.000000 0.000978 0.009775 
0.001955 0.000000 0.004888 0.003910 0.007820 0.000000 0.010753 0.008798 
0.005865 0.004888 0.000000 0.005865 0.000000 0.009775 0.000978 0.008798 
0.000978 0.000000 0.000000 0.008798 0.000000 0.010753 0.000000 0.000000 
0.001955 0.000000 0.005865 0.000000 0.000978 0.005865 0.003910 0.000000 
0.000000 0.009775 0.009775 0.005865 0.006843 0.000000 0.005865 0.008798 
0.005865 0.000000 0.000000 0.000000 0.008798 0.004888 0.000978 0.006843 
0.000000 0.000000 0.005865 0.000000 0.006843 0.000000 0.006843 0.000000 
0.005865 0.000000 0.000000 0.006843 0.000000 0.003910 0.002933 0.005865 
0.003910 0.000978 0.006843 0.000000 0.009775 0.006843 0.003910 0.000000 
0.003910 0.002933 0.009775 0.007820 0.005865 0.000000 0.000000 0.000000 
0.001955 0.006843 0.000978 0.005865 0.004888 0.002933 0.000000 0.000000 
0.000000 0.000000 0.001955 0.006843 0.006843 0.008798 0.007820 0.006843 
0.000000 0.000000 0.000000 0.003910 0.000000 0.004888 0.005865 0.002933 
0.006843 0.000000 0.000000 0.004888 0.000000 0.001955 0.000000 0.000000 
0.006843 0.004888 0.003910 0.000000 0.000000 0.000000 0.004888 0.000000 
0.000000 0.000000 0.000000 0.000000 0.001955 0.006843 0.002933 0.000978 
0.000978 0.000978 0.000000 0.003910 0.005865 0.053763 0.006843 0.000000 
0.003910 0.000000 0.003910 0.000978 0.000000 0.017595 0.000000 0.006843 
0.004888 0.010753 0.000000 0.000000 0.000000 0.008798 0.008798 0.000000 
0.000000 0.000000 0.001955 0.000978 0.005865 0.000978 0.000000 0.000000 
0.000000 0.000000 0.000000 0.005865 0.006843 0.074291 0.000000 0.000000 
0.008798 0.000000 0.000000 0.008798 0.000000 0.147605 0.007820 0.000000 
0.006843 0.006843 0.000000 0.000000 0.000000 0.092864 0.000000 0.000000 
0.005865 0.000000 0.000000 0.005865 0.000000 0.048876 0.000000 0.008798 
0.000000 0.001955 0.001955 0.000000 0.000000 0.097752 0.006843 0.000000 
0.007820 0.000000 0.000000 0.000000 0.006843 0.168133 0.000978 0.007820 
0.000000 0.000000 0.006843 0.005865 0.005865 0.154448 0.000000 0.000000 
0.000000 0.003910 0.006843 0.006843 0.006843 0.087977 0.000000 0.000978 
0.000000 0.000978 0.000000 0.000000 0.000000 0.042033 0.004888 0.003910 
0.003910 0.005865 0.005865 0.007820 0.000000 0.096774 0.001955 0.005865 
0.000000 0.008798 0.005865 0.002933 0.000000 0.115347 0.000000 0.011730 
0.005865 0.000000 0.008798 0.005865 0.000000 0.061584 0.006843 0.005865 
0.000000 0.004888 0.000000 0.005865 0.000000 0.005865 0.000000 0.009775 
0.000978 0.006843 0.000000 0.000000 0.001955 0.008798 0.005865 0.000000 
0.000000 0.000978 0.005865 0.000978 0.008798 0.020528 0.001955 0.000978 
0.000000 0.000000 0.000000 0.000000 0.000000 0.003910 0.000000 0.007820 
0.008798 0.000000 0.000000 0.001955 0.011730 0.000000 0.000000 0.000000 
0.000000 0.011730 0.005865 0.003910 0.000000 0.003910 0.000000 0.000000 
0.000000 0.006843 0.000000 0.000000 0.005865 0.005865 0.000000 0.011730 
0.000000 0.000000 0.001955 0.000000 0.003910 0.000000 0.002933 0.000000 
0.006843 0.006843 0.000000 0.003910 0.002933 0.007820 0.003910 0.003910 
0.003910 0.000000 0.006843 0.005865 0.005865 0.000000 0.004888 0.000000 
0.003910 0.000978 0.005865 0.000000 0.000978 0.000000 0.000000 0.000000 
0.000000 0.000000 0.000000 0.009775 0.005865 0.000000 0.006843 0.000000 
0.005865 0.003910 0.000000 0.000000 0.000000 0.011730 0.003910 0.000000 
0.005865 0.006843 0.000000 0.000000 0.000000 0.008798 0.006843 0.000000 
0.000000 0.000000 0.002933 0.000000 0.007820 0.005865 0.000000 0.000000 
0.008798 0.000000 0.000000 0.000000 0.000000 0.007820 0.000000 0.000000 
0.007820 0.000000 0.000000 0.010753 0.005865 0.005865 0.000000 0.008798 
0.000000 0.000000 0.006843 0.000000 0.000000 0.000000 0.000000 0.000000 
0.006843 0.003910 0.002933 0.000000 0.000000 0.000000 0.000000 0.000000 
0.000000 0.004888 0.000000 0.004888 0.000000 0.000000 0.000000 0.000000 
0.000000 0.006843 0.000000 0.000000 0.000000 0.000000 0.002933 0.000000 
0.004888 0.000000 0.000000 0.000000 0.006843 0.005865 0.000000 0.005865 
0.000000 0.000000 0.000000 0.005865 0.006843 0.000000 0.006843 0.000000 
0.004888 0.000000 0.000000 0.000000 0.006843 0.006843 0.000000 0.006843 
0.000000 0.000000 0.007820 0.006843 0.000978 0.000000 0.000000 0.000000 
0.000000 0.000000 0.000000 0.001955 0.000000 0.004888 0.001955 0.000000 
0.000000 0.001955 0.009775 0.006843 0.001955 0.006843 0.000000 0.010753 
0.011730 0.000000 0.000000 0.000000 0.000978 0.009775 0.005865 0.000000 
0.000000 0.000000 0.000000 0.000000 0.000978 0.000000 0.000000 0.000000 
0.002933 0.007820 0.000000 0.005865 0.000000 0.000978 0.009775 0.000000 
0.000000 0.003910 0.005865 0.000000 0.003910 0.000000 0.000000 0.000000 
0.000000 0.006843 0.004888 0.006843 0.005865 0.006843 0.000000 0.006843 
0.005865 0.004888 0.005865 0.000000 0.004888 0.004888 0.004888 0.000978 
0.000000 0.000000 0.000000 0.000000 0.002933 0.010753 0.000000 0.000000 
0.000000 0.006843 0.001955 0.003910 0.000000 0.000000 0.002933 0.001955 
0.006843 0.000000 0.000000 0.000000 0.000000 0.000000 0.008798 0.005865 
0.000000 0.006843 0.000000 0.008798 0.000000 0.001955 0.000000 0.000000 
0.005865 0.000000 0.006843 0.006843 0.000000 0.000000 0.010753 0.010753 
0.004888 0.005865 0.000000 0.000000 0.000000 0.006843 0.000000 0.000000 
0.000000 0.000978 0.000000 0.000000 0.000000 0.003910 0.000000 0.001955 
0.007820 0.000000 0.000000 0.000000 0.004888 0.006843 0.000000 0.000978 
0.006843 0.005865 0.000978 0.002933 0.000000 0.003910 0.001955 0.004888 
0.002933 0.001955 0.000000 0.000000 0.000000 0.005865 0.008798 0.026393 
0.000000 0.000000 0.006843 0.000000 0.005865 0.004888 0.001955 0.038123 
0.000000 0.000978 0.000000 0.000000 0.003910 0.000000 0.004888 0.005865 
0.010753 0.006843 0.000000 0.003910 0.005865 0.000978 0.000000 0.003910 
0.000000 0.000000 0.000000 0.000000 0.000000 0.002933 0.002933 0.070381 
0.009775 0.000000 0.000000 0.006843 0.001955 0.000000 0.003910 0.141740 
0.000978 0.000000 0.002933 0.005865 0.006843 0.000000 0.003910 0.113392 
0.000000 0.000000 0.005865 0.000000 0.003910 0.000000 0.000000 0.068426 
0.005865 0.003910 0.004888 0.000000 0.000000 0.000000 0.000000 0.107527 
0.000000 0.000000 0.000978 0.006843 0.005865 0.006843 0.004888 0.164223 
0.006843 0.003910 0.000000 0.000000 0.000000 0.000978 0.006843 0.173021 
0.000000 0.000000 0.000000 0.000000 0.005865 0.000978 0.000978 0.107527 
0.000000 0.000000 0.000000 0.000000 0.000000 0.000000 0.007820 0.056696 
0.000000 0.002933 0.008798 0.000000 0.001955 0.000000 0.002933 0.108504 
0.000978 0.012708 0.005865 0.005865 0.000000 0.000000 0.005865 0.124145 
0.000000 0.000000 0.000000 0.000000 0.006843 0.000978 0.012708 0.061584 
0.000000 0.000000 0.006843 0.000000 0.003910 0.000000 0.007820 0.030303 
0.000000 0.000000 0.000000 0.006843 0.000000 0.006843 0.006843 0.019550 
0.000000 0.005865 0.000000 0.002933 0.001955 0.000000 0.000000 0.011730 
0.000000 0.000000 0.006843 0.000000 0.000000 0.000978 0.005865 0.000000 
0.000000 0.002933 0.000000 0.000000 0.000000 0.000000 0.005865 0.000000 
0.005865 0.006843 0.000000 0.000000 0.005865 0.000000 0.000000 0.005865 
0.000000 0.008798 0.006843 0.000000 0.000000 0.004888 0.000000 0.005865 
0.005865 0.000000 0.005865 0.000000 0.000000 0.006843 0.000000 0.000978 
0.000000 0.000000 0.000000 0.000000 0.007820 0.000000 0.000000 0.002933 
0.004888 0.000978 0.010753 0.006843 0.000000 0.000000 0.000000 0.001955 
0.003910 0.000000 0.000000 0.006843 0.000000 0.006843 0.006843 0.000000 
0.000000 0.003910 0.004888 0.004888 0.000000 0.000000 0.000000 0.000000 
0.000978 0.000978 0.000000 0.005865 0.006843 0.000000 0.008798 0.000000 
0.003910 0.000000 0.006843 0.005865 0.003910 0.006843 0.000000 0.006843 
0.006843 0.000000 0.000000 0.000978 0.005865 0.000000 0.005865 0.006843 
0.000000 0.000000 0.005865 0.009775 0.000000 0.000000 0.000000 0.000000 
0.000978 0.001955 0.000978 0.000000 0.000000 0.000978 0.000000 0.000000 
0.005865 0.004888 0.000978 0.000000 0.000000 0.006843 0.000000 0.005865 
0.000000 0.001955 0.000000 0.006843 0.000000 0.000000 0.006843 0.006843 
0.000000 0.000978 0.000000 0.000000 0.000000 0.000000 0.005865 0.000000 
0.000000 0.000000 0.003910 0.000000 0.011730 0.006843 0.000000 0.000000 
0.000000 0.005865 0.005865 0.001955 0.007820 0.007820 0.000000 0.000000 
0.000000 0.000000 0.005865 0.000000 0.007820 0.006843 0.003910 0.000000 
0.002933 0.000978 0.003910 0.000000 0.001955 0.009775 0.006843 0.003910 
0.004888 0.003910 0.000000 0.001955 0.004888 0.000000 0.001955 0.004888 
0.000000 0.005865 0.000000 0.000000 0.000000 0.001955 0.000000 0.003910 
0.000000 0.008798 0.000000 0.005865 0.000000 0.000000 0.000000 0.006843 
0.000000 0.000000 0.005865 0.000000 0.004888 0.000000 0.000000 0.005865 
0.005865 0.002933 0.006843 0.004888 0.000000 0.008798 0.000000 0.000000 
0.000978 0.000000 0.002933 0.009775 0.000000 0.011730 0.000000 0.006843 
0.004888 0.000000 0.003910 0.000000 0.005865 0.004888 0.000000 0.001955 
0.005865 0.001955 0.000978 0.000000 0.000000 0.000000 0.000000 0.005865 
0.006843 0.000000 0.007820 0.000978 0.000000 0.003910 0.006843 0.000000 
0.000000 0.008798 0.000000 0.005865 0.000000 0.005865 0.000000 0.000000 
0.001955 0.005865 0.002933 0.005865 0.005865 0.000000 0.000978 0.004888 
0.003910 0.000000 0.006843 0.000000 0.000978 0.000978 0.006843 0.000000 
0.000000 0.000000 0.000000 0.000000 0.000000 0.000000 0.003910 0.002933 
0.000000 0.001955 0.004888 0.000978 0.005865 0.000000 0.000000 0.000000 
0.000000 0.000000 0.001955 0.000000 0.005865 0.003910 0.005865 0.000000 
0.008798 0.000000 0.000000 0.001955 0.008798 0.008798 0.000978 0.000000 
0.000000 0.004888 0.006843 0.000000 0.003910 0.007820 0.006843 0.000000 
0.006843 0.001955 0.000000 0.004888 0.001955 0.006843 0.004888 0.004888 
0.000000 0.000000 0.005865 0.000000 0.000000 0.006843 0.000000 0.000000 
0.000000 0.004888 0.003910 0.000978 0.000000 0.000000 0.006843 0.000000 
0.000000 0.000000 0.005865 0.000000 0.000978 0.000000 0.000000 0.000000 
0.005865 0.000000 0.000000 0.003910 0.005865 0.005865 0.000000 0.008798 
0.000000 0.000000 0.000000 0.000000 0.000000 0.000000 0.000000 0.000000 
0.000000 0.000000 0.005865 0.005865 0.000000 0.005865 0.000000 0.000000 
0.000000 0.005865 0.000000 0.002933 0.001955 0.000000 0.000000 0.000000 
0.000000 0.000000 0.004888 0.000000 0.000000 0.000978 0.002933 0.006843 
0.003910 0.000000 0.008798 0.000000 0.003910 0.000000 0.005865 0.005865 
0.000000 0.005865 0.000000 0.000000 0.008798 0.005865 0.000000 0.003910 
0.004888 0.000000 0.000000 0.000000 0.007820 0.002933 0.010753 0.000000 
0.004888 0.000000 0.003910 0.009775 0.000000 0.006843 0.000000 0.007820 
0.001955 0.000978 0.000000 0.000000 0.007820 0.006843 0.000000 0.006843 
0.004888 0.000000 0.000000 0.000000 0.005865 0.000000 0.003910 0.000978 
0.006843 0.020528 0.000000 0.003910 0.000000 0.000000 0.005865 0.000000 
0.006843 0.000000 0.000000 0.000978 0.001955 0.005865 0.000000 0.000000 
0.005865 0.000000 0.000000 0.000000 0.000000 0.000000 0.000000 0.000000 
0.000000 0.002933 0.005865 0.000000 0.002933 0.000000 0.006843 0.000000 
0.003910 0.007820 0.000000 0.002933 0.000000 0.000000 0.000000 0.000000 
0.005865 0.000000 0.000000 0.000000 0.007820 0.000000 0.000000 0.001955 
0.001955 0.000000 0.000000 0.000000 0.000000 0.007820 0.006843 0.006843 
0.000000 0.006843 0.000000 0.004888 0.000978 0.003910 0.000000 0.000000 
0.004888 0.010753 0.000000 0.000000 0.000000 0.000000 0.000978 0.000000 
0.000000 0.000000 0.000000 0.001955 0.006843 0.000000 0.000000 0.004888 
0.007820 0.000000 0.000000 0.000978 0.000000 0.000000 0.008798 0.000000 
0.000000 0.006843 0.000000 0.006843 0.000000 0.006843 0.000000 0.007820 
0.003910 0.004888 0.000000 0.001955 0.006843 0.000000 0.000000 0.005865 
0.000000 0.000000 0.000000 0.000000 0.006843 0.000000 0.000000 0.000000 
0.000000 0.000978 0.006843 0.000000 0.009775 0.005865 0.006843 0.000000 
0.000000 0.006843 0.006843 0.000000 0.009775 0.005865 0.000000 0.000000 
0.000000 0.005865 0.000000 0.001955 0.000000 0.006843 0.006843 0.003910 
0.000000 0.005865 0.005865 0.000000 0.000000 0.000000 0.000000 0.000000 
0.006843 0.000000 0.002933 0.009775 0.000000 0.007820 0.004888 0.009775 
0.000000 0.009775 0.000000 0.011730 0.000000 0.004888 0.006843 0.000000 
0.000000 0.004888 0.004888 0.000000 0.004888 0.000000 0.000000 0.000000 
0.000000 0.000000 0.000978 0.005865 0.004888 0.000000 0.000978 0.000000 
TURN 13
0.003910 0.000000 0.003910 0.000000 0.000000 0.004888 0.000000 0.003910 
0.002933 0.004888 0.000000 0.005865 0.005865 0.000000 0.002933 0.000000 
0.000000 0.000000 0.000000 0.000000 0.005865 0.000000 0.009775 0.000000 
0.000000 0.000000 0.002933 0.007820 0.000000 0.001955 0.008798 0.000000 
0.004888 0.000000 0.000000 0.008798 0.006843 0.006843 0.000000 0.000000 
0.001955 0.003910 0.000000 0.006843 0.000978 0.009775 0.006843 0.000000 
0.006843 0.000000 0.009775 0.000000 0.000000 0.000000 0.000000 0.005865 
0.000000 0.006843 0.000000 0.000000 0.006843 0.008798 0.001955 0.000000 
0.000978 0.002933 0.000000 0.003910 0.000000 0.000000 0.000978 0.005865 
0.000000 0.010753 0.005865 0.000000 0.007820 0.005865 0.000000 0.000000 
0.003910 0.000000 0.000000 0.006843 0.000000 0.000000 0.005865 0.006843 
0.000000 0.005865 0.006843 0.000000 0.005865 0.006843 0.000000 0.005865 
0.000000 0.000000 0.001955 0.001955 0.000000 0.000000 0.002933 0.007820 
0.000000 0.005865 0.000000 0.000000 0.000000 0.000000 0.000978 0.000000 
0.000000 0.005865 0.000000 0.003910 0.000000 0.007820 0.005865 0.000000 
0.000000 0.000000 0.003910 0.010753 0.008798 0.000000 0.000000 0.009775 
0.000000 0.000000 0.003910 0.000000 0.008798 0.000000 0.000000 0.000000 
0.001955 0.000000 0.006843 0.000000 0.000000 0.000978 0.001955 0.004888 
0.010753 0.004888 0.005865 0.002933 0.008798 0.005865 0.000000 0.000000 
0.008798 0.003910 0.000000 0.000000 0.000000 0.000000 0.000000 0.000000 
0.008798 0.000000 0.003910 0.008798 0.004888 0.000000 0.000000 0.001955 
0.000000 0.000000 0.000000 0.000000 0.000000 0.007820 0.005865 0.001955 
0.006843 0.000000 0.000978 0.003910 0.000000 0.000000 0.000000 0.006843 
0.000000 0.009775 0.000000 0.000978 0.000000 0.008798 0.000000 0.000000 
0.005865 0.000000 0.007820 0.001955 0.003910 0.000000 0.002933 0.000978 
0.000000 0.000000 0.002933 0.006843 0.000000 0.000000 0.010753 0.000000 
0.000000 0.000000 0.012708 0.000000 0.000000 0.000000 0.000000 0.005865 
0.005865 0.008798 0.007820 0.000000 0.003910 0.000000 0.000000 0.010753 
0.004888 0.007820 0.006843 0.003910 0.000000 0.011730 0.005865 0.000000 
0.004888 0.000000 0.000000 0.007820 0.000000 0.000000 0.003910 0.000000 
0.000000 0.000000 0.005865 0.000978 0.000000 0.029326 0.006843 0.001955 
0.000000 0.000000 0.000978 0.000000 0.000000 0.004888 0.000000 0.000000 
0.003910 0.000000 0.000000 0.000000 0.000000 0.000000 0.000000 0.003910 
0.001955 0.000000 0.008798 0.000000 0.000000 0.008798 0.003910 0.000000 
0.000978 0.000000 0.007820 0.006843 0.000000 0.044966 0.008798 0.007820 
0.000000 0.001955 0.007820 0.000000 0.000978 0.085044 0.003910 0.000000 
0.005865 0.000000 0.000000 0.001955 0.006843 0.000000 0.001955 0.005865 
0.000000 0.000000 0.006843 0.000000 0.003910 0.000000 0.002933 0.000000 
0.000000 0.001955 0.006843 0.000000 0.000000 0.045943 0.000000 0.003910 
0.000000 0.000000 0.004888 0.000000 0.002933 0.084066 0.006843 0.000000 
0.007820 0.000000 0.000000 0.000978 0.004888 0.035191 0.003910 0.000000 
0.005865 0.004888 0.000000 0.005865 0.002933 0.006843 0.000000 0.003910 
0.006843 0.007820 0.005865 0.000000 0.000000 0.000000 0.000000 0.000000 
0.007820 0.007820 0.000000 0.003910 0.000000 0.053763 0.000000 0.000978 
0.001955 0.000000 0.003910 0.000000 0.000000 0.006843 0.006843 0.000000 
0.005865 0.008798 0.005865 0.004888 0.000000 0.000000 0.000000 0.000000 
0.000000 0.000000 0.012708 0.000000 0.000978 0.000000 0.000000 0.006843 
0.004888 0.002933 0.000000 0.001955 0.005865 0.000000 0.003910 0.005865 
0.005865 0.001955 0.000000 0.004888 0.000000 0.000000 0.000000 0.003910 
0.004888 0.000978 0.005865 0.000000 0.000000 0.004888 0.002933 0.003910 
0.005865 0.006843 0.000000 0.005865 0.000000 0.000000 0.000000 0.000978 
0.000000 0.004888 0.000000 0.006843 0.000000 0.003910 0.000000 0.008798 
0.003910 0.000000 0.000000 0.003910 0.005865 0.002933 0.005865 0.005865 
0.000000 0.000000 0.000000 0.003910 0.000000 0.000000 0.006843 0.000000 
0.003910 0.000000 0.000000 0.003910 0.000000 0.008798 0.000000 0.000000 
0.000000 0.011730 0.000000 0.000000 0.000000 0.000000 0.000000 0.000978 
0.006843 0.006843 0.000000 0.003910 0.006843 0.000000 0.000000 0.000000 
0.000000 0.000000 0.003910 0.003910 0.005865 0.000000 0.000000 0.000978 
0.000000 0.006843 0.004888 0.000000 0.005865 0.000000 0.003910 0.003910 
0.000000 0.007820 0.003910 0.000000 0.000978 0.000000 0.000000 0.000000 
0.000000 0.000978 0.003910 0.000000 0.008798 0.006843 0.000000 0.000000 
0.000000 0.006843 0.011730 0.000978 0.001955 0.000978 0.000000 0.000000 
0.005865 0.000978 0.004888 0.000978 0.005865 0.006843 0.009775 0.000000 
0.000000 0.000000 0.003910 0.000000 0.000000 0.000978 0.001955 0.000000 
0.000000 0.006843 0.000000 0.000000 0.000978 0.005865 0.000000 0.004888 
0.000000 0.000000 0.005865 0.000000 0.006843 0.000000 0.005865 0.000000 
0.008798 0.000978 0.000000 0.000000 0.004888 0.002933 0.001955 0.000000 
0.001955 0.007820 0.000000 0.000000 0.000000 0.000000 0.000000 0.000000 
0.000000 0.003910 0.003910 0.006843 0.004888 0.000000 0.002933 0.000000 
0.006843 0.000000 0.003910 0.006843 0.003910 0.000978 0.001955 0.000000 
0.006843 0.004888 0.009775 0.000000 0.000000 0.000000 0.000000 0.002933 
0.006843 0.004888 0.005865 0.000000 0.000978 0.004888 0.000000 0.000000 
0.000000 0.000000 0.000000 0.000000 0.000000 0.000000 0.000000 0.012708 
0.000000 0.009775 0.000000 0.000000 0.000000 0.000000 0.000000 0.000000 
0.005865 0.000000 0.000000 0.001955 0.005865 0.000000 0.001955 0.009775 
0.000000 0.010753 0.005865 0.000000 0.005865 0.005865 0.000000 0.000000 
0.005865 0.000978 0.000978 0.007820 0.000000 0.000000 0.003910 0.000000 
0.000000 0.001955 0.000000 0.000000 0.000000 0.002933 0.004888 0.004888 
0.000000 0.000000 0.000000 0.002933 0.009775 0.005865 0.000000 0.000978 
0.000000 0.002933 0.007820 0.003910 0.000000 0.005865 0.000000 0.000000 
0.000978 0.000000 0.000000 0.004888 0.000000 0.005865 0.005865 0.003910 
0.000000 0.002933 0.004888 0.000000 0.003910 0.001955 0.000000 0.006843 
0.000978 0.000000 0.005865 0.005865 0.000000 0.000000 0.006843 0.000000 
0.000000 0.005865 0.004888 0.000000 0.000000 0.008798 0.006843 0.003910 
0.007820 0.006843 0.000000 0.000000 0.006843 0.000000 0.000000 0.000978 
0.000000 0.001955 0.008798 0.005865 0.000978 0.006843 0.000978 0.005865 
0.009775 0.011730 0.000000 0.006843 0.000000 0.004888 0.003910 0.002933 
0.000000 0.005865 0.004888 0.000000 0.000000 0.001955 0.010753 0.007820 
0.005865 0.000000 0.000000 0.000000 0.007820 0.006843 0.004888 0.006843 
0.004888 0.000000 0.000000 0.005865 0.000000 0.000000 0.003910 0.004888 
0.000000 0.009775 0.000000 0.000000 0.000000 0.006843 0.004888 0.000000 
0.006843 0.004888 0.006843 0.008798 0.000000 0.005865 0.002933 0.011730 
0.000000 0.005865 0.000000 0.000000 0.000000 0.006843 0.000000 0.077224 
0.003910 0.000000 0.004888 0.000000 0.000000 0.008798 0.004888 0.053763 
0.005865 0.000000 0.009775 0.000000 0.000000 0.006843 0.000000 0.000978 
0.000000 0.006843 0.004888 0.003910 0.006843 0.000000 0.000000 0.018573 
0.007820 0.000000 0.006843 0.000000 0.004888 0.000000 0.003910 0.114370 
0.005865 0.002933 0.000000 0.000000 0.000000 0.000000 0.000000 0.092864 
0.001955 0.005865 0.000000 0.007820 0.004888 0.000000 0.006843 0.043011 
0.000978 0.003910 0.001955 0.001955 0.005865 0.001955 0.006843 0.000000 
0.000000 0.000000 0.007820 0.000000 0.000000 0.000978 0.000000 0.018573 
0.000000 0.000000 0.000000 0.000000 0.000000 0.002933 0.006843 0.059629 
0.000000 0.006843 0.000000 0.000000 0.000000 0.000000 0.000000 0.023460 
0.000000 0.006843 0.000000 0.000000 0.000000 0.000000 0.000000 0.000978 
0.001955 0.002933 0.006843 0.006843 0.000000 0.006843 0.001955 0.005865 
0.005865 0.000000 0.009775 0.004888 0.000978 0.000000 0.006843 0.000000 
0.000000 0.000000 0.006843 0.000000 0.005865 0.006843 0.002933 0.000978 
0.003910 0.004888 0.004888 0.000978 0.005865 0.004888 0.000000 0.001955 
0.003910 0.000978 0.002933 0.004888 0.006843 0.000000 0.000000 0.000000 
0.009775 0.000000 0.004888 0.000000 0.000000 0.000000 0.000000 0.000978 
0.000000 0.000000 0.000000 0.000000 0.002933 0.000000 0.000000 0.000000 
0.009775 0.004888 0.006843 0.000000 0.005865 0.006843 0.004888 0.001955 
0.006843 0.000000 0.003910 0.000000 0.002933 0.000000 0.000000 0.000000 
0.000000 0.004888 0.000000 0.003910 0.000978 0.000000 0.000978 0.000978 
0.000000 0.000000 0.004888 0.003910 0.000000 0.006843 0.000000 0.000000 
0.000000 0.001955 0.000000 0.006843 0.006843 0.001955 0.000978 0.004888 
0.000978 0.000000 0.000000 0.003910 0.000978 0.005865 0.000000 0.006843 
0.007820 0.005865 0.000000 0.005865 0.006843 0.007820 0.000000 0.000000 
0.001955 0.008798 0.005865 0.003910 0.001955 0.000978 0.000000 0.000000 
0.006843 0.000978 0.005865 0.004888 0.004888 0.006843 0.000000 0.007820 
0.004888 0.003910 0.000000 0.000000 0.000000 0.000978 0.004888 0.000000 
0.004888 0.004888 0.000000 0.010753 0.001955 0.005865 0.000000 0.009775 
0.003910 0.006843 0.006843 0.000000 0.002933 0.001955 0.000000 0.006843 
0.007820 0.000000 0.005865 0.000000 0.000000 0.006843 0.000000 0.000978 
0.000000 0.000000 0.000000 0.000000 0.000000 0.000000 0.000000 0.003910 
0.010753 0.002933 0.002933 0.006843 0.006843 0.000000 0.000000 0.000000 
0.000000 0.009775 0.000000 0.000000 0.005865 0.006843 0.000000 0.000978 
0.001955 0.000000 0.007820 0.001955 0.007820 0.005865 0.000000 0.006843 
0.000000 0.003910 0.002933 0.000000 0.000000 0.011730 0.000000 0.005865 
0.000000 0.000000 0.009775 0.000000 0.004888 0.000000 0.008798 0.008798 
0.006843 0.005865 0.000978 0.000978 0.000000 0.000000 0.000978 0.009775 
0.000000 0.000000 0.000978 0.000000 0.000000 0.008798 0.007820 0.005865 
0.000000 0.000000 0.000000 0.007820 0.003910 0.000000 0.000000 0.006843 
0.001955 0.005865 0.000000 0.000000 0.000000 0.000000 0.005865 0.000978 
0.000000 0.000000 0.001955 0.004888 0.006843 0.001955 0.007820 0.004888 
0.000000 0.000000 0.010753 0.004888 0.004888 0.002933 0.000000 0.000000 
0.004888 0.004888 0.000978 0.000000 0.004888 0.000978 0.012708 0.000000 
0.004888 0.005865 0.000000 0.002933 0.000000 0.000000 0.000000 0.011730 
0.006843 0.006843 0.004888 0.000978 0.005865 0.000000 0.000000 0.000978 
0.000000 0.004888 0.000000 0.005865 0.000000 0.003910 0.002933 0.005865 
0.000000 0.005865 0.000000 0.001955 0.005865 0.000000 0.005865 0.000000 
0.000000 0.000000 0.006843 0.000000 0.000978 0.005865 0.000000 0.000000 
0.006843 0.000000 0.000978 0.000000 0.004888 0.000000 0.004888 0.001955 
0.001955 0.007820 0.006843 0.006843 0.000000 0.008798 0.006843 0.000000 
0.009775 0.000000 0.004888 0.000000 0.001955 0.006843 0.003910 0.003910 
0.000000 0.003910 0.000978 0.003910 0.000000 0.000000 0.003910 0.000000 
0.006843 0.000000 0.006843 0.000000 0.000000 0.003910 0.009775 0.000000 
0.004888 0.000000 0.000978 0.000000 0.000000 0.000000 0.003910 0.004888 
0.000000 0.000000 0.000000 0.004888 0.000000 0.006843 0.004888 0.000000 
0.004888 0.000000 0.005865 0.000000 0.009775 0.000000 0.006843 0.006843 
0.000000 0.001955 0.000000 0.004888 0.000000 0.000000 0.000000 0.000000 
0.000978 0.003910 0.000000 0.000000 0.006843 0.000000 0.000000 0.009775 
0.005865 0.006843 0.000000 0.000978 0.000978 0.000000 0.005865 0.000978 
0.005865 0.006843 0.000000 0.009775 0.006843 0.000000 0.000000 0.005865 
0.000000 0.000978 0.000000 0.000000 0.000000 0.000000 0.000000 0.000000 
0.000000 0.008798 0.005865 0.000000 0.000000 0.000000 0.002933 0.000000 
0.005865 0.000000 0.006843 0.005865 0.004888 0.003910 0.000978 0.000000 
0.000000 0.001955 0.005865 0.003910 0.000000 0.001955 0.006843 0.000000 
0.000000 0.010753 0.000000 0.006843 0.000000 0.000000 0.000000 0.006843 
0.006843 0.000000 0.000000 0.000000 0.002933 0.006843 0.000000 0.005865 
0.001955 0.000000 0.004888 0.003910 0.000000 0.005865 0.000000 0.006843 
0.000000 0.007820 0.004888 0.000000 0.000978 0.000000 0.005865 0.003910 
0.000000 0.000000 0.009775 0.001955 0.000000 0.000000 0.000000 0.009775 
0.000000 0.000000 0.000000 0.004888 0.000000 0.001955 0.006843 0.000000 
0.005865 0.000000 0.000978 0.000978 0.000000 0.000000 0.000000 0.000978 
0.003910 0.000978 0.000978 0.000000 0.000000 0.000000 0.004888 0.000000 
0.005865 0.000000 0.004888 0.009775 0.005865 0.000000 0.000000 0.000000 
0.000000 0.003910 0.000000 0.000978 0.000000 0.000000 0.001955 0.002933 
0.000000 0.000000 0.005865 0.009775 0.000000 0.000000 0.000000 0.004888 
0.000000 0.004888 0.000000 0.006843 0.007820 0.005865 0.000000 0.000000 
0.004888 0.000000 0.004888 0.000000 0.002933 0.000000 0.001955 0.000000 
0.004888 0.000000 0.000000 0.007820 0.006843 0.000000 0.000978 0.005865 
0.000000 0.000978 0.001955 0.000000 0.003910 0.000000 0.003910 0.000000 
0.000000 0.000000 0.000000 0.000000 0.003910 0.001955 0.001955 0.000000 
0.000000 0.000000 0.000000 0.000978 0.009775 0.000000 0.000000 0.008798 
0.003910 0.000000 0.006843 0.000000 0.007820 0.006843 0.000000 0.006843 
0.004888 0.000000 0.000000 0.000000 0.000000 0.006843 0.000978 0.006843 
0.000000 0.000000 0.000000 0.000000 0.005865 0.005865 0.000000 0.003910 
0.003910 0.000000 0.000000 0.005865 0.008798 0.000000 0.000000 0.000000 
0.000000 0.005865 0.000000 0.003910 0.000000 0.000000 0.006843 0.007820 
TURN 14
0.000000 0.005865 0.005865 0.003910 0.000000 0.005865 0.000000 0.005865 
0.007820 0.000000 0.006843 0.000000 0.006843 0.002933 0.009775 0.005865 
0.000978 0.004888 0.006843 0.000000 0.000000 0.001955 0.002933 0.006843 
0.007820 0.000000 0.000000 0.000000 0.008798 0.000000 0.000978 0.006843 
0.006843 0.000000 0.009775 0.000000 0.000000 0.000000 0.006843 0.001955 
0.000000 0.003910 0.000000 0.000000 0.000000 0.007820 0.005865 0.000000 
0.000000 0.000000 0.000000 0.009775 0.006843 0.000978 0.000978 0.005865 
0.000000 0.000000 0.006843 0.000000 0.000978 0.000000 0.000000 0.006843 
0.000000 0.003910 0.000000 0.000000 0.001955 0.000000 0.001955 0.000000 
0.000000 0.000000 0.009775 0.006843 0.005865 0.005865 0.000000 0.000000 
0.006843 0.000000 0.005865 0.000000 0.000000 0.003910 0.000000 0.006843 
0.000000 0.006843 0.000000 0.001955 0.006843 0.002933 0.000000 0.000000 
0.000978 0.002933 0.008798 0.005865 0.000978 0.006843 0.001955 0.000000 
0.000000 0.000000 0.000000 0.000000 0.000000 0.000000 0.000000 0.000000 
0.000000 0.005865 0.007820 0.000000 0.000000 0.000000 0.000000 0.001955 
0.000978 0.001955 0.007820 0.003910 0.000000 0.000978 0.000000 0.000000 
0.000000 0.000000 0.003910 0.001955 0.006843 0.006843 0.000000 0.001955 
0.001955 0.002933 0.000000 0.005865 0.000000 0.000000 0.000000 0.000000 
0.000000 0.000000 0.000000 0.001955 0.000000 0.003910 0.000978 0.000000 
0.000000 0.000000 0.006843 0.000000 0.004888 0.000000 0.000000 0.003910 
0.001955 0.000000 0.004888 0.006843 0.000000 0.003910 0.007820 0.001955 
0.000000 0.000000 0.000000 0.000000 0.000000 0.000000 0.000000 0.002933 
0.000978 0.008798 0.000000 0.001955 0.000000 0.000000 0.003910 0.000000 
0.006843 0.000000 0.000000 0.006843 0.000000 0.000000 0.000000 0.001955 
0.000000 0.006843 0.005865 0.000000 0.000000 0.000978 0.007820 0.002933 
0.000000 0.003910 0.003910 0.008798 0.000000 0.000000 0.007820 0.006843 
0.003910 0.003910 0.005865 0.000000 0.000000 0.007820 0.005865 0.000000 
0.006843 0.000000 0.001955 0.000000 0.000000 0.000000 0.008798 0.000000 
0.007820 0.000000 0.000000 0.008798 0.000000 0.005865 0.000000 0.000978 
0.005865 0.006843 0.000000 0.003910 0.000000 0.000000 0.000000 0.000000 
0.001955 0.000000 0.007820 0.009775 0.005865 0.003910 0.002933 0.005865 
0.005865 0.000000 0.000000 0.004888 0.000000 0.003910 0.001955 0.000000 
0.001955 0.000000 0.000000 0.000000 0.000000 0.000000 0.000000 0.001955 
0.000000 0.000000 0.000000 0.005865 0.005865 0.000978 0.000000 0.005865 
0.006843 0.000000 0.000000 0.000000 0.005865 0.005865 0.002933 0.009775 
0.005865 0.000000 0.006843 0.000978 0.000000 0.054741 0.000978 0.006843 
0.000000 0.006843 0.000000 0.000000 0.007820 0.000000 0.000000 0.002933 
0.000000 0.007820 0.011730 0.000000 0.000000 0.000000 0.001955 0.000000 
0.000000 0.000000 0.005865 0.005865 0.000000 0.000000 0.005865 0.003910 
0.000000 0.005865 0.000978 0.008798 0.004888 0.009775 0.002933 0.006843 
0.000000 0.005865 0.000978 0.000000 0.000000 0.029326 0.003910 0.005865 
0.003910 0.000000 0.000000 0.000000 0.003910 0.005865 0.000000 0.000000 
0.006843 0.000000 0.008798 0.000000 0.005865 0.000000 0.000978 0.001955 
0.003910 0.000000 0.000000 0.003910 0.007820 0.000000 0.008798 0.006843 
0.006843 0.005865 0.000000 0.006843 0.005865 0.005865 0.000000 0.001955 
0.000000 0.006843 0.007820 0.000000 0.003910 0.000000 0.006843 0.005865 
0.000000 0.000000 0.003910 0.004888 0.000000 0.003910 0.008798 0.000000 
0.000978 0.000000 0.000978 0.000000 0.000000 0.001955 0.006843 0.006843 
0.000000 0.006843 0.002933 0.000000 0.009775 0.005865 0.000000 0.000000 
0.005865 0.005865 0.000000 0.000000 0.005865 0.005865 0.002933 0.000000 
0.005865 0.000000 0.006843 0.004888 0.003910 0.000000 0.009775 0.000000 
0.000000 0.006843 0.000000 0.000000 0.006843 0.000000 0.000000 0.000000 
0.000000 0.003910 0.000000 0.009775 0.003910 0.000000 0.000000 0.000000 
0.000000 0.007820 0.005865 0.000978 0.000000 0.009775 0.006843 0.000000 
0.005865 0.007820 0.000000 0.004888 0.005865 0.000000 0.001955 0.000978 
0.010753 0.004888 0.000000 0.005865 0.006843 0.003910 0.000000 0.002933 
0.006843 0.000000 0.005865 0.001955 0.002933 0.005865 0.003910 0.000000 
0.005865 0.006843 0.000978 0.006843 0.001955 0.000000 0.005865 0.000000 
0.000978 0.001955 0.004888 0.005865 0.000000 0.001955 0.000000 0.000000 
0.000000 0.000000 0.000000 0.000000 0.005865 0.000000 0.005865 0.006843 
0.000978 0.005865 0.000978 0.000978 0.000978 0.006843 0.000000 0.000000 
0.000978 0.000000 0.001955 0.000978 0.006843 0.006843 0.007820 0.001955 
0.000000 0.005865 0.006843 0.005865 0.003910 0.004888 0.006843 0.000000 
0.008798 0.000000 0.002933 0.007820 0.003910 0.000000 0.000000 0.001955 
0.000000 0.000000 0.000000 0.000000 0.003910 0.000000 0.000000 0.000000 
0.000000 0.000978 0.000000 0.000000 0.006843 0.000000 0.003910 0.008798 
0.000000 0.000000 0.000000 0.000000 0.000000 0.006843 0.003910 0.000978 
0.000000 0.004888 0.007820 0.005865 0.001955 0.005865 0.006843 0.007820 
0.000000 0.000978 0.005865 0.000000 0.000978 0.000000 0.007820 0.006843 
0.000000 0.000978 0.005865 0.000000 0.011730 0.006843 0.000000 0.000000 
0.006843 0.001955 0.006843 0.001955 0.005865 0.000000 0.000000 0.000000 
0.000000 0.006843 0.000000 0.001955 0.006843 0.000978 0.006843 0.000000 
0.000000 0.000978 0.001955 0.000000 0.006843 0.005865 0.000000 0.006843 
0.000000 0.002933 0.000000 0.006843 0.002933 0.000000 0.000000 0.000000 
0.000000 0.000978 0.003910 0.000000 0.000000 0.000000 0.005865 0.004888 
0.005865 0.005865 0.000000 0.005865 0.005865 0.000000 0.000978 0.004888 
0.005865 0.005865 0.000000 0.002933 0.004888 0.005865 0.000000 0.003910 
0.000978 0.000000 0.006843 0.000000 0.000000 0.006843 0.009775 0.000000 
0.009775 0.000000 0.004888 0.001955 0.006843 0.006843 0.003910 0.000000 
0.000000 0.000000 0.000978 0.000000 0.000000 0.008798 0.000000 0.000000 
0.000000 0.006843 0.000000 0.005865 0.000000 0.000000 0.005865 0.000000 
0.000000 0.000000 0.001955 0.006843 0.000000 0.003910 0.000000 0.000000 
0.000000 0.006843 0.000000 0.000000 0.000000 0.002933 0.007820 0.004888 
0.000000 0.004888 0.006843 0.006843 0.000000 0.006843 0.006843 0.004888 
0.006843 0.000000 0.004888 0.000000 0.000000 0.000000 0.004888 0.000000 
0.000000 0.000978 0.006843 0.000000 0.000000 0.008798 0.000000 0.001955 
0.006843 0.000000 0.006843 0.000000 0.000000 0.004888 0.000000 0.000978 
0.006843 0.001955 0.000000 0.000000 0.006843 0.001955 0.005865 0.004888 
0.000000 0.000000 0.006843 0.006843 0.003910 0.000000 0.000978 0.000000 
0.000000 0.001955 0.000000 0.000000 0.006843 0.000000 0.009775 0.000000 
0.001955 0.000000 0.005865 0.004888 0.000000 0.000000 0.004888 0.000000 
0.000000 0.009775 0.003910 0.000000 0.000000 0.000000 0.000000 0.000000 
0.004888 0.000000 0.001955 0.000978 0.000000 0.000000 0.012708 0.000000 
0.007820 0.001955 0.012708 0.006843 0.007820 0.000000 0.010753 0.002933 
0.004888 0.000000 0.007820 0.000000 0.006843 0.000000 0.000978 0.000000 
0.000000 0.000000 0.003910 0.000000 0.005865 0.000000 0.000000 0.000000 
0.000000 0.004888 0.000000 0.000000 0.000000 0.000000 0.000000 0.006843 
0.006843 0.000000 0.001955 0.006843 0.000000 0.002933 0.008798 0.039101 
0.000000 0.001955 0.000000 0.000000 0.000000 0.000000 0.000000 0.025415 
0.000978 0.006843 0.006843 0.000000 0.006843 0.005865 0.004888 0.000000 
0.007820 0.006843 0.000000 0.006843 0.000000 0.000000 0.002933 0.000000 
0.000000 0.000000 0.006843 0.005865 0.000000 0.007820 0.005865 0.000000 
0.000000 0.002933 0.000000 0.006843 0.005865 0.003910 0.000000 0.006843 
0.004888 0.000000 0.000000 0.000000 0.003910 0.000000 0.000978 0.000000 
0.000000 0.005865 0.000000 0.000000 0.000978 0.004888 0.001955 0.006843 
0.000000 0.007820 0.004888 0.000000 0.000000 0.000000 0.000000 0.000000 
0.000000 0.004888 0.001955 0.006843 0.005865 0.005865 0.000978 0.000000 
0.006843 0.000000 0.003910 0.006843 0.000000 0.002933 0.006843 0.006843 
0.006843 0.004888 0.003910 0.000000 0.000000 0.005865 0.000000 0.000000 
0.005865 0.000000 0.000000 0.002933 0.000000 0.002933 0.011730 0.003910 
0.005865 0.005865 0.000000 0.006843 0.007820 0.000000 0.000000 0.000000 
0.000000 0.000000 0.005865 0.000000 0.006843 0.000000 0.000000 0.002933 
0.000000 0.000000 0.003910 0.006843 0.001955 0.000000 0.000000 0.000000 
0.000000 0.000978 0.003910 0.000000 0.000000 0.006843 0.003910 0.004888 
0.000000 0.000000 0.002933 0.000000 0.006843 0.005865 0.003910 0.000978 
0.005865 0.000000 0.000000 0.000000 0.005865 0.006843 0.005865 0.009775 
0.006843 0.005865 0.000000 0.002933 0.000978 0.006843 0.000000 0.003910 
0.004888 0.000000 0.006843 0.001955 0.000978 0.006843 0.001955 0.006843 
0.005865 0.000000 0.000000 0.000000 0.000000 0.000000 0.006843 0.000000 
0.000000 0.000000 0.000000 0.004888 0.001955 0.007820 0.000978 0.006843 
0.000000 0.000000 0.000000 0.000978 0.000000 0.001955 0.006843 0.004888 
0.000000 0.002933 0.009775 0.006843 0.000000 0.007820 0.006843 0.000000 
0.008798 0.003910 0.000000 0.000000 0.000000 0.000000 0.000000 0.000000 
0.008798 0.006843 0.000000 0.000000 0.000000 0.000978 0.000000 0.001955 
0.000000 0.006843 0.000000 0.000000 0.000000 0.003910 0.002933 0.005865 
0.000000 0.000000 0.004888 0.004888 0.003910 0.003910 0.000000 0.004888 
0.000000 0.000000 0.004888 0.000000 0.000000 0.000978 0.000000 0.000000 
0.004888 0.000978 0.005865 0.000000 0.000000 0.000978 0.005865 0.000000 
0.000000 0.000000 0.000000 0.000000 0.000000 0.006843 0.006843 0.000000 
0.004888 0.000000 0.006843 0.009775 0.000000 0.004888 0.000978 0.006843 
0.000000 0.001955 0.000000 0.000000 0.000000 0.003910 0.009775 0.000000 
0.000978 0.000000 0.000000 0.001955 0.000000 0.005865 0.004888 0.001955 
0.005865 0.000000 0.000000 0.000000 0.005865 0.005865 0.000000 0.003910 
0.004888 0.006843 0.000000 0.000000 0.005865 0.000000 0.000978 0.001955 
0.000978 0.009775 0.000000 0.001955 0.000000 0.002933 0.004888 0.006843 
0.000000 0.005865 0.000000 0.000000 0.000000 0.000000 0.003910 0.000000 
0.000000 0.000000 0.003910 0.000000 0.009775 0.004888 0.000000 0.005865 
0.005865 0.004888 0.006843 0.000000 0.003910 0.006843 0.000000 0.000000 
0.006843 0.006843 0.004888 0.010753 0.006843 0.006843 0.000000 0.009775 
0.000000 0.000000 0.000000 0.007820 0.000000 0.000000 0.000000 0.005865 
0.001955 0.006843 0.000000 0.003910 0.005865 0.006843 0.000000 0.002933 
0.003910 0.005865 0.000000 0.004888 0.004888 0.001955 0.000000 0.004888 
0.001955 0.004888 0.001955 0.006843 0.000000 0.000000 0.000000 0.000000 
0.004888 0.000000 0.001955 0.006843 0.000000 0.006843 0.003910 0.004888 
0.000000 0.000000 0.000000 0.003910 0.007820 0.000000 0.000000 0.000978 
0.000000 0.004888 0.001955 0.005865 0.000000 0.005865 0.006843 0.000978 
0.001955 0.000000 0.000000 0.000000 0.000000 0.000000 0.000000 0.000978 
0.000000 0.000000 0.010753 0.007820 0.000000 0.001955 0.000978 0.000000 
0.006843 0.000000 0.000000 0.009775 0.006843 0.002933 0.005865 0.004888 
0.001955 0.000000 0.000000 0.000000 0.000000 0.000000 0.000000 0.004888 
0.006843 0.000000 0.000978 0.006843 0.004888 0.005865 0.003910 0.000000 
0.001955 0.000000 0.000000 0.000000 0.000000 0.000978 0.000000 0.000000 
0.000000 0.000978 0.000000 0.000000 0.005865 0.000000 0.000000 0.000000 
0.000000 0.005865 0.000000 0.005865 0.000000 0.003910 0.005865 0.000000 
0.000000 0.000000 0.001955 0.003910 0.000000 0.004888 0.003910 0.000000 
0.000000 0.001955 0.004888 0.000000 0.000000 0.006843 0.000000 0.004888 
0.004888 0.000000 0.005865 0.000000 0.000978 0.005865 0.000000 0.007820 
0.000978 0.000000 0.000000 0.003910 0.000000 0.006843 0.005865 0.000000 
0.005865 0.000000 0.001955 0.004888 0.006843 0.000000 0.005865 0.006843 
0.000000 0.000000 0.000000 0.000978 0.000000 0.006843 0.003910 0.000000 
0.000000 0.011730 0.000000 0.000978 0.000000 0.000000 0.010753 0.000000 
0.000978 0.005865 0.003910 0.000000 0.000000 0.000000 0.001955 0.000000 
0.000000 0.000000 0.001955 0.000978 0.000000 0.006843 0.000000 0.000000 
0.003910 0.000978 0.004888 0.000000 0.000000 0.008798 0.007820 0.000000 
0.000000 0.000000 0.000000 0.000000 0.005865 0.000000 0.000978 0.006843 
0.004888 0.000000 0.000000 0.000000 0.000000 0.004888 0.000000 0.007820 
0.000978 0.006843 0.000000 0.000000 0.000000 0.000978 0.007820 0.000000 
0.000000 0.000000 0.000000 0.000978 0.000000 0.005865 0.000000 0.000000 
0.007820 0.006843 0.000978 0.001955 0.002933 0.005865 0.000000 0.000000 
0.004888 0.000000 0.000000 0.000000 0.000000 0.000000 0.001955 0.000000 
0.000000 0.004888 0.000000 0.000000 0.006843 0.003910 0.000000 0.006843 
0.000000 0.000000 0.007820 0.000000 0.001955 0.008798 0.000000 0.000000 
0.005865 0.005865 0.000000 0.009775 0.000000 0.000000 0.004888 0.000000 
0.000000 0.000000 0.000000 0.000000 0.006843 0.000000 0.000000 0.008798 
0.007820 0.000000 0.000000 0.000000 0.001955 0.008798 0.007820 0.000000 
0.005865 0.000000 0.000000 0.010753 0.000000 0.000000 0.000000 0.000000 
0.000000 0.001955 0.000000 0.000000 0.000000 0.005865 0.000000 0.000000 
0.001955 0.005865 0.000000 0.000000 0.001955 0.003910 0.000000 0.000000 
0.006843 0.000000 0.006843 0.000000 0.004888 0.006843 0.003910 0.002933 
0.000000 0.000000 0.000000 0.006843 0.000000 0.001955 0.000000 0.000000 
TURN 15
0.003910 0.002933 0.000000 0.000000 0.000000 0.000000 0.004888 0.005865 
0.000000 0.001955 0.000000 0.004888 0.004888 0.000978 0.005865 0.006843 
0.007820 0.000000 0.000000 0.005865 0.000978 0.006843 0.000000 0.000000 
0.000000 0.000000 0.008798 0.006843 0.000000 0.000000 0.000000 0.000000 
0.000000 0.006843 0.000000 0.000000 0.000000 0.000000 0.010753 0.006843 
0.003910 0.009775 0.000000 0.000000 0.000978 0.004888 0.000000 0.003910 
0.000978 0.006843 0.001955 0.000000 0.000000 0.000000 0.006843 0.005865 
0.009775 0.000000 0.000000 0.000000 0.000000 0.000000 0.000000 0.000000 
0.000000 0.005865 0.006843 0.005865 0.005865 0.000000 0.002933 0.006843 
0.005865 0.004888 0.006843 0.003910 0.001955 0.000000 0.004888 0.000978 
0.004888 0.005865 0.000000 0.001955 0.000000 0.005865 0.000000 0.009775 
0.000000 0.006843 0.006843 0.003910 0.000000 0.000000 0.006843 0.003910 
0.008798 0.000000 0.000000 0.013685 0.006843 0.000000 0.000000 0.000000 
0.000000 0.000000 0.005865 0.000000 0.000000 0.010753 0.000978 0.000000 
0.000978 0.007820 0.000000 0.000978 0.000000 0.006843 0.000000 0.004888 
0.000000 0.000000 0.000978 0.000000 0.005865 0.001955 0.000000 0.006843 
0.000000 0.000978 0.004888 0.000000 0.006843 0.006843 0.000000 0.000000 
0.000000 0.006843 0.000000 0.000978 0.000000 0.000000 0.007820 0.000000 
0.000000 0.000000 0.010753 0.006843 0.000000 0.007820 0.000978 0.007820 
0.000000 0.002933 0.001955 0.000000 0.010753 0.005865 0.000000 0.008798 
0.000000 0.000978 0.005865 0.006843 0.000000 0.006843 0.009775 0.000000 
0.006843 0.000000 0.000000 0.002933 0.000000 0.000000 0.005865 0.005865 
0.001955 0.000978 0.000000 0.000000 0.000000 0.011730 0.003910 0.003910 
0.000000 0.000000 0.000000 0.001955 0.002933 0.001955 0.000000 0.000000 
0.000000 0.010753 0.000000 0.004888 0.000000 0.003910 0.000000 0.003910 
0.000000 0.000000 0.009775 0.000000 0.000000 0.010753 0.000000 0.007820 
0.005865 0.002933 0.008798 0.005865 0.000000 0.009775 0.005865 0.000000 
0.008798 0.000000 0.000000 0.001955 0.000000 0.000000 0.003910 0.000000 
0.005865 0.000000 0.000000 0.002933 0.007820 0.003910 0.004888 0.000000 
0.007820 0.000000 0.008798 0.000000 0.007820 0.005865 0.000000 0.000000 
0.000000 0.003910 0.000000 0.000978 0.000000 0.000000 0.001955 0.002933 
0.008798 0.007820 0.006843 0.000000 0.000000 0.000000 0.000000 0.000000 
0.000000 0.008798 0.005865 0.000000 0.006843 0.000000 0.000000 0.000000 
0.000000 0.008798 0.006843 0.000000 0.002933 0.000000 0.000000 0.005865 
0.000000 0.000000 0.007820 0.002933 0.009775 0.000000 0.000000 0.001955 
0.000978 0.000978 0.007820 0.000000 0.001955 0.006843 0.000000 0.000000 
0.000000 0.006843 0.000978 0.007820 0.000000 0.000000 0.005865 0.000000 
0.000000 0.000000 0.000000 0.001955 0.000000 0.007820 0.000000 0.003910 
0.005865 0.000000 0.001955 0.000000 0.000000 0.003910 0.000000 0.003910 
0.003910 0.000000 0.007820 0.001955 0.000000 0.002933 0.000000 0.005865 
0.005865 0.000000 0.000978 0.000000 0.005865 0.003910 0.000000 0.010753 
0.000978 0.000000 0.000000 0.000000 0.005865 0.000000 0.003910 0.001955 
0.000978 0.010753 0.000000 0.000978 0.006843 0.000000 0.009775 0.006843 
0.000000 0.000000 0.006843 0.000978 0.000000 0.001955 0.007820 0.000000 
0.008798 0.000000 0.005865 0.000000 0.000000 0.000000 0.000000 0.000000 
0.000000 0.001955 0.000000 0.000000 0.000000 0.000000 0.006843 0.007820 
0.010753 0.005865 0.005865 0.000000 0.000000 0.006843 0.005865 0.000000 
0.000000 0.010753 0.000000 0.000000 0.005865 0.001955 0.006843 0.005865 
0.000000 0.000000 0.000978 0.000000 0.005865 0.000000 0.000978 0.010753 
0.008798 0.005865 0.000000 0.000978 0.005865 0.000000 0.005865 0.000000 
0.000000 0.001955 0.002933 0.000000 0.005865 0.000000 0.000000 0.000978 
0.003910 0.000000 0.000000 0.000000 0.000000 0.001955 0.006843 0.000000 
0.000000 0.004888 0.000000 0.003910 0.005865 0.000000 0.000978 0.006843 
0.000000 0.000000 0.000000 0.000000 0.000000 0.000000 0.005865 0.000000 
0.000000 0.000000 0.000000 0.008798 0.005865 0.002933 0.000000 0.005865 
0.000000 0.000000 0.000000 0.000000 0.000000 0.001955 0.003910 0.002933 
0.005865 0.004888 0.008798 0.000000 0.000000 0.000000 0.000000 0.000000 
0.009775 0.000000 0.003910 0.000000 0.000000 0.000000 0.000000 0.000000 
0.008798 0.006843 0.007820 0.005865 0.005865 0.004888 0.007820 0.005865 
0.000000 0.000000 0.000978 0.000000 0.000000 0.000000 0.007820 0.000000 
0.000000 0.000000 0.000000 0.000000 0.007820 0.000000 0.000000 0.000000 
0.000978 0.000000 0.000000 0.000000 0.000000 0.000000 0.000978 0.000000 
0.000000 0.000000 0.011730 0.000000 0.003910 0.000978 0.000000 0.000000 
0.000000 0.003910 0.000000 0.000000 0.003910 0.001955 0.000000 0.000000 
0.006843 0.000000 0.004888 0.000000 0.000000 0.001955 0.000000 0.000000 
0.000000 0.005865 0.000000 0.006843 0.005865 0.004888 0.000000 0.000000 
0.000000 0.000000 0.004888 0.003910 0.001955 0.000000 0.003910 0.000000 
0.004888 0.003910 0.001955 0.004888 0.006843 0.000000 0.000000 0.000000 
0.004888 0.000000 0.000000 0.000000 0.000000 0.004888 0.000000 0.007820 
0.004888 0.002933 0.000000 0.006843 0.004888 0.002933 0.006843 0.006843 
0.008798 0.008798 0.000000 0.000000 0.005865 0.000000 0.000000 0.003910 
0.005865 0.000000 0.000000 0.000000 0.001955 0.000000 0.000000 0.005865 
0.000000 0.000000 0.004888 0.008798 0.000000 0.000000 0.009775 0.005865 
0.005865 0.001955 0.000978 0.000000 0.006843 0.000000 0.002933 0.000000 
0.010753 0.000000 0.000000 0.001955 0.002933 0.006843 0.000000 0.005865 
0.000000 0.001955 0.002933 0.009775 0.000000 0.004888 0.000000 0.000000 
0.002933 0.009775 0.008798 0.000000 0.003910 0.000978 0.004888 0.005865 
0.002933 0.000000 0.000000 0.000000 0.000000 0.005865 0.006843 0.000000 
0.000000 0.000000 0.000000 0.006843 0.000000 0.000000 0.005865 0.000000 
0.000000 0.000000 0.000000 0.006843 0.000000 0.008798 0.005865 0.004888 
0.004888 0.006843 0.000000 0.000000 0.004888 0.000000 0.000000 0.006843 
0.000000 0.005865 0.004888 0.000000 0.003910 0.002933 0.006843 0.006843 
0.000000 0.004888 0.000978 0.005865 0.004888 0.000000 0.003910 0.000978 
0.006843 0.003910 0.000000 0.005865 0.000000 0.000000 0.000000 0.000000 
0.004888 0.000000 0.000000 0.001955 0.000000 0.004888 0.000000 0.000000 
0.000000 0.000000 0.005865 0.005865 0.004888 0.006843 0.005865 0.001955 
0.000978 0.000978 0.000000 0.000000 0.003910 0.000000 0.005865 0.005865 
0.000000 0.000000 0.000000 0.005865 0.012708 0.005865 0.003910 0.000000 
0.000000 0.006843 0.000000 0.000000 0.000000 0.000000 0.000000 0.000000 
0.001955 0.000000 0.003910 0.000000 0.000000 0.006843 0.000000 0.000000 
0.000000 0.000000 0.000000 0.000000 0.000000 0.007820 0.000000 0.006843 
0.006843 0.000000 0.002933 0.000000 0.000000 0.005865 0.003910 0.000000 
0.008798 0.005865 0.000000 0.000000 0.006843 0.006843 0.000000 0.000000 
0.005865 0.000000 0.000000 0.003910 0.000000 0.008798 0.006843 0.000000 
0.000000 0.000000 0.005865 0.004888 0.004888 0.000000 0.005865 0.004888 
0.000000 0.000000 0.000000 0.006843 0.000000 0.008798 0.008798 0.000000 
0.004888 0.002933 0.000000 0.008798 0.000000 0.000000 0.000978 0.000000 
0.005865 0.000000 0.010753 0.000000 0.000978 0.005865 0.000000 0.006843 
0.000000 0.006843 0.000000 0.006843 0.000000 0.000000 0.000000 0.000000 
0.000000 0.002933 0.000000 0.000000 0.000000 0.000978 0.000000 0.004888 
0.000000 0.000000 0.009775 0.005865 0.000000 0.000000 0.000000 0.000000 
0.000000 0.000000 0.000000 0.000000 0.007820 0.005865 0.003910 0.000000 
0.006843 0.000000 0.000000 0.003910 0.000000 0.000000 0.002933 0.007820 
0.000978 0.000000 0.000000 0.002933 0.003910 0.000000 0.006843 0.000000 
0.004888 0.006843 0.000978 0.005865 0.006843 0.004888 0.000000 0.003910 
0.000000 0.000000 0.000000 0.000000 0.000000 0.004888 0.000000 0.003910 
0.000000 0.001955 0.001955 0.000000 0.009775 0.000000 0.000000 0.000000 
0.006843 0.000000 0.000000 0.005865 0.000000 0.003910 0.000000 0.000978 
0.000000 0.005865 0.005865 0.000000 0.000978 0.006843 0.000000 0.005865 
0.000000 0.006843 0.000000 0.008798 0.000000 0.000000 0.002933 0.006843 
0.001955 0.004888 0.003910 0.000000 0.000000 0.005865 0.004888 0.000000 
0.001955 0.008798 0.007820 0.000000 0.002933 0.000000 0.004888 0.000000 
0.000000 0.000000 0.000000 0.000000 0.002933 0.009775 0.004888 0.000000 
0.000000 0.003910 0.006843 0.000000 0.004888 0.000978 0.000000 0.009775 
0.000000 0.000000 0.005865 0.003910 0.000000 0.000000 0.005865 0.000000 
0.006843 0.006843 0.000000 0.000000 0.005865 0.004888 0.000978 0.006843 
0.000000 0.000000 0.000978 0.006843 0.006843 0.003910 0.000000 0.000000 
0.000000 0.000000 0.001955 0.006843 0.005865 0.000000 0.007820 0.000000 
0.000000 0.000000 0.000000 0.006843 0.000000 0.000000 0.000978 0.000978 
0.000000 0.005865 0.000000 0.004888 0.000000 0.000000 0.000000 0.003910 
0.000000 0.000000 0.000000 0.000000 0.000000 0.005865 0.000000 0.003910 
0.006843 0.006843 0.000000 0.000000 0.007820 0.006843 0.003910 0.000000 
0.001955 0.004888 0.004888 0.000000 0.002933 0.008798 0.000000 0.000000 
0.000978 0.000978 0.011730 0.000000 0.001955 0.005865 0.001955 0.000000 
0.002933 0.002933 0.010753 0.000000 0.002933 0.000000 0.006843 0.000000 
0.000000 0.000000 0.003910 0.000000 0.000000 0.000000 0.000000 0.000000 
0.004888 0.000000 0.002933 0.000000 0.006843 0.000000 0.009775 0.001955 
0.000978 0.004888 0.004888 0.004888 0.001955 0.000000 0.006843 0.000000 
0.005865 0.000000 0.000000 0.000000 0.000000 0.000000 0.005865 0.001955 
0.003910 0.000000 0.006843 0.000000 0.000978 0.009775 0.000978 0.000000 
0.005865 0.004888 0.000000 0.000000 0.005865 0.000000 0.004888 0.000000 
0.010753 0.004888 0.002933 0.000978 0.004888 0.005865 0.003910 0.000000 
0.001955 0.010753 0.000000 0.000000 0.000000 0.009775 0.006843 0.005865 
0.000000 0.001955 0.004888 0.000000 0.000000 0.000000 0.000000 0.000978 
0.000978 0.009775 0.000000 0.003910 0.003910 0.006843 0.000000 0.003910 
0.000000 0.000000 0.000000 0.000000 0.009775 0.000000 0.001955 0.000000 
0.000000 0.002933 0.000000 0.006843 0.001955 0.006843 0.007820 0.004888 
0.000000 0.000000 0.006843 0.003910 0.006843 0.003910 0.004888 0.005865 
0.005865 0.003910 0.000000 0.000000 0.006843 0.000000 0.000000 0.000000 
0.000000 0.002933 0.000978 0.000000 0.000000 0.006843 0.000000 0.000000 
0.005865 0.000000 0.000000 0.001955 0.000000 0.001955 0.006843 0.001955 
0.005865 0.000000 0.000000 0.000000 0.005865 0.000000 0.000000 0.008798 
0.000000 0.000000 0.007820 0.000978 0.006843 0.000000 0.000000 0.008798 
0.000978 0.000000 0.007820 0.000000 0.003910 0.006843 0.009775 0.005865 
0.000000 0.000000 0.000978 0.005865 0.000000 0.001955 0.000978 0.005865 
0.000000 0.000000 0.000000 0.000000 0.000000 0.001955 0.006843 0.005865 
0.007820 0.004888 0.000000 0.009775 0.002933 0.000000 0.006843 0.005865 
0.000000 0.006843 0.000000 0.000000 0.000000 0.000978 0.006843 0.006843 
0.006843 0.000000 0.002933 0.003910 0.005865 0.000000 0.000978 0.000000 
0.005865 0.000000 0.006843 0.000000 0.004888 0.005865 0.002933 0.008798 
0.000000 0.005865 0.000000 0.000000 0.000000 0.000000 0.007820 0.006843 
0.001955 0.000000 0.003910 0.000000 0.000000 0.001955 0.000000 0.000000 
0.000000 0.000000 0.000000 0.000978 0.000000 0.010753 0.000000 0.003910 
0.000000 0.000000 0.000000 0.000000 0.006843 0.003910 0.000000 0.000000 
0.000000 0.008798 0.000000 0.006843 0.001955 0.005865 0.000000 0.000000 
0.009775 0.000000 0.000000 0.005865 0.005865 0.000000 0.000000 0.000000 
0.010753 0.008798 0.004888 0.000000 0.000000 0.000000 0.003910 0.000000 
0.000000 0.000000 0.000000 0.000000 0.000978 0.000000 0.003910 0.001955 
0.000000 0.000000 0.000000 0.000000 0.004888 0.003910 0.000978 0.008798 
0.000978 0.000000 0.000000 0.005865 0.006843 0.000000 0.004888 0.000000 
0.000000 0.000000 0.000000 0.000000 0.002933 0.000000 0.000000 0.003910 
0.001955 0.002933 0.000000 0.000978 0.001955 0.006843 0.000978 0.007820 
0.004888 0.000000 0.000000 0.005865 0.010753 0.000000 0.006843 0.000000 
0.000978 0.005865 0.000000 0.000000 0.002933 0.000000 0.000000 0.000000 
0.002933 0.000000 0.000978 0.000000 0.000000 0.005865 0.000000 0.000000 
0.000000 0.000000 0.000000 0.009775 0.000000 0.005865 0.000000 0.000000 
0.005865 0.004888 0.003910 0.002933 0.004888 0.000000 0.006843 0.005865 
0.000978 0.000000 0.000000 0.001955 0.006843 0.000000 0.003910 0.000000 
0.000000 0.004888 0.000000 0.000000 0.000000 0.002933 0.005865 0.000000 
0.007820 0.001955 0.000000 0.003910 0.003910 0.006843 0.000000 0.000000 
0.005865 0.000000 0.000000 0.000000 0.001955 0.000000 0.000000 0.005865 
0.003910 0.003910 0.000000 0.000000 0.004888 0.000978 0.010753 0.006843 
0.000000 0.000000 0.000978 0.000000 0.005865 0.000000 0.004888 0.000000 
0.003910 0.000000 0.006843 0.005865 0.006843 0.001955 0.004888 0.000000 
0.000000 0.000000 0.003910 0.003910 0.004888 0.000000 0.000000 0.006843 
0.002933 0.005865 0.003910 0.000000 0.000000 0.000000 0.009775 0.000000 
0.005865 0.000000 0.000000 0.000000 0.000000 0.003910 0.000000 0.008798 
0.000000 0.006843 0.009775 0.012708 0.008798 0.004888 0.001955 0.006843 
0.000000 0.001955 0.007820 0.000000 0.000978 0.001955 0.000000 0.000000 
0.000000 0.000000 0.008798 0.000000 0.000000 0.005865 0.000000 0.008798 
TURN 16
0.000000 0.005865 0.000000 0.005865 0.000000 0.003910 0.005865 0.003910 
0.004888 0.000978 0.007820 0.000000 0.000000 0.000000 0.000000 0.000000 
0.009775 0.003910 0.000000 0.000978 0.002933 0.000978 0.000000 0.000000 
0.000000 0.006843 0.000000 0.000978 0.010753 0.000978 0.006843 0.006843 
0.000000 0.004888 0.000000 0.002933 0.009775 0.000000 0.000000 0.001955 
0.003910 0.000000 0.006843 0.002933 0.000000 0.000000 0.001955 0.000000 
0.006843 0.006843 0.000000 0.006843 0.004888 0.000000 0.000000 0.006843 
0.000000 0.000000 0.000000 0.003910 0.002933 0.000000 0.000000 0.000000 
0.000000 0.000000 0.000000 0.000000 0.006843 0.003910 0.000000 0.000000 
0.000000 0.000000 0.000000 0.000000 0.000000 0.000978 0.000000 0.003910 
0.000000 0.000000 0.000000 0.000000 0.000000 0.000000 0.005865 0.000000 
0.003910 0.003910 0.000978 0.005865 0.000000 0.000000 0.000000 0.000000 
0.000000 0.000000 0.003910 0.000978 0.006843 0.005865 0.003910 0.006843 
0.000000 0.007820 0.000978 0.001955 0.006843 0.000000 0.000978 0.006843 
0.000000 0.000000 0.000000 0.000000 0.005865 0.000000 0.000978 0.000000 
0.000000 0.002933 0.005865 0.009775 0.005865 0.003910 0.006843 0.007820 
0.000000 0.000978 0.000000 0.000000 0.000000 0.001955 0.006843 0.001955 
0.000000 0.000000 0.000000 0.000000 0.000000 0.000000 0.001955 0.002933 
0.000978 0.005865 0.007820 0.005865 0.000000 0.004888 0.007820 0.000000 
0.000000 0.002933 0.008798 0.000000 0.000000 0.000000 0.000978 0.000000 
0.000000 0.001955 0.000000 0.001955 0.000000 0.000000 0.005865 0.000000 
0.000000 0.009775 0.000000 0.000000 0.006843 0.000000 0.006843 0.002933 
0.000000 0.000000 0.006843 0.000978 0.000000 0.006843 0.006843 0.000000 
0.000978 0.000000 0.006843 0.000000 0.000000 0.000000 0.000000 0.000978 
0.000000 0.000000 0.006843 0.000000 0.000978 0.007820 0.000000 0.007820 
0.001955 0.000000 0.000000 0.000000 0.000000 0.005865 0.000000 0.000000 
0.000000 0.000000 0.000000 0.005865 0.003910 0.000000 0.000000 0.000000 
0.001955 0.000000 0.003910 0.006843 0.000000 0.007820 0.000000 0.000000 
0.000000 0.000000 0.005865 0.007820 0.007820 0.003910 0.001955 0.000000 
0.000000 0.000000 0.005865 0.000000 0.000000 0.000000 0.001955 0.007820 
0.000000 0.000000 0.002933 0.000000 0.000000 0.000000 0.000000 0.004888 
0.000000 0.000000 0.000000 0.000978 0.000000 0.003910 0.003910 0.002933 
0.005865 0.000000 0.000000 0.000000 0.005865 0.000978 0.006843 0.000000 
0.005865 0.004888 0.005865 0.004888 0.006843 0.000978 0.008798 0.007820 
0.009775 0.005865 0.000000 0.005865 0.000000 0.000978 0.002933 0.000978 
0.000000 0.000000 0.000000 0.002933 0.006843 0.000000 0.000000 0.004888 
0.000000 0.005865 0.000000 0.002933 0.000000 0.006843 0.005865 0.003910 
0.006843 0.000000 0.004888 0.008798 0.006843 0.003910 0.000000 0.000000 
0.004888 0.008798 0.006843 0.005865 0.000000 0.000978 0.005865 0.001955 
0.000000 0.000000 0.005865 0.000000 0.000000 0.000000 0.009775 0.000000 
0.000000 0.005865 0.000000 0.005865 0.001955 0.000000 0.003910 0.000000 
0.004888 0.000000 0.000000 0.000978 0.004888 0.004888 0.000000 0.000000 
0.000000 0.000000 0.002933 0.001955 0.000000 0.003910 0.000000 0.007820 
0.004888 0.000000 0.003910 0.000000 0.000000 0.006843 0.000000 0.006843 
0.007820 0.004888 0.000000 0.000000 0.008798 0.005865 0.000978 0.000000 
0.004888 0.000000 0.000000 0.000000 0.003910 0.000000 0.001955 0.000000 
0.004888 0.000000 0.009775 0.000000 0.003910 0.006843 0.005865 0.000000 
0.001955 0.005865 0.003910 0.004888 0.000000 0.005865 0.001955 0.005865 
0.006843 0.004888 0.000000 0.008798 0.000000 0.005865 0.002933 0.005865 
0.000000 0.000000 0.003910 0.000000 0.007820 0.000000 0.000000 0.000000 
0.000000 0.000000 0.000000 0.002933 0.001955 0.000000 0.003910 0.000000 
0.000000 0.000978 0.000000 0.002933 0.000000 0.000000 0.006843 0.008798 
0.005865 0.000978 0.002933 0.005865 0.000000 0.001955 0.002933 0.007820 
0.010753 0.007820 0.002933 0.000000 0.006843 0.007820 0.005865 0.001955 
0.000000 0.000000 0.002933 0.006843 0.007820 0.000000 0.000000 0.000000 
0.006843 0.003910 0.000978 0.000000 0.000000 0.006843 0.005865 0.000000 
0.003910 0.000000 0.000000 0.000000 0.000000 0.001955 0.000000 0.005865 
0.006843 0.000000 0.000000 0.001955 0.003910 0.000000 0.005865 0.000978 
0.000000 0.000978 0.005865 0.000000 0.006843 0.006843 0.000000 0.005865 
0.002933 0.007820 0.000000 0.000000 0.008798 0.000000 0.003910 0.004888 
0.000000 0.000000 0.004888 0.002933 0.002933 0.006843 0.006843 0.000000 
0.004888 0.001955 0.000000 0.004888 0.000000 0.000000 0.000000 0.000000 
0.006843 0.000978 0.006843 0.000000 0.006843 0.001955 0.002933 0.000000 
0.000000 0.002933 0.000000 0.000000 0.000000 0.000000 0.002933 0.006843 
0.000000 0.000000 0.000000 0.000000 0.006843 0.005865 0.000000 0.002933 
0.000000 0.000000 0.000000 0.006843 0.000000 0.005865 0.000000 0.000000 
0.005865 0.006843 0.006843 0.006843 0.000000 0.000000 0.005865 0.001955 
0.000000 0.003910 0.000000 0.000000 0.005865 0.000000 0.000000 0.003910 
0.000978 0.005865 0.006843 0.005865 0.006843 0.001955 0.005865 0.000000 
0.002933 0.000000 0.000000 0.003910 0.000000 0.000000 0.005865 0.000000 
0.000000 0.004888 0.003910 0.000000 0.001955 0.000000 0.000000 0.000000 
0.005865 0.000000 0.004888 0.000000 0.004888 0.004888 0.000000 0.000000 
0.004888 0.002933 0.001955 0.000000 0.000000 0.000000 0.000978 0.006843 
0.000000 0.000000 0.003910 0.000000 0.006843 0.000000 0.000000 0.000000 
0.006843 0.000000 0.000000 0.007820 0.005865 0.006843 0.004888 0.002933 
0.000978 0.009775 0.000000 0.005865 0.000000 0.004888 0.000000 0.005865 
0.007820 0.006843 0.003910 0.001955 0.000000 0.000000 0.000000 0.000000 
0.000000 0.004888 0.006843 0.005865 0.010753 0.000000 0.004888 0.001955 
0.005865 0.004888 0.000000 0.000000 0.004888 0.004888 0.000000 0.000000 
0.000000 0.000000 0.000000 0.006843 0.000000 0.006843 0.002933 0.000000 
0.000000 0.000000 0.000000 0.000000 0.000000 0.000000 0.003910 0.000000 
0.000000 0.000978 0.003910 0.005865 0.000000 0.002933 0.004888 0.000000 
0.000000 0.005865 0.005865 0.004888 0.000000 0.000000 0.004888 0.001955 
0.000978 0.001955 0.000000 0.000000 0.000000 0.000000 0.000000 0.000000 
0.000000 0.000978 0.000000 0.006843 0.000000 0.000000 0.008798 0.000000 
0.009775 0.004888 0.006843 0.006843 0.000000 0.000000 0.000000 0.000000 
0.000000 0.000000 0.000000 0.004888 0.001955 0.000000 0.000000 0.000000 
0.000000 0.000000 0.000000 0.004888 0.000000 0.000000 0.000000 0.000000 
0.000000 0.006843 0.000000 0.004888 0.000000 0.003910 0.007820 0.001955 
0.000000 0.000000 0.005865 0.000000 0.004888 0.000000 0.009775 0.000000 
0.000000 0.003910 0.001955 0.009775 0.000000 0.000978 0.000000 0.005865 
0.000000 0.004888 0.000000 0.004888 0.007820 0.006843 0.000000 0.000000 
0.000978 0.007820 0.004888 0.000000 0.000000 0.000978 0.002933 0.006843 
0.000000 0.000000 0.000000 0.002933 0.009775 0.000000 0.000000 0.000000 
0.000000 0.000000 0.002933 0.006843 0.003910 0.000000 0.004888 0.000000 
0.000000 0.000978 0.006843 0.003910 0.000978 0.000000 0.000000 0.003910 
0.000000 0.005865 0.000000 0.002933 0.000000 0.000000 0.006843 0.000000 
0.000978 0.000000 0.000000 0.004888 0.006843 0.000000 0.006843 0.006843 
0.000000 0.003910 0.009775 0.000000 0.000000 0.000000 0.006843 0.000000 
0.004888 0.000000 0.000000 0.000000 0.000000 0.004888 0.000000 0.000000 
0.000000 0.000000 0.006843 0.000000 0.000000 0.003910 0.000000 0.006843 
0.000978 0.009775 0.006843 0.004888 0.000000 0.004888 0.004888 0.000000 
0.000978 0.006843 0.000000 0.005865 0.003910 0.006843 0.000978 0.000000 
0.003910 0.004888 0.000978 0.004888 0.000000 0.000000 0.010753 0.008798 
0.008798 0.007820 0.006843 0.001955 0.000000 0.000000 0.000000 0.002933 
0.000000 0.000000 0.000000 0.000000 0.000000 0.006843 0.000000 0.000000 
0.000000 0.000000 0.000000 0.006843 0.000000 0.000000 0.003910 0.000000 
0.003910 0.003910 0.000000 0.000000 0.006843 0.000000 0.000000 0.006843 
0.003910 0.003910 0.000000 0.000000 0.000000 0.000000 0.000000 0.006843 
0.003910 0.000000 0.006843 0.000000 0.009775 0.000000 0.003910 0.000000 
0.000000 0.000000 0.001955 0.006843 0.000000 0.001955 0.005865 0.000000 
0.000000 0.000000 0.000978 0.001955 0.000000 0.000000 0.000000 0.009775 
0.006843 0.005865 0.001955 0.000000 0.005865 0.004888 0.001955 0.000000 
0.006843 0.004888 0.000000 0.005865 0.000000 0.000000 0.001955 0.006843 
0.000000 0.010753 0.004888 0.006843 0.005865 0.000000 0.000000 0.000000 
0.000000 0.000000 0.000000 0.000000 0.000000 0.000000 0.000000 0.006843 
0.006843 0.000000 0.005865 0.000000 0.005865 0.000000 0.000000 0.000000 
0.002933 0.001955 0.005865 0.004888 0.003910 0.000000 0.000000 0.000000 
0.001955 0.000000 0.010753 0.007820 0.000000 0.003910 0.005865 0.007820 
0.000000 0.000000 0.003910 0.000978 0.007820 0.000000 0.000000 0.008798 
0.006843 0.000000 0.009775 0.000000 0.000000 0.004888 0.000000 0.000000 
0.006843 0.006843 0.000000 0.006843 0.005865 0.000000 0.003910 0.000000 
0.001955 0.005865 0.005865 0.002933 0.000000 0.003910 0.004888 0.000978 
0.000000 0.000978 0.010753 0.000000 0.000000 0.000000 0.000000 0.001955 
0.000000 0.002933 0.007820 0.000000 0.004888 0.000000 0.006843 0.006843 
0.000000 0.000000 0.000000 0.001955 0.002933 0.007820 0.003910 0.003910 
0.000000 0.000000 0.006843 0.004888 0.000000 0.000000 0.004888 0.000000 
0.008798 0.000000 0.000000 0.000000 0.000000 0.000000 0.000000 0.005865 
0.000000 0.003910 0.000978 0.005865 0.006843 0.000000 0.000000 0.004888 
0.003910 0.000000 0.007820 0.000000 0.006843 0.003910 0.000000 0.000000 
0.005865 0.000000 0.000000 0.000000 0.000000 0.003910 0.004888 0.000000 
0.000000 0.007820 0.005865 0.000000 0.000000 0.000000 0.000000 0.000000 
0.000000 0.000000 0.000000 0.005865 0.000000 0.000978 0.000000 0.000000 
0.000000 0.002933 0.000000 0.000000 0.004888 0.000000 0.002933 0.007820 
0.002933 0.009775 0.000000 0.004888 0.000000 0.001955 0.000000 0.000000 
0.000000 0.000000 0.000000 0.000000 0.000000 0.000000 0.000000 0.000978 
0.000000 0.004888 0.000000 0.000000 0.006843 0.000000 0.000000 0.002933 
0.000000 0.002933 0.004888 0.000000 0.000000 0.005865 0.001955 0.006843 
0.000978 0.005865 0.006843 0.001955 0.000000 0.000000 0.000000 0.000000 
0.001955 0.005865 0.000000 0.000000 0.009775 0.000000 0.000000 0.000978 
0.000000 0.002933 0.000000 0.006843 0.000000 0.003910 0.003910 0.000000 
0.000000 0.005865 0.003910 0.001955 0.000000 0.003910 0.000000 0.004888 
0.000000 0.004888 0.000000 0.004888 0.004888 0.000000 0.000000 0.000000 
0.000000 0.006843 0.006843 0.006843 0.000000 0.000000 0.000000 0.000000 
0.000000 0.000000 0.001955 0.000978 0.000000 0.000000 0.002933 0.009775 
0.000000 0.006843 0.004888 0.000000 0.000000 0.005865 0.005865 0.000000 
0.000000 0.005865 0.006843 0.000000 0.004888 0.000000 0.000978 0.000000 
0.001955 0.004888 0.005865 0.006843 0.005865 0.002933 0.001955 0.004888 
0.000000 0.000000 0.000000 0.004888 0.000978 0.000978 0.004888 0.000000 
0.006843 0.005865 0.000978 0.000000 0.004888 0.000000 0.000000 0.010753 
0.009775 0.006843 0.000000 0.000000 0.004888 0.006843 0.003910 0.000000 
0.001955 0.000000 0.006843 0.000000 0.000000 0.000000 0.004888 0.003910 
0.003910 0.000000 0.007820 0.000000 0.000000 0.006843 0.000000 0.000978 
0.000000 0.001955 0.004888 0.006843 0.000000 0.000000 0.006843 0.000000 
0.000000 0.005865 0.000000 0.003910 0.001955 0.000000 0.000000 0.000978 
0.007820 0.000000 0.001955 0.000000 0.000000 0.000000 0.000978 0.009775 
0.006843 0.000000 0.000000 0.008798 0.000000 0.003910 0.005865 0.000000 
0.002933 0.006843 0.000978 0.000000 0.005865 0.000000 0.000000 0.000000 
0.006843 0.000000 0.001955 0.000000 0.007820 0.003910 0.000000 0.000000 
0.006843 0.000000 0.003910 0.005865 0.006843 0.000000 0.001955 0.000000 
0.000978 0.006843 0.003910 0.002933 0.000000 0.000000 0.006843 0.000000 
0.004888 0.001955 0.004888 0.004888 0.000000 0.001955 0.004888 0.006843 
0.001955 0.000000 0.000000 0.000000 0.001955 0.000000 0.006843 0.000000 
0.000000 0.000000 0.000000 0.006843 0.000978 0.006843 0.006843 0.000000 
0.000000 0.000000 0.000000 0.000978 0.000000 0.004888 0.000000 0.009775 
0.000000 0.004888 0.003910 0.000000 0.007820 0.000000 0.000000 0.000000 
0.000978 0.000000 0.005865 0.003910 0.003910 0.000000 0.000000 0.000000 
0.003910 0.000000 0.000000 0.000000 0.000000 0.006843 0.000000 0.000000 
0.000000 0.000000 0.002933 0.006843 0.007820 0.005865 0.000000 0.000000 
0.004888 0.002933 0.001955 0.000000 0.000978 0.000978 0.006843 0.000000 
0.005865 0.000000 0.010753 0.008798 0.005865 0.000000 0.003910 0.000000 
0.005865 0.000000 0.000000 0.006843 0.006843 0.003910 0.000000 0.007820 
0.000000 0.000000 0.000000 0.000000 0.000000 0.001955 0.000000 0.005865 
0.000000 0.000000 0.000000 0.000000 0.000000 0.000000 0.008798 0.007820 
0.000000 0.005865 0.003910 0.000000 0.000978 0.000000 0.006843 0.000000 
0.000000 0.000000 0.000978 0.005865 0.000000 0.005865 0.000000 0.000978 
0.000000 0.000000 0.009775 0.007820 0.000000 0.001955 0.002933 0.005865 
0.000000 0.005865 0.000000 0.000000 0.000978 0.001955 0.007820 0.006843 
0.011730 0.000000 0.000000 0.000000 0.004888 0.000000 0.002933 0.000000 
0.000000 0.000978 0.006843 0.004888 0.000000 0.000978 0.000000 0.000000 
TURN 17
0.000000 0.000000 0.000000 0.000000 0.005865 0.005865 0.003910 0.003910 
0.000000 0.002933 0.009775 0.000000 0.000000 0.003910 0.009775 0.000000 
0.001955 0.003910 0.000000 0.000000 0.000000 0.000000 0.000000 0.000000 
0.003910 0.008798 0.000000 0.005865 0.007820 0.000000 0.008798 0.000978 
0.003910 0.000000 0.000000 0.000000 0.000000 0.000000 0.006843 0.001955 
0.006843 0.006843 0.000000 0.003910 0.006843 0.000000 0.000000 0.007820 
0.003910 0.006843 0.005865 0.000000 0.000000 0.000000 0.000000 0.000000 
0.000000 0.000978 0.007820 0.003910 0.000000 0.002933 0.000978 0.009775 
0.000000 0.005865 0.005865 0.004888 0.000978 0.002933 0.000000 0.005865 
0.003910 0.002933 0.000000 0.006843 0.004888 0.000000 0.000000 0.000000 
0.006843 0.003910 0.000000 0.000000 0.002933 0.000978 0.006843 0.004888 
0.003910 0.006843 0.000000 0.005865 0.000000 0.000000 0.003910 0.002933 
0.000000 0.003910 0.000000 0.000000 0.004888 0.000000 0.008798 0.000000 
0.004888 0.000978 0.000000 0.002933 0.006843 0.006843 0.007820 0.003910 
0.008798 0.000000 0.000000 0.001955 0.000000 0.000000 0.000000 0.000000 
0.004888 0.000000 0.004888 0.005865 0.000978 0.007820 0.005865 0.003910 
0.006843 0.000000 0.000000 0.000000 0.000000 0.002933 0.000000 0.000000 
0.010753 0.000000 0.003910 0.006843 0.000000 0.006843 0.000000 0.000978 
0.006843 0.000000 0.000000 0.000000 0.001955 0.008798 0.000000 0.000000 
0.000000 0.005865 0.006843 0.004888 0.008798 0.000000 0.000978 0.002933 
0.011730 0.005865 0.000000 0.002933 0.005865 0.000000 0.000000 0.000000 
0.000000 0.000000 0.004888 0.000000 0.004888 0.000000 0.007820 0.005865 
0.000000 0.000000 0.000978 0.008798 0.002933 0.006843 0.002933 0.000000 
0.003910 0.004888 0.006843 0.000000 0.000000 0.000000 0.005865 0.004888 
0.006843 0.000000 0.004888 0.000000 0.007820 0.007820 0.004888 0.000000 
0.005865 0.000978 0.001955 0.006843 0.000000 0.000000 0.009775 0.005865 
0.010753 0.000000 0.000978 0.005865 0.003910 0.004888 0.003910 0.000000 
0.000978 0.005865 0.004888 0.000000 0.005865 0.000000 0.008798 0.000000 
0.000000 0.000000 0.000000 0.000000 0.005865 0.005865 0.000000 0.003910 
0.000000 0.008798 0.005865 0.000000 0.000000 0.007820 0.005865 0.000000 
0.009775 0.008798 0.000000 0.006843 0.002933 0.000000 0.003910 0.000000 
0.000978 0.000000 0.008798 0.000000 0.005865 0.000000 0.000000 0.001955 
0.002933 0.000000 0.000978 0.000000 0.000000 0.005865 0.003910 0.000000 
0.005865 0.001955 0.011730 0.000000 0.000000 0.000000 0.000000 0.000000 
0.000000 0.000000 0.003910 0.003910 0.010753 0.000000 0.000000 0.000000 
0.000000 0.000000 0.000000 0.000000 0.000978 0.007820 0.000000 0.000000 
0.000000 0.006843 0.004888 0.000000 0.000000 0.000000 0.000000 0.005865 
0.000000 0.000000 0.006843 0.000000 0.006843 0.008798 0.000000 0.000000 
0.000000 0.000000 0.006843 0.000978 0.000000 0.000000 0.000000 0.000000 
0.000000 0.004888 0.000000 0.000000 0.005865 0.006843 0.003910 0.000978 
0.000000 0.007820 0.000000 0.000978 0.006843 0.000000 0.006843 0.005865 
0.000000 0.005865 0.000000 0.006843 0.000000 0.000000 0.001955 0.000000 
0.004888 0.003910 0.000000 0.005865 0.000000 0.003910 0.000000 0.003910 
0.000000 0.000000 0.009775 0.000000 0.002933 0.006843 0.000000 0.000000 
0.000000 0.000000 0.005865 0.000000 0.002933 0.001955 0.004888 0.000000 
0.012708 0.008798 0.010753 0.008798 0.007820 0.000000 0.000000 0.000000 
0.007820 0.000000 0.005865 0.000000 0.000000 0.006843 0.006843 0.003910 
0.005865 0.000000 0.000000 0.000000 0.000000 0.000000 0.000000 0.000000 
0.000000 0.006843 0.005865 0.000000 0.005865 0.000000 0.000000 0.003910 
0.007820 0.000000 0.003910 0.000000 0.010753 0.003910 0.003910 0.000000 
0.005865 0.000000 0.000000 0.000978 0.000000 0.000000 0.000000 0.001955 
0.005865 0.000000 0.001955 0.006843 0.000000 0.003910 0.000000 0.000000 
0.003910 0.000978 0.006843 0.003910 0.000000 0.006843 0.000000 0.000000 
0.000000 0.006843 0.006843 0.000000 0.000000 0.006843 0.005865 0.000000 
0.000000 0.009775 0.000000 0.000000 0.000000 0.000000 0.000000 0.005865 
0.000000 0.000000 0.002933 0.000978 0.000000 0.000000 0.000000 0.008798 
0.009775 0.005865 0.004888 0.000000 0.000000 0.001955 0.000000 0.000000 
0.000000 0.005865 0.000000 0.002933 0.000978 0.000000 0.000978 0.001955 
0.005865 0.000000 0.000000 0.000000 0.000000 0.000000 0.000000 0.005865 
0.002933 0.007820 0.003910 0.005865 0.001955 0.002933 0.005865 0.006843 
0.000000 0.008798 0.009775 0.007820 0.005865 0.000000 0.000000 0.000000 
0.000000 0.000000 0.000000 0.000000 0.005865 0.000000 0.000000 0.008798 
0.004888 0.004888 0.003910 0.000000 0.005865 0.004888 0.000000 0.000000 
0.006843 0.004888 0.006843 0.000000 0.005865 0.000000 0.006843 0.000978 
0.000000 0.005865 0.000000 0.001955 0.000000 0.007820 0.004888 0.000000 
0.003910 0.003910 0.000000 0.004888 0.000978 0.000000 0.005865 0.006843 
0.000000 0.009775 0.000000 0.005865 0.000000 0.000000 0.004888 0.003910 
0.000000 0.004888 0.000000 0.000000 0.000000 0.000000 0.004888 0.001955 
0.000000 0.000000 0.002933 0.006843 0.000000 0.000000 0.000000 0.004888 
0.000000 0.000000 0.000000 0.001955 0.003910 0.006843 0.002933 0.000000 
0.000000 0.000000 0.000000 0.004888 0.000000 0.000978 0.000000 0.000000 
0.000000 0.006843 0.000000 0.001955 0.006843 0.003910 0.002933 0.005865 
0.000000 0.003910 0.001955 0.006843 0.004888 0.006843 0.000000 0.000000 
0.002933 0.000000 0.000000 0.000000 0.000000 0.000978 0.010753 0.006843 
0.000000 0.001955 0.004888 0.004888 0.000978 0.000000 0.000000 0.001955 
0.000000 0.002933 0.000000 0.000000 0.004888 0.000000 0.000000 0.006843 
0.005865 0.000000 0.000000 0.000000 0.000000 0.006843 0.000000 0.001955 
0.003910 0.009775 0.000000 0.000000 0.000978 0.000000 0.005865 0.000000 
0.002933 0.006843 0.000000 0.000000 0.001955 0.001955 0.004888 0.001955 
0.000000 0.006843 0.000000 0.000000 0.000000 0.000000 0.000000 0.000000 
0.000000 0.000000 0.003910 0.006843 0.004888 0.000000 0.001955 0.000000 
0.000000 0.000000 0.000000 0.000000 0.003910 0.002933 0.005865 0.000000 
0.001955 0.000000 0.000000 0.002933 0.008798 0.000000 0.000978 0.000000 
0.001955 0.004888 0.007820 0.006843 0.001955 0.000978 0.008798 0.005865 
0.005865 0.004888 0.000000 0.005865 0.000978 0.005865 0.000000 0.000000 
0.000000 0.004888 0.000000 0.002933 0.007820 0.005865 0.000000 0.000000 
0.002933 0.000000 0.005865 0.003910 0.000000 0.007820 0.004888 0.003910 
0.000000 0.006843 0.002933 0.006843 0.006843 0.000000 0.000000 0.006843 
0.004888 0.000000 0.000000 0.000000 0.005865 0.000000 0.000978 0.000000 
0.000000 0.004888 0.000000 0.000000 0.003910 0.000000 0.001955 0.000000 
0.005865 0.000000 0.006843 0.000000 0.003910 0.000000 0.005865 0.000000 
0.000000 0.000000 0.000000 0.004888 0.000978 0.000000 0.006843 0.004888 
0.000000 0.000000 0.003910 0.000000 0.003910 0.000000 0.005865 0.006843 
0.000000 0.000000 0.010753 0.003910 0.005865 0.005865 0.006843 0.000978 
0.003910 0.000000 0.000978 0.002933 0.004888 0.003910 0.004888 0.000000 
0.007820 0.004888 0.000978 0.000000 0.006843 0.006843 0.000000 0.002933 
0.001955 0.000000 0.000000 0.000000 0.006843 0.006843 0.000000 0.000000 
0.002933 0.000000 0.000000 0.000000 0.000000 0.007820 0.000000 0.000000 
0.000000 0.000000 0.001955 0.005865 0.005865 0.000978 0.003910 0.001955 
0.000000 0.002933 0.000000 0.005865 0.000000 0.000000 0.000000 0.000000 
0.006843 0.000000 0.000000 0.009775 0.006843 0.000000 0.000000 0.000000 
0.000000 0.006843 0.003910 0.000000 0.005865 0.004888 0.000000 0.000000 
0.005865 0.001955 0.001955 0.000000 0.005865 0.000000 0.001955 0.005865 
0.000000 0.000000 0.000000 0.004888 0.004888 0.005865 0.000000 0.000978 
0.000000 0.000000 0.002933 0.007820 0.000000 0.000000 0.000000 0.004888 
0.003910 0.006843 0.005865 0.009775 0.005865 0.000000 0.000000 0.000000 
0.000000 0.006843 0.005865 0.000000 0.000000 0.005865 0.006843 0.000000 
0.003910 0.000000 0.000000 0.002933 0.005865 0.004888 0.006843 0.005865 
0.006843 0.000000 0.005865 0.000000 0.001955 0.006843 0.006843 0.000000 
0.005865 0.007820 0.002933 0.006843 0.004888 0.003910 0.000000 0.003910 
0.000000 0.002933 0.006843 0.000000 0.006843 0.000000 0.006843 0.000000 
0.000000 0.000000 0.000000 0.004888 0.000000 0.000000 0.000000 0.006843 
0.000000 0.000000 0.000000 0.006843 0.000000 0.008798 0.005865 0.000000 
0.000000 0.003910 0.004888 0.000000 0.000000 0.000000 0.006843 0.006843 
0.000978 0.008798 0.000000 0.000000 0.003910 0.003910 0.008798 0.007820 
0.000000 0.000000 0.003910 0.003910 0.001955 0.000000 0.000000 0.000000 
0.006843 0.000000 0.004888 0.011730 0.000000 0.003910 0.008798 0.000000 
0.001955 0.000000 0.006843 0.004888 0.000978 0.000000 0.004888 0.000000 
0.003910 0.000978 0.000000 0.004888 0.006843 0.000000 0.000978 0.006843 
0.006843 0.000000 0.000000 0.002933 0.000000 0.006843 0.000000 0.000000 
0.000000 0.000000 0.003910 0.006843 0.000000 0.000000 0.006843 0.000000 
0.000000 0.000000 0.000000 0.000000 0.000978 0.004888 0.007820 0.000000 
0.000000 0.001955 0.002933 0.000000 0.000000 0.006843 0.000000 0.000000 
0.000000 0.000000 0.006843 0.005865 0.002933 0.000000 0.000000 0.000000 
0.000000 0.000000 0.006843 0.003910 0.000000 0.000000 0.000000 0.005865 
0.000000 0.004888 0.003910 0.000000 0.008798 0.000000 0.003910 0.000000 
0.002933 0.000000 0.000000 0.004888 0.000000 0.000000 0.000000 0.000000 
0.003910 0.000000 0.008798 0.000978 0.004888 0.000000 0.003910 0.005865 
0.001955 0.000000 0.000000 0.005865 0.003910 0.000000 0.000000 0.000000 
0.001955 0.000000 0.000000 0.000000 0.008798 0.000000 0.006843 0.000000 
0.000000 0.002933 0.000000 0.004888 0.006843 0.004888 0.000000 0.002933 
0.001955 0.008798 0.006843 0.000000 0.000000 0.000000 0.006843 0.001955 
0.000000 0.000000 0.000000 0.003910 0.006843 0.005865 0.005865 0.000000 
0.000000 0.000000 0.001955 0.000000 0.000000 0.000000 0.004888 0.005865 
0.002933 0.005865 0.003910 0.000000 0.008798 0.000000 0.000000 0.003910 
0.000000 0.007820 0.000000 0.006843 0.000000 0.005865 0.000000 0.000000 
0.000000 0.000000 0.005865 0.000978 0.000000 0.000000 0.006843 0.003910 
0.000000 0.000000 0.000000 0.005865 0.000000 0.000978 0.004888 0.000000 
0.000978 0.000000 0.001955 0.007820 0.000000 0.005865 0.005865 0.000000 
0.008798 0.000000 0.005865 0.002933 0.000000 0.000000 0.000978 0.004888 
0.000000 0.003910 0.005865 0.003910 0.004888 0.006843 0.000000 0.000000 
0.000000 0.000000 0.000000 0.001955 0.000000 0.004888 0.000978 0.006843 
0.000000 0.000000 0.000978 0.006843 0.000000 0.001955 0.004888 0.006843 
0.000000 0.000000 0.004888 0.000000 0.008798 0.000000 0.000000 0.000000 
0.000000 0.001955 0.002933 0.000000 0.005865 0.000000 0.000000 0.005865 
0.004888 0.000000 0.001955 0.000978 0.000000 0.003910 0.000000 0.000000 
0.002933 0.000000 0.000000 0.001955 0.002933 0.010753 0.004888 0.000000 
0.006843 0.000000 0.004888 0.000000 0.000000 0.006843 0.000000 0.000000 
0.000000 0.004888 0.000000 0.000000 0.000000 0.000000 0.003910 0.006843 
0.000000 0.000000 0.001955 0.000978 0.004888 0.000000 0.000000 0.005865 
0.000000 0.000000 0.005865 0.000000 0.000000 0.007820 0.000000 0.003910 
0.000000 0.007820 0.006843 0.000000 0.000000 0.009775 0.006843 0.006843 
0.006843 0.000000 0.004888 0.000000 0.000000 0.001955 0.006843 0.004888 
0.000000 0.004888 0.000000 0.002933 0.006843 0.000000 0.001955 0.005865 
0.000000 0.000000 0.000000 0.000000 0.006843 0.000000 0.000000 0.000000 
0.006843 0.006843 0.000000 0.006843 0.000978 0.005865 0.001955 0.009775 
0.005865 0.000000 0.006843 0.005865 0.003910 0.000000 0.005865 0.005865 
0.000000 0.003910 0.010753 0.005865 0.000000 0.000000 0.000978 0.000978 
0.000000 0.000978 0.007820 0.003910 0.000000 0.007820 0.006843 0.000000 
0.000000 0.006843 0.000000 0.000000 0.000000 0.004888 0.003910 0.002933 
0.000000 0.003910 0.001955 0.000978 0.005865 0.000000 0.000000 0.011730 
0.009775 0.008798 0.005865 0.004888 0.000000 0.000000 0.005865 0.000000 
0.000000 0.000000 0.000000 0.000000 0.000000 0.000000 0.002933 0.008798 
0.003910 0.002933 0.000000 0.000000 0.003910 0.000000 0.000000 0.005865 
0.009775 0.000000 0.000000 0.000000 0.007820 0.006843 0.000000 0.000000 
0.005865 0.000000 0.003910 0.005865 0.007820 0.000000 0.000000 0.000000 
0.007820 0.000000 0.000000 0.001955 0.000000 0.004888 0.000000 0.000000 
0.000000 0.006843 0.000000 0.003910 0.000000 0.000000 0.006843 0.001955 
0.004888 0.006843 0.003910 0.000000 0.005865 0.000000 0.000000 0.000000 
0.006843 0.004888 0.004888 0.000978 0.000000 0.000000 0.000978 0.000000 
0.000000 0.000000 0.000000 0.003910 0.000000 0.003910 0.003910 0.000000 
0.000000 0.005865 0.005865 0.000000 0.002933 0.000000 0.000000 0.000000 
0.000000 0.003910 0.002933 0.000000 0.000000 0.000000 0.000000 0.007820 
0.000000 0.000000 0.000000 0.000978 0.001955 0.004888 0.004888 0.006843 
0.007820 0.004888 0.007820 0.000000 0.005865 0.000978 0.004888 0.000978 
0.004888 0.000000 0.003910 0.000000 0.000000 0.000000 0.010753 0.000000 
0.000000 0.008798 0.000000 0.002933 0.000000 0.001955 0.000000 0.005865 
0.000978 0.006843 0.000000 0.006843 0.003910 0.000000 0.000000 0.000000 
0.005865 0.003910 0.002933 0.009775 0.006843 0.000000 0.000000 0.002933 
0.006843 0.000000 0.005865 0.000000 0.006843 0.008798 0.007820 0.005865 
TURN 18
0.003910 0.003910 0.000000 0.000000 0.005865 0.003910 0.000000 0.003910 
0.000000 0.007820 0.000000 0.000000 0.002933 0.008798 0.005865 0.003910 
0.000000 0.000000 0.000978 0.000000 0.000000 0.000000 0.000000 0.003910 
0.000000 0.001955 0.002933 0.000000 0.000000 0.005865 0.000000 0.005865 
0.008798 0.000000 0.004888 0.001955 0.000000 0.000000 0.000000 0.000000 
0.006843 0.004888 0.003910 0.000000 0.000000 0.000000 0.004888 0.008798 
0.002933 0.000978 0.004888 0.000978 0.003910 0.000000 0.005865 0.000000 
0.000000 0.000000 0.000978 0.004888 0.006843 0.000000 0.000000 0.006843 
0.005865 0.000000 0.008798 0.006843 0.000000 0.000000 0.000000 0.000000 
0.007820 0.000000 0.000000 0.002933 0.006843 0.000000 0.000000 0.002933 
0.006843 0.001955 0.000000 0.000000 0.000000 0.008798 0.000000 0.002933 
0.005865 0.000978 0.000978 0.000000 0.000000 0.000000 0.002933 0.000000 
0.005865 0.002933 0.006843 0.005865 0.000000 0.000000 0.006843 0.000000 
0.010753 0.000000 0.007820 0.007820 0.006843 0.000000 0.008798 0.000000 
0.007820 0.004888 0.000000 0.002933 0.000000 0.003910 0.000000 0.006843 
0.000978 0.005865 0.006843 0.003910 0.000000 0.000000 0.000000 0.005865 
0.000978 0.003910 0.000000 0.000000 0.006843 0.005865 0.000000 0.000000 
0.003910 0.000000 0.000000 0.000000 0.000978 0.000000 0.000000 0.000000 
0.005865 0.005865 0.000000 0.000000 0.002933 0.007820 0.000000 0.000000 
0.000000 0.000000 0.000978 0.000000 0.000000 0.000000 0.007820 0.000000 
0.000000 0.007820 0.006843 0.005865 0.000000 0.000978 0.006843 0.003910 
0.000000 0.007820 0.006843 0.003910 0.005865 0.007820 0.000000 0.001955 
0.000000 0.000000 0.000000 0.000000 0.006843 0.000000 0.005865 0.006843 
0.000978 0.000000 0.000000 0.000000 0.000000 0.000000 0.004888 0.005865 
0.004888 0.006843 0.004888 0.000000 0.000000 0.006843 0.000000 0.000000 
0.000000 0.000000 0.000000 0.000000 0.000000 0.000978 0.000000 0.000000 
0.006843 0.003910 0.000000 0.000000 0.008798 0.000000 0.007820 0.000000 
0.000000 0.004888 0.005865 0.000000 0.000000 0.000000 0.008798 0.005865 
0.000000 0.000000 0.000000 0.006843 0.007820 0.003910 0.005865 0.011730 
0.000978 0.006843 0.000000 0.000978 0.000000 0.008798 0.006843 0.000000 
0.000000 0.000000 0.006843 0.000978 0.005865 0.000000 0.000000 0.000000 
0.001955 0.000000 0.000000 0.000000 0.000978 0.000000 0.000000 0.003910 
0.000978 0.002933 0.000000 0.004888 0.006843 0.000000 0.006843 0.000000 
0.000978 0.005865 0.000000 0.000000 0.000978 0.010753 0.005865 0.005865 
0.000000 0.001955 0.005865 0.005865 0.000000 0.003910 0.004888 0.001955 
0.005865 0.001955 0.000000 0.000978 0.005865 0.000000 0.000000 0.006843 
0.000000 0.000000 0.000000 0.008798 0.005865 0.005865 0.000000 0.000978 
0.000000 0.001955 0.006843 0.004888 0.000978 0.000000 0.006843 0.000000 
0.006843 0.006843 0.000000 0.003910 0.000000 0.001955 0.000000 0.001955 
0.005865 0.007820 0.001955 0.005865 0.000000 0.003910 0.000000 0.000978 
0.000000 0.000000 0.000000 0.000000 0.005865 0.009775 0.000000 0.003910 
0.000000 0.000000 0.000000 0.012708 0.000000 0.003910 0.000978 0.000000 
0.004888 0.000000 0.000000 0.000000 0.000000 0.000000 0.006843 0.000000 
0.000000 0.000000 0.000000 0.000978 0.000000 0.005865 0.002933 0.005865 
0.009775 0.005865 0.000000 0.004888 0.000000 0.004888 0.000000 0.000000 
0.004888 0.000000 0.009775 0.005865 0.000000 0.000000 0.001955 0.005865 
0.000000 0.000000 0.000978 0.008798 0.000000 0.005865 0.000000 0.001955 
0.000978 0.000000 0.006843 0.000000 0.000000 0.000978 0.000000 0.000000 
0.007820 0.007820 0.000000 0.000000 0.001955 0.000000 0.000000 0.001955 
0.000000 0.000000 0.006843 0.005865 0.003910 0.001955 0.000000 0.006843 
0.006843 0.000000 0.006843 0.000000 0.006843 0.000000 0.003910 0.000000 
0.003910 0.002933 0.000000 0.011730 0.006843 0.005865 0.002933 0.011730 
0.009775 0.000000 0.006843 0.000000 0.000000 0.000000 0.007820 0.000000 
0.000000 0.007820 0.000000 0.000000 0.011730 0.000000 0.000000 0.000000 
0.000000 0.006843 0.000000 0.000000 0.007820 0.004888 0.003910 0.000978 
0.000000 0.008798 0.005865 0.001955 0.000000 0.004888 0.000000 0.000978 
0.005865 0.000000 0.009775 0.007820 0.006843 0.000000 0.000000 0.004888 
0.004888 0.000000 0.000000 0.000000 0.000000 0.006843 0.006843 0.000000 
0.002933 0.004888 0.000000 0.004888 0.000000 0.003910 0.004888 0.006843 
0.004888 0.000978 0.002933 0.002933 0.000000 0.003910 0.003910 0.005865 
0.002933 0.000000 0.000000 0.006843 0.003910 0.000000 0.008798 0.000000 
0.003910 0.000978 0.005865 0.003910 0.000000 0.000000 0.000000 0.006843 
0.000000 0.003910 0.000000 0.005865 0.000000 0.000000 0.012708 0.000000 
0.001955 0.000000 0.000978 0.003910 0.010753 0.006843 0.000000 0.001955 
0.000000 0.008798 0.000000 0.001955 0.000000 0.000000 0.000978 0.000000 
0.006843 0.000000 0.000000 0.000000 0.011730 0.000000 0.000000 0.000000 
0.000000 0.002933 0.007820 0.000000 0.000000 0.005865 0.000000 0.000000 
0.000000 0.006843 0.006843 0.000000 0.000000 0.001955 0.007820 0.006843 
0.000000 0.000000 0.000000 0.000978 0.001955 0.000000 0.000000 0.009775 
0.001955 0.000000 0.006843 0.000000 0.000000 0.001955 0.009775 0.000000 
0.003910 0.006843 0.006843 0.000000 0.000000 0.006843 0.006843 0.006843 
0.001955 0.004888 0.004888 0.000000 0.000000 0.003910 0.003910 0.000000 
0.000000 0.006843 0.006843 0.000000 0.004888 0.002933 0.001955 0.003910 
0.001955 0.004888 0.003910 0.000000 0.009775 0.000000 0.000000 0.000000 
0.000000 0.006843 0.000000 0.003910 0.000000 0.002933 0.005865 0.003910 
0.006843 0.004888 0.006843 0.000000 0.000978 0.005865 0.000000 0.000000 
0.000000 0.000000 0.000000 0.000000 0.006843 0.006843 0.003910 0.003910 
0.000978 0.000000 0.009775 0.001955 0.008798 0.000000 0.000000 0.000000 
0.000000 0.000000 0.000000 0.009775 0.007820 0.000000 0.000000 0.000000 
0.002933 0.000000 0.006843 0.000000 0.001955 0.000000 0.000000 0.003910 
0.000000 0.000000 0.005865 0.000000 0.000000 0.000978 0.000000 0.000000 
0.006843 0.005865 0.005865 0.000978 0.000000 0.000000 0.005865 0.000000 
0.000000 0.000000 0.006843 0.003910 0.005865 0.000000 0.001955 0.000000 
0.002933 0.000000 0.004888 0.005865 0.003910 0.001955 0.006843 0.000000 
0.005865 0.006843 0.002933 0.001955 0.000000 0.000000 0.003910 0.000000 
0.005865 0.000000 0.000000 0.000000 0.004888 0.000000 0.010753 0.000000 
0.002933 0.006843 0.006843 0.006843 0.000000 0.000000 0.000000 0.003910 
0.000000 0.005865 0.000000 0.000000 0.010753 0.000000 0.004888 0.005865 
0.000000 0.007820 0.000000 0.011730 0.000000 0.001955 0.000000 0.004888 
0.000000 0.000978 0.005865 0.000000 0.000000 0.000000 0.004888 0.000978 
0.007820 0.000000 0.000000 0.000000 0.000000 0.000978 0.009775 0.000000 
0.003910 0.001955 0.002933 0.000000 0.000000 0.000000 0.004888 0.005865 
0.002933 0.000000 0.000000 0.000000 0.008798 0.008798 0.000000 0.000000 
0.003910 0.000000 0.000000 0.000000 0.000000 0.000000 0.006843 0.006843 
0.006843 0.006843 0.002933 0.000000 0.004888 0.004888 0.000000 0.000000 
0.000000 0.000000 0.000000 0.003910 0.003910 0.000000 0.000000 0.006843 
0.000000 0.000000 0.004888 0.000978 0.002933 0.005865 0.005865 0.000000 
0.000978 0.007820 0.000000 0.001955 0.000000 0.000000 0.008798 0.000000 
0.000978 0.004888 0.003910 0.000000 0.006843 0.000000 0.000000 0.000000 
0.002933 0.000000 0.000000 0.000978 0.000000 0.000000 0.000000 0.000000 
0.005865 0.006843 0.005865 0.000978 0.005865 0.004888 0.000000 0.001955 
0.006843 0.002933 0.000000 0.001955 0.000000 0.005865 0.000000 0.005865 
0.000000 0.000000 0.000000 0.000000 0.000000 0.000000 0.000978 0.009775 
0.000000 0.000000 0.005865 0.004888 0.007820 0.000000 0.000000 0.005865 
0.000000 0.002933 0.000000 0.006843 0.000000 0.000000 0.000000 0.000000 
0.001955 0.000000 0.006843 0.000000 0.005865 0.000000 0.005865 0.000000 
0.000000 0.003910 0.006843 0.006843 0.005865 0.000000 0.000978 0.000978 
0.000000 0.004888 0.009775 0.000000 0.003910 0.008798 0.004888 0.006843 
0.002933 0.000000 0.006843 0.000000 0.004888 0.003910 0.000000 0.000000 
0.000000 0.004888 0.000000 0.000000 0.000000 0.006843 0.001955 0.000000 
0.001955 0.000000 0.006843 0.000000 0.001955 0.003910 0.001955 0.005865 
0.006843 0.004888 0.000000 0.008798 0.000000 0.001955 0.000000 0.003910 
0.000000 0.000000 0.004888 0.000000 0.000978 0.001955 0.000000 0.000000 
0.000000 0.000000 0.006843 0.000000 0.006843 0.005865 0.004888 0.000000 
0.005865 0.008798 0.000000 0.003910 0.000978 0.000000 0.006843 0.000000 
0.008798 0.006843 0.006843 0.000000 0.000000 0.007820 0.000000 0.000978 
0.003910 0.000000 0.002933 0.007820 0.000000 0.000000 0.000000 0.000000 
0.003910 0.000000 0.009775 0.000000 0.000000 0.002933 0.000000 0.006843 
0.000000 0.006843 0.000000 0.002933 0.007820 0.000000 0.000000 0.000000 
0.001955 0.000000 0.000000 0.004888 0.000000 0.000000 0.007820 0.000000 
0.000000 0.000000 0.000000 0.001955 0.004888 0.003910 0.000000 0.000000 
0.006843 0.002933 0.004888 0.000000 0.006843 0.000000 0.006843 0.006843 
0.006843 0.001955 0.002933 0.001955 0.000000 0.000000 0.001955 0.005865 
0.006843 0.000000 0.000000 0.006843 0.000000 0.000000 0.000000 0.006843 
0.000000 0.000000 0.000000 0.000000 0.005865 0.005865 0.000000 0.003910 
0.000000 0.000000 0.000000 0.000000 0.000978 0.006843 0.000000 0.006843 
0.000000 0.000000 0.000000 0.000000 0.000000 0.001955 0.000000 0.004888 
0.000000 0.007820 0.009775 0.004888 0.000000 0.000000 0.000000 0.000000 
0.000978 0.000978 0.009775 0.000000 0.005865 0.000000 0.009775 0.000000 
0.000000 0.000000 0.000000 0.000000 0.000000 0.004888 0.003910 0.006843 
0.000000 0.001955 0.005865 0.006843 0.000000 0.003910 0.000978 0.000000 
0.003910 0.000000 0.000000 0.003910 0.000000 0.000000 0.000000 0.000000 
0.000000 0.003910 0.005865 0.005865 0.000000 0.000000 0.003910 0.003910 
0.000000 0.000000 0.005865 0.000000 0.002933 0.002933 0.006843 0.009775 
0.003910 0.000978 0.000000 0.000000 0.000000 0.000000 0.000000 0.005865 
0.000000 0.005865 0.006843 0.000000 0.002933 0.000000 0.000000 0.004888 
0.006843 0.000000 0.000000 0.003910 0.001955 0.005865 0.000000 0.004888 
0.000000 0.000000 0.007820 0.000000 0.002933 0.007820 0.000000 0.002933 
0.000000 0.000000 0.000000 0.006843 0.000000 0.000000 0.002933 0.005865 
0.007820 0.004888 0.000000 0.009775 0.005865 0.000000 0.000000 0.000978 
0.000000 0.006843 0.006843 0.005865 0.000000 0.000000 0.000000 0.000000 
0.007820 0.005865 0.001955 0.000000 0.006843 0.006843 0.003910 0.000000 
0.000000 0.000000 0.007820 0.000000 0.006843 0.000978 0.000978 0.005865 
0.000000 0.000978 0.000000 0.000000 0.005865 0.005865 0.000000 0.004888 
0.002933 0.001955 0.005865 0.000000 0.000000 0.000000 0.005865 0.000000 
0.005865 0.005865 0.000000 0.000000 0.004888 0.000000 0.000000 0.009775 
0.005865 0.000000 0.000000 0.008798 0.006843 0.000000 0.004888 0.000000 
0.000000 0.000000 0.000000 0.000000 0.000000 0.000000 0.003910 0.000000 
0.000000 0.000000 0.000000 0.004888 0.006843 0.004888 0.001955 0.000000 
0.000000 0.002933 0.008798 0.000000 0.006843 0.006843 0.000000 0.009775 
0.000000 0.001955 0.000000 0.000000 0.000000 0.000000 0.001955 0.001955 
0.000000 0.000000 0.005865 0.000000 0.000978 0.005865 0.000000 0.005865 
0.000000 0.000000 0.000000 0.000000 0.008798 0.000000 0.000000 0.002933 
0.006843 0.000000 0.005865 0.000000 0.002933 0.000000 0.001955 0.000000 
0.004888 0.002933 0.000000 0.006843 0.004888 0.003910 0.005865 0.000000 
0.000000 0.001955 0.000000 0.000000 0.001955 0.000000 0.002933 0.006843 
0.006843 0.000000 0.009775 0.000000 0.003910 0.000000 0.007820 0.000000 
0.000000 0.000000 0.000000 0.008798 0.000000 0.000000 0.003910 0.000000 
0.004888 0.000000 0.006843 0.000000 0.000000 0.000000 0.002933 0.000000 
0.000000 0.000000 0.004888 0.000000 0.008798 0.004888 0.000000 0.000000 
0.000000 0.006843 0.008798 0.000000 0.000000 0.001955 0.001955 0.006843 
0.000000 0.000000 0.000000 0.000000 0.000000 0.000000 0.001955 0.006843 
0.003910 0.006843 0.004888 0.000000 0.003910 0.001955 0.006843 0.006843 
0.003910 0.000000 0.001955 0.004888 0.004888 0.000000 0.006843 0.004888 
0.000978 0.009775 0.006843 0.006843 0.000000 0.000000 0.006843 0.000000 
0.006843 0.004888 0.000000 0.002933 0.000978 0.003910 0.000000 0.009775 
0.003910 0.000000 0.005865 0.001955 0.000000 0.000000 0.000000 0.005865 
0.000978 0.000000 0.000000 0.000000 0.009775 0.000000 0.001955 0.000978 
0.000000 0.000000 0.000000 0.005865 0.000000 0.009775 0.007820 0.007820 
0.000000 0.001955 0.000978 0.000000 0.009775 0.009775 0.000000 0.000000 
0.004888 0.000000 0.010753 0.005865 0.008798 0.000000 0.009775 0.005865 
0.000000 0.003910 0.000000 0.007820 0.000000 0.002933 0.009775 0.000000 
0.000000 0.000000 0.000000 0.010753 0.000000 0.006843 0.000000 0.000000 
0.000000 0.000000 0.000000 0.005865 0.000000 0.000000 0.000978 0.007820 
0.000000 0.000000 0.000000 0.000000 0.005865 0.000000 0.000000 0.009775 
0.005865 0.000978 0.000000 0.000000 0.000000 0.006843 0.000000 0.002933 
0.001955 0.000000 0.008798 0.007820 0.006843 0.000000 0.000978 0.000000 
0.010753 0.006843 0.000978 0.000000 0.005865 0.004888 0.000000 0.004888 
0.000000 0.003910 0.005865 0.004888 0.000000 0.010753 0.006843 0.003910 
0.000000 0.000978 0.008798 0.000000 0.006843 0.004888 0.000000 0.000000 
TURN 19
0.000000 0.005865 0.000000 0.000000 0.003910 0.003910 0.003910 0.003910 
0.000000 0.000000 0.000000 0.000000 0.000000 0.000000 0.000000 0.000000 
0.000000 0.006843 0.006843 0.000000 0.000000 0.006843 0.003910 0.005865 
0.000000 0.006843 0.000000 0.006843 0.000000 0.006843 0.011730 0.003910 
0.000000 0.000000 0.007820 0.003910 0.000000 0.006843 0.001955 0.000000 
0.000000 0.000000 0.000000 0.005865 0.000000 0.000000 0.000000 0.006843 
0.000000 0.003910 0.005865 0.001955 0.000978 0.000000 0.004888 0.006843 
0.003910 0.008798 0.000000 0.000000 0.000000 0.003910 0.000978 0.007820 
0.005865 0.005865 0.000000 0.008798 0.005865 0.000000 0.008798 0.000000 
0.000000 0.000000 0.000000 0.006843 0.007820 0.005865 0.000000 0.008798 
0.000000 0.000000 0.009775 0.007820 0.005865 0.000000 0.000000 0.002933 
0.000000 0.000978 0.001955 0.000000 0.003910 0.000000 0.000000 0.002933 
0.000000 0.000000 0.000000 0.002933 0.000000 0.006843 0.000000 0.000978 
0.000000 0.000000 0.000000 0.000000 0.006843 0.006843 0.000978 0.004888 
0.008798 0.000000 0.000000 0.001955 0.000000 0.001955 0.000000 0.004888 
0.001955 0.003910 0.006843 0.000000 0.000000 0.000000 0.000000 0.000000 
0.000000 0.000000 0.000000 0.009775 0.000000 0.000000 0.009775 0.004888 
0.000000 0.002933 0.005865 0.005865 0.000000 0.003910 0.005865 0.000000 
0.000000 0.005865 0.009775 0.000000 0.000978 0.002933 0.008798 0.007820 
0.000000 0.000000 0.000000 0.007820 0.000000 0.006843 0.008798 0.000000 
0.005865 0.000000 0.000000 0.000000 0.006843 0.005865 0.000000 0.000000 
0.007820 0.002933 0.006843 0.000000 0.003910 0.000000 0.009775 0.000000 
0.000000 0.000000 0.008798 0.005865 0.000000 0.006843 0.004888 0.000000 
0.000000 0.000000 0.005865 0.006843 0.000000 0.005865 0.000978 0.003910 
0.001955 0.000000 0.000000 0.000000 0.012708 0.005865 0.000000 0.000000 
0.000000 0.001955 0.000000 0.000000 0.000978 0.001955 0.005865 0.003910 
0.000000 0.000000 0.000000 0.000000 0.006843 0.000000 0.000000 0.000978 
0.000000 0.000000 0.005865 0.001955 0.000000 0.000000 0.007820 0.005865 
0.007820 0.000000 0.007820 0.005865 0.000000 0.005865 0.000000 0.000000 
0.001955 0.005865 0.000000 0.008798 0.006843 0.000000 0.000000 0.006843 
0.000000 0.011730 0.006843 0.000000 0.000000 0.000000 0.004888 0.003910 
0.000000 0.000000 0.003910 0.005865 0.000000 0.000000 0.000000 0.000000 
0.008798 0.008798 0.000000 0.000000 0.007820 0.006843 0.005865 0.000978 
0.003910 0.000000 0.006843 0.000000 0.000000 0.000000 0.000978 0.000000 
0.000000 0.005865 0.005865 0.000000 0.000000 0.006843 0.005865 0.006843 
0.000000 0.000978 0.008798 0.006843 0.000000 0.000000 0.000000 0.000000 
0.006843 0.000000 0.000000 0.000000 0.000000 0.008798 0.000000 0.000000 
0.000000 0.009775 0.000000 0.000000 0.006843 0.000000 0.000000 0.006843 
0.000000 0.001955 0.005865 0.008798 0.005865 0.000000 0.002933 0.006843 
0.000000 0.000000 0.006843 0.001955 0.000000 0.005865 0.000000 0.000000 
0.000000 0.006843 0.000978 0.006843 0.000978 0.005865 0.004888 0.000000 
0.006843 0.000000 0.001955 0.005865 0.006843 0.000000 0.000000 0.001955 
0.014663 0.000000 0.004888 0.003910 0.003910 0.001955 0.005865 0.000000 
0.000000 0.011730 0.000000 0.000000 0.000000 0.003910 0.000000 0.000000 
0.007820 0.000000 0.000000 0.005865 0.000000 0.000000 0.000000 0.000000 
0.000000 0.005865 0.000000 0.006843 0.007820 0.005865 0.000000 0.000000 
0.000000 0.000000 0.000000 0.007820 0.003910 0.000000 0.007820 0.000000 
0.006843 0.000000 0.010753 0.006843 0.000000 0.000000 0.003910 0.007820 
0.000000 0.006843 0.006843 0.000978 0.010753 0.006843 0.007820 0.007820 
0.000000 0.000000 0.000000 0.001955 0.000000 0.005865 0.000000 0.000000 
0.006843 0.005865 0.000000 0.002933 0.003910 0.000000 0.003910 0.000000 
0.000000 0.003910 0.000000 0.002933 0.000000 0.000000 0.000000 0.006843 
0.000000 0.004888 0.004888 0.004888 0.007820 0.000000 0.000000 0.000000 
0.003910 0.001955 0.007820 0.006843 0.000000 0.000000 0.006843 0.004888 
0.000000 0.005865 0.005865 0.005865 0.001955 0.005865 0.000000 0.000000 
0.000000 0.000000 0.000000 0.006843 0.000000 0.003910 0.005865 0.000000 
0.002933 0.007820 0.008798 0.000000 0.000000 0.000978 0.000978 0.003910 
0.000000 0.000000 0.000000 0.000000 0.005865 0.000000 0.002933 0.000000 
0.000000 0.004888 0.008798 0.000000 0.000000 0.000000 0.006843 0.000000 
0.006843 0.000000 0.000000 0.008798 0.006843 0.000000 0.000000 0.009775 
0.005865 0.000000 0.005865 0.007820 0.000000 0.007820 0.001955 0.000000 
0.003910 0.006843 0.000000 0.000000 0.008798 0.000000 0.000000 0.000000 
0.008798 0.000000 0.003910 0.003910 0.006843 0.000000 0.000000 0.000978 
0.003910 0.000000 0.000000 0.000000 0.008798 0.007820 0.001955 0.005865 
0.000000 0.003910 0.007820 0.006843 0.000000 0.007820 0.005865 0.003910 
0.000000 0.001955 0.006843 0.000000 0.002933 0.006843 0.000000 0.000000 
0.005865 0.006843 0.000000 0.000000 0.000000 0.003910 0.000000 0.000000 
0.010753 0.000000 0.000000 0.006843 0.000000 0.000000 0.005865 0.000000 
0.003910 0.003910 0.007820 0.000000 0.001955 0.001955 0.006843 0.004888 
0.006843 0.006843 0.000000 0.007820 0.000000 0.000000 0.000978 0.007820 
0.000978 0.000978 0.000000 0.000000 0.000000 0.000000 0.005865 0.005865 
0.000000 0.008798 0.006843 0.000000 0.008798 0.000000 0.003910 0.000000 
0.006843 0.000000 0.000000 0.000000 0.000978 0.006843 0.000000 0.010753 
0.000000 0.004888 0.005865 0.000978 0.000000 0.000000 0.003910 0.003910 
0.001955 0.009775 0.003910 0.005865 0.002933 0.004888 0.000000 0.000000 
0.000000 0.001955 0.000000 0.000000 0.000000 0.005865 0.007820 0.004888 
0.002933 0.006843 0.003910 0.001955 0.006843 0.005865 0.004888 0.001955 
0.000000 0.000000 0.000000 0.000000 0.000000 0.000000 0.000000 0.008798 
0.006843 0.003910 0.003910 0.005865 0.004888 0.000000 0.000000 0.004888 
0.000000 0.007820 0.001955 0.010753 0.000000 0.006843 0.000000 0.000000 
0.005865 0.000000 0.003910 0.006843 0.004888 0.000000 0.000000 0.009775 
0.003910 0.000000 0.005865 0.000000 0.002933 0.005865 0.004888 0.000000 
0.000000 0.003910 0.002933 0.000000 0.004888 0.004888 0.001955 0.000000 
0.000000 0.005865 0.000000 0.005865 0.000978 0.000000 0.000000 0.000000 
0.003910 0.000000 0.000978 0.005865 0.002933 0.000978 0.000000 0.000000 
0.000000 0.006843 0.004888 0.003910 0.000000 0.005865 0.007820 0.000000 
0.000000 0.000000 0.000000 0.005865 0.006843 0.000000 0.005865 0.006843 
0.000000 0.000000 0.006843 0.000000 0.000000 0.000000 0.000000 0.006843 
0.000978 0.009775 0.000000 0.000000 0.004888 0.002933 0.000000 0.000000 
0.009775 0.003910 0.000000 0.000000 0.000000 0.010753 0.000000 0.004888 
0.000000 0.006843 0.000000 0.003910 0.003910 0.000978 0.004888 0.000000 
0.000000 0.000000 0.000000 0.000978 0.010753 0.006843 0.002933 0.005865 
0.000000 0.006843 0.001955 0.000000 0.000000 0.004888 0.000000 0.001955 
0.005865 0.003910 0.004888 0.000978 0.005865 0.006843 0.000000 0.005865 
0.001955 0.000000 0.000000 0.000000 0.000000 0.001955 0.005865 0.006843 
0.007820 0.005865 0.000000 0.000978 0.006843 0.008798 0.000000 0.000000 
0.000000 0.000000 0.001955 0.000000 0.000000 0.003910 0.000000 0.000000 
0.000000 0.000000 0.008798 0.005865 0.003910 0.004888 0.007820 0.000000 
0.004888 0.001955 0.000000 0.006843 0.000000 0.000000 0.000978 0.000000 
0.000000 0.001955 0.000000 0.000000 0.000000 0.003910 0.000000 0.006843 
0.000978 0.000000 0.002933 0.001955 0.001955 0.000978 0.000000 0.003910 
0.004888 0.008798 0.000000 0.008798 0.004888 0.000000 0.000000 0.000000 
0.000000 0.001955 0.000000 0.001955 0.006843 0.003910 0.000000 0.007820 
0.006843 0.000000 0.000000 0.005865 0.000000 0.007820 0.005865 0.003910 
0.000000 0.005865 0.004888 0.000000 0.006843 0.000000 0.000000 0.000000 
0.000000 0.007820 0.000000 0.006843 0.004888 0.006843 0.000000 0.006843 
0.000000 0.000000 0.004888 0.000000 0.000000 0.007820 0.005865 0.000000 
0.006843 0.000000 0.003910 0.001955 0.000978 0.003910 0.000000 0.000000 
0.008798 0.004888 0.000000 0.000000 0.000000 0.000978 0.004888 0.002933 
0.000000 0.006843 0.000000 0.000000 0.001955 0.003910 0.000000 0.005865 
0.000000 0.009775 0.000000 0.000000 0.003910 0.002933 0.000000 0.006843 
0.010753 0.000000 0.000000 0.000000 0.000978 0.006843 0.000000 0.000000 
0.000000 0.003910 0.000000 0.008798 0.000000 0.000000 0.002933 0.000000 
0.004888 0.000000 0.000000 0.005865 0.000000 0.005865 0.006843 0.003910 
0.006843 0.000000 0.000000 0.008798 0.005865 0.003910 0.000000 0.004888 
0.000000 0.000978 0.000000 0.006843 0.000000 0.000000 0.000000 0.004888 
0.000000 0.000000 0.000000 0.000000 0.002933 0.004888 0.004888 0.003910 
0.000978 0.000000 0.000000 0.000978 0.000000 0.001955 0.006843 0.004888 
0.001955 0.000978 0.009775 0.003910 0.000000 0.005865 0.000000 0.000978 
0.005865 0.000000 0.000000 0.005865 0.004888 0.003910 0.000978 0.000000 
0.004888 0.000000 0.000000 0.000000 0.001955 0.000000 0.004888 0.000000 
0.000000 0.005865 0.006843 0.000000 0.000000 0.004888 0.000000 0.000000 
0.006843 0.000000 0.000000 0.005865 0.000000 0.005865 0.005865 0.004888 
0.000978 0.000000 0.000000 0.000978 0.001955 0.008798 0.000000 0.000000 
0.000000 0.000000 0.008798 0.005865 0.000000 0.000978 0.000000 0.000978 
0.003910 0.000000 0.000000 0.006843 0.000000 0.004888 0.005865 0.000978 
0.005865 0.000000 0.000978 0.005865 0.005865 0.006843 0.005865 0.002933 
0.000978 0.006843 0.005865 0.002933 0.000000 0.000000 0.004888 0.003910 
0.004888 0.006843 0.000000 0.000000 0.009775 0.006843 0.000000 0.002933 
0.005865 0.001955 0.001955 0.000000 0.005865 0.006843 0.005865 0.000000 
0.005865 0.005865 0.000000 0.006843 0.000000 0.000000 0.000000 0.001955 
0.000000 0.006843 0.000000 0.004888 0.002933 0.007820 0.006843 0.000000 
0.000000 0.000000 0.006843 0.002933 0.006843 0.006843 0.000000 0.000000 
0.004888 0.000000 0.001955 0.000000 0.000000 0.010753 0.002933 0.000000 
0.004888 0.000000 0.000000 0.000000 0.005865 0.006843 0.000978 0.000000 
0.000000 0.011730 0.006843 0.004888 0.001955 0.003910 0.000000 0.006843 
0.006843 0.000000 0.005865 0.000000 0.008798 0.000000 0.003910 0.004888 
0.006843 0.006843 0.005865 0.000000 0.000000 0.007820 0.000000 0.007820 
0.006843 0.000000 0.000978 0.005865 0.000000 0.000000 0.000000 0.008798 
0.000000 0.000000 0.006843 0.000000 0.004888 0.000000 0.002933 0.001955 
0.003910 0.000000 0.004888 0.002933 0.001955 0.000000 0.000000 0.000000 
0.000000 0.000000 0.000000 0.000000 0.002933 0.000978 0.006843 0.000000 
0.001955 0.001955 0.000000 0.003910 0.001955 0.006843 0.000000 0.004888 
0.000000 0.004888 0.000000 0.000000 0.000000 0.000000 0.006843 0.000000 
0.006843 0.000000 0.000000 0.004888 0.000000 0.000000 0.004888 0.003910 
0.008798 0.000000 0.000000 0.002933 0.003910 0.000000 0.006843 0.000000 
0.000000 0.003910 0.001955 0.000000 0.007820 0.000000 0.000000 0.000000 
0.000000 0.001955 0.005865 0.006843 0.009775 0.005865 0.005865 0.000000 
0.009775 0.000000 0.000000 0.010753 0.008798 0.000000 0.001955 0.000000 
0.000000 0.000000 0.006843 0.006843 0.006843 0.000000 0.008798 0.000000 
0.000000 0.000978 0.000000 0.000000 0.000000 0.006843 0.000000 0.001955 
0.005865 0.003910 0.005865 0.006843 0.000000 0.000000 0.000978 0.000000 
0.000000 0.000000 0.006843 0.000000 0.000000 0.000000 0.005865 0.004888 
0.004888 0.000000 0.004888 0.003910 0.000000 0.006843 0.004888 0.000000 
0.005865 0.000000 0.009775 0.005865 0.000000 0.001955 0.000000 0.010753 
0.002933 0.006843 0.000000 0.000000 0.000000 0.000000 0.007820 0.000000 
0.000000 0.000000 0.000000 0.005865 0.000000 0.000000 0.006843 0.000000 
0.007820 0.000978 0.004888 0.000978 0.000000 0.006843 0.005865 0.000978 
0.006843 0.000000 0.009775 0.004888 0.004888 0.000000 0.002933 0.001955 
0.002933 0.006843 0.000000 0.000000 0.005865 0.006843 0.003910 0.004888 
0.000000 0.000978 0.005865 0.005865 0.001955 0.006843 0.004888 0.001955 
0.000000 0.003910 0.000000 0.006843 0.007820 0.005865 0.000000 0.005865 
0.005865 0.004888 0.001955 0.000000 0.000000 0.006843 0.000000 0.009775 
0.000000 0.005865 0.003910 0.000000 0.000000 0.000000 0.000000 0.000000 
0.000000 0.005865 0.001955 0.002933 0.007820 0.002933 0.002933 0.000000 
0.005865 0.003910 0.005865 0.000000 0.000000 0.000000 0.005865 0.004888 
0.000000 0.006843 0.000000 0.000000 0.000000 0.003910 0.000000 0.000000 
0.006843 0.008798 0.005865 0.005865 0.000000 0.006843 0.006843 0.006843 
0.005865 0.000000 0.000000 0.006843 0.000000 0.000000 0.000000 0.000000 
0.000000 0.000000 0.000000 0.000000 0.007820 0.006843 0.005865 0.001955 
0.001955 0.000000 0.005865 0.000000 0.000000 0.006843 0.004888 0.000000 
0.000000 0.000000 0.000000 0.000000 0.000000 0.000000 0.001955 0.000000 
0.000000 0.000978 0.000000 0.004888 0.002933 0.001955 0.000000 0.004888 
0.005865 0.003910 0.007820 0.000000 0.000000 0.000000 0.005865 0.000000 
0.003910 0.000000 0.007820 0.000000 0.000000 0.000000 0.005865 0.005865 
0.009775 0.006843 0.000000 0.000000 0.000000 0.007820 0.005865 0.000000 
0.006843 0.000000 0.000000 0.000000 0.000000 0.006843 0.000000 0.006843 
0.000978 0.000000 0.008798 0.000000 0.005865 0.007820 0.000000 0.000000 
0.000000 0.000000 0.009775 0.000000 0.000000 0.000978 0.000000 0.000000 
0.000000 0.000000 0.000000 0.004888 0.000000 0.008798 0.000000 0.000000 
END
