# Supplementary material for: Robust optimization through neuroevolution
Source: PLoS One. 2019 Mar 1;14(3):e0213193. doi: 10.1371/journal.pone.0213193 (PMC6396973; doi:10.1371/journal.pone.0213193)
Supplement: S3 File — (ZIP) [file pone.0213193.s003.zip › foraging/cforaging/khepera-wall.sample]

8 180 20 5 2 
TURN 0
0.001955 1.000000 1.000000 1.000000 1.000000 0.000000 0.003910 0.003910 
0.000000 0.932551 1.000000 1.000000 1.000000 0.006843 0.005865 0.000000 
0.000000 0.854350 1.000000 1.000000 1.000000 0.000000 0.006843 0.012708 
0.000000 0.743891 1.000000 1.000000 1.000000 0.038123 0.000000 0.000000 
0.000000 0.636364 1.000000 1.000000 1.000000 0.122190 0.007820 0.004888 
0.000000 0.380254 1.000000 1.000000 1.000000 0.085044 0.003910 0.000000 
0.003910 0.263930 1.000000 1.000000 1.000000 0.161290 0.000000 0.000000 
0.000000 0.304008 1.000000 1.000000 1.000000 0.411535 0.006843 0.000000 
0.007820 0.140762 1.000000 1.000000 1.000000 0.521994 0.005865 0.000000 
0.006843 0.000000 1.000000 1.000000 1.000000 0.575758 0.008798 0.005865 
0.005865 0.000000 1.000000 1.000000 1.000000 0.736070 0.000000 0.008798 
0.000000 0.000000 1.000000 1.000000 1.000000 1.000000 0.000000 0.000000 
0.000000 0.005865 1.000000 1.000000 1.000000 1.000000 0.000000 0.003910 
0.005865 0.000000 1.000000 1.000000 1.000000 1.000000 0.000000 0.008798 
0.008798 0.000000 1.000000 1.000000 1.000000 1.000000 0.000000 0.000000 
0.000000 0.003910 1.000000 1.000000 1.000000 1.000000 0.009775 0.007820 
0.000000 0.002933 1.000000 1.000000 1.000000 1.000000 0.008798 0.000000 
0.007820 0.000000 0.948192 1.000000 1.000000 1.000000 0.003910 0.002933 
0.000978 0.005865 0.785924 1.000000 1.000000 1.000000 0.006843 0.000000 
0.000000 0.000000 0.691105 1.000000 1.000000 1.000000 0.000000 0.005865 
0.006843 0.000000 0.536657 1.000000 1.000000 1.000000 0.003910 0.000978 
0.002933 0.001955 0.342131 1.000000 1.000000 1.000000 0.000000 0.000000 
0.013685 0.000000 0.291300 1.000000 1.000000 1.000000 0.000000 0.000000 
0.000000 0.003910 0.260997 1.000000 1.000000 1.000000 0.000000 0.006843 
0.005865 0.000000 0.140762 1.000000 1.000000 1.000000 0.000000 0.000000 
0.005865 0.000000 0.010753 1.000000 1.000000 1.000000 0.000978 0.011730 
0.000978 0.000000 0.000000 1.000000 1.000000 1.000000 0.005865 0.000000 
0.000000 0.003910 0.000978 1.000000 1.000000 1.000000 0.000000 0.000000 
0.002933 0.000000 0.000000 0.883675 1.000000 1.000000 0.000000 0.000000 
0.005865 0.003910 0.000000 0.642229 1.000000 1.000000 0.003910 0.000000 
0.002933 0.000000 0.000000 0.531769 1.000000 1.000000 0.000000 0.000000 
0.005865 0.000000 0.009775 0.451613 1.000000 1.000000 0.000000 0.000000 
0.000000 0.001955 0.000000 0.355816 1.000000 1.000000 0.000000 0.000000 
0.000978 0.006843 0.000000 0.174976 1.000000 1.000000 0.000978 0.000000 
0.000000 0.000000 0.000000 0.061584 1.000000 1.000000 0.003910 0.000000 
0.003910 0.000000 0.005865 0.038123 1.000000 1.000000 0.005865 0.000000 
0.000000 0.000000 0.000000 0.000000 1.000000 1.000000 0.000000 0.000000 
0.000000 0.006843 0.005865 0.000000 1.000000 1.000000 0.000000 0.000000 
0.000000 0.006843 0.000000 0.000000 1.000000 1.000000 0.007820 0.000000 
0.000000 0.000000 0.006843 0.000000 1.000000 1.000000 0.003910 0.000000 
0.002933 0.003910 0.002933 0.004888 1.000000 1.000000 0.000000 0.000000 
0.004888 0.000000 0.005865 0.003910 1.000000 1.000000 0.000000 0.010753 
0.000000 0.000978 0.000000 0.000978 1.000000 1.000000 0.000000 0.008798 
0.000000 0.006843 0.007820 0.001955 1.000000 1.000000 0.000000 0.006843 
0.003910 0.008798 0.006843 0.003910 1.000000 1.000000 0.006843 0.000000 
0.003910 0.000000 0.005865 0.000000 1.000000 1.000000 0.002933 0.000000 
0.000000 0.000000 0.005865 0.000000 0.884653 1.000000 0.001955 0.005865 
0.000000 0.000000 0.000000 0.000000 0.663734 1.000000 0.000978 0.005865 
0.003910 0.000000 0.000000 0.006843 0.569892 1.000000 0.000000 0.005865 
0.005865 0.000000 0.001955 0.000978 0.482893 1.000000 0.000000 0.002933 
0.000000 0.000000 0.000978 0.000000 0.335288 1.000000 0.005865 0.004888 
0.000000 0.000978 0.000000 0.007820 0.204301 1.000000 0.006843 0.003910 
0.001955 0.004888 0.004888 0.000978 0.067449 1.000000 0.066471 0.001955 
0.002933 0.007820 0.000000 0.000000 0.034213 1.000000 0.031281 0.000000 
0.005865 0.000000 0.004888 0.000000 0.041056 1.000000 0.046921 0.009775 
0.000000 0.004888 0.009775 0.007820 0.005865 1.000000 0.194526 0.000978 
0.006843 0.003910 0.000000 0.000000 0.002933 1.000000 0.332356 0.000000 
0.000000 0.000000 0.000000 0.000000 0.005865 1.000000 0.480938 0.006843 
0.000000 0.000000 0.000000 0.002933 0.007820 1.000000 0.556207 0.007820 
0.000978 0.000000 0.000000 0.000000 0.000978 1.000000 0.576735 0.023460 
0.005865 0.000000 0.000000 0.000000 0.000000 1.000000 0.744868 0.116325 
0.000000 0.006843 0.005865 0.000000 0.000000 1.000000 1.000000 0.181818 
0.000000 0.000000 0.009775 0.005865 0.001955 1.000000 1.000000 0.124145 
0.005865 0.002933 0.000000 0.000000 0.000000 1.000000 1.000000 0.165200 
0.000978 0.007820 0.000000 0.005865 0.000000 0.780059 1.000000 0.351906 
0.010753 0.006843 0.000000 0.000000 0.004888 0.602151 1.000000 0.477028 
0.000000 0.005865 0.000000 0.000000 0.000000 0.515152 1.000000 0.492669 
0.005865 0.000000 0.000000 0.000000 0.000000 0.459433 1.000000 0.547410 
0.000000 0.000000 0.002933 0.010753 0.005865 0.357771 1.000000 0.732160 
0.004888 0.003910 0.002933 0.007820 0.000000 0.195503 1.000000 1.000000 
0.000978 0.008798 0.000000 0.000000 0.000000 0.112414 1.000000 1.000000 
0.004888 0.002933 0.005865 0.000000 0.000000 0.103617 1.000000 1.000000 
0.003910 0.002933 0.000000 0.004888 0.000000 0.097752 1.000000 1.000000 
0.000000 0.006843 0.000000 0.006843 0.000000 0.000000 1.000000 1.000000 
0.000000 0.001955 0.001955 0.005865 0.000000 0.000000 1.000000 1.000000 
0.000000 0.000000 0.006843 0.000000 0.000000 0.005865 1.000000 1.000000 
0.002933 0.000000 0.000000 0.004888 0.000000 0.009775 1.000000 1.000000 
0.000000 0.005865 0.007820 0.000000 0.000000 0.000000 1.000000 1.000000 
0.000000 0.006843 0.005865 0.000000 0.008798 0.000000 1.000000 1.000000 
0.000000 0.000000 0.003910 0.000000 0.000000 0.000000 1.000000 1.000000 
0.004888 0.000000 0.006843 0.000000 0.000000 0.003910 1.000000 1.000000 
0.000000 0.000000 0.006843 0.003910 0.000000 0.000000 1.000000 1.000000 
0.006843 0.000000 0.000000 0.000000 0.001955 0.000978 1.000000 1.000000 
0.002933 0.000000 0.000000 0.000000 0.000000 0.000000 1.000000 1.000000 
0.000000 0.000000 0.004888 0.000978 0.000978 0.007820 1.000000 1.000000 
0.000000 0.000000 0.000000 0.007820 0.004888 0.000978 1.000000 1.000000 
0.007820 0.005865 0.003910 0.002933 0.000000 0.001955 1.000000 1.000000 
0.000000 0.000978 0.000000 0.000000 0.000000 0.001955 1.000000 1.000000 
0.004888 0.000000 0.000000 0.000000 0.006843 0.000000 1.000000 1.000000 
0.000978 0.000000 0.010753 0.005865 0.000000 0.000978 1.000000 1.000000 
0.000000 0.000000 0.000000 0.000000 0.000978 0.005865 1.000000 1.000000 
0.000000 0.003910 0.000000 0.000000 0.006843 0.000000 1.000000 1.000000 
0.005865 0.000000 0.000000 0.003910 0.000978 0.000000 1.000000 1.000000 
0.000000 0.006843 0.000000 0.006843 0.003910 0.000978 1.000000 1.000000 
0.005865 0.004888 0.000978 0.000000 0.000978 0.000000 1.000000 1.000000 
0.000000 0.000000 0.002933 0.000000 0.003910 0.000000 1.000000 1.000000 
0.006843 0.003910 0.000000 0.005865 0.000000 0.004888 1.000000 1.000000 
0.007820 0.005865 0.000000 0.000000 0.001955 0.000000 1.000000 1.000000 
0.003910 0.000000 0.009775 0.000000 0.000000 0.000000 1.000000 1.000000 
0.003910 0.008798 0.000000 0.005865 0.000000 0.000000 1.000000 1.000000 
0.000000 0.003910 0.000000 0.000000 0.005865 0.000000 1.000000 1.000000 
0.005865 0.000000 0.001955 0.005865 0.003910 0.000000 1.000000 1.000000 
0.001955 0.000978 0.005865 0.000000 0.000978 0.002933 1.000000 1.000000 
0.000000 0.007820 0.000000 0.000000 0.005865 0.005865 1.000000 1.000000 
0.000000 0.006843 0.000000 0.001955 0.000000 0.000000 1.000000 1.000000 
0.000000 0.000000 0.004888 0.000000 0.000000 0.005865 1.000000 1.000000 
0.000000 0.006843 0.006843 0.000000 0.002933 0.000000 1.000000 1.000000 
0.005865 0.003910 0.000978 0.000000 0.000000 0.006843 0.981427 1.000000 
0.000000 0.001955 0.000000 0.009775 0.000000 0.000000 0.903226 1.000000 
0.000000 0.000000 0.000000 0.000000 0.000978 0.000000 0.849462 1.000000 
0.000000 0.000000 0.001955 0.006843 0.006843 0.004888 0.688172 1.000000 
0.009775 0.000000 0.000000 0.000000 0.000000 0.000978 0.514174 1.000000 
0.048876 0.006843 0.002933 0.006843 0.000000 0.000000 0.387097 1.000000 
0.000000 0.000000 0.005865 0.003910 0.000000 0.006843 0.333333 1.000000 
0.000000 0.006843 0.005865 0.000000 0.005865 0.005865 0.226784 1.000000 
0.139785 0.000000 0.000000 0.000000 0.000000 0.007820 0.168133 1.000000 
0.350929 0.009775 0.000000 0.000000 0.004888 0.000000 0.066471 1.000000 
0.424242 0.000000 0.005865 0.006843 0.001955 0.000000 0.001955 1.000000 
0.458456 0.006843 0.000000 0.000978 0.003910 0.001955 0.024438 1.000000 
0.586510 0.006843 0.006843 0.004888 0.005865 0.000000 0.005865 1.000000 
0.774194 0.000000 0.006843 0.000000 0.006843 0.006843 0.000000 1.000000 
1.000000 0.001955 0.000000 0.001955 0.004888 0.000000 0.000978 1.000000 
1.000000 0.003910 0.004888 0.003910 0.000000 0.000000 0.006843 1.000000 
1.000000 0.007820 0.006843 0.000000 0.000000 0.000000 0.002933 1.000000 
1.000000 0.025415 0.004888 0.000000 0.000000 0.004888 0.000000 0.985337 
1.000000 0.089932 0.000000 0.000000 0.000000 0.008798 0.005865 0.780059 
1.000000 0.051808 0.000000 0.002933 0.000000 0.005865 0.006843 0.656892 
1.000000 0.044966 0.000000 0.000000 0.005865 0.000000 0.000000 0.546432 
1.000000 0.167155 0.000000 0.007820 0.000000 0.000000 0.002933 0.396872 
1.000000 0.264907 0.004888 0.002933 0.007820 0.006843 0.000000 0.230694 
1.000000 0.359726 0.000000 0.006843 0.003910 0.000978 0.000000 0.167155 
1.000000 0.362659 0.006843 0.000000 0.000000 0.000000 0.000000 0.131965 
1.000000 0.389052 0.000000 0.004888 0.003910 0.005865 0.001955 0.095797 
1.000000 0.623656 0.000000 0.005865 0.000000 0.002933 0.000000 0.005865 
1.000000 0.789834 0.002933 0.005865 0.000000 0.000000 0.006843 0.003910 
1.000000 0.875855 0.000978 0.010753 0.004888 0.006843 0.000000 0.008798 
1.000000 0.984360 0.007820 0.000000 0.004888 0.000000 0.001955 0.000000 
1.000000 1.000000 0.000000 0.000000 0.000000 0.000000 0.006843 0.000000 
1.000000 1.000000 0.004888 0.000000 0.000000 0.000000 0.000000 0.006843 
1.000000 1.000000 0.006843 0.000000 0.005865 0.005865 0.000000 0.008798 
1.000000 1.000000 0.003910 0.002933 0.000000 0.000000 0.000000 0.000000 
1.000000 1.000000 0.000000 0.000000 0.000000 0.000000 0.006843 0.000000 
1.000000 1.000000 0.002933 0.000978 0.000000 0.000000 0.000000 0.002933 
1.000000 1.000000 0.003910 0.000000 0.006843 0.000978 0.000000 0.004888 
1.000000 1.000000 0.004888 0.000000 0.000000 0.005865 0.000000 0.000000 
1.000000 1.000000 0.000000 0.000000 0.000000 0.010753 0.001955 0.005865 
1.000000 1.000000 0.000000 0.004888 0.000000 0.000000 0.000978 0.000000 
1.000000 1.000000 0.119257 0.000000 0.003910 0.008798 0.000000 0.000000 
1.000000 1.000000 0.172043 0.006843 0.000000 0.000000 0.003910 0.000000 
1.000000 1.000000 0.173021 0.006843 0.003910 0.003910 0.005865 0.004888 
1.000000 1.000000 0.317693 0.000000 0.001955 0.000000 0.000978 0.006843 
1.000000 1.000000 0.528837 0.006843 0.000000 0.009775 0.000000 0.000000 
1.000000 1.000000 0.623656 0.000000 0.007820 0.000978 0.003910 0.001955 
1.000000 1.000000 0.676442 0.000000 0.000000 0.001955 0.000000 0.000000 
1.000000 1.000000 0.830890 0.000000 0.009775 0.000000 0.009775 0.000000 
1.000000 1.000000 1.000000 0.008798 0.006843 0.006843 0.005865 0.000000 
1.000000 1.000000 1.000000 0.003910 0.000000 0.006843 0.005865 0.003910 
1.000000 1.000000 1.000000 0.000000 0.009775 0.006843 0.001955 0.004888 
1.000000 1.000000 1.000000 0.000000 0.006843 0.000000 0.000000 0.000000 
1.000000 1.000000 1.000000 0.046921 0.000000 0.005865 0.003910 0.000000 
1.000000 1.000000 1.000000 0.068426 0.000000 0.000000 0.000978 0.000000 
1.000000 1.000000 1.000000 0.062561 0.004888 0.000000 0.005865 0.003910 
1.000000 1.000000 1.000000 0.217009 0.000000 0.002933 0.006843 0.000000 
1.000000 1.000000 1.000000 0.350929 0.000000 0.000000 0.000000 0.000000 
1.000000 1.000000 1.000000 0.410557 0.000000 0.003910 0.000978 0.009775 
1.000000 1.000000 1.000000 0.397849 0.000000 0.000000 0.010753 0.004888 
1.000000 1.000000 1.000000 0.531769 0.005865 0.002933 0.011730 0.005865 
1.000000 1.000000 1.000000 0.791789 0.000000 0.000000 0.000000 0.001955 
1.000000 1.000000 1.000000 1.000000 0.000000 0.000000 0.009775 0.001955 
1.000000 1.000000 1.000000 1.000000 0.000978 0.000000 0.000000 0.006843 
0.828934 1.000000 1.000000 1.000000 0.003910 0.002933 0.005865 0.000000 
0.675464 1.000000 1.000000 1.000000 0.093842 0.004888 0.000000 0.000000 
0.456501 1.000000 1.000000 1.000000 0.059629 0.000000 0.000000 0.006843 
0.257087 1.000000 1.000000 1.000000 0.130010 0.005865 0.001955 0.001955 
0.201369 1.000000 1.000000 1.000000 0.378299 0.004888 0.000000 0.009775 
0.122190 1.000000 1.000000 1.000000 0.493646 0.000000 0.001955 0.000978 
0.003910 1.000000 1.000000 1.000000 0.622678 0.000000 0.009775 0.000000 
0.000000 1.000000 1.000000 1.000000 0.756598 0.000000 0.006843 0.005865 
0.000000 1.000000 1.000000 1.000000 1.000000 0.004888 0.000000 0.000978 
0.000000 1.000000 1.000000 1.000000 1.000000 0.000000 0.000000 0.000000 
TURN 1
0.003910 0.846530 1.000000 1.000000 1.000000 0.000000 0.003910 0.003910 
0.000000 0.820137 1.000000 1.000000 1.000000 0.000000 0.000000 0.008798 
0.004888 0.748778 1.000000 1.000000 1.000000 0.010753 0.003910 0.002933 
0.000000 0.655914 1.000000 1.000000 1.000000 0.000000 0.010753 0.000000 
0.005865 0.418377 1.000000 1.000000 1.000000 0.000000 0.000000 0.000978 
0.007820 0.320626 1.000000 1.000000 1.000000 0.000000 0.001955 0.005865 
0.000000 0.286413 1.000000 1.000000 1.000000 0.096774 0.006843 0.000000 
0.000000 0.156403 1.000000 1.000000 1.000000 0.168133 0.002933 0.000000 
0.006843 0.000978 1.000000 1.000000 1.000000 0.151515 0.007820 0.005865 
0.000000 0.001955 1.000000 1.000000 1.000000 0.206256 0.006843 0.000000 
0.000000 0.004888 1.000000 1.000000 1.000000 0.453568 0.000000 0.000000 
0.000000 0.010753 1.000000 1.000000 1.000000 0.610948 0.007820 0.000000 
0.007820 0.000000 1.000000 1.000000 1.000000 0.645161 0.000000 0.000000 
0.002933 0.008798 1.000000 1.000000 1.000000 0.729228 0.006843 0.000000 
0.005865 0.000000 1.000000 1.000000 1.000000 1.000000 0.005865 0.005865 
0.000000 0.005865 1.000000 1.000000 1.000000 1.000000 0.007820 0.000000 
0.006843 0.000000 0.857283 1.000000 1.000000 1.000000 0.000000 0.002933 
0.008798 0.000000 0.807429 1.000000 1.000000 1.000000 0.008798 0.006843 
0.005865 0.005865 0.730205 1.000000 1.000000 1.000000 0.000978 0.007820 
0.000000 0.007820 0.617791 1.000000 1.000000 1.000000 0.000000 0.006843 
0.001955 0.000978 0.409580 1.000000 1.000000 1.000000 0.001955 0.000000 
0.000000 0.003910 0.320626 1.000000 1.000000 1.000000 0.000000 0.005865 
0.001955 0.000000 0.241447 1.000000 1.000000 1.000000 0.000000 0.000000 
0.005865 0.003910 0.186706 1.000000 1.000000 1.000000 0.000000 0.000978 
0.007820 0.005865 0.032258 1.000000 1.000000 1.000000 0.001955 0.002933 
0.000000 0.000000 0.002933 1.000000 1.000000 1.000000 0.000000 0.012708 
0.000978 0.005865 0.008798 0.895406 1.000000 1.000000 0.004888 0.001955 
0.003910 0.005865 0.005865 0.690127 1.000000 1.000000 0.000000 0.000000 
0.000000 0.000000 0.000978 0.578690 1.000000 1.000000 0.003910 0.008798 
0.005865 0.004888 0.003910 0.488759 1.000000 1.000000 0.008798 0.000000 
0.006843 0.000000 0.002933 0.432063 1.000000 1.000000 0.000000 0.006843 
0.009775 0.000000 0.000000 0.293255 1.000000 1.000000 0.000000 0.000000 
0.005865 0.000000 0.000000 0.173021 1.000000 1.000000 0.002933 0.000000 
0.002933 0.000000 0.006843 0.095797 1.000000 1.000000 0.007820 0.000000 
0.000000 0.000000 0.005865 0.045943 1.000000 1.000000 0.000000 0.004888 
0.004888 0.000000 0.000000 0.000978 1.000000 1.000000 0.000000 0.000000 
0.001955 0.001955 0.005865 0.000000 1.000000 1.000000 0.006843 0.000000 
0.000000 0.000000 0.000000 0.000000 1.000000 1.000000 0.008798 0.000000 
0.000000 0.005865 0.000000 0.008798 1.000000 1.000000 0.004888 0.000000 
0.000000 0.000000 0.003910 0.002933 1.000000 1.000000 0.004888 0.011730 
0.000000 0.000000 0.000978 0.000000 1.000000 1.000000 0.001955 0.006843 
0.000000 0.006843 0.000978 0.007820 1.000000 1.000000 0.000978 0.003910 
0.000000 0.005865 0.006843 0.000000 1.000000 1.000000 0.006843 0.000000 
0.000000 0.000000 0.000000 0.000000 1.000000 1.000000 0.007820 0.006843 
0.000000 0.000000 0.000000 0.001955 1.000000 1.000000 0.006843 0.000000 
0.003910 0.000000 0.006843 0.000000 0.848485 1.000000 0.000000 0.000000 
0.006843 0.000000 0.000000 0.000000 0.686217 1.000000 0.001955 0.000000 
0.001955 0.000000 0.000000 0.000000 0.570870 1.000000 0.006843 0.000000 
0.000000 0.005865 0.005865 0.003910 0.491691 1.000000 0.005865 0.000000 
0.000000 0.007820 0.000000 0.008798 0.422287 1.000000 0.007820 0.000978 
0.000978 0.000000 0.005865 0.010753 0.249267 1.000000 0.005865 0.000000 
0.007820 0.005865 0.000000 0.000000 0.074291 1.000000 0.005865 0.000000 
0.002933 0.005865 0.006843 0.000978 0.105572 1.000000 0.000000 0.006843 
0.004888 0.000000 0.000978 0.000000 0.066471 1.000000 0.000000 0.000000 
0.005865 0.003910 0.000000 0.000000 0.008798 1.000000 0.003910 0.004888 
0.007820 0.000000 0.008798 0.000000 0.000000 1.000000 0.051808 0.003910 
0.000000 0.002933 0.000000 0.000000 0.000000 1.000000 0.102639 0.000000 
0.000978 0.000000 0.000000 0.000000 0.000000 1.000000 0.077224 0.000000 
0.001955 0.006843 0.003910 0.000000 0.005865 1.000000 0.126100 0.000000 
0.000000 0.006843 0.000000 0.000000 0.000000 1.000000 0.242424 0.012708 
0.005865 0.010753 0.000000 0.007820 0.003910 1.000000 0.473118 0.014663 
0.000000 0.001955 0.000000 0.005865 0.000000 1.000000 0.570870 0.006843 
0.000978 0.005865 0.000000 0.000000 0.007820 1.000000 0.611926 0.000000 
0.000000 0.002933 0.000000 0.000000 0.000000 0.903226 0.760508 0.108504 
0.002933 0.000000 0.000000 0.000000 0.000000 0.657869 0.996090 0.201369 
0.000000 0.000978 0.009775 0.005865 0.005865 0.579668 1.000000 0.236559 
0.000000 0.000000 0.004888 0.000000 0.000000 0.524927 1.000000 0.212121 
0.000000 0.003910 0.006843 0.000000 0.000000 0.401760 1.000000 0.246334 
0.000000 0.000000 0.000000 0.003910 0.006843 0.304008 1.000000 0.514174 
0.006843 0.003910 0.000000 0.000000 0.000000 0.167155 1.000000 0.582600 
0.005865 0.000000 0.005865 0.000000 0.000000 0.160313 1.000000 0.632454 
0.006843 0.001955 0.006843 0.000978 0.008798 0.110459 1.000000 0.646139 
0.000978 0.009775 0.005865 0.000000 0.000000 0.083089 1.000000 0.765396 
0.000000 0.006843 0.000000 0.000978 0.005865 0.000000 1.000000 0.913979 
0.000000 0.006843 0.000000 0.002933 0.000000 0.000000 1.000000 1.000000 
0.000000 0.003910 0.002933 0.000000 0.000000 0.000000 1.000000 1.000000 
0.000000 0.000000 0.000000 0.000000 0.000000 0.000000 1.000000 1.000000 
0.001955 0.000000 0.000000 0.000000 0.006843 0.000000 1.000000 1.000000 
0.000000 0.000000 0.000000 0.006843 0.006843 0.006843 1.000000 1.000000 
0.004888 0.003910 0.004888 0.004888 0.004888 0.004888 1.000000 1.000000 
0.002933 0.000000 0.000000 0.000000 0.003910 0.006843 1.000000 1.000000 
0.000000 0.000000 0.000000 0.000000 0.000000 0.000000 1.000000 1.000000 
0.000000 0.004888 0.000000 0.000000 0.000000 0.004888 1.000000 1.000000 
0.006843 0.000000 0.005865 0.008798 0.007820 0.000000 1.000000 1.000000 
0.000000 0.000000 0.000000 0.003910 0.000000 0.006843 1.000000 1.000000 
0.000000 0.006843 0.000000 0.006843 0.005865 0.000000 1.000000 1.000000 
0.000000 0.000000 0.005865 0.006843 0.003910 0.000000 1.000000 1.000000 
0.003910 0.001955 0.000000 0.000000 0.000000 0.000000 1.000000 1.000000 
0.000000 0.000000 0.000000 0.000000 0.000000 0.005865 1.000000 1.000000 
0.000000 0.000000 0.003910 0.001955 0.010753 0.005865 1.000000 1.000000 
0.000000 0.006843 0.005865 0.006843 0.000000 0.000000 1.000000 1.000000 
0.000000 0.000000 0.001955 0.000000 0.000000 0.000000 1.000000 1.000000 
0.000000 0.000000 0.000000 0.000000 0.000000 0.000000 1.000000 1.000000 
0.004888 0.000000 0.002933 0.006843 0.000000 0.000000 1.000000 1.000000 
0.001955 0.005865 0.000000 0.000978 0.004888 0.000000 1.000000 1.000000 
0.005865 0.000000 0.000000 0.005865 0.006843 0.004888 1.000000 1.000000 
0.000000 0.003910 0.000000 0.000000 0.000000 0.001955 1.000000 1.000000 
0.003910 0.000000 0.000000 0.000000 0.000000 0.000978 1.000000 1.000000 
0.000000 0.000000 0.000000 0.000000 0.000000 0.006843 1.000000 1.000000 
0.003910 0.000000 0.000000 0.006843 0.003910 0.000000 1.000000 1.000000 
0.005865 0.004888 0.003910 0.004888 0.004888 0.001955 1.000000 1.000000 
0.001955 0.000000 0.006843 0.006843 0.000000 0.005865 1.000000 1.000000 
0.007820 0.000000 0.005865 0.005865 0.000000 0.004888 1.000000 1.000000 
0.010753 0.000000 0.005865 0.000000 0.005865 0.001955 1.000000 1.000000 
0.000000 0.000000 0.000000 0.000000 0.000000 0.007820 1.000000 1.000000 
0.000000 0.000000 0.005865 0.000000 0.000000 0.000000 1.000000 1.000000 
0.000000 0.000000 0.000000 0.003910 0.006843 0.000000 1.000000 1.000000 
0.000000 0.000000 0.005865 0.000000 0.000000 0.008798 0.952102 1.000000 
0.006843 0.001955 0.006843 0.007820 0.000000 0.009775 0.843597 1.000000 
0.000978 0.006843 0.000000 0.008798 0.000000 0.000000 0.653959 1.000000 
0.000000 0.009775 0.007820 0.000000 0.000978 0.007820 0.498534 1.000000 
0.000000 0.000000 0.007820 0.005865 0.000000 0.000000 0.431085 1.000000 
0.009775 0.006843 0.000000 0.004888 0.007820 0.005865 0.401760 1.000000 
0.006843 0.000000 0.000000 0.000000 0.008798 0.005865 0.292278 1.000000 
0.003910 0.000000 0.007820 0.000000 0.000000 0.007820 0.160313 1.000000 
0.061584 0.005865 0.001955 0.001955 0.000000 0.005865 0.090909 1.000000 
0.075269 0.005865 0.000000 0.010753 0.006843 0.002933 0.098729 1.000000 
0.046921 0.006843 0.009775 0.000000 0.000000 0.001955 0.077224 1.000000 
0.156403 0.000000 0.002933 0.000000 0.006843 0.000978 0.002933 1.000000 
0.352884 0.000000 0.007820 0.000000 0.008798 0.004888 0.004888 1.000000 
0.458456 0.006843 0.000000 0.006843 0.000000 0.000000 0.001955 1.000000 
0.465298 0.000000 0.006843 0.000000 0.003910 0.002933 0.008798 1.000000 
0.528837 0.004888 0.005865 0.000000 0.004888 0.000000 0.000000 1.000000 
0.691105 0.000000 0.005865 0.000000 0.003910 0.006843 0.000000 1.000000 
0.890518 0.000000 0.000000 0.000000 0.000000 0.000000 0.000000 0.858260 
1.000000 0.000000 0.005865 0.005865 0.000000 0.000000 0.000000 0.788856 
1.000000 0.000000 0.005865 0.000000 0.000000 0.003910 0.000000 0.636364 
1.000000 0.003910 0.000000 0.009775 0.000000 0.000000 0.009775 0.486804 
1.000000 0.033236 0.000000 0.000000 0.001955 0.000000 0.007820 0.376344 
1.000000 0.062561 0.000000 0.000000 0.006843 0.003910 0.000000 0.286413 
1.000000 0.036168 0.000000 0.006843 0.000000 0.000978 0.000000 0.170088 
1.000000 0.043011 0.000978 0.005865 0.000000 0.000978 0.009775 0.149560 
1.000000 0.217009 0.002933 0.000000 0.000000 0.000000 0.002933 0.089932 
1.000000 0.291300 0.006843 0.007820 0.000000 0.003910 0.000000 0.003910 
1.000000 0.410557 0.006843 0.000000 0.000000 0.007820 0.006843 0.000000 
1.000000 0.428153 0.000978 0.000000 0.000000 0.006843 0.002933 0.007820 
1.000000 0.515152 0.000000 0.010753 0.006843 0.005865 0.002933 0.004888 
1.000000 0.688172 0.003910 0.001955 0.001955 0.003910 0.000000 0.000000 
1.000000 0.898338 0.003910 0.005865 0.003910 0.000000 0.000000 0.005865 
1.000000 1.000000 0.011730 0.000000 0.000978 0.000000 0.005865 0.000000 
1.000000 1.000000 0.005865 0.000000 0.000000 0.004888 0.003910 0.000000 
1.000000 1.000000 0.000000 0.006843 0.006843 0.000000 0.003910 0.000978 
1.000000 1.000000 0.000978 0.000000 0.005865 0.005865 0.005865 0.000000 
1.000000 1.000000 0.000000 0.000000 0.007820 0.004888 0.000000 0.000000 
1.000000 1.000000 0.000978 0.001955 0.006843 0.000000 0.000000 0.000000 
1.000000 1.000000 0.003910 0.000978 0.002933 0.000978 0.000000 0.000000 
1.000000 1.000000 0.000000 0.005865 0.005865 0.000978 0.000000 0.006843 
1.000000 1.000000 0.006843 0.000000 0.007820 0.005865 0.006843 0.000000 
1.000000 1.000000 0.001955 0.006843 0.000000 0.007820 0.000000 0.000000 
1.000000 1.000000 0.000000 0.000000 0.000978 0.010753 0.007820 0.000000 
1.000000 1.000000 0.056696 0.008798 0.006843 0.000000 0.002933 0.004888 
1.000000 1.000000 0.235582 0.000978 0.000978 0.000000 0.006843 0.000000 
1.000000 1.000000 0.279570 0.000000 0.003910 0.001955 0.006843 0.000000 
1.000000 1.000000 0.341153 0.005865 0.001955 0.000978 0.004888 0.004888 
1.000000 1.000000 0.367546 0.000978 0.000000 0.004888 0.005865 0.000978 
1.000000 1.000000 0.654936 0.001955 0.000978 0.007820 0.000000 0.000000 
1.000000 1.000000 0.866080 0.000000 0.004888 0.002933 0.005865 0.000000 
1.000000 1.000000 0.848485 0.000000 0.005865 0.006843 0.000000 0.009775 
1.000000 1.000000 0.899316 0.010753 0.005865 0.000000 0.000000 0.000000 
1.000000 1.000000 1.000000 0.000000 0.000000 0.006843 0.001955 0.000000 
1.000000 1.000000 1.000000 0.000000 0.004888 0.000000 0.006843 0.000000 
1.000000 1.000000 1.000000 0.006843 0.000000 0.009775 0.000000 0.000000 
1.000000 1.000000 1.000000 0.004888 0.004888 0.001955 0.000000 0.000978 
1.000000 1.000000 1.000000 0.074291 0.003910 0.006843 0.000000 0.007820 
1.000000 1.000000 1.000000 0.160313 0.001955 0.000000 0.000000 0.005865 
1.000000 1.000000 1.000000 0.178886 0.005865 0.003910 0.000000 0.000000 
1.000000 1.000000 1.000000 0.189638 0.005865 0.000000 0.010753 0.000000 
1.000000 1.000000 1.000000 0.343109 0.003910 0.004888 0.008798 0.005865 
1.000000 1.000000 1.000000 0.436950 0.005865 0.000000 0.005865 0.000000 
0.865103 1.000000 1.000000 0.580645 0.004888 0.004888 0.005865 0.000978 
0.670577 1.000000 1.000000 0.608993 0.005865 0.000000 0.000000 0.008798 
0.575758 1.000000 1.000000 0.726295 0.000000 0.000000 0.005865 0.003910 
0.486804 1.000000 1.000000 0.977517 0.004888 0.000000 0.003910 0.010753 
0.327468 1.000000 1.000000 1.000000 0.000000 0.003910 0.002933 0.002933 
0.128055 1.000000 1.000000 1.000000 0.000000 0.000000 0.005865 0.000000 
0.114370 1.000000 1.000000 1.000000 0.152493 0.000000 0.000978 0.004888 
0.081134 1.000000 1.000000 1.000000 0.293255 0.000000 0.005865 0.003910 
0.000000 1.000000 1.000000 1.000000 0.265885 0.000000 0.000000 0.007820 
0.000000 1.000000 1.000000 1.000000 0.344086 0.003910 0.000000 0.012708 
0.005865 1.000000 1.000000 1.000000 0.571847 0.000000 0.000000 0.001955 
TURN 2
0.003910 0.734115 1.000000 1.000000 1.000000 0.002933 0.000000 0.000000 
0.000000 0.639296 1.000000 1.000000 0.984360 0.000000 0.004888 0.000978 
0.007820 0.502444 1.000000 1.000000 0.860215 0.006843 0.000000 0.000000 
0.005865 0.441838 1.000000 1.000000 0.754643 0.001955 0.006843 0.010753 
0.004888 0.451613 1.000000 1.000000 1.000000 0.023460 0.000000 0.000000 
0.006843 0.265885 1.000000 1.000000 1.000000 0.006843 0.003910 0.006843 
0.000000 0.113392 1.000000 1.000000 1.000000 0.000000 0.005865 0.000000 
0.000978 0.073314 1.000000 1.000000 1.000000 0.117302 0.000000 0.000000 
0.000000 0.062561 1.000000 1.000000 1.000000 0.272727 0.000000 0.000000 
0.000000 0.000000 1.000000 1.000000 1.000000 0.291300 0.000000 0.000000 
0.000978 0.000000 1.000000 1.000000 1.000000 0.239492 0.001955 0.000000 
0.005865 0.000000 1.000000 1.000000 1.000000 0.334311 0.008798 0.006843 
0.005865 0.005865 1.000000 1.000000 1.000000 0.634409 0.000000 0.001955 
0.007820 0.000000 1.000000 1.000000 1.000000 0.729228 0.007820 0.000000 
0.006843 0.003910 0.994135 1.000000 1.000000 0.815249 0.005865 0.000000 
0.000000 0.000000 0.921799 1.000000 1.000000 0.903226 0.004888 0.000000 
0.003910 0.000000 0.804497 1.000000 1.000000 1.000000 0.000978 0.007820 
0.008798 0.000000 0.661779 1.000000 1.000000 1.000000 0.006843 0.000978 
0.000978 0.000000 0.504399 1.000000 1.000000 1.000000 0.003910 0.000000 
0.005865 0.001955 0.430108 1.000000 1.000000 1.000000 0.007820 0.006843 
0.000000 0.000000 0.330401 1.000000 1.000000 1.000000 0.008798 0.000000 
0.000000 0.000000 0.264907 1.000000 1.000000 1.000000 0.003910 0.000000 
0.000000 0.000978 0.113392 1.000000 1.000000 1.000000 0.000000 0.005865 
0.006843 0.007820 0.019550 1.000000 1.000000 1.000000 0.006843 0.007820 
0.006843 0.005865 0.035191 1.000000 1.000000 1.000000 0.000000 0.000000 
0.000000 0.007820 0.034213 0.826002 1.000000 1.000000 0.000000 0.001955 
0.000000 0.006843 0.007820 0.647116 1.000000 1.000000 0.000000 0.010753 
0.005865 0.000000 0.002933 0.538612 1.000000 1.000000 0.009775 0.000000 
0.008798 0.006843 0.000000 0.478983 1.000000 1.000000 0.000000 0.000000 
0.000000 0.000000 0.000000 0.355816 1.000000 1.000000 0.007820 0.000000 
0.009775 0.005865 0.001955 0.249267 1.000000 1.000000 0.000000 0.002933 
0.008798 0.008798 0.006843 0.184751 1.000000 1.000000 0.000000 0.006843 
0.001955 0.009775 0.006843 0.158358 1.000000 1.000000 0.006843 0.000000 
0.003910 0.005865 0.004888 0.100684 1.000000 1.000000 0.001955 0.000000 
0.000000 0.005865 0.000000 0.003910 1.000000 1.000000 0.001955 0.000000 
0.005865 0.003910 0.000000 0.001955 1.000000 1.000000 0.010753 0.006843 
0.000000 0.000000 0.000000 0.005865 1.000000 1.000000 0.006843 0.000000 
0.005865 0.004888 0.000000 0.000000 1.000000 1.000000 0.005865 0.000000 
0.006843 0.000000 0.006843 0.000000 1.000000 1.000000 0.000000 0.000000 
0.005865 0.000000 0.009775 0.004888 1.000000 1.000000 0.000000 0.001955 
0.000000 0.000000 0.000000 0.009775 1.000000 1.000000 0.000978 0.004888 
0.000000 0.000000 0.004888 0.000000 1.000000 1.000000 0.000000 0.006843 
0.002933 0.007820 0.000000 0.000000 1.000000 1.000000 0.000978 0.008798 
0.004888 0.000000 0.009775 0.000000 0.863148 1.000000 0.001955 0.009775 
0.000000 0.000000 0.006843 0.003910 0.777126 1.000000 0.000000 0.000000 
0.000000 0.005865 0.000000 0.000000 0.682307 1.000000 0.001955 0.000978 
0.010753 0.000000 0.000978 0.000000 0.555230 1.000000 0.005865 0.000000 
0.009775 0.003910 0.000000 0.008798 0.392962 1.000000 0.000000 0.002933 
0.000000 0.000000 0.000978 0.000000 0.252199 1.000000 0.009775 0.005865 
0.000000 0.000000 0.000000 0.000000 0.276637 1.000000 0.000000 0.004888 
0.000000 0.000000 0.000000 0.000000 0.192571 1.000000 0.000000 0.000000 
0.006843 0.000000 0.000000 0.009775 0.047898 1.000000 0.003910 0.000000 
0.002933 0.000000 0.004888 0.000000 0.000000 1.000000 0.000000 0.000000 
0.000000 0.000000 0.006843 0.004888 0.000000 1.000000 0.004888 0.001955 
0.006843 0.000000 0.000000 0.000000 0.000000 1.000000 0.000000 0.000000 
0.000000 0.000000 0.000000 0.000000 0.004888 1.000000 0.000000 0.000000 
0.000000 0.004888 0.000000 0.000000 0.000000 1.000000 0.018573 0.003910 
0.005865 0.004888 0.000000 0.000000 0.000000 1.000000 0.121212 0.000000 
0.000000 0.005865 0.010753 0.000000 0.000000 1.000000 0.114370 0.004888 
0.005865 0.004888 0.004888 0.000000 0.008798 1.000000 0.140762 0.000000 
0.000978 0.006843 0.006843 0.000000 0.000000 1.000000 0.310850 0.044966 
0.009775 0.000000 0.006843 0.000000 0.006843 0.864125 0.485826 0.027370 
0.007820 0.000000 0.000000 0.000000 0.005865 0.825024 0.500489 0.000978 
0.010753 0.005865 0.007820 0.006843 0.000000 0.766373 0.535679 0.000000 
0.004888 0.004888 0.000000 0.000000 0.000000 0.587488 0.684262 0.152493 
0.004888 0.000000 0.000000 0.004888 0.006843 0.403715 0.892473 0.255132 
0.000000 0.000000 0.006843 0.003910 0.000978 0.381232 1.000000 0.230694 
0.000000 0.001955 0.005865 0.004888 0.000000 0.404692 1.000000 0.239492 
0.006843 0.000000 0.004888 0.001955 0.003910 0.267840 1.000000 0.278592 
0.004888 0.000000 0.009775 0.000000 0.005865 0.113392 1.000000 0.460411 
0.000000 0.007820 0.000000 0.000000 0.006843 0.063539 1.000000 0.562072 
0.005865 0.003910 0.000000 0.001955 0.000000 0.085044 1.000000 0.537634 
0.000000 0.005865 0.000000 0.000000 0.008798 0.056696 1.000000 0.594330 
0.000000 0.000000 0.002933 0.010753 0.005865 0.005865 1.000000 0.811339 
0.008798 0.000000 0.000000 0.000000 0.000000 0.007820 1.000000 0.981427 
0.000000 0.000000 0.000000 0.007820 0.000000 0.000000 1.000000 1.000000 
0.004888 0.005865 0.000000 0.006843 0.000000 0.007820 1.000000 1.000000 
0.000000 0.003910 0.006843 0.000000 0.004888 0.000000 1.000000 1.000000 
0.000000 0.005865 0.000000 0.000978 0.000000 0.005865 1.000000 1.000000 
0.007820 0.000000 0.000000 0.009775 0.007820 0.000000 1.000000 1.000000 
0.006843 0.003910 0.002933 0.009775 0.000000 0.012708 1.000000 1.000000 
0.000000 0.006843 0.000000 0.000000 0.004888 0.004888 1.000000 1.000000 
0.000000 0.000000 0.006843 0.002933 0.003910 0.002933 1.000000 1.000000 
0.000000 0.006843 0.000000 0.001955 0.000000 0.005865 1.000000 1.000000 
0.000000 0.006843 0.001955 0.000000 0.000000 0.002933 1.000000 1.000000 
0.000000 0.000000 0.000000 0.000000 0.000000 0.000000 1.000000 1.000000 
0.003910 0.008798 0.005865 0.000000 0.000000 0.000000 1.000000 1.000000 
0.000978 0.005865 0.000000 0.006843 0.000000 0.003910 1.000000 1.000000 
0.000000 0.006843 0.000000 0.009775 0.000000 0.000000 1.000000 1.000000 
0.004888 0.001955 0.009775 0.005865 0.004888 0.000000 1.000000 1.000000 
0.000000 0.003910 0.005865 0.001955 0.000000 0.004888 1.000000 1.000000 
0.000000 0.000000 0.007820 0.000000 0.000000 0.000000 1.000000 1.000000 
0.003910 0.006843 0.006843 0.000000 0.000000 0.000000 1.000000 1.000000 
0.000000 0.000000 0.000000 0.010753 0.000000 0.001955 1.000000 1.000000 
0.005865 0.000000 0.002933 0.006843 0.000000 0.003910 1.000000 1.000000 
0.000000 0.006843 0.000000 0.002933 0.006843 0.005865 1.000000 1.000000 
0.000000 0.005865 0.003910 0.003910 0.002933 0.000000 1.000000 1.000000 
0.000000 0.009775 0.005865 0.000000 0.000000 0.006843 1.000000 1.000000 
0.004888 0.000000 0.000000 0.003910 0.000978 0.000000 1.000000 1.000000 
0.003910 0.000000 0.000000 0.000000 0.003910 0.000000 1.000000 1.000000 
0.000000 0.000000 0.001955 0.000000 0.005865 0.000000 1.000000 1.000000 
0.000978 0.000000 0.000000 0.004888 0.000000 0.000000 1.000000 1.000000 
0.000000 0.004888 0.003910 0.000978 0.000000 0.000000 1.000000 1.000000 
0.000978 0.009775 0.003910 0.000000 0.003910 0.001955 1.000000 1.000000 
0.000000 0.003910 0.000000 0.000000 0.000000 0.000000 0.935484 1.000000 
0.006843 0.003910 0.000000 0.002933 0.009775 0.000978 0.819159 1.000000 
0.000000 0.000000 0.005865 0.003910 0.001955 0.000000 0.718475 1.000000 
0.000000 0.007820 0.004888 0.001955 0.000978 0.000000 0.603128 1.000000 
0.000000 0.000000 0.000000 0.006843 0.000000 0.000000 0.560117 1.000000 
0.006843 0.000000 0.000000 0.009775 0.000000 0.004888 0.403715 1.000000 
0.007820 0.000000 0.000978 0.000000 0.005865 0.003910 0.255132 1.000000 
0.000000 0.005865 0.000000 0.000000 0.000000 0.002933 0.263930 1.000000 
0.000000 0.006843 0.000000 0.006843 0.000000 0.001955 0.250244 1.000000 
0.000000 0.005865 0.000978 0.007820 0.006843 0.000000 0.168133 1.000000 
0.001955 0.000000 0.000000 0.001955 0.003910 0.004888 0.072336 1.000000 
0.017595 0.000000 0.000000 0.000000 0.005865 0.004888 0.000000 1.000000 
0.006843 0.001955 0.006843 0.011730 0.000000 0.004888 0.022483 1.000000 
0.018573 0.001955 0.004888 0.003910 0.000978 0.011730 0.006843 1.000000 
0.167155 0.000000 0.000000 0.001955 0.006843 0.006843 0.001955 1.000000 
0.294233 0.004888 0.006843 0.000000 0.000000 0.004888 0.005865 1.000000 
0.398827 0.000978 0.006843 0.000000 0.002933 0.000000 0.000000 1.000000 
0.381232 0.000000 0.003910 0.000000 0.006843 0.000000 0.000000 1.000000 
0.408602 0.000000 0.000000 0.000000 0.010753 0.000978 0.000000 0.951124 
0.592375 0.006843 0.000000 0.005865 0.005865 0.000000 0.000000 0.761486 
0.692082 0.000000 0.006843 0.005865 0.000000 0.000000 0.004888 0.627566 
0.818182 0.000000 0.000000 0.008798 0.005865 0.000000 0.000000 0.600196 
0.892473 0.000978 0.005865 0.000000 0.000000 0.006843 0.000000 0.466276 
0.980450 0.000000 0.001955 0.000000 0.006843 0.000000 0.000000 0.324536 
1.000000 0.016618 0.003910 0.009775 0.000000 0.005865 0.005865 0.211144 
1.000000 0.000000 0.000000 0.000000 0.000978 0.005865 0.000000 0.193548 
1.000000 0.000000 0.007820 0.000978 0.007820 0.000000 0.000000 0.173021 
1.000000 0.034213 0.006843 0.000000 0.004888 0.006843 0.006843 0.054741 
1.000000 0.131965 0.004888 0.006843 0.000978 0.005865 0.005865 0.006843 
1.000000 0.230694 0.004888 0.003910 0.000000 0.004888 0.001955 0.000000 
1.000000 0.242424 0.000000 0.007820 0.000000 0.000000 0.000000 0.005865 
1.000000 0.280547 0.006843 0.000000 0.003910 0.009775 0.000000 0.000000 
1.000000 0.478983 0.006843 0.000000 0.003910 0.004888 0.006843 0.005865 
1.000000 0.606061 0.000000 0.000978 0.000000 0.009775 0.000000 0.009775 
1.000000 0.636364 0.000000 0.000000 0.001955 0.000000 0.000000 0.001955 
1.000000 0.646139 0.009775 0.000000 0.000000 0.000000 0.000000 0.007820 
1.000000 0.816227 0.000000 0.000978 0.001955 0.006843 0.000000 0.000000 
1.000000 1.000000 0.000000 0.003910 0.003910 0.000000 0.000000 0.000000 
1.000000 1.000000 0.004888 0.005865 0.000000 0.002933 0.009775 0.006843 
1.000000 1.000000 0.000000 0.000000 0.008798 0.006843 0.010753 0.005865 
1.000000 1.000000 0.000000 0.000000 0.002933 0.006843 0.000000 0.001955 
1.000000 1.000000 0.000000 0.000000 0.006843 0.005865 0.000978 0.001955 
1.000000 1.000000 0.000000 0.006843 0.000000 0.006843 0.007820 0.000000 
1.000000 1.000000 0.004888 0.000000 0.000000 0.009775 0.000000 0.000000 
1.000000 1.000000 0.005865 0.000000 0.006843 0.005865 0.000000 0.000978 
1.000000 1.000000 0.000000 0.000000 0.000000 0.007820 0.000000 0.007820 
1.000000 1.000000 0.115347 0.003910 0.000000 0.000000 0.000000 0.001955 
1.000000 1.000000 0.067449 0.007820 0.005865 0.005865 0.000000 0.005865 
1.000000 1.000000 0.126100 0.000000 0.000000 0.000000 0.006843 0.005865 
1.000000 1.000000 0.306940 0.000000 0.000000 0.004888 0.003910 0.005865 
1.000000 1.000000 0.460411 0.000000 0.000000 0.001955 0.000000 0.009775 
1.000000 1.000000 0.504399 0.006843 0.000978 0.005865 0.000000 0.000000 
1.000000 1.000000 0.593353 0.002933 0.000000 0.000000 0.000000 0.004888 
1.000000 1.000000 0.765396 0.000000 0.006843 0.001955 0.004888 0.000000 
1.000000 1.000000 0.937439 0.006843 0.003910 0.005865 0.004888 0.005865 
1.000000 1.000000 1.000000 0.000978 0.005865 0.000000 0.004888 0.000000 
1.000000 1.000000 1.000000 0.006843 0.000000 0.010753 0.000000 0.000000 
1.000000 1.000000 1.000000 0.000000 0.002933 0.000978 0.000000 0.000000 
1.000000 1.000000 1.000000 0.042033 0.000000 0.000978 0.004888 0.000000 
1.000000 1.000000 1.000000 0.027370 0.002933 0.000000 0.000000 0.000978 
1.000000 1.000000 1.000000 0.034213 0.000000 0.000978 0.001955 0.006843 
1.000000 1.000000 1.000000 0.160313 0.004888 0.000000 0.000978 0.000000 
1.000000 1.000000 1.000000 0.327468 0.000000 0.000978 0.004888 0.000000 
0.865103 1.000000 1.000000 0.374389 0.000000 0.005865 0.000000 0.007820 
0.748778 1.000000 1.000000 0.417400 0.000000 0.006843 0.000000 0.000000 
0.655914 1.000000 1.000000 0.418377 0.000000 0.001955 0.005865 0.003910 
0.538612 1.000000 1.000000 0.504399 0.000000 0.005865 0.000000 0.001955 
0.338221 1.000000 1.000000 0.723363 0.006843 0.000000 0.000000 0.004888 
0.221896 1.000000 1.000000 0.806452 0.000000 0.000000 0.003910 0.007820 
0.179863 1.000000 1.000000 0.908113 0.005865 0.000000 0.002933 0.000000 
0.115347 1.000000 1.000000 1.000000 0.127077 0.010753 0.005865 0.000000 
0.022483 1.000000 1.000000 1.000000 0.110459 0.000000 0.003910 0.005865 
0.000000 1.000000 1.000000 1.000000 0.077224 0.001955 0.002933 0.007820 
0.000000 1.000000 1.000000 1.000000 0.226784 0.000000 0.006843 0.005865 
0.000000 1.000000 1.000000 1.000000 0.391984 0.010753 0.005865 0.000000 
0.000000 1.000000 1.000000 1.000000 0.510264 0.003910 0.001955 0.009775 
TURN 3
0.000000 0.598240 1.000000 1.000000 0.884653 0.005865 0.000000 0.005865 
0.000000 0.420332 1.000000 1.000000 0.878788 0.001955 0.000000 0.000000 
0.008798 0.304985 1.000000 1.000000 0.801564 0.006843 0.000000 0.008798 
0.007820 0.264907 1.000000 1.000000 0.719453 0.000000 0.002933 0.008798 
0.006843 0.189638 1.000000 1.000000 1.000000 0.006843 0.000000 0.000000 
0.000000 0.185728 1.000000 1.000000 1.000000 0.000000 0.006843 0.000978 
0.000000 0.062561 1.000000 1.000000 1.000000 0.000000 0.000000 0.000000 
0.002933 0.000000 1.000000 1.000000 1.000000 0.008798 0.000000 0.000000 
0.000000 0.006843 1.000000 1.000000 1.000000 0.186706 0.005865 0.000000 
0.007820 0.000000 1.000000 1.000000 1.000000 0.238514 0.002933 0.008798 
0.005865 0.000978 1.000000 1.000000 1.000000 0.238514 0.005865 0.000000 
0.000978 0.000000 1.000000 1.000000 1.000000 0.278592 0.000000 0.004888 
0.000000 0.003910 1.000000 1.000000 1.000000 0.479961 0.000000 0.000000 
0.002933 0.000000 1.000000 1.000000 1.000000 0.685239 0.000000 0.000000 
0.000000 0.001955 0.815249 1.000000 1.000000 0.769306 0.000000 0.004888 
0.000000 0.000000 0.656892 1.000000 1.000000 0.835777 0.000000 0.000000 
0.000000 0.000000 0.617791 1.000000 1.000000 1.000000 0.009775 0.000000 
0.000000 0.004888 0.539589 1.000000 1.000000 1.000000 0.005865 0.000000 
0.000000 0.007820 0.347996 1.000000 1.000000 1.000000 0.000000 0.000000 
0.002933 0.000000 0.232649 1.000000 1.000000 1.000000 0.005865 0.006843 
0.002933 0.006843 0.230694 1.000000 1.000000 1.000000 0.005865 0.000000 
0.005865 0.000000 0.197458 1.000000 1.000000 1.000000 0.000000 0.013685 
0.000000 0.002933 0.068426 0.965787 1.000000 1.000000 0.009775 0.000000 
0.000978 0.003910 0.008798 0.888563 1.000000 1.000000 0.000000 0.006843 
0.006843 0.000000 0.001955 0.818182 1.000000 1.000000 0.001955 0.005865 
0.002933 0.002933 0.007820 0.610948 1.000000 1.000000 0.000000 0.000000 
0.008798 0.005865 0.000000 0.437928 1.000000 1.000000 0.005865 0.000000 
0.005865 0.000000 0.011730 0.377322 1.000000 1.000000 0.002933 0.009775 
0.000000 0.005865 0.000000 0.338221 1.000000 1.000000 0.000000 0.010753 
0.006843 0.000000 0.003910 0.256109 1.000000 1.000000 0.003910 0.000000 
0.009775 0.008798 0.004888 0.138807 1.000000 1.000000 0.006843 0.003910 
0.000000 0.000978 0.000000 0.012708 1.000000 1.000000 0.000000 0.000000 
0.000000 0.005865 0.000000 0.000000 1.000000 1.000000 0.003910 0.000000 
0.000000 0.005865 0.006843 0.000000 1.000000 1.000000 0.010753 0.000000 
0.006843 0.000000 0.000000 0.000000 1.000000 1.000000 0.005865 0.006843 
0.000978 0.000000 0.004888 0.009775 1.000000 1.000000 0.003910 0.005865 
0.000000 0.000000 0.002933 0.000000 1.000000 1.000000 0.000978 0.005865 
0.005865 0.001955 0.000000 0.006843 1.000000 1.000000 0.000978 0.007820 
0.003910 0.000000 0.000000 0.000000 1.000000 1.000000 0.006843 0.000000 
0.000000 0.006843 0.007820 0.000000 1.000000 1.000000 0.000000 0.000000 
0.000978 0.006843 0.000000 0.003910 1.000000 1.000000 0.000000 0.006843 
0.000000 0.000000 0.000000 0.000000 1.000000 1.000000 0.005865 0.001955 
0.002933 0.000000 0.006843 0.000000 0.919844 1.000000 0.000000 0.000000 
0.000978 0.008798 0.004888 0.000000 0.690127 1.000000 0.000000 0.003910 
0.000000 0.000000 0.000000 0.007820 0.543500 1.000000 0.000000 0.000000 
0.000000 0.001955 0.002933 0.005865 0.478983 1.000000 0.000000 0.000000 
0.008798 0.005865 0.000000 0.000000 0.419355 1.000000 0.000000 0.000000 
0.000978 0.004888 0.000000 0.003910 0.312805 1.000000 0.000000 0.005865 
0.005865 0.000000 0.000000 0.007820 0.202346 1.000000 0.006843 0.005865 
0.000000 0.005865 0.000000 0.000000 0.088954 1.000000 0.000000 0.000000 
0.000000 0.004888 0.000000 0.005865 0.045943 1.000000 0.000978 0.006843 
0.000000 0.000000 0.000000 0.000000 0.043011 1.000000 0.000978 0.000000 
0.000000 0.005865 0.000000 0.003910 0.000000 1.000000 0.002933 0.000000 
0.001955 0.007820 0.000000 0.000000 0.007820 1.000000 0.000000 0.000000 
0.000000 0.000000 0.000978 0.000000 0.000000 1.000000 0.003910 0.000000 
0.000978 0.006843 0.000000 0.006843 0.000000 1.000000 0.008798 0.005865 
0.006843 0.000000 0.006843 0.002933 0.000000 1.000000 0.006843 0.000000 
0.005865 0.000000 0.004888 0.000000 0.000000 1.000000 0.039101 0.000000 
0.005865 0.000000 0.000000 0.000000 0.000000 1.000000 0.163245 0.000000 
0.010753 0.000978 0.009775 0.006843 0.000000 1.000000 0.254154 0.000000 
0.000000 0.005865 0.003910 0.000000 0.011730 0.953079 0.260020 0.003910 
0.000000 0.000000 0.000000 0.006843 0.000000 0.841642 0.241447 0.007820 
0.000000 0.000000 0.000000 0.003910 0.000000 0.630499 0.368524 0.070381 
0.000000 0.002933 0.000000 0.009775 0.000000 0.498534 0.601173 0.080156 
0.000000 0.000000 0.004888 0.005865 0.001955 0.466276 0.714565 0.063539 
0.000000 0.006843 0.000000 0.000000 0.001955 0.435973 0.793744 0.096774 
0.003910 0.000000 0.000978 0.000000 0.000000 0.282502 0.896383 0.236559 
0.000000 0.008798 0.000000 0.000000 0.000000 0.217986 1.000000 0.318671 
0.004888 0.003910 0.005865 0.005865 0.005865 0.081134 1.000000 0.357771 
0.000000 0.008798 0.000000 0.000000 0.000000 0.138807 1.000000 0.344086 
0.005865 0.000000 0.002933 0.000000 0.006843 0.105572 1.000000 0.432063 
0.000000 0.001955 0.007820 0.000000 0.000978 0.009775 1.000000 0.656892 
0.002933 0.005865 0.000978 0.000000 0.005865 0.000978 1.000000 0.760508 
0.001955 0.000000 0.000000 0.000000 0.000000 0.007820 1.000000 0.814272 
0.000000 0.001955 0.008798 0.005865 0.000000 0.007820 1.000000 0.828934 
0.000000 0.000000 0.001955 0.000000 0.000000 0.000000 1.000000 0.867058 
0.000000 0.000978 0.000000 0.003910 0.009775 0.007820 1.000000 1.000000 
0.000000 0.000000 0.000000 0.006843 0.000000 0.003910 1.000000 1.000000 
0.000000 0.004888 0.000000 0.000000 0.002933 0.000000 1.000000 1.000000 
0.000978 0.000000 0.003910 0.006843 0.000000 0.000000 1.000000 1.000000 
0.000000 0.000000 0.000000 0.000000 0.000000 0.000000 1.000000 1.000000 
0.000000 0.000000 0.008798 0.005865 0.000000 0.000000 1.000000 1.000000 
0.001955 0.000000 0.000000 0.000000 0.000000 0.003910 1.000000 1.000000 
0.000000 0.000000 0.000978 0.003910 0.005865 0.000000 1.000000 1.000000 
0.003910 0.006843 0.000000 0.000000 0.000000 0.001955 1.000000 1.000000 
0.000000 0.004888 0.003910 0.000000 0.008798 0.005865 1.000000 1.000000 
0.000000 0.000000 0.003910 0.005865 0.000000 0.000000 1.000000 1.000000 
0.001955 0.000978 0.000000 0.009775 0.000000 0.004888 1.000000 1.000000 
0.000000 0.004888 0.006843 0.003910 0.000000 0.005865 1.000000 1.000000 
0.000000 0.001955 0.004888 0.000000 0.000000 0.000000 1.000000 1.000000 
0.004888 0.004888 0.000000 0.003910 0.002933 0.001955 1.000000 1.000000 
0.000000 0.000000 0.000000 0.000000 0.000000 0.006843 1.000000 1.000000 
0.000000 0.004888 0.003910 0.007820 0.003910 0.000000 1.000000 1.000000 
0.000000 0.000978 0.006843 0.005865 0.001955 0.006843 1.000000 1.000000 
0.000000 0.000000 0.007820 0.001955 0.005865 0.004888 1.000000 1.000000 
0.000000 0.004888 0.003910 0.003910 0.004888 0.000000 1.000000 1.000000 
0.009775 0.000000 0.003910 0.003910 0.000000 0.000000 1.000000 1.000000 
0.005865 0.000000 0.001955 0.000000 0.000000 0.006843 1.000000 1.000000 
0.000000 0.004888 0.006843 0.000000 0.006843 0.000000 1.000000 1.000000 
0.000000 0.006843 0.000000 0.000000 0.000000 0.007820 1.000000 1.000000 
0.002933 0.006843 0.009775 0.000000 0.003910 0.006843 1.000000 1.000000 
0.000000 0.000000 0.003910 0.006843 0.000000 0.000978 1.000000 1.000000 
0.000000 0.001955 0.005865 0.004888 0.000000 0.000000 0.997067 1.000000 
0.007820 0.004888 0.000000 0.005865 0.004888 0.004888 0.870968 1.000000 
0.005865 0.000000 0.000000 0.000000 0.000000 0.000000 0.700880 1.000000 
0.000000 0.004888 0.001955 0.001955 0.000000 0.005865 0.664712 1.000000 
0.000000 0.002933 0.005865 0.000000 0.002933 0.000000 0.565982 1.000000 
0.000000 0.005865 0.000000 0.000000 0.000000 0.005865 0.477028 1.000000 
0.000000 0.000000 0.000000 0.006843 0.000000 0.000000 0.388074 1.000000 
0.000000 0.005865 0.004888 0.000000 0.002933 0.000000 0.312805 1.000000 
0.000000 0.005865 0.006843 0.000000 0.000000 0.000978 0.319648 1.000000 
0.004888 0.000000 0.006843 0.003910 0.002933 0.000000 0.228739 1.000000 
0.000978 0.006843 0.000000 0.007820 0.006843 0.006843 0.172043 1.000000 
0.000000 0.000000 0.003910 0.000000 0.007820 0.000000 0.000000 1.000000 
0.011730 0.000000 0.000000 0.001955 0.000000 0.000000 0.003910 1.000000 
0.000000 0.000000 0.000978 0.000000 0.000000 0.000000 0.011730 1.000000 
0.020528 0.007820 0.003910 0.000000 0.000000 0.000000 0.004888 1.000000 
0.155425 0.000000 0.002933 0.005865 0.000000 0.000000 0.005865 1.000000 
0.211144 0.002933 0.004888 0.000000 0.000000 0.001955 0.000000 1.000000 
0.192571 0.000000 0.000000 0.000000 0.000000 0.005865 0.000000 1.000000 
0.227761 0.000000 0.000978 0.000000 0.003910 0.003910 0.000000 0.916911 
0.354839 0.000000 0.000000 0.000000 0.007820 0.003910 0.000000 0.741935 
0.555230 0.007820 0.000000 0.002933 0.003910 0.005865 0.004888 0.665689 
0.620723 0.000000 0.000000 0.005865 0.000000 0.000000 0.000000 0.623656 
0.692082 0.005865 0.000000 0.006843 0.000000 0.001955 0.008798 0.526882 
0.778104 0.000000 0.010753 0.006843 0.000000 0.001955 0.000000 0.358749 
0.969697 0.005865 0.000000 0.000000 0.009775 0.004888 0.008798 0.258065 
1.000000 0.000000 0.000000 0.000000 0.000000 0.000000 0.004888 0.207234 
1.000000 0.003910 0.000978 0.001955 0.000000 0.000000 0.000000 0.170088 
1.000000 0.003910 0.005865 0.005865 0.000000 0.005865 0.008798 0.137830 
1.000000 0.106549 0.006843 0.000000 0.000000 0.000000 0.000978 0.020528 
1.000000 0.197458 0.009775 0.000000 0.000000 0.000000 0.000000 0.006843 
1.000000 0.190616 0.000000 0.004888 0.003910 0.000000 0.003910 0.000000 
1.000000 0.172043 0.003910 0.000000 0.001955 0.000000 0.000000 0.001955 
1.000000 0.304008 0.008798 0.000000 0.000000 0.000000 0.000000 0.000000 
1.000000 0.432063 0.000000 0.006843 0.000000 0.008798 0.006843 0.006843 
1.000000 0.495601 0.000000 0.006843 0.006843 0.000000 0.000000 0.001955 
1.000000 0.551320 0.000000 0.000978 0.004888 0.005865 0.000000 0.000000 
1.000000 0.574780 0.000000 0.000000 0.004888 0.000000 0.000000 0.000000 
1.000000 0.774194 0.006843 0.003910 0.000000 0.009775 0.000000 0.002933 
1.000000 0.909091 0.000000 0.000000 0.000000 0.000000 0.000000 0.000000 
1.000000 1.000000 0.000000 0.003910 0.005865 0.000000 0.003910 0.000000 
1.000000 1.000000 0.000000 0.001955 0.000000 0.000000 0.004888 0.001955 
1.000000 1.000000 0.000000 0.001955 0.006843 0.008798 0.000000 0.005865 
1.000000 1.000000 0.000000 0.000000 0.000978 0.004888 0.000000 0.000000 
1.000000 1.000000 0.000000 0.004888 0.000978 0.004888 0.000000 0.001955 
1.000000 1.000000 0.000000 0.004888 0.000000 0.000000 0.000000 0.000978 
1.000000 1.000000 0.004888 0.000000 0.000000 0.008798 0.000000 0.000000 
1.000000 1.000000 0.031281 0.008798 0.006843 0.000000 0.000978 0.000000 
1.000000 1.000000 0.039101 0.000000 0.000000 0.005865 0.006843 0.000000 
1.000000 1.000000 0.000000 0.001955 0.008798 0.006843 0.001955 0.000000 
1.000000 1.000000 0.025415 0.000000 0.000000 0.000000 0.006843 0.000000 
1.000000 1.000000 0.257087 0.005865 0.000000 0.003910 0.000000 0.007820 
1.000000 1.000000 0.398827 0.006843 0.000000 0.006843 0.000000 0.005865 
1.000000 1.000000 0.421310 0.005865 0.000000 0.000000 0.000000 0.000000 
1.000000 1.000000 0.436950 0.000000 0.001955 0.005865 0.000000 0.001955 
1.000000 1.000000 0.569892 0.000000 0.002933 0.007820 0.000000 0.000000 
1.000000 1.000000 0.831867 0.007820 0.006843 0.000978 0.009775 0.005865 
1.000000 1.000000 0.991202 0.009775 0.006843 0.000000 0.000000 0.010753 
1.000000 1.000000 1.000000 0.000000 0.002933 0.000000 0.000000 0.003910 
1.000000 1.000000 1.000000 0.000000 0.000000 0.005865 0.000000 0.002933 
1.000000 1.000000 1.000000 0.008798 0.000000 0.001955 0.000978 0.010753 
1.000000 1.000000 1.000000 0.005865 0.008798 0.000978 0.000000 0.003910 
1.000000 1.000000 1.000000 0.003910 0.001955 0.000000 0.000000 0.001955 
1.000000 1.000000 1.000000 0.046921 0.005865 0.000000 0.000000 0.000000 
0.969697 1.000000 1.000000 0.201369 0.000000 0.000000 0.008798 0.004888 
0.763441 1.000000 1.000000 0.289345 0.001955 0.012708 0.000000 0.000000 
0.546432 1.000000 1.000000 0.288368 0.000000 0.000000 0.000978 0.008798 
0.500489 1.000000 1.000000 0.309873 0.007820 0.000000 0.000000 0.010753 
0.444770 1.000000 1.000000 0.461388 0.000978 0.005865 0.002933 0.000978 
0.316716 1.000000 1.000000 0.648094 0.000000 0.002933 0.000000 0.005865 
0.134897 1.000000 1.000000 0.683284 0.005865 0.012708 0.003910 0.000000 
0.059629 1.000000 1.000000 0.783969 0.000000 0.008798 0.007820 0.005865 
0.011730 1.000000 1.000000 0.897361 0.050831 0.000978 0.000000 0.005865 
0.004888 1.000000 1.000000 1.000000 0.099707 0.000000 0.005865 0.000000 
0.000000 1.000000 1.000000 1.000000 0.093842 0.000978 0.007820 0.007820 
0.000000 1.000000 1.000000 1.000000 0.148583 0.002933 0.004888 0.000000 
0.000000 0.967742 1.000000 1.000000 0.321603 0.005865 0.004888 0.003910 
0.000000 0.830890 1.000000 1.000000 0.510264 0.000000 0.007820 0.005865 
0.000000 0.639296 1.000000 1.000000 0.489736 0.000000 0.006843 0.008798 
TURN 4
0.006843 0.244379 1.000000 1.000000 0.592375 0.003910 0.003910 0.005865 
0.005865 0.257087 1.000000 1.000000 0.498534 0.000000 0.000000 0.006843 
0.000000 0.193548 1.000000 1.000000 0.453568 0.000000 0.012708 0.000000 
0.001955 0.156403 1.000000 1.000000 0.550342 0.006843 0.000000 0.000000 
0.002933 0.022483 1.000000 1.000000 0.868035 0.002933 0.008798 0.000000 
0.007820 0.005865 1.000000 1.000000 1.000000 0.000000 0.000000 0.000000 
0.000000 0.000000 1.000000 1.000000 1.000000 0.007820 0.003910 0.005865 
0.000000 0.007820 1.000000 1.000000 1.000000 0.063539 0.000000 0.006843 
0.004888 0.000000 1.000000 1.000000 1.000000 0.054741 0.008798 0.000000 
0.000000 0.011730 0.979472 1.000000 1.000000 0.000978 0.000000 0.006843 
0.010753 0.000000 0.911046 1.000000 1.000000 0.184751 0.000000 0.000000 
0.005865 0.000000 0.813294 1.000000 1.000000 0.336266 0.000978 0.006843 
0.000978 0.009775 0.636364 1.000000 1.000000 0.403715 0.004888 0.000000 
0.000000 0.000000 0.552297 1.000000 1.000000 0.400782 0.000000 0.006843 
0.000000 0.000978 0.533724 1.000000 1.000000 0.587488 0.006843 0.000000 
0.000978 0.000978 0.436950 1.000000 1.000000 0.797654 0.000000 0.000000 
0.000000 0.002933 0.295210 1.000000 1.000000 0.964809 0.000000 0.000978 
0.002933 0.000000 0.203324 1.000000 1.000000 1.000000 0.012708 0.000000 
0.000000 0.000000 0.207234 1.000000 1.000000 1.000000 0.000000 0.000000 
0.000000 0.000000 0.203324 0.931574 1.000000 1.000000 0.000978 0.000000 
0.005865 0.000000 0.077224 0.752688 1.000000 1.000000 0.000000 0.000000 
0.000000 0.001955 0.008798 0.652981 1.000000 1.000000 0.000000 0.000000 
0.007820 0.005865 0.000000 0.628543 1.000000 1.000000 0.000000 0.000000 
0.005865 0.000000 0.000000 0.539589 1.000000 1.000000 0.000000 0.003910 
0.009775 0.000000 0.001955 0.429130 1.000000 1.000000 0.000000 0.000000 
0.000000 0.006843 0.000000 0.307918 1.000000 1.000000 0.000000 0.000000 
0.003910 0.000978 0.001955 0.305963 1.000000 1.000000 0.000000 0.000000 
0.001955 0.000000 0.005865 0.226784 1.000000 1.000000 0.006843 0.003910 
0.000000 0.000000 0.008798 0.104594 1.000000 1.000000 0.000000 0.000000 
0.007820 0.000000 0.000000 0.048876 1.000000 1.000000 0.000000 0.000000 
0.000000 0.008798 0.000000 0.003910 1.000000 1.000000 0.005865 0.000000 
0.001955 0.000000 0.001955 0.005865 1.000000 1.000000 0.000000 0.009775 
0.005865 0.000000 0.000978 0.000000 1.000000 1.000000 0.007820 0.007820 
0.000000 0.005865 0.000000 0.000000 1.000000 1.000000 0.000000 0.000000 
0.002933 0.005865 0.000000 0.000000 1.000000 1.000000 0.000978 0.000000 
0.000000 0.000000 0.000000 0.004888 1.000000 1.000000 0.000000 0.000000 
0.006843 0.000000 0.001955 0.006843 1.000000 1.000000 0.000978 0.000000 
0.006843 0.000000 0.001955 0.006843 1.000000 1.000000 0.000000 0.002933 
0.000000 0.000000 0.005865 0.000000 1.000000 1.000000 0.005865 0.000000 
0.007820 0.000000 0.004888 0.000000 0.961877 1.000000 0.000000 0.000000 
0.000000 0.000978 0.003910 0.002933 0.863148 1.000000 0.000000 0.005865 
0.008798 0.008798 0.006843 0.000000 0.706745 1.000000 0.006843 0.000000 
0.000000 0.000000 0.000000 0.004888 0.543500 1.000000 0.000978 0.000000 
0.000978 0.000000 0.000000 0.000000 0.461388 1.000000 0.000000 0.005865 
0.002933 0.000000 0.004888 0.005865 0.444770 1.000000 0.005865 0.000000 
0.001955 0.004888 0.005865 0.000000 0.335288 1.000000 0.003910 0.000000 
0.000000 0.001955 0.000000 0.006843 0.164223 1.000000 0.005865 0.000000 
0.000000 0.000000 0.000000 0.005865 0.079179 1.000000 0.001955 0.002933 
0.003910 0.005865 0.006843 0.000000 0.091887 1.000000 0.000978 0.006843 
0.000000 0.000000 0.000000 0.005865 0.068426 1.000000 0.000000 0.004888 
0.000000 0.000000 0.006843 0.003910 0.008798 1.000000 0.000000 0.000000 
0.000000 0.005865 0.000000 0.000000 0.000000 1.000000 0.006843 0.001955 
0.000000 0.006843 0.000000 0.010753 0.005865 1.000000 0.000000 0.000000 
0.006843 0.000000 0.005865 0.009775 0.006843 1.000000 0.000000 0.009775 
0.000000 0.006843 0.000000 0.001955 0.009775 1.000000 0.000000 0.000000 
0.000000 0.000000 0.009775 0.000000 0.000000 1.000000 0.005865 0.003910 
0.000000 0.007820 0.000000 0.000000 0.000000 1.000000 0.005865 0.000000 
0.000000 0.000000 0.005865 0.000000 0.000000 0.972630 0.000000 0.000000 
0.000000 0.006843 0.000000 0.003910 0.006843 0.809384 0.000978 0.009775 
0.000000 0.004888 0.000000 0.005865 0.000978 0.688172 0.027370 0.000000 
0.000000 0.002933 0.000000 0.000000 0.000978 0.589443 0.181818 0.000000 
0.000000 0.000000 0.000000 0.000978 0.006843 0.576735 0.221896 0.006843 
0.000000 0.000978 0.005865 0.000000 0.000000 0.511241 0.199413 0.000000 
0.005865 0.008798 0.007820 0.000000 0.000000 0.367546 0.279570 0.059629 
0.002933 0.000000 0.000000 0.000000 0.000978 0.234604 0.425220 0.125122 
0.000000 0.006843 0.006843 0.000000 0.000000 0.226784 0.565982 0.091887 
0.005865 0.006843 0.006843 0.005865 0.000000 0.200391 0.616813 0.054741 
0.010753 0.004888 0.000000 0.000978 0.007820 0.127077 0.707722 0.124145 
0.000000 0.004888 0.000000 0.000000 0.004888 0.014663 0.805474 0.289345 
0.010753 0.000000 0.004888 0.001955 0.000000 0.006843 0.957967 0.366569 
0.006843 0.007820 0.000000 0.000000 0.000000 0.006843 1.000000 0.354839 
0.000000 0.000000 0.003910 0.003910 0.000000 0.006843 1.000000 0.335288 
0.000000 0.000000 0.001955 0.006843 0.000000 0.005865 1.000000 0.468231 
0.006843 0.005865 0.000000 0.000000 0.004888 0.002933 1.000000 0.654936 
0.003910 0.000000 0.000000 0.000978 0.005865 0.000000 1.000000 0.702835 
0.003910 0.004888 0.005865 0.000978 0.004888 0.000978 1.000000 0.718475 
0.003910 0.002933 0.006843 0.000978 0.000000 0.006843 1.000000 0.801564 
0.004888 0.000000 0.005865 0.000000 0.000000 0.006843 1.000000 0.947214 
0.001955 0.005865 0.000000 0.000000 0.000000 0.000000 1.000000 1.000000 
0.004888 0.003910 0.003910 0.000000 0.000000 0.005865 1.000000 1.000000 
0.000000 0.000000 0.002933 0.000000 0.000000 0.006843 1.000000 1.000000 
0.004888 0.007820 0.006843 0.005865 0.000978 0.009775 1.000000 1.000000 
0.000000 0.000000 0.000000 0.000000 0.000978 0.003910 1.000000 1.000000 
0.000000 0.000000 0.006843 0.006843 0.002933 0.009775 1.000000 1.000000 
0.000000 0.002933 0.000000 0.000000 0.005865 0.000978 1.000000 1.000000 
0.001955 0.000000 0.000000 0.000000 0.000000 0.000978 1.000000 1.000000 
0.002933 0.000000 0.005865 0.003910 0.006843 0.000000 1.000000 1.000000 
0.000978 0.005865 0.000000 0.005865 0.000000 0.000000 1.000000 1.000000 
0.005865 0.005865 0.000000 0.000000 0.000000 0.000000 1.000000 1.000000 
0.004888 0.003910 0.000978 0.000978 0.005865 0.000000 1.000000 1.000000 
0.003910 0.006843 0.010753 0.000000 0.004888 0.001955 1.000000 1.000000 
0.006843 0.004888 0.000000 0.002933 0.000978 0.007820 1.000000 1.000000 
0.005865 0.006843 0.005865 0.006843 0.000000 0.005865 1.000000 1.000000 
0.006843 0.000000 0.000000 0.007820 0.000000 0.000000 1.000000 1.000000 
0.000978 0.006843 0.000000 0.000000 0.000000 0.005865 1.000000 1.000000 
0.006843 0.001955 0.000978 0.000000 0.000000 0.000000 1.000000 1.000000 
0.002933 0.000000 0.000000 0.000000 0.005865 0.000000 1.000000 1.000000 
0.000978 0.005865 0.000000 0.004888 0.000000 0.001955 1.000000 1.000000 
0.006843 0.000000 0.004888 0.003910 0.000000 0.003910 1.000000 1.000000 
0.000000 0.005865 0.000000 0.006843 0.000000 0.005865 1.000000 1.000000 
0.002933 0.000000 0.000000 0.004888 0.000000 0.000000 0.816227 1.000000 
0.000000 0.001955 0.005865 0.000000 0.000978 0.005865 0.748778 1.000000 
0.003910 0.002933 0.011730 0.000000 0.004888 0.000000 0.741935 1.000000 
0.000000 0.000000 0.005865 0.004888 0.000000 0.000000 0.647116 1.000000 
0.000000 0.000000 0.009775 0.000000 0.000000 0.009775 0.550342 1.000000 
0.004888 0.000000 0.006843 0.003910 0.007820 0.000000 0.448680 1.000000 
0.004888 0.000000 0.000000 0.000000 0.000000 0.000000 0.366569 1.000000 
0.005865 0.000978 0.000000 0.000000 0.000000 0.000000 0.371457 1.000000 
0.001955 0.009775 0.000000 0.000000 0.000000 0.000000 0.274682 1.000000 
0.005865 0.006843 0.007820 0.006843 0.005865 0.000000 0.169110 1.000000 
0.000978 0.000000 0.000000 0.000000 0.000000 0.000000 0.061584 1.000000 
0.000000 0.006843 0.000000 0.007820 0.006843 0.000000 0.036168 1.000000 
0.000000 0.000978 0.007820 0.011730 0.000000 0.001955 0.068426 1.000000 
0.001955 0.000000 0.005865 0.000000 0.008798 0.007820 0.002933 1.000000 
0.001955 0.005865 0.000000 0.000000 0.003910 0.010753 0.000000 1.000000 
0.003910 0.000000 0.000000 0.001955 0.000000 0.000978 0.000000 1.000000 
0.006843 0.000000 0.000000 0.000000 0.000000 0.003910 0.000978 1.000000 
0.000000 0.002933 0.000978 0.000000 0.000000 0.001955 0.002933 1.000000 
0.000000 0.004888 0.004888 0.000000 0.000000 0.005865 0.006843 0.890518 
0.123167 0.000000 0.006843 0.000000 0.008798 0.000000 0.000000 0.769306 
0.232649 0.006843 0.000000 0.003910 0.006843 0.000000 0.004888 0.668622 
0.244379 0.004888 0.000000 0.000978 0.009775 0.000000 0.000000 0.632454 
0.235582 0.000000 0.000000 0.000000 0.000000 0.000000 0.006843 0.511241 
0.356794 0.000000 0.005865 0.000000 0.000000 0.000978 0.006843 0.382209 
0.445748 0.002933 0.001955 0.006843 0.000000 0.000000 0.000000 0.265885 
0.595308 0.000000 0.003910 0.000000 0.004888 0.000000 0.000000 0.253177 
0.613881 0.004888 0.006843 0.000000 0.006843 0.002933 0.000000 0.215054 
0.672532 0.005865 0.000000 0.000000 0.000000 0.000000 0.001955 0.142717 
0.801564 0.000000 0.005865 0.006843 0.007820 0.000000 0.007820 0.045943 
0.949169 0.000000 0.000000 0.000000 0.003910 0.001955 0.000000 0.000000 
1.000000 0.000000 0.000000 0.000000 0.004888 0.006843 0.006843 0.000000 
1.000000 0.000978 0.007820 0.000000 0.003910 0.003910 0.000000 0.003910 
1.000000 0.057674 0.000000 0.006843 0.000000 0.000000 0.000000 0.005865 
1.000000 0.156403 0.000000 0.007820 0.006843 0.000000 0.003910 0.008798 
1.000000 0.187683 0.000000 0.000000 0.002933 0.000000 0.004888 0.000000 
1.000000 0.108504 0.007820 0.000000 0.000978 0.000000 0.008798 0.000000 
1.000000 0.145650 0.000000 0.003910 0.000000 0.000000 0.000000 0.000000 
1.000000 0.263930 0.000978 0.000000 0.000000 0.003910 0.005865 0.006843 
1.000000 0.467253 0.004888 0.006843 0.006843 0.000000 0.000000 0.000000 
1.000000 0.569892 0.011730 0.006843 0.003910 0.003910 0.000000 0.006843 
1.000000 0.492669 0.001955 0.009775 0.000000 0.007820 0.000000 0.000000 
1.000000 0.502444 0.001955 0.000000 0.005865 0.000000 0.000978 0.000000 
1.000000 0.749756 0.009775 0.007820 0.003910 0.001955 0.000000 0.005865 
1.000000 0.907136 0.001955 0.000000 0.000000 0.000000 0.000000 0.000978 
1.000000 0.900293 0.006843 0.000978 0.000000 0.000978 0.005865 0.000000 
1.000000 0.953079 0.000000 0.005865 0.000978 0.006843 0.000000 0.000000 
1.000000 1.000000 0.006843 0.000000 0.005865 0.005865 0.000000 0.000000 
1.000000 1.000000 0.000000 0.000000 0.000000 0.001955 0.001955 0.002933 
1.000000 1.000000 0.008798 0.000000 0.003910 0.000000 0.000000 0.000000 
1.000000 1.000000 0.005865 0.005865 0.000000 0.006843 0.000000 0.003910 
1.000000 1.000000 0.000000 0.000000 0.000000 0.005865 0.000000 0.001955 
1.000000 1.000000 0.025415 0.001955 0.000000 0.003910 0.000000 0.000000 
1.000000 1.000000 0.000000 0.001955 0.004888 0.000978 0.001955 0.005865 
1.000000 1.000000 0.009775 0.000000 0.000000 0.000000 0.006843 0.005865 
1.000000 1.000000 0.148583 0.005865 0.000000 0.005865 0.000000 0.008798 
1.000000 1.000000 0.240469 0.000000 0.000000 0.000000 0.000000 0.000000 
1.000000 1.000000 0.294233 0.005865 0.005865 0.000000 0.000000 0.004888 
1.000000 1.000000 0.323558 0.002933 0.000000 0.009775 0.000000 0.000000 
1.000000 1.000000 0.371457 0.000000 0.005865 0.003910 0.005865 0.003910 
1.000000 1.000000 0.579668 0.000000 0.000000 0.009775 0.000000 0.005865 
1.000000 1.000000 0.703812 0.000000 0.010753 0.000000 0.000000 0.002933 
1.000000 1.000000 0.742913 0.006843 0.005865 0.000000 0.013685 0.000000 
1.000000 1.000000 0.766373 0.001955 0.001955 0.005865 0.000978 0.000000 
0.991202 1.000000 0.982405 0.006843 0.000000 0.000978 0.007820 0.006843 
0.844575 1.000000 1.000000 0.004888 0.000000 0.005865 0.000000 0.003910 
0.663734 1.000000 1.000000 0.000000 0.000000 0.000000 0.002933 0.000000 
0.588465 1.000000 1.000000 0.020528 0.000978 0.001955 0.005865 0.000000 
0.522972 1.000000 1.000000 0.155425 0.002933 0.007820 0.000000 0.003910 
0.326491 1.000000 1.000000 0.211144 0.003910 0.000000 0.000000 0.000978 
0.194526 1.000000 1.000000 0.187683 0.009775 0.000000 0.000000 0.000000 
0.116325 1.000000 1.000000 0.230694 0.000000 0.000000 0.003910 0.000978 
0.131965 1.000000 1.000000 0.387097 0.000000 0.000000 0.000000 0.000000 
0.043988 1.000000 1.000000 0.482893 0.005865 0.000000 0.005865 0.000000 
0.000000 1.000000 1.000000 0.572825 0.000978 0.000000 0.000000 0.007820 
0.009775 1.000000 1.000000 0.619746 0.000000 0.002933 0.000000 0.000000 
0.000000 1.000000 1.000000 0.714565 0.046921 0.000000 0.001955 0.000000 
0.006843 0.916911 1.000000 0.913979 0.068426 0.000000 0.005865 0.006843 
0.004888 0.792766 1.000000 1.000000 0.093842 0.000000 0.000000 0.007820 
0.006843 0.728250 1.000000 1.000000 0.125122 0.000000 0.009775 0.004888 
0.000000 0.666667 1.000000 1.000000 0.316716 0.003910 0.007820 0.000000 
TURN 5
0.005865 0.220919 1.000000 1.000000 0.463343 0.003910 0.000000 0.003910 
0.006843 0.132942 1.000000 0.949169 0.348974 0.000000 0.006843 0.000000 
0.000000 0.043011 1.000000 0.906158 0.264907 0.006843 0.009775 0.008798 
0.005865 0.186706 1.000000 0.915934 0.344086 0.005865 0.000000 0.001955 
0.002933 0.096774 1.000000 0.985337 0.574780 0.000000 0.005865 0.000000 
0.000000 0.000000 1.000000 1.000000 0.686217 0.003910 0.005865 0.005865 
0.005865 0.003910 1.000000 1.000000 0.716520 0.006843 0.000000 0.007820 
0.005865 0.004888 1.000000 1.000000 0.783969 0.000000 0.006843 0.000978 
0.004888 0.008798 0.866080 1.000000 0.977517 0.049853 0.004888 0.000978 
0.000000 0.000000 0.776149 1.000000 1.000000 0.000000 0.000978 0.001955 
0.006843 0.004888 0.781036 1.000000 1.000000 0.000000 0.000000 0.006843 
0.007820 0.000000 0.732160 1.000000 1.000000 0.183773 0.000000 0.011730 
0.004888 0.004888 0.609971 1.000000 1.000000 0.291300 0.005865 0.000000 
0.000000 0.004888 0.426197 1.000000 1.000000 0.288368 0.000978 0.005865 
0.002933 0.010753 0.460411 1.000000 1.000000 0.311828 0.006843 0.000000 
0.001955 0.000000 0.415445 1.000000 1.000000 0.530792 0.003910 0.000000 
0.000000 0.003910 0.331378 0.893451 1.000000 0.625611 0.000978 0.005865 
0.000978 0.000000 0.182796 0.823069 1.000000 0.716520 0.000000 0.005865 
0.000000 0.000000 0.099707 0.819159 1.000000 0.733138 0.002933 0.009775 
0.000000 0.000000 0.120235 0.729228 1.000000 0.896383 0.000000 0.003910 
0.004888 0.000000 0.092864 0.618768 1.000000 1.000000 0.000000 0.009775 
0.000000 0.000000 0.000000 0.514174 1.000000 1.000000 0.006843 0.004888 
0.000000 0.003910 0.000000 0.492669 1.000000 1.000000 0.000000 0.000000 
0.004888 0.000000 0.000000 0.461388 1.000000 1.000000 0.007820 0.003910 
0.000000 0.003910 0.000000 0.275660 1.000000 1.000000 0.009775 0.000000 
0.001955 0.005865 0.000000 0.225806 1.000000 1.000000 0.005865 0.000000 
0.005865 0.003910 0.000000 0.216031 1.000000 1.000000 0.000000 0.006843 
0.000000 0.000000 0.011730 0.159335 1.000000 1.000000 0.000978 0.005865 
0.010753 0.005865 0.007820 0.113392 1.000000 1.000000 0.000000 0.000000 
0.000000 0.000000 0.000000 0.013685 1.000000 1.000000 0.000978 0.005865 
0.000000 0.006843 0.005865 0.000000 1.000000 1.000000 0.006843 0.006843 
0.004888 0.000000 0.006843 0.006843 1.000000 1.000000 0.000000 0.005865 
0.000000 0.003910 0.006843 0.007820 1.000000 1.000000 0.010753 0.005865 
0.000978 0.000000 0.000000 0.000000 1.000000 1.000000 0.004888 0.001955 
0.000000 0.010753 0.007820 0.005865 1.000000 1.000000 0.010753 0.000000 
0.008798 0.000978 0.000000 0.000978 1.000000 1.000000 0.000000 0.000000 
0.000000 0.006843 0.008798 0.003910 1.000000 1.000000 0.000000 0.005865 
0.000000 0.008798 0.007820 0.003910 0.912023 1.000000 0.009775 0.000000 
0.000000 0.000000 0.008798 0.001955 0.869990 1.000000 0.003910 0.002933 
0.006843 0.000000 0.000000 0.000000 0.786901 1.000000 0.006843 0.003910 
0.000000 0.003910 0.000000 0.005865 0.683284 1.000000 0.000000 0.000000 
0.000000 0.006843 0.006843 0.000000 0.516129 1.000000 0.003910 0.000000 
0.000000 0.000000 0.000000 0.000978 0.379277 1.000000 0.000000 0.000978 
0.005865 0.000000 0.005865 0.004888 0.355816 1.000000 0.009775 0.001955 
0.000000 0.000000 0.000978 0.003910 0.306940 1.000000 0.001955 0.006843 
0.000000 0.000000 0.000000 0.006843 0.217009 1.000000 0.000000 0.000000 
0.000000 0.000000 0.000000 0.000000 0.116325 1.000000 0.000000 0.005865 
0.003910 0.000000 0.000000 0.006843 0.037146 1.000000 0.000000 0.000000 
0.006843 0.006843 0.003910 0.000000 0.047898 1.000000 0.000000 0.001955 
0.000000 0.000000 0.000000 0.000000 0.027370 1.000000 0.009775 0.000000 
0.006843 0.000000 0.000978 0.003910 0.000000 1.000000 0.001955 0.007820 
0.000000 0.006843 0.000000 0.000000 0.006843 1.000000 0.005865 0.000000 
0.003910 0.000000 0.006843 0.000000 0.000000 1.000000 0.000000 0.000000 
0.004888 0.000000 0.000000 0.003910 0.000000 1.000000 0.005865 0.000000 
0.000000 0.000000 0.001955 0.002933 0.000000 1.000000 0.003910 0.002933 
0.003910 0.000000 0.000000 0.004888 0.000000 0.926686 0.004888 0.003910 
0.005865 0.004888 0.003910 0.010753 0.000000 0.837732 0.003910 0.000000 
0.004888 0.000000 0.000978 0.002933 0.002933 0.807429 0.005865 0.000000 
0.000000 0.005865 0.000000 0.005865 0.000000 0.682307 0.006843 0.007820 
0.000000 0.004888 0.000000 0.006843 0.006843 0.615836 0.000000 0.002933 
0.000000 0.005865 0.004888 0.003910 0.002933 0.443793 0.061584 0.006843 
0.004888 0.005865 0.000000 0.000000 0.000000 0.414467 0.097752 0.000000 
0.000000 0.000000 0.000000 0.000000 0.000000 0.396872 0.175953 0.000000 
0.004888 0.000000 0.006843 0.000000 0.000000 0.353861 0.166178 0.000000 
0.000978 0.000000 0.000000 0.003910 0.002933 0.217986 0.163245 0.006843 
0.000000 0.000000 0.000000 0.000000 0.000000 0.132942 0.307918 0.115347 
0.000978 0.000000 0.007820 0.000000 0.000000 0.139785 0.437928 0.052786 
0.000000 0.002933 0.005865 0.006843 0.000000 0.118280 0.529814 0.049853 
0.000000 0.001955 0.000000 0.007820 0.000000 0.050831 0.510264 0.071359 
0.006843 0.004888 0.000000 0.006843 0.000000 0.000000 0.619746 0.261975 
0.000000 0.000978 0.005865 0.000000 0.006843 0.000000 0.783969 0.323558 
0.002933 0.009775 0.000000 0.001955 0.000000 0.000000 0.874878 0.301075 
0.001955 0.003910 0.011730 0.000000 0.000000 0.000978 0.987292 0.330401 
0.003910 0.000978 0.000000 0.000000 0.002933 0.009775 0.943304 0.412512 
0.006843 0.005865 0.002933 0.001955 0.000000 0.000000 1.000000 0.554252 
0.005865 0.000000 0.004888 0.004888 0.000000 0.000978 1.000000 0.599218 
0.000000 0.000000 0.000000 0.005865 0.000000 0.003910 1.000000 0.629521 
0.000000 0.000000 0.000978 0.005865 0.000000 0.001955 1.000000 0.667644 
0.001955 0.000000 0.000000 0.004888 0.002933 0.006843 1.000000 0.803519 
0.000000 0.000000 0.000978 0.000000 0.005865 0.003910 1.000000 1.000000 
0.000000 0.000978 0.006843 0.000000 0.006843 0.000000 1.000000 1.000000 
0.000000 0.005865 0.000000 0.004888 0.000000 0.002933 1.000000 1.000000 
0.000000 0.010753 0.008798 0.005865 0.002933 0.000000 1.000000 1.000000 
0.006843 0.000000 0.003910 0.000978 0.008798 0.000000 1.000000 1.000000 
0.000000 0.000000 0.000000 0.000000 0.000000 0.005865 1.000000 1.000000 
0.000000 0.010753 0.000000 0.000000 0.000000 0.001955 1.000000 1.000000 
0.002933 0.009775 0.000000 0.003910 0.000978 0.002933 1.000000 1.000000 
0.000000 0.000000 0.000000 0.000000 0.008798 0.005865 1.000000 1.000000 
0.000000 0.008798 0.003910 0.000000 0.008798 0.000000 1.000000 1.000000 
0.000000 0.007820 0.000000 0.000000 0.000000 0.000000 1.000000 1.000000 
0.000000 0.000000 0.006843 0.008798 0.000000 0.000978 1.000000 1.000000 
0.009775 0.003910 0.000000 0.005865 0.000000 0.001955 1.000000 1.000000 
0.009775 0.006843 0.000000 0.000000 0.000000 0.000000 1.000000 1.000000 
0.000000 0.002933 0.006843 0.000000 0.004888 0.000000 1.000000 1.000000 
0.003910 0.000000 0.001955 0.000000 0.000000 0.000000 1.000000 1.000000 
0.006843 0.000000 0.000000 0.000000 0.002933 0.000000 1.000000 1.000000 
0.006843 0.000000 0.007820 0.003910 0.000978 0.005865 0.957967 1.000000 
0.003910 0.007820 0.000000 0.000000 0.005865 0.006843 0.881720 1.000000 
0.009775 0.005865 0.000000 0.000000 0.000000 0.009775 0.873900 1.000000 
0.000000 0.000000 0.006843 0.008798 0.000000 0.005865 0.834800 1.000000 
0.000978 0.000000 0.000000 0.006843 0.000000 0.005865 0.727273 1.000000 
0.000978 0.005865 0.000000 0.000000 0.000000 0.000000 0.480938 1.000000 
0.000978 0.005865 0.000000 0.000000 0.010753 0.000000 0.489736 1.000000 
0.000000 0.005865 0.000000 0.000000 0.000000 0.008798 0.473118 1.000000 
0.002933 0.000000 0.009775 0.004888 0.003910 0.001955 0.374389 1.000000 
0.000000 0.006843 0.000000 0.000000 0.000000 0.000000 0.252199 1.000000 
0.001955 0.004888 0.000000 0.006843 0.003910 0.000000 0.203324 1.000000 
0.006843 0.004888 0.000000 0.000000 0.000000 0.000000 0.231672 1.000000 
0.004888 0.000000 0.006843 0.000000 0.000000 0.000000 0.189638 1.000000 
0.006843 0.000978 0.010753 0.000000 0.000000 0.000000 0.161290 1.000000 
0.000000 0.004888 0.003910 0.000000 0.000000 0.000978 0.000000 1.000000 
0.000000 0.000000 0.004888 0.004888 0.000000 0.000978 0.000000 1.000000 
0.006843 0.006843 0.000000 0.004888 0.007820 0.000000 0.000000 1.000000 
0.000000 0.002933 0.000000 0.002933 0.000000 0.000000 0.029326 1.000000 
0.000000 0.005865 0.000000 0.000000 0.000000 0.001955 0.000000 1.000000 
0.006843 0.003910 0.000000 0.006843 0.000000 0.003910 0.000978 0.978495 
0.000000 0.004888 0.003910 0.000000 0.006843 0.000000 0.006843 0.902248 
0.000000 0.000000 0.005865 0.004888 0.000978 0.000000 0.004888 0.811339 
0.000978 0.006843 0.006843 0.000000 0.000000 0.000000 0.004888 0.680352 
0.005865 0.000000 0.009775 0.000000 0.007820 0.000000 0.000000 0.513196 
0.120235 0.005865 0.000000 0.000000 0.000000 0.000000 0.000000 0.461388 
0.173998 0.000000 0.003910 0.000000 0.005865 0.000000 0.000000 0.434995 
0.147605 0.001955 0.000000 0.005865 0.000978 0.009775 0.000000 0.361681 
0.165200 0.008798 0.004888 0.000000 0.002933 0.004888 0.000000 0.266862 
0.281525 0.008798 0.004888 0.006843 0.000000 0.001955 0.000000 0.159335 
0.463343 0.000000 0.000000 0.002933 0.004888 0.000000 0.002933 0.138807 
0.477028 0.007820 0.004888 0.006843 0.001955 0.000000 0.000000 0.109482 
0.496579 0.000000 0.000000 0.000000 0.007820 0.000000 0.003910 0.100684 
0.564027 0.001955 0.000000 0.000000 0.000000 0.000000 0.005865 0.005865 
0.658847 0.005865 0.000000 0.000000 0.005865 0.004888 0.000000 0.000978 
0.874878 0.000000 0.000000 0.000000 0.002933 0.000000 0.000000 0.000000 
0.849462 0.011730 0.000000 0.003910 0.002933 0.006843 0.000000 0.003910 
1.000000 0.001955 0.000000 0.000000 0.006843 0.006843 0.000000 0.000000 
1.000000 0.068426 0.000000 0.001955 0.005865 0.000000 0.000000 0.006843 
1.000000 0.138807 0.000000 0.000000 0.002933 0.000000 0.005865 0.004888 
1.000000 0.085044 0.007820 0.000000 0.008798 0.000978 0.000000 0.000000 
1.000000 0.140762 0.000000 0.001955 0.000000 0.000000 0.006843 0.002933 
1.000000 0.180841 0.000000 0.000000 0.002933 0.000000 0.009775 0.000000 
1.000000 0.341153 0.000000 0.000000 0.000000 0.000000 0.000000 0.003910 
1.000000 0.434018 0.000978 0.003910 0.000000 0.000000 0.000000 0.000000 
1.000000 0.397849 0.006843 0.006843 0.002933 0.006843 0.000000 0.003910 
1.000000 0.391007 0.000000 0.000000 0.004888 0.000000 0.001955 0.010753 
1.000000 0.517107 0.000000 0.000000 0.009775 0.000000 0.003910 0.000000 
1.000000 0.655914 0.000000 0.000000 0.005865 0.000000 0.005865 0.000000 
1.000000 0.676442 0.000000 0.002933 0.000000 0.002933 0.000978 0.005865 
1.000000 0.758553 0.000000 0.004888 0.004888 0.000978 0.001955 0.005865 
1.000000 0.841642 0.000000 0.003910 0.005865 0.000000 0.007820 0.006843 
1.000000 1.000000 0.003910 0.002933 0.005865 0.000000 0.004888 0.005865 
1.000000 1.000000 0.000000 0.006843 0.000000 0.000000 0.000000 0.002933 
1.000000 1.000000 0.000000 0.002933 0.000978 0.006843 0.000000 0.003910 
1.000000 1.000000 0.000000 0.007820 0.000000 0.000000 0.000978 0.000000 
1.000000 1.000000 0.000978 0.000978 0.005865 0.005865 0.000000 0.000000 
1.000000 1.000000 0.004888 0.000000 0.000000 0.000000 0.000000 0.001955 
1.000000 1.000000 0.007820 0.005865 0.006843 0.003910 0.000000 0.009775 
1.000000 1.000000 0.003910 0.002933 0.006843 0.000000 0.000000 0.004888 
1.000000 1.000000 0.175953 0.003910 0.008798 0.011730 0.000000 0.000000 
1.000000 1.000000 0.211144 0.000000 0.000000 0.000000 0.003910 0.007820 
1.000000 1.000000 0.210166 0.000000 0.003910 0.006843 0.000000 0.000000 
1.000000 1.000000 0.234604 0.000000 0.000000 0.000000 0.007820 0.006843 
1.000000 1.000000 0.386119 0.005865 0.004888 0.000000 0.008798 0.000000 
0.982405 1.000000 0.591398 0.000000 0.000000 0.005865 0.003910 0.001955 
0.821114 1.000000 0.564027 0.005865 0.000000 0.000000 0.000000 0.000000 
0.790811 1.000000 0.617791 0.004888 0.000000 0.002933 0.000000 0.000000 
0.647116 1.000000 0.762463 0.001955 0.003910 0.004888 0.005865 0.000000 
0.504399 1.000000 0.906158 0.000000 0.009775 0.005865 0.000000 0.000000 
0.371457 1.000000 0.974585 0.001955 0.000000 0.000978 0.005865 0.000000 
0.397849 1.000000 1.000000 0.000000 0.002933 0.001955 0.000000 0.000000 
0.363636 1.000000 1.000000 0.062561 0.001955 0.006843 0.000000 0.000000 
0.197458 1.000000 1.000000 0.170088 0.000000 0.002933 0.000000 0.000000 
0.066471 1.000000 1.000000 0.168133 0.000000 0.003910 0.006843 0.002933 
0.024438 1.000000 1.000000 0.170088 0.011730 0.000000 0.000000 0.006843 
0.060606 1.000000 1.000000 0.292278 0.000000 0.000000 0.008798 0.000978 
0.005865 1.000000 1.000000 0.433040 0.000978 0.004888 0.000000 0.000000 
0.001955 0.956989 1.000000 0.487781 0.000000 0.003910 0.000978 0.006843 
0.006843 0.883675 1.000000 0.469208 0.000000 0.010753 0.000000 0.001955 
0.002933 0.759531 1.000000 0.500489 0.004888 0.006843 0.006843 0.000000 
0.000000 0.608993 1.000000 0.660802 0.054741 0.000000 0.001955 0.000978 
0.003910 0.533724 1.000000 0.741935 0.000978 0.005865 0.000000 0.001955 
0.000000 0.472141 1.000000 0.721408 0.027370 0.002933 0.007820 0.000000 
0.000000 0.437928 1.000000 0.832845 0.243402 0.000000 0.000000 0.005865 
TURN 6
0.003910 0.073314 1.000000 0.810362 0.299120 0.005865 0.000000 0.003910 
0.000000 0.030303 1.000000 0.710655 0.173021 0.000000 0.000000 0.006843 
0.000000 0.030303 1.000000 0.623656 0.139785 0.012708 0.000978 0.000000 
0.000000 0.068426 1.000000 0.690127 0.362659 0.005865 0.000000 0.000000 
0.004888 0.000978 0.865103 0.753666 0.424242 0.001955 0.000978 0.005865 
0.005865 0.002933 0.841642 0.778104 0.394917 0.000000 0.009775 0.003910 
0.005865 0.000000 0.845552 0.768328 0.440860 0.000000 0.000000 0.004888 
0.000000 0.009775 0.781036 0.726295 0.583578 0.000978 0.001955 0.000000 
0.005865 0.000000 0.659824 0.767351 0.742913 0.000000 0.000000 0.003910 
0.000000 0.000000 0.585533 0.820137 0.768328 0.000000 0.000978 0.000978 
0.008798 0.000000 0.586510 0.833822 0.869990 0.000000 0.000978 0.000000 
0.005865 0.005865 0.576735 0.747801 0.860215 0.060606 0.000000 0.006843 
0.000000 0.000000 0.437928 0.707722 1.000000 0.148583 0.000000 0.011730 
0.000000 0.000000 0.297165 0.701857 1.000000 0.096774 0.000000 0.005865 
0.000000 0.000000 0.303030 0.726295 1.000000 0.069404 0.000000 0.004888 
0.000000 0.000000 0.298143 0.659824 1.000000 0.291300 0.000000 0.002933 
0.000000 0.003910 0.229717 0.544477 1.000000 0.406647 0.000000 0.000000 
0.000000 0.009775 0.095797 0.522972 1.000000 0.448680 0.000000 0.007820 
0.000000 0.005865 0.031281 0.524927 1.000000 0.406647 0.001955 0.001955 
0.005865 0.005865 0.047898 0.480938 1.000000 0.515152 0.000000 0.000000 
0.000000 0.000000 0.000000 0.356794 1.000000 0.739003 0.000000 0.004888 
0.000000 0.006843 0.001955 0.278592 1.000000 0.812317 0.000000 0.005865 
0.000000 0.003910 0.000000 0.267840 1.000000 0.830890 0.000000 0.000000 
0.000000 0.002933 0.008798 0.261975 1.000000 0.832845 0.003910 0.006843 
0.000000 0.003910 0.000000 0.163245 1.000000 1.000000 0.002933 0.000978 
0.000000 0.000000 0.000000 0.117302 1.000000 1.000000 0.000978 0.005865 
0.000000 0.003910 0.000000 0.039101 1.000000 1.000000 0.000000 0.001955 
0.000000 0.004888 0.005865 0.051808 1.000000 1.000000 0.001955 0.006843 
0.000000 0.000000 0.001955 0.029326 1.000000 1.000000 0.007820 0.005865 
0.000000 0.000000 0.000000 0.000000 1.000000 1.000000 0.000000 0.011730 
0.000000 0.003910 0.000000 0.006843 1.000000 1.000000 0.000978 0.000000 
0.000000 0.000000 0.000000 0.000978 1.000000 1.000000 0.001955 0.011730 
0.000000 0.000000 0.007820 0.006843 1.000000 1.000000 0.010753 0.000000 
0.000000 0.000000 0.005865 0.003910 1.000000 1.000000 0.000000 0.000000 
0.000000 0.000000 0.000000 0.005865 0.918866 1.000000 0.000000 0.000000 
0.005865 0.005865 0.000000 0.000978 0.888563 1.000000 0.000000 0.000000 
0.000000 0.000000 0.000000 0.005865 0.911046 1.000000 0.000978 0.000000 
0.000000 0.000000 0.000000 0.003910 0.708700 1.000000 0.007820 0.000000 
0.000000 0.000000 0.007820 0.000000 0.624633 1.000000 0.000000 0.000000 
0.000000 0.000000 0.003910 0.006843 0.598240 1.000000 0.000000 0.008798 
0.007820 0.000000 0.006843 0.000000 0.526882 1.000000 0.001955 0.006843 
0.000000 0.007820 0.000000 0.006843 0.456501 1.000000 0.000000 0.000000 
0.000000 0.005865 0.000000 0.006843 0.305963 1.000000 0.003910 0.003910 
0.004888 0.008798 0.000000 0.007820 0.174976 1.000000 0.004888 0.000978 
0.002933 0.000000 0.003910 0.000978 0.194526 1.000000 0.000000 0.000000 
0.000000 0.000000 0.009775 0.004888 0.172043 1.000000 0.000000 0.005865 
0.001955 0.000000 0.005865 0.000000 0.080156 1.000000 0.003910 0.000000 
0.000000 0.006843 0.005865 0.000000 0.002933 1.000000 0.000000 0.000000 
0.000000 0.000000 0.000000 0.001955 0.000000 1.000000 0.005865 0.000000 
0.000000 0.005865 0.000000 0.000000 0.000000 1.000000 0.000000 0.003910 
0.005865 0.000978 0.000000 0.000000 0.004888 1.000000 0.003910 0.004888 
0.000000 0.004888 0.000000 0.000000 0.000000 1.000000 0.008798 0.000000 
0.002933 0.005865 0.000000 0.002933 0.006843 1.000000 0.000978 0.000000 
0.003910 0.005865 0.000000 0.000978 0.002933 0.976540 0.000978 0.000000 
0.000000 0.006843 0.000000 0.000000 0.005865 0.788856 0.000000 0.008798 
0.000000 0.000000 0.005865 0.005865 0.001955 0.757576 0.009775 0.000978 
0.002933 0.008798 0.003910 0.000000 0.005865 0.650049 0.006843 0.000000 
0.007820 0.000000 0.001955 0.000978 0.006843 0.642229 0.000000 0.000000 
0.002933 0.005865 0.005865 0.000000 0.009775 0.634409 0.000000 0.000000 
0.006843 0.007820 0.000000 0.000000 0.007820 0.464321 0.009775 0.000000 
0.001955 0.008798 0.000000 0.002933 0.004888 0.413490 0.000000 0.000000 
0.001955 0.010753 0.000000 0.000000 0.006843 0.260020 0.006843 0.001955 
0.000978 0.005865 0.000000 0.007820 0.003910 0.298143 0.038123 0.000000 
0.000978 0.000000 0.000000 0.000000 0.000000 0.303030 0.057674 0.005865 
0.006843 0.000000 0.007820 0.005865 0.003910 0.217986 0.035191 0.005865 
0.000000 0.000000 0.001955 0.000978 0.000978 0.070381 0.153470 0.026393 
0.000000 0.000000 0.010753 0.008798 0.004888 0.034213 0.232649 0.043011 
0.000978 0.000000 0.006843 0.000000 0.000000 0.082111 0.364614 0.000000 
0.000000 0.004888 0.011730 0.000000 0.003910 0.020528 0.324536 0.019550 
0.000000 0.006843 0.000000 0.000000 0.005865 0.000000 0.333333 0.142717 
0.000000 0.004888 0.004888 0.006843 0.003910 0.000978 0.499511 0.225806 
0.009775 0.000000 0.000000 0.008798 0.000000 0.000000 0.601173 0.203324 
0.000000 0.011730 0.007820 0.000000 0.003910 0.006843 0.652981 0.180841 
0.000000 0.000000 0.000000 0.001955 0.004888 0.004888 0.686217 0.221896 
0.003910 0.000000 0.000000 0.004888 0.003910 0.000000 0.728250 0.399805 
0.000000 0.007820 0.000000 0.000000 0.002933 0.001955 0.842620 0.447703 
0.003910 0.000000 0.001955 0.008798 0.005865 0.000000 0.877810 0.444770 
0.000000 0.003910 0.007820 0.003910 0.000000 0.009775 0.885630 0.440860 
0.008798 0.006843 0.000000 0.006843 0.006843 0.000000 0.902248 0.538612 
0.000000 0.000978 0.003910 0.000000 0.000000 0.001955 0.967742 0.713587 
0.000000 0.003910 0.000000 0.000000 0.000000 0.002933 1.000000 0.740958 
0.008798 0.000000 0.005865 0.000000 0.000000 0.000000 1.000000 0.771261 
0.004888 0.008798 0.001955 0.006843 0.000000 0.000000 1.000000 0.831867 
0.000000 0.007820 0.006843 0.005865 0.003910 0.000000 1.000000 0.998045 
0.003910 0.000000 0.001955 0.006843 0.002933 0.006843 1.000000 1.000000 
0.000000 0.001955 0.000000 0.011730 0.006843 0.000000 1.000000 1.000000 
0.000000 0.004888 0.000000 0.006843 0.000000 0.004888 1.000000 1.000000 
0.000000 0.007820 0.006843 0.006843 0.002933 0.000978 1.000000 1.000000 
0.000978 0.002933 0.003910 0.000978 0.000000 0.000000 1.000000 1.000000 
0.001955 0.008798 0.000000 0.003910 0.000000 0.009775 1.000000 1.000000 
0.006843 0.004888 0.000000 0.002933 0.000000 0.000000 1.000000 1.000000 
0.000000 0.003910 0.000000 0.000000 0.000000 0.000000 1.000000 1.000000 
0.005865 0.000000 0.000000 0.001955 0.000000 0.006843 0.907136 1.000000 
0.003910 0.000978 0.007820 0.000000 0.000000 0.007820 0.867058 1.000000 
0.003910 0.006843 0.000000 0.004888 0.000000 0.001955 0.863148 1.000000 
0.000000 0.003910 0.000000 0.000000 0.003910 0.002933 0.787879 1.000000 
0.000000 0.003910 0.000000 0.005865 0.005865 0.010753 0.724340 1.000000 
0.000000 0.006843 0.000000 0.006843 0.000000 0.005865 0.606061 1.000000 
0.000978 0.004888 0.004888 0.000000 0.000000 0.005865 0.575758 1.000000 
0.000000 0.003910 0.001955 0.000000 0.000000 0.000000 0.522972 1.000000 
0.000000 0.000000 0.004888 0.000000 0.009775 0.000000 0.499511 1.000000 
0.005865 0.000978 0.000000 0.004888 0.003910 0.001955 0.422287 1.000000 
0.000000 0.000000 0.006843 0.000000 0.008798 0.000000 0.269795 1.000000 
0.000000 0.000000 0.000000 0.005865 0.006843 0.009775 0.347019 1.000000 
0.000978 0.000000 0.005865 0.000000 0.000978 0.005865 0.273705 1.000000 
0.000000 0.000000 0.001955 0.004888 0.006843 0.000000 0.217009 1.000000 
0.000000 0.010753 0.005865 0.000000 0.004888 0.003910 0.117302 1.000000 
0.003910 0.001955 0.006843 0.003910 0.004888 0.000000 0.045943 1.000000 
0.005865 0.000978 0.005865 0.000000 0.008798 0.005865 0.081134 1.000000 
0.005865 0.000000 0.008798 0.006843 0.000000 0.001955 0.048876 1.000000 
0.005865 0.000000 0.005865 0.000000 0.008798 0.005865 0.000000 1.000000 
0.000000 0.005865 0.005865 0.003910 0.006843 0.000000 0.000000 1.000000 
0.000978 0.010753 0.004888 0.006843 0.000000 0.000000 0.000000 1.000000 
0.005865 0.000000 0.001955 0.005865 0.000000 0.004888 0.000000 0.913979 
0.000000 0.006843 0.000978 0.000000 0.000000 0.003910 0.001955 0.761486 
0.000000 0.001955 0.007820 0.006843 0.007820 0.000000 0.000000 0.704790 
0.000000 0.000978 0.000000 0.005865 0.006843 0.006843 0.000000 0.711632 
0.006843 0.000000 0.000000 0.000978 0.007820 0.006843 0.000000 0.653959 
0.000000 0.000000 0.005865 0.007820 0.005865 0.000000 0.012708 0.519062 
0.001955 0.006843 0.004888 0.006843 0.000000 0.001955 0.002933 0.412512 
0.036168 0.000000 0.005865 0.005865 0.000000 0.000978 0.000000 0.372434 
0.057674 0.004888 0.000000 0.007820 0.004888 0.000000 0.000000 0.310850 
0.043011 0.001955 0.000000 0.004888 0.000000 0.000000 0.006843 0.253177 
0.052786 0.000000 0.002933 0.007820 0.000000 0.000000 0.006843 0.201369 
0.145650 0.000000 0.006843 0.009775 0.000000 0.001955 0.000000 0.102639 
0.339198 0.004888 0.001955 0.000000 0.006843 0.000000 0.000000 0.067449 
0.318671 0.006843 0.000978 0.006843 0.000000 0.000000 0.008798 0.056696 
0.333333 0.000000 0.000000 0.000000 0.000000 0.000000 0.000000 0.028348 
0.355816 0.007820 0.000000 0.000000 0.007820 0.000000 0.005865 0.008798 
0.455523 0.000000 0.000000 0.006843 0.000000 0.012708 0.000000 0.000000 
0.577713 0.000000 0.000000 0.000000 0.004888 0.003910 0.000000 0.007820 
0.601173 0.000000 0.000000 0.009775 0.000000 0.005865 0.000000 0.000000 
0.631476 0.000000 0.000000 0.000000 0.003910 0.000000 0.005865 0.000000 
0.754643 0.046921 0.000000 0.000000 0.004888 0.002933 0.008798 0.000000 
0.853372 0.013685 0.004888 0.000000 0.000000 0.010753 0.006843 0.000000 
0.981427 0.037146 0.000000 0.003910 0.000000 0.000000 0.002933 0.006843 
1.000000 0.062561 0.000978 0.005865 0.004888 0.006843 0.004888 0.003910 
1.000000 0.106549 0.000000 0.000000 0.000000 0.006843 0.003910 0.001955 
1.000000 0.226784 0.000000 0.000000 0.004888 0.000000 0.006843 0.004888 
1.000000 0.263930 0.000000 0.000000 0.000000 0.000000 0.007820 0.000000 
1.000000 0.313783 0.000000 0.006843 0.003910 0.005865 0.000000 0.000000 
1.000000 0.319648 0.000000 0.000000 0.007820 0.005865 0.000000 0.000000 
1.000000 0.424242 0.003910 0.000000 0.007820 0.000000 0.006843 0.007820 
1.000000 0.538612 0.004888 0.000000 0.000000 0.000000 0.000000 0.000000 
1.000000 0.559140 0.006843 0.005865 0.003910 0.000000 0.000000 0.006843 
1.000000 0.563050 0.000000 0.000000 0.000000 0.000000 0.000000 0.005865 
1.000000 0.637341 0.006843 0.001955 0.005865 0.000000 0.000000 0.006843 
1.000000 0.823069 0.004888 0.004888 0.000000 0.009775 0.006843 0.002933 
1.000000 0.892473 0.001955 0.000000 0.000000 0.006843 0.000000 0.000000 
1.000000 0.899316 0.004888 0.000000 0.000978 0.007820 0.000000 0.005865 
1.000000 0.947214 0.000000 0.009775 0.000000 0.000000 0.000000 0.007820 
1.000000 1.000000 0.002933 0.000000 0.006843 0.004888 0.000978 0.000000 
1.000000 1.000000 0.006843 0.001955 0.000000 0.005865 0.000000 0.001955 
1.000000 1.000000 0.004888 0.000000 0.000000 0.003910 0.000000 0.000000 
1.000000 1.000000 0.000000 0.000000 0.000000 0.000000 0.000978 0.002933 
1.000000 1.000000 0.080156 0.002933 0.005865 0.004888 0.005865 0.000000 
0.977517 1.000000 0.162268 0.005865 0.000000 0.006843 0.000000 0.005865 
0.934506 1.000000 0.134897 0.000000 0.000000 0.000000 0.009775 0.006843 
0.869990 1.000000 0.146628 0.000000 0.002933 0.007820 0.000000 0.000000 
0.749756 1.000000 0.289345 0.000000 0.004888 0.006843 0.010753 0.005865 
0.623656 1.000000 0.414467 0.002933 0.000000 0.000978 0.005865 0.000000 
0.539589 1.000000 0.457478 0.000000 0.001955 0.000000 0.000000 0.004888 
0.517107 1.000000 0.425220 0.004888 0.010753 0.000000 0.000000 0.000978 
0.425220 1.000000 0.477028 0.005865 0.000000 0.005865 0.003910 0.000000 
0.303030 1.000000 0.609971 0.006843 0.007820 0.000000 0.000000 0.006843 
0.178886 1.000000 0.721408 0.000000 0.009775 0.005865 0.000000 0.000000 
0.179863 1.000000 0.738025 0.002933 0.000000 0.007820 0.000000 0.000000 
0.165200 1.000000 0.766373 0.009775 0.000978 0.005865 0.004888 0.000000 
0.075269 0.951124 0.822092 0.050831 0.000000 0.007820 0.000000 0.000000 
0.000000 0.823069 1.000000 0.066471 0.001955 0.000000 0.005865 0.000000 
0.000978 0.910068 0.995112 0.043988 0.007820 0.000000 0.000000 0.000978 
0.000000 0.817204 1.000000 0.050831 0.000000 0.003910 0.000000 0.001955 
0.000000 0.691105 0.996090 0.198436 0.009775 0.005865 0.000000 0.000000 
0.003910 0.595308 1.000000 0.253177 0.000978 0.008798 0.000000 0.006843 
0.000000 0.551320 1.000000 0.272727 0.000000 0.003910 0.000000 0.005865 
0.000000 0.547410 1.000000 0.294233 0.005865 0.004888 0.000978 0.002933 
0.000000 0.400782 1.000000 0.379277 0.003910 0.000000 0.000000 0.000000 
0.002933 0.283480 1.000000 0.501466 0.000000 0.007820 0.000000 0.000000 
0.000000 0.261975 1.000000 0.484848 0.000000 0.002933 0.009775 0.004888 
0.008798 0.268817 1.000000 0.506354 0.027370 0.000000 0.000000 0.000000 
TURN 7
0.005865 0.015640 0.848485 0.506354 0.086999 0.000000 0.000000 0.003910 
0.003910 0.106549 0.733138 0.410557 0.160313 0.004888 0.005865 0.004888 
0.000000 0.000000 0.619746 0.415445 0.153470 0.001955 0.000000 0.000000 
0.007820 0.000978 0.659824 0.479961 0.152493 0.001955 0.001955 0.006843 
0.000000 0.000000 0.707722 0.511241 0.171065 0.000000 0.000000 0.006843 
0.002933 0.007820 0.602151 0.510264 0.266862 0.000000 0.000000 0.000000 
0.003910 0.006843 0.547410 0.507331 0.424242 0.000000 0.000000 0.000000 
0.001955 0.000000 0.428153 0.531769 0.445748 0.000000 0.006843 0.000000 
0.000000 0.000000 0.492669 0.593353 0.484848 0.000000 0.000000 0.000000 
0.006843 0.000000 0.466276 0.536657 0.530792 0.004888 0.000000 0.007820 
0.003910 0.000000 0.345064 0.450635 0.657869 0.036168 0.000978 0.006843 
0.000000 0.000000 0.247312 0.509286 0.769306 0.004888 0.000000 0.000000 
0.005865 0.001955 0.225806 0.534702 0.773216 0.004888 0.001955 0.000000 
0.002933 0.001955 0.244379 0.505376 0.832845 0.072336 0.006843 0.000000 
0.000000 0.000000 0.188661 0.434995 0.862170 0.186706 0.000000 0.000000 
0.003910 0.000000 0.085044 0.335288 0.940371 0.186706 0.000000 0.000000 
0.000000 0.006843 0.012708 0.363636 1.000000 0.162268 0.000000 0.010753 
0.000000 0.006843 0.035191 0.394917 1.000000 0.201369 0.000978 0.000000 
0.000000 0.008798 0.046921 0.330401 1.000000 0.396872 0.005865 0.007820 
0.000000 0.001955 0.003910 0.230694 1.000000 0.527859 0.004888 0.000000 
0.007820 0.000000 0.006843 0.234604 1.000000 0.482893 0.000000 0.000000 
0.005865 0.003910 0.000000 0.210166 1.000000 0.555230 0.000000 0.000000 
0.005865 0.006843 0.000000 0.130987 1.000000 0.637341 0.000000 0.005865 
0.006843 0.000000 0.000000 0.060606 1.000000 0.804497 0.000000 0.005865 
0.003910 0.005865 0.000000 0.000000 1.000000 0.891496 0.003910 0.001955 
0.000000 0.005865 0.000000 0.044966 1.000000 0.879765 0.011730 0.007820 
0.005865 0.000000 0.001955 0.037146 1.000000 0.943304 0.000000 0.000978 
0.003910 0.008798 0.007820 0.000000 1.000000 1.000000 0.005865 0.000000 
0.005865 0.005865 0.001955 0.008798 1.000000 1.000000 0.000000 0.004888 
0.001955 0.006843 0.005865 0.005865 1.000000 1.000000 0.000000 0.000000 
0.005865 0.003910 0.005865 0.006843 0.986315 1.000000 0.005865 0.007820 
0.000000 0.004888 0.000000 0.009775 0.847507 1.000000 0.000000 0.003910 
0.000000 0.000000 0.000000 0.005865 0.823069 1.000000 0.003910 0.010753 
0.000000 0.009775 0.005865 0.000000 0.813294 1.000000 0.003910 0.000000 
0.000000 0.000000 0.000000 0.009775 0.739003 1.000000 0.004888 0.000000 
0.007820 0.007820 0.000000 0.000000 0.620723 1.000000 0.000978 0.005865 
0.000000 0.000000 0.006843 0.000000 0.533724 1.000000 0.000000 0.006843 
0.001955 0.000000 0.000000 0.004888 0.545455 1.000000 0.006843 0.006843 
0.000000 0.005865 0.006843 0.003910 0.505376 1.000000 0.005865 0.005865 
0.006843 0.007820 0.000000 0.000000 0.371457 1.000000 0.000000 0.000000 
0.000000 0.000000 0.000000 0.000000 0.307918 1.000000 0.004888 0.000978 
0.000000 0.002933 0.005865 0.001955 0.239492 1.000000 0.000000 0.000000 
0.000000 0.006843 0.000000 0.006843 0.241447 1.000000 0.003910 0.002933 
0.000000 0.000000 0.000000 0.000000 0.166178 1.000000 0.005865 0.005865 
0.000000 0.000000 0.000000 0.000000 0.086022 1.000000 0.000000 0.009775 
0.000000 0.000000 0.004888 0.003910 0.000000 1.000000 0.000000 0.000000 
0.000000 0.001955 0.006843 0.000000 0.000000 1.000000 0.004888 0.000000 
0.000000 0.006843 0.000000 0.006843 0.006843 1.000000 0.000000 0.000000 
0.000000 0.006843 0.000000 0.007820 0.000000 1.000000 0.008798 0.007820 
0.005865 0.000000 0.007820 0.005865 0.000000 0.989247 0.000000 0.000000 
0.010753 0.000000 0.000000 0.000000 0.000978 0.978495 0.000000 0.000000 
0.000000 0.000000 0.000000 0.000000 0.000978 0.895406 0.006843 0.000000 
0.000000 0.007820 0.000000 0.012708 0.006843 0.766373 0.000000 0.000000 
0.005865 0.000000 0.000000 0.000978 0.005865 0.636364 0.000000 0.005865 
0.000000 0.005865 0.000000 0.000000 0.000000 0.657869 0.006843 0.000000 
0.001955 0.007820 0.000000 0.000000 0.006843 0.640274 0.001955 0.000000 
0.000000 0.006843 0.000000 0.007820 0.000000 0.550342 0.000978 0.000978 
0.008798 0.000000 0.005865 0.001955 0.000000 0.439883 0.001955 0.000000 
0.000000 0.005865 0.000000 0.004888 0.001955 0.354839 0.004888 0.000000 
0.006843 0.000000 0.000000 0.005865 0.005865 0.345064 0.000000 0.000000 
0.005865 0.005865 0.000000 0.000000 0.006843 0.389052 0.000000 0.005865 
0.000000 0.006843 0.004888 0.000000 0.000000 0.216031 0.007820 0.000000 
0.000000 0.009775 0.000000 0.002933 0.000000 0.146628 0.000000 0.002933 
0.000000 0.006843 0.003910 0.000000 0.000000 0.114370 0.080156 0.000000 
0.000000 0.008798 0.005865 0.000000 0.001955 0.128055 0.122190 0.000000 
0.000000 0.007820 0.000000 0.009775 0.004888 0.116325 0.052786 0.000000 
0.000000 0.006843 0.005865 0.006843 0.000000 0.005865 0.052786 0.019550 
0.001955 0.000000 0.000000 0.000000 0.009775 0.008798 0.225806 0.079179 
0.000978 0.002933 0.005865 0.005865 0.000000 0.002933 0.257087 0.003910 
0.000000 0.005865 0.000000 0.003910 0.003910 0.000000 0.233627 0.000000 
0.000000 0.000978 0.000978 0.000000 0.005865 0.000000 0.244379 0.017595 
0.008798 0.000000 0.000000 0.000000 0.000000 0.000000 0.258065 0.162268 
0.006843 0.000000 0.000000 0.000978 0.000000 0.000000 0.462366 0.221896 
0.006843 0.004888 0.000000 0.004888 0.004888 0.006843 0.516129 0.169110 
0.000000 0.000000 0.000000 0.001955 0.000978 0.011730 0.506354 0.163245 
0.009775 0.000000 0.000000 0.000000 0.000000 0.009775 0.499511 0.318671 
0.003910 0.000000 0.006843 0.000000 0.000000 0.001955 0.593353 0.395894 
0.004888 0.001955 0.002933 0.000000 0.000000 0.000000 0.776149 0.409580 
0.004888 0.005865 0.006843 0.000000 0.006843 0.006843 0.792766 0.416422 
0.000978 0.000000 0.004888 0.001955 0.000000 0.000000 0.682307 0.503421 
0.006843 0.006843 0.005865 0.000000 0.004888 0.000000 0.735093 0.663734 
0.000000 0.000000 0.000000 0.008798 0.000000 0.000978 0.834800 0.702835 
0.000000 0.000000 0.004888 0.002933 0.007820 0.004888 0.874878 0.703812 
0.000000 0.007820 0.004888 0.000000 0.000978 0.006843 0.834800 0.786901 
0.002933 0.001955 0.000000 0.000000 0.006843 0.000000 0.768328 0.891496 
0.006843 0.000000 0.005865 0.004888 0.000000 0.008798 0.843597 0.954057 
0.004888 0.000978 0.004888 0.001955 0.005865 0.000000 0.871945 0.995112 
0.000000 0.006843 0.004888 0.000000 0.004888 0.000000 0.828934 0.992180 
0.004888 0.000000 0.002933 0.009775 0.006843 0.003910 0.755621 1.000000 
0.005865 0.004888 0.004888 0.000000 0.003910 0.000000 0.744868 1.000000 
0.005865 0.000000 0.000000 0.003910 0.000000 0.000000 0.763441 1.000000 
0.005865 0.006843 0.000978 0.004888 0.000000 0.000000 0.785924 1.000000 
0.000000 0.000978 0.006843 0.000000 0.000000 0.000000 0.703812 1.000000 
0.003910 0.000000 0.009775 0.000000 0.003910 0.000000 0.631476 1.000000 
0.000000 0.001955 0.007820 0.000000 0.000000 0.000000 0.630499 1.000000 
0.009775 0.000000 0.006843 0.003910 0.000978 0.006843 0.629521 1.000000 
0.000000 0.005865 0.002933 0.001955 0.000000 0.004888 0.565005 1.000000 
0.006843 0.000000 0.000000 0.002933 0.000000 0.000000 0.414467 1.000000 
0.001955 0.007820 0.000000 0.002933 0.009775 0.000000 0.422287 1.000000 
0.000000 0.000000 0.000000 0.006843 0.000000 0.003910 0.391007 1.000000 
0.000000 0.006843 0.004888 0.000000 0.000000 0.000978 0.369501 1.000000 
0.000978 0.000000 0.006843 0.001955 0.005865 0.009775 0.270772 1.000000 
0.000000 0.007820 0.000000 0.001955 0.000000 0.001955 0.235582 1.000000 
0.006843 0.000000 0.005865 0.000000 0.000000 0.000000 0.171065 1.000000 
0.000000 0.009775 0.005865 0.004888 0.000000 0.005865 0.200391 1.000000 
0.003910 0.000978 0.000000 0.000000 0.005865 0.000000 0.134897 1.000000 
0.000000 0.000000 0.003910 0.000000 0.004888 0.000978 0.041056 1.000000 
0.001955 0.005865 0.000000 0.000000 0.000000 0.000000 0.000000 1.000000 
0.006843 0.000000 0.000000 0.000978 0.000000 0.000000 0.011730 1.000000 
0.000000 0.000000 0.003910 0.011730 0.005865 0.000000 0.005865 0.976540 
0.001955 0.004888 0.000000 0.006843 0.001955 0.000978 0.000000 0.822092 
0.004888 0.000000 0.001955 0.000978 0.000000 0.006843 0.005865 0.787879 
0.000000 0.000978 0.000000 0.003910 0.004888 0.006843 0.006843 0.766373 
0.000000 0.008798 0.000000 0.002933 0.000000 0.000000 0.004888 0.755621 
0.000000 0.000000 0.002933 0.000978 0.004888 0.006843 0.001955 0.643206 
0.000000 0.000000 0.008798 0.000000 0.004888 0.000000 0.005865 0.547410 
0.000000 0.002933 0.000000 0.008798 0.005865 0.003910 0.000000 0.446725 
0.000000 0.007820 0.000000 0.000000 0.004888 0.000000 0.007820 0.461388 
0.000000 0.000000 0.004888 0.000978 0.000000 0.000978 0.000000 0.444770 
0.000000 0.010753 0.004888 0.000000 0.007820 0.000000 0.009775 0.304008 
0.006843 0.005865 0.002933 0.009775 0.000000 0.000000 0.000000 0.231672 
0.000000 0.010753 0.000000 0.000000 0.005865 0.010753 0.000000 0.164223 
0.008798 0.000000 0.006843 0.000000 0.000000 0.006843 0.000000 0.184751 
0.000000 0.010753 0.000000 0.000000 0.000000 0.000000 0.008798 0.131965 
0.016618 0.005865 0.000000 0.000000 0.002933 0.007820 0.000000 0.046921 
0.175953 0.000000 0.000000 0.000000 0.000000 0.000000 0.011730 0.006843 
0.228739 0.005865 0.006843 0.000978 0.000000 0.000000 0.000000 0.000000 
0.274682 0.006843 0.003910 0.000000 0.000000 0.000000 0.000000 0.003910 
0.219941 0.006843 0.000000 0.006843 0.000000 0.000000 0.000978 0.004888 
0.285435 0.005865 0.012708 0.000000 0.000000 0.000000 0.000000 0.006843 
0.458456 0.004888 0.000000 0.000000 0.000000 0.000000 0.005865 0.000000 
0.507331 0.006843 0.000000 0.000978 0.008798 0.000000 0.004888 0.000000 
0.538612 0.000000 0.004888 0.000000 0.005865 0.006843 0.004888 0.003910 
0.550342 0.000000 0.000000 0.000000 0.000000 0.008798 0.004888 0.000000 
0.581623 0.060606 0.010753 0.000000 0.001955 0.009775 0.000000 0.000000 
0.749756 0.045943 0.003910 0.000000 0.006843 0.000000 0.000000 0.000000 
0.798631 0.000000 0.007820 0.000000 0.005865 0.000000 0.008798 0.000000 
0.801564 0.000978 0.000000 0.002933 0.000000 0.005865 0.006843 0.000000 
0.799609 0.073314 0.000000 0.007820 0.006843 0.000000 0.009775 0.000000 
0.914956 0.208211 0.004888 0.003910 0.000000 0.000000 0.002933 0.000000 
1.000000 0.220919 0.000000 0.005865 0.000000 0.006843 0.004888 0.003910 
1.000000 0.212121 0.000978 0.000000 0.000000 0.000000 0.002933 0.000000 
1.000000 0.246334 0.000000 0.008798 0.000000 0.000000 0.000000 0.000000 
1.000000 0.392962 0.000000 0.006843 0.004888 0.004888 0.000978 0.005865 
1.000000 0.468231 0.001955 0.003910 0.000000 0.000000 0.003910 0.000000 
1.000000 0.428153 0.000000 0.001955 0.000000 0.000000 0.005865 0.000000 
1.000000 0.415445 0.005865 0.000978 0.000000 0.005865 0.006843 0.000000 
1.000000 0.567937 0.006843 0.000000 0.000000 0.000000 0.000000 0.006843 
1.000000 0.718475 0.000000 0.000000 0.004888 0.003910 0.006843 0.004888 
1.000000 0.694037 0.000978 0.000000 0.001955 0.000000 0.000000 0.000000 
1.000000 0.687195 0.006843 0.000000 0.000000 0.001955 0.009775 0.000000 
0.925709 0.710655 0.000000 0.000978 0.000000 0.001955 0.007820 0.000000 
0.897361 0.890518 0.000000 0.000000 0.000978 0.006843 0.000000 0.000000 
0.907136 0.960899 0.005865 0.000000 0.001955 0.000000 0.000000 0.000000 
0.903226 0.890518 0.000000 0.005865 0.000000 0.000000 0.005865 0.000000 
0.836755 0.898338 0.000000 0.000000 0.003910 0.000000 0.000000 0.004888 
0.622678 0.854350 0.037146 0.000000 0.003910 0.000000 0.000978 0.000000 
0.630499 0.991202 0.035191 0.000000 0.000000 0.008798 0.000000 0.000000 
0.651026 0.988270 0.026393 0.003910 0.004888 0.000000 0.000000 0.006843 
0.551320 0.930596 0.055718 0.005865 0.004888 0.002933 0.009775 0.000000 
0.452590 0.952102 0.217986 0.000000 0.003910 0.006843 0.002933 0.000000 
0.369501 1.000000 0.282502 0.005865 0.000978 0.002933 0.004888 0.004888 
0.338221 1.000000 0.241447 0.005865 0.005865 0.002933 0.005865 0.000000 
0.296188 0.914956 0.265885 0.003910 0.006843 0.006843 0.000000 0.000000 
0.185728 0.835777 0.350929 0.005865 0.007820 0.003910 0.000000 0.007820 
0.105572 0.842620 0.533724 0.000000 0.005865 0.000000 0.000000 0.006843 
0.061584 0.932551 0.533724 0.000000 0.002933 0.002933 0.000000 0.000000 
0.074291 0.849462 0.499511 0.005865 0.000000 0.000000 0.003910 0.007820 
0.005865 0.717498 0.586510 0.002933 0.006843 0.000000 0.002933 0.005865 
0.000000 0.617791 0.662757 0.003910 0.006843 0.004888 0.000978 0.000978 
0.005865 0.651026 0.739980 0.000000 0.006843 0.003910 0.003910 0.002933 
0.000000 0.593353 0.732160 0.005865 0.000000 0.005865 0.007820 0.004888 
0.001955 0.511241 0.692082 0.084066 0.003910 0.000000 0.000000 0.005865 
0.007820 0.396872 0.749756 0.134897 0.010753 0.000000 0.000000 0.005865 
0.005865 0.387097 0.859238 0.147605 0.007820 0.001955 0.002933 0.000000 
0.000000 0.370479 0.788856 0.099707 0.000000 0.000978 0.006843 0.000000 
0.000000 0.323558 0.816227 0.195503 0.000000 0.000000 0.006843 0.006843 
0.005865 0.249267 0.804497 0.267840 0.000000 0.001955 0.000000 0.003910 
0.000000 0.148583 0.864125 0.347996 0.000000 0.000000 0.001955 0.000000 
0.004888 0.219941 0.877810 0.339198 0.000000 0.006843 0.000000 0.002933 
TURN 8
0.003910 0.011730 0.580645 0.332356 0.127077 0.002933 0.005865 0.000000 
0.006843 0.004888 0.496579 0.331378 0.113392 0.000978 0.000000 0.000000 
0.000000 0.001955 0.487781 0.304985 0.000978 0.007820 0.000000 0.000000 
0.000000 0.000000 0.546432 0.300098 0.000000 0.000000 0.008798 0.000978 
0.000000 0.002933 0.485826 0.305963 0.155425 0.002933 0.006843 0.000000 
0.006843 0.000000 0.426197 0.348974 0.236559 0.005865 0.000000 0.000000 
0.000000 0.000000 0.439883 0.415445 0.262952 0.003910 0.000000 0.006843 
0.005865 0.000000 0.416422 0.404692 0.261975 0.006843 0.000000 0.008798 
0.009775 0.002933 0.408602 0.368524 0.281525 0.000000 0.000000 0.006843 
0.002933 0.005865 0.295210 0.347019 0.397849 0.005865 0.000000 0.000978 
0.005865 0.000000 0.196481 0.366569 0.494624 0.001955 0.002933 0.000978 
0.000000 0.000000 0.205279 0.444770 0.490714 0.005865 0.002933 0.000000 
0.005865 0.000000 0.211144 0.319648 0.508309 0.002933 0.000000 0.005865 
0.000000 0.000000 0.141740 0.307918 0.632454 0.089932 0.000000 0.000000 
0.000000 0.000000 0.061584 0.311828 0.765396 0.085044 0.008798 0.004888 
0.000000 0.001955 0.029326 0.347019 0.793744 0.045943 0.000000 0.000000 
0.005865 0.000978 0.051808 0.315738 0.739003 0.086022 0.003910 0.000000 
0.000000 0.000000 0.020528 0.205279 0.796676 0.240469 0.006843 0.000000 
0.000000 0.000000 0.002933 0.168133 0.905181 0.304985 0.000000 0.000000 
0.000000 0.000978 0.011730 0.182796 0.919844 0.249267 0.000000 0.000000 
0.006843 0.000000 0.001955 0.158358 0.876833 0.240469 0.010753 0.000000 
0.005865 0.004888 0.000000 0.103617 0.884653 0.512219 0.000000 0.009775 
0.006843 0.003910 0.000978 0.023460 0.956012 0.557185 0.000000 0.000000 
0.001955 0.000000 0.000000 0.037146 1.000000 0.601173 0.000000 0.000000 
0.006843 0.001955 0.002933 0.038123 1.000000 0.592375 0.005865 0.000000 
0.000000 0.001955 0.000000 0.000000 0.871945 0.722385 0.000000 0.005865 
0.000000 0.000000 0.000000 0.000000 0.880743 0.880743 0.007820 0.000000 
0.008798 0.002933 0.007820 0.005865 0.922776 0.937439 0.006843 0.005865 
0.000000 0.000000 0.005865 0.004888 0.916911 0.949169 0.007820 0.000000 
0.000000 0.005865 0.000000 0.003910 0.832845 0.954057 0.005865 0.000000 
0.001955 0.011730 0.004888 0.000000 0.731183 1.000000 0.003910 0.005865 
0.004888 0.000000 0.006843 0.000000 0.730205 1.000000 0.005865 0.001955 
0.005865 0.001955 0.003910 0.000000 0.749756 1.000000 0.000000 0.002933 
0.000000 0.000000 0.000000 0.000000 0.631476 1.000000 0.008798 0.008798 
0.006843 0.007820 0.000000 0.000000 0.578690 1.000000 0.006843 0.001955 
0.000000 0.000000 0.000000 0.000000 0.468231 1.000000 0.000000 0.007820 
0.000000 0.003910 0.003910 0.007820 0.514174 1.000000 0.000000 0.000000 
0.004888 0.000978 0.006843 0.000000 0.437928 1.000000 0.005865 0.000000 
0.005865 0.000000 0.010753 0.007820 0.334311 1.000000 0.000000 0.002933 
0.000978 0.010753 0.006843 0.003910 0.231672 1.000000 0.008798 0.007820 
0.000000 0.000000 0.000000 0.000000 0.197458 1.000000 0.006843 0.003910 
0.000000 0.000000 0.006843 0.000000 0.218964 1.000000 0.004888 0.006843 
0.008798 0.000000 0.005865 0.001955 0.198436 1.000000 0.000000 0.000000 
0.000000 0.000000 0.010753 0.008798 0.038123 1.000000 0.000000 0.000000 
0.000000 0.007820 0.000000 0.000000 0.000000 1.000000 0.001955 0.000000 
0.005865 0.000000 0.000000 0.000000 0.008798 1.000000 0.000000 0.000000 
0.002933 0.000000 0.005865 0.000000 0.000000 0.996090 0.006843 0.000000 
0.007820 0.005865 0.000000 0.009775 0.005865 0.922776 0.000000 0.001955 
0.000000 0.008798 0.000000 0.000000 0.009775 0.864125 0.005865 0.001955 
0.000000 0.005865 0.001955 0.000000 0.009775 0.874878 0.005865 0.000000 
0.000000 0.005865 0.003910 0.000000 0.000978 0.806452 0.000000 0.006843 
0.000000 0.000000 0.006843 0.000000 0.007820 0.680352 0.000978 0.000000 
0.006843 0.000000 0.000000 0.006843 0.000000 0.625611 0.009775 0.005865 
0.000000 0.000978 0.000000 0.000000 0.007820 0.571847 0.004888 0.000978 
0.000000 0.000000 0.000000 0.001955 0.005865 0.571847 0.005865 0.000000 
0.000000 0.005865 0.000000 0.005865 0.000000 0.531769 0.004888 0.007820 
0.000000 0.005865 0.000000 0.000000 0.005865 0.385142 0.000000 0.002933 
0.000000 0.000000 0.000000 0.000000 0.000978 0.290323 0.000000 0.001955 
0.000000 0.007820 0.000000 0.005865 0.000000 0.312805 0.000000 0.000000 
0.004888 0.000978 0.000000 0.001955 0.000000 0.347019 0.000978 0.000978 
0.001955 0.000000 0.004888 0.000000 0.000978 0.228739 0.005865 0.000000 
0.000000 0.000000 0.000000 0.000000 0.000000 0.150538 0.000000 0.000000 
0.008798 0.000000 0.003910 0.005865 0.007820 0.059629 0.001955 0.000978 
0.003910 0.000000 0.009775 0.005865 0.002933 0.103617 0.011730 0.000000 
0.000000 0.010753 0.005865 0.000000 0.000000 0.102639 0.003910 0.003910 
0.001955 0.000000 0.000000 0.000000 0.000000 0.022483 0.000000 0.000000 
0.001955 0.005865 0.000000 0.000000 0.000000 0.003910 0.000000 0.002933 
0.000000 0.000000 0.000000 0.003910 0.000000 0.000000 0.136852 0.000000 
0.000000 0.000000 0.004888 0.006843 0.003910 0.005865 0.160313 0.010753 
0.002933 0.000000 0.001955 0.000978 0.004888 0.006843 0.129032 0.000000 
0.000000 0.000000 0.010753 0.003910 0.004888 0.000000 0.132942 0.075269 
0.000000 0.006843 0.001955 0.008798 0.006843 0.004888 0.277615 0.148583 
0.004888 0.000000 0.000000 0.004888 0.000000 0.006843 0.394917 0.116325 
0.003910 0.000978 0.004888 0.000000 0.006843 0.000000 0.405670 0.085044 
0.000000 0.000000 0.000000 0.000000 0.000000 0.000000 0.312805 0.151515 
0.000000 0.000000 0.001955 0.000000 0.000000 0.000000 0.358749 0.299120 
0.000000 0.000000 0.000000 0.006843 0.004888 0.000000 0.540567 0.319648 
0.000000 0.001955 0.002933 0.000000 0.000000 0.000000 0.565982 0.290323 
0.000000 0.000000 0.000978 0.006843 0.005865 0.005865 0.494624 0.260020 
0.000000 0.004888 0.006843 0.000000 0.000000 0.005865 0.462366 0.441838 
0.007820 0.000000 0.003910 0.005865 0.005865 0.000000 0.581623 0.511241 
0.000000 0.000000 0.006843 0.004888 0.000000 0.006843 0.648094 0.556207 
0.000000 0.000000 0.000000 0.000000 0.000000 0.002933 0.660802 0.539589 
0.003910 0.000978 0.000000 0.004888 0.000000 0.008798 0.626588 0.609971 
0.003910 0.000000 0.000000 0.000000 0.000000 0.000000 0.600196 0.765396 
0.001955 0.000000 0.000000 0.005865 0.000000 0.006843 0.688172 0.819159 
0.000000 0.005865 0.000000 0.000000 0.004888 0.000978 0.696970 0.805474 
0.006843 0.000000 0.003910 0.000000 0.011730 0.000000 0.622678 0.821114 
0.001955 0.006843 0.006843 0.000978 0.004888 0.006843 0.595308 0.913001 
0.000000 0.000000 0.000000 0.005865 0.010753 0.005865 0.602151 1.000000 
0.003910 0.000000 0.007820 0.000000 0.005865 0.000000 0.639296 1.000000 
0.004888 0.004888 0.000978 0.000000 0.000000 0.004888 0.637341 1.000000 
0.008798 0.005865 0.000000 0.000000 0.000000 0.004888 0.542522 1.000000 
0.006843 0.001955 0.000000 0.000000 0.000000 0.000000 0.455523 1.000000 
0.000978 0.006843 0.000000 0.000000 0.000978 0.000000 0.499511 1.000000 
0.000000 0.004888 0.000000 0.000000 0.000000 0.004888 0.502444 1.000000 
0.000000 0.001955 0.006843 0.000000 0.000000 0.000978 0.499511 1.000000 
0.009775 0.000000 0.006843 0.000000 0.000000 0.006843 0.369501 1.000000 
0.004888 0.003910 0.000000 0.000000 0.006843 0.000000 0.301075 1.000000 
0.000000 0.000000 0.000000 0.006843 0.000000 0.001955 0.305963 1.000000 
0.005865 0.003910 0.005865 0.000978 0.006843 0.000000 0.288368 1.000000 
0.000000 0.009775 0.006843 0.000000 0.000000 0.000000 0.168133 1.000000 
0.005865 0.000000 0.000000 0.008798 0.000000 0.000000 0.093842 1.000000 
0.000000 0.003910 0.004888 0.006843 0.000000 0.000000 0.071359 1.000000 
0.003910 0.000000 0.000000 0.005865 0.000000 0.000000 0.077224 0.922776 
0.006843 0.000000 0.009775 0.000000 0.000000 0.000000 0.058651 0.938416 
0.000000 0.002933 0.006843 0.000978 0.002933 0.000000 0.000000 0.830890 
0.000978 0.000000 0.006843 0.000000 0.004888 0.000000 0.000000 0.890518 
0.006843 0.004888 0.000000 0.004888 0.001955 0.000000 0.006843 0.856305 
0.005865 0.003910 0.005865 0.000000 0.000000 0.001955 0.000000 0.799609 
0.000000 0.003910 0.000000 0.000000 0.000000 0.000000 0.004888 0.707722 
0.000000 0.005865 0.000000 0.005865 0.000000 0.000000 0.000000 0.616813 
0.000000 0.006843 0.000000 0.000000 0.006843 0.004888 0.005865 0.671554 
0.001955 0.008798 0.000000 0.000000 0.000000 0.006843 0.000000 0.617791 
0.000000 0.011730 0.000000 0.000000 0.007820 0.005865 0.000000 0.495601 
0.003910 0.005865 0.000978 0.006843 0.000000 0.003910 0.000978 0.413490 
0.005865 0.003910 0.006843 0.000000 0.003910 0.000978 0.001955 0.368524 
0.000000 0.000000 0.000000 0.007820 0.000000 0.002933 0.007820 0.408602 
0.003910 0.002933 0.006843 0.006843 0.001955 0.000978 0.005865 0.331378 
0.000000 0.002933 0.004888 0.000000 0.000000 0.000000 0.000000 0.260020 
0.000000 0.004888 0.000000 0.000000 0.000000 0.003910 0.005865 0.128055 
0.000000 0.006843 0.000000 0.005865 0.003910 0.002933 0.000000 0.128055 
0.003910 0.000000 0.006843 0.006843 0.000000 0.000000 0.000000 0.138807 
0.005865 0.000000 0.003910 0.001955 0.000000 0.000000 0.006843 0.074291 
0.006843 0.000978 0.004888 0.000000 0.003910 0.006843 0.000000 0.005865 
0.092864 0.003910 0.000000 0.003910 0.000000 0.000000 0.005865 0.001955 
0.154448 0.005865 0.000000 0.000000 0.005865 0.006843 0.000000 0.007820 
0.168133 0.003910 0.005865 0.005865 0.000000 0.000000 0.000000 0.003910 
0.158358 0.003910 0.001955 0.000000 0.005865 0.005865 0.001955 0.000978 
0.201369 0.004888 0.006843 0.000000 0.001955 0.003910 0.006843 0.000978 
0.351906 0.000000 0.006843 0.000000 0.004888 0.003910 0.000000 0.004888 
0.388074 0.000000 0.005865 0.000000 0.000000 0.001955 0.005865 0.003910 
0.359726 0.002933 0.009775 0.006843 0.004888 0.006843 0.000000 0.000000 
0.391007 0.000000 0.005865 0.004888 0.000000 0.007820 0.000000 0.004888 
0.506354 0.026393 0.000978 0.000000 0.000978 0.006843 0.001955 0.003910 
0.559140 0.030303 0.010753 0.000000 0.000000 0.000000 0.000978 0.005865 
0.664712 0.000000 0.000000 0.000000 0.004888 0.000000 0.006843 0.005865 
0.609971 0.004888 0.005865 0.000000 0.006843 0.000978 0.000000 0.004888 
0.627566 0.080156 0.000000 0.003910 0.003910 0.006843 0.004888 0.000000 
0.672532 0.155425 0.007820 0.000000 0.003910 0.000000 0.000000 0.006843 
0.782014 0.113392 0.007820 0.006843 0.000000 0.000000 0.000978 0.004888 
0.778104 0.109482 0.005865 0.003910 0.000000 0.001955 0.010753 0.000000 
0.747801 0.135875 0.000000 0.000978 0.005865 0.009775 0.000000 0.004888 
0.729228 0.270772 0.004888 0.000000 0.002933 0.000000 0.000000 0.000000 
0.844575 0.383187 0.000978 0.000000 0.003910 0.000978 0.000000 0.004888 
0.880743 0.348974 0.001955 0.006843 0.004888 0.000000 0.000000 0.009775 
0.831867 0.325513 0.000000 0.000000 0.005865 0.002933 0.010753 0.000000 
0.818182 0.363636 0.000000 0.005865 0.008798 0.005865 0.003910 0.003910 
0.794721 0.542522 0.000000 0.000000 0.002933 0.002933 0.000000 0.000000 
0.793744 0.551320 0.000000 0.000000 0.000000 0.000000 0.006843 0.000000 
0.764418 0.503421 0.000000 0.010753 0.001955 0.008798 0.000000 0.000000 
0.682307 0.503421 0.000000 0.004888 0.000000 0.005865 0.000000 0.008798 
0.664712 0.562072 0.000978 0.003910 0.000000 0.006843 0.000000 0.000000 
0.635386 0.693060 0.005865 0.006843 0.000000 0.000978 0.005865 0.000000 
0.654936 0.711632 0.004888 0.000000 0.005865 0.000000 0.001955 0.000000 
0.635386 0.718475 0.006843 0.000000 0.001955 0.005865 0.000000 0.004888 
0.511241 0.660802 0.003910 0.000000 0.007820 0.005865 0.000000 0.000000 
0.449658 0.810362 0.026393 0.000000 0.003910 0.003910 0.002933 0.005865 
0.409580 0.797654 0.000000 0.000978 0.000000 0.000978 0.003910 0.003910 
0.426197 0.758553 0.000000 0.008798 0.000000 0.000000 0.000978 0.005865 
0.345064 0.727273 0.034213 0.004888 0.000978 0.005865 0.004888 0.000000 
0.223851 0.727273 0.189638 0.008798 0.000000 0.003910 0.000978 0.000000 
0.171065 0.782014 0.242424 0.000000 0.007820 0.000000 0.000000 0.000978 
0.183773 0.782991 0.183773 0.005865 0.001955 0.000000 0.000000 0.000000 
0.155425 0.703812 0.213099 0.006843 0.000000 0.000000 0.007820 0.000000 
0.064516 0.586510 0.382209 0.000978 0.000000 0.000000 0.000000 0.000978 
0.000000 0.631476 0.445748 0.000000 0.000000 0.000978 0.000000 0.000978 
0.000978 0.571847 0.417400 0.003910 0.008798 0.000000 0.000000 0.000000 
0.010753 0.616813 0.323558 0.003910 0.000000 0.006843 0.000000 0.000000 
0.000978 0.488759 0.429130 0.000978 0.007820 0.000000 0.007820 0.000000 
0.002933 0.430108 0.551320 0.003910 0.000000 0.000000 0.007820 0.000000 
0.000000 0.453568 0.600196 0.008798 0.000000 0.000000 0.000000 0.006843 
0.000000 0.466276 0.561095 0.000000 0.000000 0.000000 0.006843 0.000000 
0.000000 0.389052 0.571847 0.057674 0.003910 0.000000 0.005865 0.000000 
0.000000 0.280547 0.654936 0.139785 0.000000 0.001955 0.004888 0.000000 
0.000000 0.191593 0.650049 0.111437 0.000000 0.008798 0.000000 0.008798 
0.005865 0.228739 0.665689 0.105572 0.004888 0.000000 0.000978 0.000000 
0.002933 0.176931 0.593353 0.095797 0.000000 0.000000 0.000000 0.001955 
0.000000 0.107527 0.571847 0.200391 0.006843 0.000000 0.006843 0.000978 
0.005865 0.047898 0.620723 0.275660 0.001955 0.006843 0.000000 0.006843 
TURN 9
0.000000 0.005865 0.459433 0.289345 0.000000 0.000000 0.003910 0.005865 
0.008798 0.000000 0.424242 0.186706 0.000000 0.002933 0.000000 0.000000 
0.003910 0.002933 0.354839 0.124145 0.008798 0.000000 0.000000 0.008798 
0.000000 0.002933 0.296188 0.178886 0.084066 0.000978 0.001955 0.000000 
0.000000 0.000000 0.340176 0.305963 0.136852 0.001955 0.000978 0.000000 
0.006843 0.004888 0.372434 0.304008 0.130010 0.000000 0.009775 0.000000 
0.010753 0.000978 0.303030 0.236559 0.165200 0.007820 0.003910 0.000000 
0.006843 0.000000 0.217986 0.245357 0.359726 0.006843 0.000000 0.006843 
0.003910 0.000000 0.185728 0.318671 0.352884 0.007820 0.000000 0.006843 
0.005865 0.005865 0.196481 0.311828 0.307918 0.005865 0.000000 0.003910 
0.000000 0.004888 0.183773 0.272727 0.330401 0.000000 0.005865 0.000000 
0.005865 0.000000 0.149560 0.230694 0.483871 0.041056 0.001955 0.000000 
0.001955 0.007820 0.011730 0.211144 0.521994 0.000000 0.005865 0.000000 
0.003910 0.000000 0.037146 0.260997 0.516129 0.000000 0.004888 0.003910 
0.000000 0.000000 0.074291 0.248289 0.567937 0.090909 0.000000 0.000000 
0.006843 0.000000 0.006843 0.169110 0.639296 0.205279 0.004888 0.000000 
0.000000 0.002933 0.006843 0.070381 0.646139 0.183773 0.000000 0.003910 
0.000000 0.008798 0.005865 0.132942 0.654936 0.095797 0.006843 0.008798 
0.000000 0.000000 0.000000 0.137830 0.624633 0.121212 0.000000 0.000000 
0.010753 0.000000 0.006843 0.076246 0.652981 0.301075 0.000000 0.001955 
0.000000 0.006843 0.006843 0.001955 0.740958 0.390029 0.000000 0.000000 
0.000000 0.000000 0.000000 0.005865 0.792766 0.347019 0.000000 0.008798 
0.000000 0.005865 0.002933 0.029326 0.726295 0.364614 0.000000 0.005865 
0.009775 0.008798 0.000000 0.000000 0.653959 0.423265 0.000000 0.000000 
0.000000 0.000000 0.006843 0.000000 0.607038 0.538612 0.000000 0.008798 
0.000000 0.000000 0.000000 0.009775 0.721408 0.650049 0.008798 0.000000 
0.000000 0.000000 0.007820 0.000000 0.727273 0.601173 0.011730 0.000000 
0.001955 0.001955 0.005865 0.000000 0.659824 0.634409 0.000000 0.000000 
0.000000 0.006843 0.000000 0.000000 0.545455 0.778104 0.000000 0.000000 
0.000000 0.009775 0.006843 0.006843 0.567937 0.858260 0.000000 0.000000 
0.005865 0.000000 0.001955 0.006843 0.571847 0.823069 0.002933 0.008798 
0.006843 0.000000 0.000978 0.007820 0.513196 0.785924 0.000000 0.000000 
0.005865 0.000000 0.000000 0.000000 0.412512 0.871945 0.006843 0.005865 
0.000000 0.005865 0.000000 0.000000 0.315738 0.927664 0.003910 0.000000 
0.000000 0.001955 0.000000 0.000000 0.375367 0.995112 0.000000 0.005865 
0.000000 0.000000 0.008798 0.002933 0.364614 0.914956 0.000000 0.004888 
0.000000 0.002933 0.005865 0.007820 0.292278 0.874878 0.000000 0.003910 
0.001955 0.006843 0.005865 0.000978 0.179863 0.957967 0.009775 0.005865 
0.006843 0.006843 0.000000 0.004888 0.168133 1.000000 0.000000 0.000000 
0.000000 0.000000 0.005865 0.005865 0.177908 0.986315 0.000978 0.006843 
0.006843 0.004888 0.000000 0.000000 0.138807 0.957967 0.000000 0.004888 
0.000000 0.000000 0.006843 0.000000 0.045943 0.886608 0.005865 0.000000 
0.002933 0.000000 0.003910 0.000000 0.000000 0.915934 0.000000 0.003910 
0.000000 0.000000 0.000000 0.006843 0.000000 0.926686 0.000000 0.006843 
0.006843 0.000000 0.005865 0.000000 0.009775 0.901271 0.006843 0.001955 
0.000000 0.006843 0.000000 0.005865 0.006843 0.778104 0.000978 0.006843 
0.000000 0.000978 0.008798 0.000000 0.006843 0.748778 0.006843 0.000000 
0.000000 0.000000 0.000000 0.000000 0.000000 0.726295 0.005865 0.000000 
0.000000 0.006843 0.000000 0.000000 0.004888 0.751711 0.000000 0.009775 
0.001955 0.000978 0.007820 0.008798 0.000000 0.578690 0.002933 0.005865 
0.006843 0.000978 0.000000 0.001955 0.000000 0.510264 0.000000 0.005865 
0.000000 0.007820 0.000000 0.000000 0.003910 0.460411 0.005865 0.000000 
0.000978 0.000000 0.003910 0.000000 0.004888 0.512219 0.006843 0.001955 
0.003910 0.007820 0.000000 0.000000 0.000000 0.471163 0.000000 0.000000 
0.003910 0.000000 0.004888 0.000000 0.000000 0.397849 0.000978 0.007820 
0.000000 0.004888 0.000000 0.006843 0.005865 0.292278 0.001955 0.004888 
0.008798 0.006843 0.000000 0.000000 0.000000 0.295210 0.000000 0.004888 
0.000000 0.000000 0.000000 0.000000 0.001955 0.269795 0.000000 0.003910 
0.009775 0.006843 0.007820 0.003910 0.006843 0.267840 0.000000 0.000978 
0.000000 0.000000 0.000000 0.005865 0.000000 0.155425 0.000000 0.000000 
0.000000 0.004888 0.004888 0.000000 0.003910 0.064516 0.004888 0.000000 
0.000000 0.000000 0.006843 0.000000 0.000000 0.066471 0.000978 0.002933 
0.000000 0.004888 0.000000 0.000000 0.006843 0.086022 0.002933 0.005865 
0.000000 0.000000 0.000978 0.000000 0.008798 0.050831 0.000978 0.006843 
0.000000 0.000000 0.006843 0.005865 0.006843 0.000978 0.006843 0.000000 
0.000000 0.004888 0.006843 0.003910 0.000000 0.010753 0.009775 0.006843 
0.006843 0.000000 0.000000 0.003910 0.000000 0.000000 0.062561 0.000978 
0.000978 0.000000 0.005865 0.003910 0.000000 0.006843 0.036168 0.005865 
0.000000 0.000978 0.000000 0.000000 0.006843 0.000000 0.027370 0.000000 
0.000000 0.000000 0.000000 0.004888 0.000000 0.000000 0.092864 0.058651 
0.000000 0.005865 0.000000 0.003910 0.000000 0.007820 0.214076 0.054741 
0.000978 0.007820 0.000000 0.006843 0.000000 0.000000 0.191593 0.000000 
0.001955 0.005865 0.000000 0.000000 0.000000 0.007820 0.176931 0.013685 
0.006843 0.007820 0.000000 0.000000 0.005865 0.006843 0.175953 0.151515 
0.000000 0.006843 0.000000 0.000000 0.004888 0.000000 0.300098 0.208211 
0.007820 0.003910 0.000000 0.006843 0.000000 0.000000 0.370479 0.167155 
0.000000 0.008798 0.006843 0.001955 0.000000 0.007820 0.353861 0.107527 
0.000000 0.006843 0.000000 0.000000 0.007820 0.000000 0.291300 0.233627 
0.004888 0.000000 0.000000 0.000000 0.000000 0.000000 0.354839 0.335288 
0.002933 0.007820 0.007820 0.000000 0.006843 0.009775 0.435973 0.402737 
0.004888 0.000978 0.009775 0.005865 0.003910 0.000978 0.496579 0.371457 
0.005865 0.004888 0.000000 0.004888 0.005865 0.003910 0.459433 0.362659 
0.000000 0.000978 0.000000 0.003910 0.006843 0.001955 0.428153 0.470186 
0.000000 0.000000 0.006843 0.000000 0.005865 0.000000 0.435973 0.581623 
0.005865 0.002933 0.000000 0.004888 0.000000 0.000000 0.513196 0.653959 
0.006843 0.004888 0.000000 0.009775 0.006843 0.000000 0.563050 0.630499 
0.002933 0.000000 0.007820 0.000000 0.001955 0.009775 0.434995 0.612903 
0.003910 0.000000 0.013685 0.007820 0.003910 0.007820 0.407625 0.697947 
0.008798 0.000978 0.005865 0.000000 0.007820 0.000000 0.420332 0.758553 
0.005865 0.000000 0.000000 0.003910 0.005865 0.004888 0.480938 0.772238 
0.000000 0.000000 0.000000 0.001955 0.000000 0.000000 0.405670 0.743891 
0.000000 0.009775 0.000000 0.000000 0.000000 0.006843 0.355816 0.833822 
0.005865 0.000000 0.006843 0.005865 0.003910 0.006843 0.326491 0.902248 
0.005865 0.005865 0.000000 0.004888 0.000000 0.000000 0.351906 0.926686 
0.005865 0.000000 0.000000 0.000000 0.000000 0.000000 0.348974 0.893451 
0.000000 0.000000 0.000000 0.004888 0.004888 0.003910 0.280547 0.872923 
0.006843 0.004888 0.000000 0.001955 0.005865 0.004888 0.211144 0.932551 
0.001955 0.007820 0.006843 0.003910 0.000000 0.001955 0.181818 1.000000 
0.006843 0.004888 0.001955 0.000000 0.000000 0.000000 0.196481 0.945259 
0.009775 0.004888 0.000978 0.004888 0.003910 0.000000 0.187683 0.910068 
0.003910 0.001955 0.000000 0.000000 0.001955 0.006843 0.097752 0.828934 
0.002933 0.006843 0.000000 0.000000 0.000978 0.007820 0.030303 0.874878 
0.000000 0.000000 0.000000 0.005865 0.005865 0.003910 0.071359 0.837732 
0.000000 0.000000 0.000978 0.000000 0.004888 0.000000 0.038123 0.805474 
0.003910 0.000000 0.009775 0.000000 0.007820 0.000000 0.001955 0.702835 
0.000000 0.000000 0.005865 0.004888 0.000000 0.000000 0.000000 0.652981 
0.000000 0.003910 0.000000 0.000000 0.006843 0.006843 0.005865 0.671554 
0.000000 0.000000 0.002933 0.000000 0.002933 0.000000 0.000000 0.652981 
0.003910 0.006843 0.001955 0.000000 0.006843 0.003910 0.000000 0.577713 
0.000000 0.005865 0.000000 0.004888 0.000000 0.000000 0.000000 0.486804 
0.000000 0.008798 0.000000 0.005865 0.000000 0.006843 0.005865 0.464321 
0.000000 0.000978 0.005865 0.006843 0.000000 0.002933 0.009775 0.498534 
0.002933 0.000000 0.004888 0.006843 0.000978 0.008798 0.000000 0.462366 
0.003910 0.002933 0.006843 0.005865 0.000000 0.003910 0.000000 0.385142 
0.001955 0.000000 0.003910 0.009775 0.000000 0.000000 0.007820 0.301075 
0.005865 0.005865 0.005865 0.004888 0.000000 0.010753 0.000000 0.281525 
0.006843 0.000000 0.000000 0.004888 0.000000 0.003910 0.007820 0.258065 
0.000978 0.000000 0.000000 0.005865 0.007820 0.000000 0.007820 0.203324 
0.000978 0.000000 0.001955 0.003910 0.000000 0.009775 0.000000 0.142717 
0.006843 0.000000 0.001955 0.006843 0.000000 0.000000 0.002933 0.063539 
0.000000 0.006843 0.006843 0.000000 0.000000 0.000000 0.000000 0.062561 
0.000000 0.004888 0.000000 0.006843 0.000000 0.000000 0.000000 0.055718 
0.008798 0.007820 0.000000 0.006843 0.001955 0.000978 0.000000 0.000000 
0.000000 0.007820 0.000000 0.000000 0.004888 0.008798 0.000000 0.000000 
0.015640 0.008798 0.000000 0.000000 0.005865 0.002933 0.006843 0.008798 
0.065494 0.001955 0.005865 0.000000 0.002933 0.000000 0.000000 0.000000 
0.041056 0.000000 0.000000 0.000000 0.009775 0.005865 0.000000 0.000000 
0.038123 0.007820 0.000000 0.000000 0.000000 0.005865 0.000000 0.000000 
0.056696 0.000000 0.000978 0.003910 0.005865 0.004888 0.000000 0.000000 
0.173021 0.005865 0.000000 0.003910 0.000000 0.006843 0.000000 0.004888 
0.231672 0.000000 0.001955 0.000000 0.003910 0.000000 0.009775 0.005865 
0.224829 0.004888 0.000000 0.000000 0.006843 0.005865 0.000000 0.004888 
0.228739 0.001955 0.006843 0.004888 0.006843 0.000978 0.000000 0.006843 
0.293255 0.006843 0.000000 0.000000 0.000000 0.000000 0.005865 0.000978 
0.379277 0.000978 0.002933 0.000000 0.000000 0.004888 0.000000 0.002933 
0.434018 0.007820 0.000000 0.000000 0.000000 0.000000 0.000978 0.004888 
0.363636 0.003910 0.000000 0.006843 0.000000 0.000000 0.006843 0.006843 
0.398827 0.000000 0.005865 0.000000 0.002933 0.000000 0.001955 0.000000 
0.507331 0.094819 0.000000 0.000000 0.006843 0.000000 0.000978 0.000000 
0.562072 0.047898 0.009775 0.005865 0.000000 0.007820 0.006843 0.000000 
0.557185 0.025415 0.005865 0.000000 0.001955 0.000000 0.003910 0.000000 
0.525904 0.019550 0.000000 0.008798 0.000000 0.003910 0.002933 0.000000 
0.510264 0.162268 0.000000 0.000000 0.008798 0.000000 0.000000 0.000978 
0.553275 0.226784 0.000000 0.000000 0.005865 0.004888 0.008798 0.000000 
0.656892 0.220919 0.000000 0.000000 0.003910 0.000000 0.000000 0.000000 
0.630499 0.192571 0.003910 0.000978 0.007820 0.000000 0.000000 0.000000 
0.578690 0.228739 0.000000 0.004888 0.000000 0.000000 0.000000 0.003910 
0.563050 0.370479 0.000978 0.006843 0.004888 0.003910 0.000000 0.001955 
0.584555 0.339198 0.004888 0.006843 0.000000 0.000000 0.000000 0.000000 
0.600196 0.388074 0.000000 0.001955 0.000000 0.006843 0.003910 0.000978 
0.508309 0.315738 0.000000 0.000000 0.001955 0.000000 0.003910 0.000000 
0.476051 0.439883 0.000978 0.006843 0.000000 0.000000 0.004888 0.001955 
0.447703 0.521994 0.000000 0.004888 0.000000 0.001955 0.000000 0.002933 
0.478006 0.525904 0.006843 0.000000 0.000000 0.000000 0.005865 0.006843 
0.445748 0.473118 0.000000 0.000000 0.000978 0.005865 0.000000 0.005865 
0.365591 0.449658 0.000000 0.001955 0.003910 0.007820 0.000000 0.003910 
0.324536 0.603128 0.008798 0.005865 0.008798 0.006843 0.000000 0.000000 
0.299120 0.663734 0.000000 0.000978 0.006843 0.005865 0.010753 0.000000 
0.292278 0.570870 0.004888 0.002933 0.007820 0.000000 0.005865 0.000000 
0.237537 0.535679 0.032258 0.004888 0.000000 0.006843 0.000000 0.000000 
0.138807 0.521994 0.134897 0.000000 0.000000 0.001955 0.006843 0.000000 
0.090909 0.634409 0.183773 0.001955 0.006843 0.000000 0.000000 0.006843 
0.087977 0.628543 0.136852 0.000000 0.000978 0.000000 0.006843 0.003910 
0.087977 0.552297 0.101662 0.000000 0.006843 0.000978 0.001955 0.003910 
0.000000 0.485826 0.244379 0.001955 0.000000 0.009775 0.000000 0.000000 
0.006843 0.473118 0.323558 0.000978 0.005865 0.003910 0.000000 0.000978 
0.001955 0.509286 0.334311 0.000000 0.000978 0.003910 0.005865 0.004888 
0.007820 0.505376 0.254154 0.000000 0.008798 0.005865 0.000000 0.003910 
0.004888 0.383187 0.305963 0.000000 0.000978 0.007820 0.005865 0.003910 
0.004888 0.316716 0.418377 0.003910 0.008798 0.000000 0.000000 0.000000 
0.007820 0.321603 0.451613 0.000000 0.007820 0.000000 0.000000 0.004888 
0.006843 0.332356 0.440860 0.005865 0.008798 0.000000 0.003910 0.000978 
0.004888 0.252199 0.412512 0.006843 0.005865 0.000978 0.002933 0.001955 
0.006843 0.209189 0.448680 0.106549 0.009775 0.000000 0.004888 0.000000 
0.000000 0.105572 0.538612 0.080156 0.000000 0.000000 0.000000 0.000000 
0.006843 0.108504 0.466276 0.000000 0.000000 0.000978 0.000000 0.000978 
0.007820 0.165200 0.426197 0.008798 0.000000 0.003910 0.000000 0.000978 
0.000978 0.008798 0.411535 0.090909 0.000000 0.000000 0.000978 0.000000 
0.004888 0.000000 0.453568 0.192571 0.000000 0.000000 0.000000 0.003910 
0.003910 0.000000 0.493646 0.177908 0.000000 0.000000 0.010753 0.000000 
TURN 10
0.000000 0.000000 0.240469 0.064516 0.003910 0.003910 0.006843 0.000000 
0.000000 0.000000 0.178886 0.091887 0.000000 0.008798 0.000000 0.000000 
0.005865 0.000000 0.217986 0.054741 0.000000 0.000000 0.000000 0.008798 
0.000000 0.000000 0.249267 0.033236 0.000000 0.000000 0.001955 0.000000 
0.000978 0.007820 0.211144 0.050831 0.001955 0.006843 0.000000 0.005865 
0.000000 0.010753 0.134897 0.095797 0.062561 0.007820 0.000000 0.000000 
0.003910 0.000000 0.119257 0.134897 0.043011 0.000000 0.007820 0.000000 
0.000000 0.000000 0.175953 0.109482 0.000978 0.000000 0.008798 0.000000 
0.000000 0.000000 0.112414 0.068426 0.007820 0.000000 0.005865 0.006843 
0.006843 0.000000 0.057674 0.060606 0.168133 0.000000 0.003910 0.008798 
0.007820 0.000000 0.000000 0.124145 0.276637 0.006843 0.000000 0.000000 
0.006843 0.005865 0.029326 0.146628 0.203324 0.000000 0.000000 0.000000 
0.005865 0.003910 0.058651 0.121212 0.237537 0.000000 0.000000 0.011730 
0.009775 0.005865 0.012708 0.067449 0.342131 0.006843 0.003910 0.000000 
0.000000 0.000000 0.000000 0.062561 0.428153 0.000000 0.000000 0.000000 
0.000000 0.000000 0.006843 0.103617 0.421310 0.000978 0.005865 0.000000 
0.000000 0.000000 0.000000 0.101662 0.391007 0.000000 0.010753 0.005865 
0.000000 0.000000 0.000000 0.005865 0.393939 0.121212 0.002933 0.009775 
0.006843 0.000000 0.000000 0.000000 0.505376 0.151515 0.000000 0.000000 
0.005865 0.000000 0.000000 0.021505 0.535679 0.109482 0.000000 0.005865 
0.000000 0.000000 0.000000 0.020528 0.478983 0.109482 0.000000 0.001955 
0.000000 0.005865 0.000000 0.000000 0.446725 0.203324 0.000000 0.000000 
0.000000 0.006843 0.000000 0.007820 0.526882 0.342131 0.004888 0.000978 
0.000000 0.000000 0.000000 0.000978 0.629521 0.369501 0.000978 0.000000 
0.006843 0.000000 0.000000 0.000000 0.561095 0.326491 0.005865 0.000000 
0.006843 0.006843 0.000978 0.001955 0.482893 0.369501 0.000000 0.003910 
0.006843 0.005865 0.000000 0.000000 0.399805 0.482893 0.000000 0.000000 
0.001955 0.000978 0.008798 0.006843 0.477028 0.558162 0.006843 0.003910 
0.000000 0.005865 0.004888 0.006843 0.535679 0.575758 0.009775 0.000000 
0.004888 0.000978 0.010753 0.000000 0.424242 0.517107 0.008798 0.004888 
0.000000 0.000978 0.000000 0.000978 0.317693 0.534702 0.000978 0.000000 
0.008798 0.000000 0.000000 0.006843 0.319648 0.661779 0.000000 0.000978 
0.007820 0.005865 0.000000 0.008798 0.368524 0.690127 0.000000 0.008798 
0.001955 0.000978 0.000000 0.000000 0.321603 0.645161 0.000000 0.000000 
0.000000 0.000000 0.001955 0.000978 0.199413 0.648094 0.000000 0.005865 
0.000978 0.004888 0.003910 0.000000 0.178886 0.711632 0.008798 0.000000 
0.005865 0.000000 0.000000 0.005865 0.226784 0.797654 0.003910 0.007820 
0.006843 0.000000 0.003910 0.000000 0.174976 0.732160 0.000000 0.000000 
0.000000 0.000000 0.000000 0.009775 0.123167 0.675464 0.000000 0.007820 
0.001955 0.007820 0.000000 0.000000 0.000000 0.710655 0.000000 0.000000 
0.000000 0.005865 0.000000 0.004888 0.007820 0.739003 0.007820 0.005865 
0.001955 0.002933 0.000000 0.005865 0.003910 0.752688 0.007820 0.000000 
0.006843 0.000000 0.000000 0.004888 0.000000 0.694037 0.001955 0.000000 
0.003910 0.001955 0.002933 0.005865 0.000978 0.629521 0.000000 0.000000 
0.000000 0.006843 0.005865 0.000000 0.006843 0.624633 0.000000 0.001955 
0.006843 0.000000 0.006843 0.000000 0.007820 0.655914 0.000000 0.009775 
0.000000 0.006843 0.008798 0.000000 0.000000 0.609971 0.001955 0.000000 
0.000000 0.000000 0.000978 0.005865 0.000000 0.520039 0.006843 0.000000 
0.005865 0.007820 0.000000 0.008798 0.008798 0.452590 0.000000 0.000000 
0.000000 0.010753 0.000978 0.000000 0.000000 0.475073 0.000978 0.000000 
0.000000 0.010753 0.000000 0.000000 0.000000 0.496579 0.000000 0.000000 
0.000000 0.005865 0.000000 0.000000 0.009775 0.411535 0.005865 0.003910 
0.006843 0.000000 0.007820 0.006843 0.000000 0.328446 0.004888 0.001955 
0.006843 0.000000 0.001955 0.006843 0.000000 0.293255 0.001955 0.000000 
0.000000 0.000000 0.006843 0.003910 0.000000 0.256109 0.005865 0.006843 
0.005865 0.000000 0.007820 0.005865 0.005865 0.309873 0.000000 0.000000 
0.001955 0.009775 0.000000 0.000000 0.006843 0.241447 0.004888 0.002933 
0.005865 0.000000 0.001955 0.005865 0.004888 0.129032 0.000000 0.010753 
0.000978 0.003910 0.002933 0.002933 0.000000 0.111437 0.000978 0.000000 
0.002933 0.006843 0.006843 0.006843 0.000000 0.149560 0.000000 0.003910 
0.000000 0.000000 0.003910 0.000000 0.000000 0.078201 0.000978 0.001955 
0.006843 0.004888 0.000978 0.000000 0.005865 0.038123 0.000000 0.009775 
0.000000 0.000000 0.010753 0.000000 0.010753 0.005865 0.005865 0.001955 
0.000000 0.000978 0.006843 0.001955 0.000000 0.002933 0.004888 0.000000 
0.007820 0.000000 0.006843 0.000000 0.000000 0.000000 0.000000 0.003910 
0.002933 0.000000 0.003910 0.000000 0.000978 0.000000 0.006843 0.005865 
0.004888 0.005865 0.004888 0.000000 0.000000 0.000000 0.002933 0.010753 
0.000000 0.000000 0.001955 0.000000 0.000000 0.000000 0.007820 0.000000 
0.000000 0.005865 0.000978 0.008798 0.005865 0.000000 0.052786 0.000000 
0.001955 0.003910 0.006843 0.000000 0.002933 0.000000 0.025415 0.003910 
0.008798 0.004888 0.001955 0.004888 0.000000 0.000000 0.000000 0.000000 
0.000000 0.006843 0.004888 0.005865 0.000000 0.000978 0.006843 0.062561 
0.000000 0.002933 0.000000 0.006843 0.003910 0.001955 0.088954 0.081134 
0.000000 0.000978 0.009775 0.006843 0.005865 0.000000 0.210166 0.022483 
0.005865 0.005865 0.007820 0.002933 0.002933 0.000000 0.115347 0.000000 
0.005865 0.004888 0.001955 0.006843 0.000000 0.000000 0.125122 0.119257 
0.008798 0.000000 0.004888 0.000000 0.000000 0.005865 0.182796 0.168133 
0.000000 0.004888 0.000000 0.002933 0.000000 0.000000 0.271750 0.226784 
0.000000 0.007820 0.005865 0.000000 0.006843 0.004888 0.292278 0.169110 
0.000000 0.003910 0.001955 0.000000 0.000000 0.000000 0.197458 0.164223 
0.000000 0.000000 0.002933 0.000000 0.000000 0.000000 0.247312 0.332356 
0.004888 0.000000 0.003910 0.000000 0.000000 0.000000 0.311828 0.400782 
0.000000 0.000000 0.000000 0.002933 0.000978 0.004888 0.398827 0.398827 
0.000000 0.008798 0.008798 0.000000 0.000978 0.002933 0.339198 0.330401 
0.000000 0.000000 0.002933 0.000000 0.000000 0.000000 0.294233 0.346041 
0.000978 0.005865 0.000000 0.000000 0.000000 0.000000 0.294233 0.499511 
0.005865 0.000000 0.006843 0.000000 0.000000 0.000000 0.362659 0.530792 
0.000000 0.000978 0.000000 0.000000 0.000000 0.001955 0.326491 0.470186 
0.000000 0.000000 0.006843 0.000000 0.004888 0.000000 0.273705 0.476051 
0.002933 0.000000 0.000000 0.000000 0.000000 0.000000 0.225806 0.598240 
0.000000 0.005865 0.000000 0.007820 0.000000 0.000000 0.274682 0.624633 
0.002933 0.007820 0.004888 0.000978 0.004888 0.005865 0.312805 0.690127 
0.000000 0.009775 0.005865 0.000000 0.000000 0.000000 0.260020 0.624633 
0.000000 0.000000 0.005865 0.007820 0.005865 0.000000 0.186706 0.678397 
0.000000 0.006843 0.000000 0.000978 0.001955 0.005865 0.136852 0.731183 
0.006843 0.005865 0.000000 0.005865 0.005865 0.001955 0.163245 0.777126 
0.000000 0.000000 0.003910 0.004888 0.000000 0.003910 0.217986 0.753666 
0.001955 0.000000 0.000000 0.004888 0.004888 0.000000 0.120235 0.713587 
0.000000 0.000978 0.004888 0.000000 0.007820 0.004888 0.082111 0.798631 
0.007820 0.003910 0.000000 0.002933 0.007820 0.000000 0.036168 0.743891 
0.009775 0.000000 0.003910 0.000000 0.006843 0.005865 0.031281 0.669599 
0.002933 0.008798 0.000000 0.000000 0.000000 0.001955 0.039101 0.634409 
0.006843 0.007820 0.000000 0.000000 0.006843 0.000000 0.000000 0.567937 
0.010753 0.004888 0.004888 0.001955 0.008798 0.006843 0.006843 0.596285 
0.005865 0.000000 0.000000 0.006843 0.000000 0.001955 0.000000 0.602151 
0.000000 0.000000 0.006843 0.000000 0.000000 0.001955 0.000000 0.550342 
0.000000 0.000000 0.000000 0.006843 0.000000 0.000978 0.000000 0.476051 
0.001955 0.000000 0.003910 0.000000 0.000000 0.004888 0.000000 0.408602 
0.000000 0.000000 0.000000 0.000000 0.000000 0.000000 0.004888 0.478006 
0.000978 0.006843 0.000000 0.000000 0.002933 0.006843 0.000000 0.488759 
0.000978 0.005865 0.004888 0.004888 0.000000 0.002933 0.005865 0.412512 
0.003910 0.000000 0.007820 0.000000 0.001955 0.000000 0.000000 0.351906 
0.000000 0.000000 0.000000 0.008798 0.000000 0.000000 0.003910 0.328446 
0.000000 0.000000 0.010753 0.000000 0.001955 0.009775 0.000000 0.301075 
0.000000 0.000000 0.004888 0.000000 0.000000 0.006843 0.000000 0.279570 
0.000000 0.001955 0.000000 0.000000 0.000000 0.000000 0.008798 0.163245 
0.005865 0.002933 0.009775 0.000000 0.000978 0.006843 0.000000 0.114370 
0.000000 0.000000 0.000000 0.003910 0.000978 0.000000 0.000000 0.103617 
0.000000 0.004888 0.005865 0.001955 0.000000 0.002933 0.000000 0.119257 
0.002933 0.000000 0.005865 0.000000 0.003910 0.000000 0.000000 0.052786 
0.000000 0.006843 0.000000 0.000000 0.000000 0.000000 0.003910 0.000000 
0.001955 0.000000 0.006843 0.005865 0.000000 0.007820 0.004888 0.000000 
0.006843 0.006843 0.000000 0.000000 0.009775 0.004888 0.000000 0.000000 
0.001955 0.006843 0.000978 0.000000 0.000000 0.000000 0.000000 0.005865 
0.005865 0.000000 0.009775 0.000000 0.000000 0.000000 0.000000 0.001955 
0.004888 0.000000 0.000000 0.000000 0.004888 0.000000 0.000000 0.000000 
0.014663 0.000000 0.006843 0.004888 0.001955 0.000978 0.000000 0.006843 
0.025415 0.006843 0.000000 0.000000 0.000000 0.002933 0.008798 0.005865 
0.001955 0.004888 0.000000 0.006843 0.004888 0.000000 0.000000 0.000000 
0.011730 0.000000 0.001955 0.004888 0.000000 0.007820 0.008798 0.004888 
0.095797 0.001955 0.003910 0.000000 0.003910 0.000000 0.010753 0.004888 
0.190616 0.000000 0.011730 0.000000 0.004888 0.000000 0.002933 0.005865 
0.177908 0.000000 0.000000 0.000000 0.000978 0.005865 0.000000 0.006843 
0.166178 0.008798 0.000000 0.000000 0.001955 0.006843 0.006843 0.000000 
0.172043 0.006843 0.003910 0.000000 0.004888 0.000000 0.000000 0.000978 
0.285435 0.000000 0.000000 0.000000 0.000000 0.006843 0.000000 0.000000 
0.327468 0.003910 0.000000 0.000000 0.006843 0.000000 0.000000 0.005865 
0.296188 0.005865 0.000000 0.000000 0.001955 0.000000 0.000000 0.002933 
0.289345 0.000000 0.005865 0.000000 0.000000 0.000000 0.003910 0.000000 
0.298143 0.015640 0.000000 0.001955 0.000000 0.000000 0.000000 0.000000 
0.397849 0.036168 0.000000 0.008798 0.008798 0.003910 0.000000 0.000978 
0.408602 0.030303 0.000000 0.000000 0.009775 0.000000 0.005865 0.000000 
0.340176 0.000000 0.000000 0.005865 0.000000 0.000000 0.000000 0.000000 
0.331378 0.109482 0.006843 0.008798 0.003910 0.002933 0.000000 0.006843 
0.425220 0.164223 0.003910 0.000000 0.003910 0.000000 0.000000 0.001955 
0.427175 0.176931 0.005865 0.000000 0.000978 0.000000 0.001955 0.005865 
0.445748 0.145650 0.000000 0.000000 0.000000 0.000000 0.006843 0.000000 
0.349951 0.149560 0.000000 0.003910 0.000978 0.000000 0.007820 0.005865 
0.345064 0.263930 0.000000 0.000000 0.000000 0.005865 0.000000 0.000000 
0.439883 0.326491 0.005865 0.005865 0.005865 0.002933 0.000000 0.000000 
0.371457 0.271750 0.000000 0.000000 0.000000 0.000978 0.000000 0.007820 
0.325513 0.253177 0.000000 0.002933 0.009775 0.005865 0.000000 0.006843 
0.231672 0.314761 0.008798 0.007820 0.006843 0.000000 0.005865 0.003910 
0.234604 0.392962 0.000000 0.000000 0.000000 0.003910 0.000000 0.005865 
0.242424 0.358749 0.000000 0.000978 0.000000 0.006843 0.000000 0.000000 
0.207234 0.318671 0.000978 0.000000 0.000000 0.000000 0.009775 0.000000 
0.125122 0.337243 0.005865 0.006843 0.000000 0.003910 0.005865 0.005865 
0.088954 0.405670 0.000000 0.000000 0.003910 0.000000 0.000000 0.000000 
0.112414 0.419355 0.000000 0.004888 0.000000 0.006843 0.000000 0.005865 
0.111437 0.403715 0.000000 0.000000 0.000000 0.000978 0.010753 0.004888 
0.019550 0.338221 0.027370 0.000000 0.000000 0.003910 0.000978 0.000000 
0.002933 0.322581 0.063539 0.006843 0.005865 0.000000 0.000000 0.000978 
0.001955 0.434995 0.059629 0.006843 0.000000 0.003910 0.000000 0.006843 
0.000000 0.377322 0.000978 0.000000 0.006843 0.000000 0.000000 0.000000 
0.005865 0.311828 0.040078 0.004888 0.000000 0.007820 0.003910 0.000978 
0.000000 0.230694 0.167155 0.002933 0.003910 0.004888 0.008798 0.006843 
0.000000 0.280547 0.200391 0.002933 0.000000 0.000000 0.010753 0.000000 
0.004888 0.301075 0.179863 0.000978 0.000000 0.001955 0.000000 0.005865 
0.000978 0.232649 0.142717 0.001955 0.000978 0.005865 0.000000 0.000000 
0.007820 0.152493 0.223851 0.009775 0.005865 0.000000 0.000000 0.005865 
0.008798 0.127077 0.307918 0.006843 0.000000 0.000000 0.000000 0.000000 
0.000000 0.159335 0.336266 0.000000 0.000978 0.003910 0.000000 0.011730 
0.006843 0.160313 0.272727 0.000000 0.005865 0.000000 0.000000 0.000000 
0.000000 0.080156 0.245357 0.000000 0.000000 0.003910 0.000000 0.000000 
0.001955 0.006843 0.318671 0.009775 0.008798 0.006843 0.000000 0.000000 
0.004888 0.003910 0.389052 0.000978 0.001955 0.004888 0.000000 0.004888 
0.000000 0.023460 0.344086 0.000000 0.005865 0.000000 0.003910 0.005865 
0.000000 0.000000 0.281525 0.043988 0.000000 0.009775 0.001955 0.006843 
0.000000 0.000000 0.282502 0.086022 0.000000 0.000000 0.000000 0.005865 
0.006843 0.001955 0.341153 0.116325 0.009775 0.000000 0.000000 0.000000 
TURN 11
0.000000 0.000000 0.198436 0.058651 0.000000 0.005865 0.006843 0.003910 
0.000000 0.000978 0.121212 0.006843 0.000978 0.000000 0.005865 0.000000 
0.000000 0.000978 0.035191 0.000000 0.008798 0.005865 0.002933 0.005865 
0.000000 0.007820 0.030303 0.000000 0.000978 0.003910 0.000000 0.000000 
0.000000 0.005865 0.084066 0.065494 0.000000 0.006843 0.000000 0.000000 
0.001955 0.000000 0.121212 0.044966 0.006843 0.000000 0.003910 0.000000 
0.005865 0.000000 0.043011 0.006843 0.017595 0.000978 0.000000 0.002933 
0.000000 0.005865 0.019550 0.027370 0.125122 0.000000 0.000000 0.001955 
0.000000 0.000000 0.004888 0.058651 0.069404 0.004888 0.000978 0.000000 
0.000000 0.008798 0.000000 0.015640 0.012708 0.000000 0.000000 0.001955 
0.000000 0.006843 0.000000 0.007820 0.021505 0.000000 0.000000 0.007820 
0.000000 0.006843 0.005865 0.000000 0.142717 0.005865 0.005865 0.006843 
0.003910 0.006843 0.000000 0.000000 0.216031 0.010753 0.001955 0.000000 
0.000000 0.000000 0.007820 0.031281 0.222874 0.005865 0.000000 0.009775 
0.000000 0.000000 0.000000 0.017595 0.164223 0.000000 0.006843 0.000000 
0.006843 0.000000 0.009775 0.000000 0.172043 0.000000 0.003910 0.001955 
0.005865 0.006843 0.000000 0.007820 0.253177 0.001955 0.000000 0.003910 
0.000000 0.000000 0.000000 0.000000 0.310850 0.008798 0.000000 0.000000 
0.005865 0.000000 0.006843 0.000000 0.292278 0.009775 0.005865 0.000000 
0.006843 0.000000 0.000000 0.005865 0.224829 0.067449 0.000000 0.000000 
0.000000 0.000000 0.003910 0.000000 0.290323 0.153470 0.003910 0.001955 
0.007820 0.000000 0.008798 0.005865 0.357771 0.117302 0.000978 0.000000 
0.009775 0.009775 0.004888 0.005865 0.317693 0.115347 0.000000 0.004888 
0.006843 0.005865 0.006843 0.000000 0.282502 0.140762 0.006843 0.004888 
0.005865 0.001955 0.007820 0.007820 0.246334 0.295210 0.000000 0.005865 
0.000000 0.000000 0.003910 0.000000 0.336266 0.315738 0.005865 0.000000 
0.000000 0.006843 0.000000 0.001955 0.333333 0.249267 0.005865 0.000000 
0.000000 0.006843 0.000000 0.000000 0.248289 0.200391 0.010753 0.007820 
0.000000 0.007820 0.000000 0.010753 0.191593 0.380254 0.008798 0.000000 
0.000000 0.000000 0.001955 0.009775 0.198436 0.435973 0.000000 0.005865 
0.000000 0.009775 0.000000 0.000000 0.276637 0.456501 0.000000 0.005865 
0.000000 0.000000 0.003910 0.000000 0.239492 0.416422 0.000978 0.000978 
0.000000 0.000000 0.007820 0.000000 0.139785 0.426197 0.000000 0.000000 
0.000978 0.001955 0.000000 0.009775 0.080156 0.516129 0.000000 0.000000 
0.005865 0.002933 0.006843 0.004888 0.110459 0.520039 0.000000 0.002933 
0.000000 0.000000 0.000978 0.001955 0.131965 0.527859 0.005865 0.002933 
0.001955 0.002933 0.000000 0.003910 0.060606 0.465298 0.006843 0.000000 
0.004888 0.013685 0.000000 0.000000 0.000978 0.506354 0.000000 0.000000 
0.000000 0.000000 0.000000 0.000000 0.010753 0.577713 0.005865 0.008798 
0.003910 0.000000 0.006843 0.000000 0.000000 0.572825 0.000000 0.006843 
0.005865 0.000000 0.006843 0.000978 0.004888 0.483871 0.000000 0.000000 
0.000000 0.000000 0.000000 0.000000 0.000000 0.468231 0.009775 0.000000 
0.000000 0.000000 0.008798 0.005865 0.000000 0.511241 0.001955 0.000000 
0.003910 0.000000 0.005865 0.005865 0.000000 0.536657 0.006843 0.000000 
0.006843 0.000978 0.006843 0.000000 0.000000 0.478006 0.000000 0.009775 
0.000978 0.005865 0.000000 0.007820 0.005865 0.425220 0.004888 0.000000 
0.004888 0.000978 0.000000 0.000978 0.000000 0.362659 0.000978 0.006843 
0.000000 0.000000 0.001955 0.000000 0.006843 0.427175 0.000000 0.006843 
0.004888 0.000000 0.000000 0.000000 0.003910 0.418377 0.000000 0.000000 
0.007820 0.006843 0.006843 0.000000 0.003910 0.347996 0.000000 0.007820 
0.008798 0.007820 0.003910 0.000000 0.000978 0.284457 0.000000 0.000000 
0.004888 0.000978 0.006843 0.000000 0.005865 0.242424 0.000000 0.000000 
0.000000 0.000000 0.000000 0.000000 0.001955 0.279570 0.000000 0.006843 
0.005865 0.004888 0.000000 0.005865 0.000000 0.269795 0.000978 0.000000 
0.007820 0.005865 0.006843 0.004888 0.000000 0.179863 0.000000 0.000000 
0.000978 0.000000 0.004888 0.000000 0.006843 0.130010 0.000000 0.000000 
0.000000 0.004888 0.012708 0.000000 0.000000 0.122190 0.000000 0.000000 
0.000000 0.000000 0.005865 0.004888 0.000000 0.127077 0.000978 0.000000 
0.000000 0.000000 0.007820 0.000000 0.005865 0.090909 0.000000 0.000000 
0.001955 0.000000 0.003910 0.003910 0.000000 0.000000 0.004888 0.003910 
0.006843 0.000000 0.003910 0.005865 0.004888 0.000000 0.000000 0.008798 
0.000000 0.000000 0.000000 0.000000 0.005865 0.005865 0.001955 0.000000 
0.005865 0.005865 0.000000 0.000000 0.000000 0.010753 0.000000 0.000978 
0.000000 0.000000 0.005865 0.000978 0.000000 0.006843 0.003910 0.000000 
0.000000 0.000978 0.000000 0.000000 0.000000 0.000000 0.009775 0.006843 
0.001955 0.009775 0.000000 0.010753 0.000000 0.000000 0.003910 0.005865 
0.003910 0.000000 0.000000 0.005865 0.003910 0.002933 0.000000 0.000000 
0.000000 0.000000 0.005865 0.000000 0.000000 0.001955 0.000000 0.000000 
0.000000 0.000000 0.000000 0.005865 0.000000 0.000000 0.004888 0.000000 
0.000000 0.000000 0.005865 0.006843 0.008798 0.000000 0.005865 0.000000 
0.006843 0.001955 0.000978 0.000000 0.011730 0.000000 0.000000 0.001955 
0.000000 0.000978 0.000978 0.006843 0.006843 0.000000 0.009775 0.000000 
0.001955 0.005865 0.005865 0.000000 0.000000 0.006843 0.017595 0.000000 
0.005865 0.000000 0.006843 0.003910 0.000000 0.000978 0.000000 0.000000 
0.000000 0.000000 0.001955 0.000000 0.004888 0.000000 0.007820 0.048876 
0.000978 0.000000 0.008798 0.000000 0.002933 0.000000 0.086999 0.105572 
0.000000 0.006843 0.001955 0.000000 0.000000 0.003910 0.142717 0.067449 
0.000000 0.000000 0.000000 0.003910 0.000000 0.000000 0.084066 0.035191 
0.000000 0.001955 0.006843 0.000000 0.004888 0.000000 0.091887 0.105572 
0.000000 0.002933 0.006843 0.000000 0.006843 0.000000 0.101662 0.213099 
0.000978 0.000000 0.005865 0.005865 0.003910 0.003910 0.154448 0.187683 
0.000978 0.005865 0.000978 0.001955 0.004888 0.003910 0.168133 0.141740 
0.006843 0.000000 0.000978 0.000000 0.000000 0.002933 0.154448 0.196481 
0.001955 0.000000 0.000000 0.000000 0.005865 0.000000 0.080156 0.274682 
0.000000 0.003910 0.000000 0.000000 0.000000 0.006843 0.173998 0.335288 
0.000978 0.005865 0.006843 0.003910 0.000000 0.000000 0.246334 0.312805 
0.001955 0.000000 0.001955 0.001955 0.000000 0.009775 0.186706 0.304008 
0.004888 0.003910 0.007820 0.000000 0.000000 0.002933 0.120235 0.370479 
0.004888 0.006843 0.000000 0.000000 0.008798 0.000000 0.138807 0.454545 
0.000000 0.003910 0.000000 0.000000 0.005865 0.003910 0.200391 0.496579 
0.005865 0.003910 0.000000 0.002933 0.001955 0.004888 0.189638 0.440860 
0.000978 0.000000 0.005865 0.000000 0.000000 0.000000 0.154448 0.445748 
0.005865 0.000000 0.000000 0.008798 0.005865 0.003910 0.062561 0.498534 
0.000000 0.000000 0.004888 0.006843 0.000000 0.000000 0.101662 0.547410 
0.000000 0.000000 0.009775 0.000000 0.007820 0.000978 0.144673 0.502444 
0.000000 0.004888 0.000000 0.000000 0.006843 0.005865 0.074291 0.442815 
0.004888 0.000000 0.001955 0.008798 0.001955 0.000000 0.009775 0.459433 
0.006843 0.001955 0.007820 0.000000 0.000000 0.000000 0.000000 0.526882 
0.000000 0.003910 0.001955 0.000000 0.000000 0.000000 0.005865 0.552297 
0.000000 0.000000 0.000000 0.000000 0.001955 0.000000 0.027370 0.470186 
0.005865 0.000000 0.003910 0.005865 0.000000 0.000000 0.000000 0.467253 
0.000000 0.000000 0.003910 0.000000 0.000978 0.007820 0.000000 0.471163 
0.000000 0.000000 0.003910 0.000000 0.006843 0.005865 0.005865 0.512219 
0.000000 0.000978 0.000000 0.000000 0.000000 0.005865 0.003910 0.472141 
0.006843 0.005865 0.000000 0.000978 0.004888 0.006843 0.000000 0.387097 
0.000000 0.006843 0.005865 0.002933 0.000000 0.000000 0.003910 0.397849 
0.000000 0.004888 0.000000 0.000000 0.004888 0.006843 0.000000 0.390029 
0.000000 0.000000 0.000000 0.000000 0.000000 0.004888 0.006843 0.414467 
0.000000 0.006843 0.000000 0.000000 0.000000 0.006843 0.005865 0.366569 
0.003910 0.004888 0.007820 0.004888 0.000000 0.000000 0.000000 0.289345 
0.004888 0.000000 0.001955 0.002933 0.002933 0.000000 0.005865 0.213099 
0.000000 0.000000 0.003910 0.002933 0.002933 0.004888 0.005865 0.263930 
0.003910 0.001955 0.005865 0.000000 0.000000 0.004888 0.002933 0.249267 
0.005865 0.000000 0.000000 0.000000 0.000000 0.000000 0.000000 0.182796 
0.000000 0.007820 0.007820 0.000000 0.000000 0.000000 0.005865 0.102639 
0.000000 0.010753 0.006843 0.003910 0.000000 0.001955 0.008798 0.066471 
0.005865 0.004888 0.000000 0.000000 0.005865 0.000000 0.000000 0.085044 
0.000978 0.005865 0.000000 0.000000 0.007820 0.000000 0.000000 0.082111 
0.000000 0.006843 0.008798 0.000000 0.000978 0.000978 0.007820 0.041056 
0.000000 0.000000 0.006843 0.000000 0.005865 0.008798 0.000000 0.000000 
0.000000 0.003910 0.006843 0.000000 0.007820 0.006843 0.000000 0.008798 
0.000000 0.000000 0.005865 0.004888 0.000000 0.005865 0.000000 0.000000 
0.000000 0.000000 0.000000 0.000000 0.003910 0.010753 0.007820 0.000000 
0.005865 0.000000 0.002933 0.000000 0.001955 0.000000 0.000000 0.006843 
0.000000 0.000000 0.000978 0.000000 0.000000 0.004888 0.000000 0.000000 
0.000978 0.005865 0.006843 0.006843 0.000000 0.006843 0.001955 0.001955 
0.000000 0.000000 0.000000 0.005865 0.000000 0.000000 0.000000 0.005865 
0.000000 0.000978 0.006843 0.000000 0.002933 0.000000 0.001955 0.003910 
0.002933 0.007820 0.005865 0.003910 0.000000 0.001955 0.000000 0.000000 
0.005865 0.000000 0.005865 0.006843 0.000000 0.000000 0.000000 0.010753 
0.058651 0.000000 0.000000 0.001955 0.004888 0.000978 0.009775 0.006843 
0.031281 0.000000 0.000000 0.005865 0.000978 0.010753 0.007820 0.006843 
0.000000 0.000000 0.000000 0.006843 0.000000 0.000000 0.000000 0.000000 
0.001955 0.000978 0.000000 0.001955 0.004888 0.000000 0.000000 0.005865 
0.097752 0.001955 0.000978 0.000000 0.005865 0.000000 0.000000 0.006843 
0.167155 0.008798 0.005865 0.004888 0.002933 0.010753 0.000000 0.004888 
0.150538 0.002933 0.006843 0.005865 0.003910 0.000000 0.000000 0.002933 
0.116325 0.011730 0.006843 0.000000 0.001955 0.000978 0.000000 0.003910 
0.173021 0.007820 0.000000 0.000000 0.000978 0.002933 0.000000 0.011730 
0.260997 0.007820 0.000000 0.006843 0.000000 0.000000 0.004888 0.004888 
0.243402 0.000000 0.000000 0.000000 0.007820 0.000000 0.008798 0.000000 
0.207234 0.006843 0.000000 0.000000 0.000000 0.004888 0.004888 0.001955 
0.177908 0.000978 0.000000 0.006843 0.000000 0.000000 0.000000 0.000000 
0.238514 0.077224 0.000000 0.006843 0.000000 0.003910 0.003910 0.000000 
0.267840 0.010753 0.000000 0.000000 0.003910 0.000000 0.001955 0.000000 
0.269795 0.000000 0.000000 0.005865 0.006843 0.000000 0.004888 0.000000 
0.189638 0.003910 0.005865 0.000000 0.000000 0.000000 0.000000 0.000000 
0.207234 0.120235 0.000000 0.000000 0.000000 0.000000 0.003910 0.000000 
0.239492 0.185728 0.000978 0.000000 0.006843 0.001955 0.008798 0.000000 
0.284457 0.100684 0.007820 0.000000 0.000000 0.000000 0.006843 0.003910 
0.207234 0.115347 0.004888 0.000000 0.000000 0.002933 0.005865 0.006843 
0.165200 0.177908 0.005865 0.000000 0.006843 0.000000 0.006843 0.000000 
0.185728 0.282502 0.000000 0.000000 0.000978 0.000000 0.004888 0.005865 
0.209189 0.302053 0.000000 0.006843 0.004888 0.001955 0.003910 0.000000 
0.188661 0.229717 0.000000 0.000000 0.000000 0.003910 0.004888 0.000978 
0.092864 0.119257 0.005865 0.003910 0.002933 0.007820 0.000000 0.003910 
0.027370 0.278592 0.005865 0.000000 0.006843 0.003910 0.004888 0.000000 
0.059629 0.302053 0.005865 0.000000 0.006843 0.006843 0.000000 0.005865 
0.077224 0.283480 0.000000 0.000000 0.005865 0.004888 0.000000 0.000000 
0.015640 0.227761 0.005865 0.004888 0.002933 0.010753 0.004888 0.007820 
0.000000 0.229717 0.005865 0.006843 0.000000 0.003910 0.000000 0.000000 
0.000000 0.350929 0.004888 0.000000 0.000000 0.000000 0.000000 0.006843 
0.000000 0.293255 0.002933 0.000000 0.000000 0.000000 0.001955 0.000000 
0.000000 0.175953 0.000000 0.000978 0.000000 0.000000 0.004888 0.008798 
0.005865 0.164223 0.024438 0.008798 0.006843 0.000000 0.001955 0.002933 
0.000000 0.186706 0.073314 0.007820 0.000000 0.006843 0.006843 0.000000 
0.000000 0.249267 0.067449 0.000000 0.005865 0.000000 0.000000 0.000000 
0.000000 0.167155 0.003910 0.000000 0.006843 0.003910 0.000978 0.001955 
0.000000 0.062561 0.030303 0.000000 0.000000 0.003910 0.000000 0.000000 
0.006843 0.085044 0.139785 0.000000 0.000000 0.000000 0.000000 0.002933 
0.005865 0.151515 0.141740 0.000000 0.003910 0.005865 0.002933 0.000000 
0.005865 0.112414 0.085044 0.000000 0.004888 0.003910 0.002933 0.000000 
0.000000 0.014663 0.053763 0.000000 0.005865 0.000000 0.005865 0.003910 
0.000000 0.003910 0.133920 0.006843 0.000000 0.000000 0.006843 0.000000 
0.001955 0.000000 0.199413 0.000000 0.000000 0.000000 0.006843 0.007820 
0.001955 0.003910 0.161290 0.010753 0.006843 0.005865 0.008798 0.000000 
0.004888 0.000000 0.126100 0.000000 0.003910 0.001955 0.008798 0.000000 
0.002933 0.008798 0.082111 0.003910 0.000000 0.000000 0.005865 0.000000 
0.005865 0.000000 0.167155 0.000000 0.001955 0.000000 0.000000 0.000000 
0.002933 0.005865 0.209189 0.000000 0.000000 0.009775 0.000000 0.000000 
TURN 12
0.005865 0.005865 0.182796 0.007820 0.000000 0.000000 0.000000 0.000000 
0.005865 0.000000 0.113392 0.005865 0.000978 0.000000 0.005865 0.000000 
0.000978 0.000000 0.006843 0.000000 0.000000 0.007820 0.007820 0.005865 
0.002933 0.007820 0.000000 0.006843 0.000978 0.005865 0.007820 0.003910 
0.000000 0.008798 0.053763 0.007820 0.000000 0.005865 0.006843 0.003910 
0.009775 0.000000 0.111437 0.000000 0.005865 0.000000 0.003910 0.000978 
0.008798 0.005865 0.035191 0.005865 0.001955 0.004888 0.000000 0.000000 
0.000000 0.001955 0.004888 0.012708 0.022483 0.000000 0.000000 0.007820 
0.004888 0.000000 0.001955 0.029326 0.056696 0.000000 0.003910 0.000000 
0.008798 0.000978 0.000000 0.051808 0.023460 0.004888 0.001955 0.000978 
0.000000 0.008798 0.000000 0.000000 0.001955 0.000000 0.005865 0.000000 
0.000000 0.000000 0.002933 0.000000 0.075269 0.000000 0.000000 0.004888 
0.000000 0.000000 0.000000 0.000000 0.161290 0.000000 0.000000 0.000978 
0.000978 0.007820 0.005865 0.013685 0.161290 0.006843 0.007820 0.005865 
0.006843 0.000978 0.000000 0.000000 0.141740 0.000000 0.006843 0.000000 
0.002933 0.000000 0.000000 0.000000 0.117302 0.000000 0.000978 0.000000 
0.006843 0.006843 0.004888 0.000000 0.232649 0.060606 0.005865 0.001955 
0.000000 0.001955 0.008798 0.000000 0.277615 0.000000 0.000000 0.000000 
0.000000 0.005865 0.005865 0.000000 0.282502 0.010753 0.008798 0.005865 
0.000000 0.000000 0.000000 0.000000 0.230694 0.006843 0.006843 0.000000 
0.004888 0.000000 0.000000 0.000000 0.221896 0.111437 0.003910 0.000000 
0.007820 0.004888 0.000000 0.003910 0.363636 0.175953 0.000000 0.000000 
0.000000 0.000000 0.000000 0.000000 0.370479 0.101662 0.001955 0.007820 
0.000978 0.003910 0.000000 0.000000 0.260020 0.072336 0.000000 0.003910 
0.000000 0.000000 0.000000 0.000000 0.211144 0.174976 0.006843 0.000000 
0.000000 0.005865 0.000000 0.004888 0.238514 0.283480 0.000000 0.000000 
0.008798 0.007820 0.000000 0.003910 0.308895 0.263930 0.005865 0.005865 
0.005865 0.001955 0.000000 0.000000 0.301075 0.222874 0.000000 0.001955 
0.009775 0.008798 0.000000 0.000000 0.226784 0.244379 0.000000 0.000000 
0.005865 0.000000 0.000000 0.000000 0.163245 0.382209 0.000000 0.000000 
0.006843 0.003910 0.000978 0.012708 0.211144 0.425220 0.008798 0.000000 
0.000000 0.001955 0.000000 0.010753 0.236559 0.373412 0.000000 0.007820 
0.005865 0.005865 0.001955 0.012708 0.150538 0.359726 0.001955 0.006843 
0.001955 0.001955 0.003910 0.000000 0.074291 0.451613 0.005865 0.000000 
0.000000 0.000000 0.007820 0.000000 0.093842 0.527859 0.003910 0.000000 
0.000000 0.000000 0.008798 0.000000 0.132942 0.500489 0.000000 0.005865 
0.000000 0.000000 0.006843 0.004888 0.101662 0.472141 0.007820 0.003910 
0.000000 0.000000 0.005865 0.000000 0.006843 0.433040 0.005865 0.000000 
0.000000 0.009775 0.005865 0.000000 0.000000 0.507331 0.005865 0.000000 
0.000000 0.000000 0.010753 0.002933 0.013685 0.521017 0.000000 0.000000 
0.000000 0.000978 0.000978 0.000000 0.000000 0.454545 0.000000 0.000000 
0.000000 0.000978 0.005865 0.000000 0.000000 0.432063 0.000000 0.006843 
0.003910 0.000000 0.000000 0.000000 0.005865 0.427175 0.000978 0.000000 
0.000000 0.001955 0.000000 0.003910 0.004888 0.474096 0.006843 0.005865 
0.000000 0.000000 0.000000 0.000000 0.000000 0.498534 0.000000 0.000000 
0.000000 0.000000 0.000000 0.000000 0.000000 0.440860 0.000000 0.000000 
0.001955 0.006843 0.006843 0.003910 0.000978 0.362659 0.000000 0.003910 
0.000000 0.000978 0.004888 0.003910 0.000978 0.374389 0.007820 0.000000 
0.004888 0.006843 0.005865 0.000000 0.000000 0.405670 0.000000 0.007820 
0.004888 0.000000 0.000000 0.006843 0.000000 0.383187 0.004888 0.006843 
0.003910 0.000000 0.009775 0.000000 0.005865 0.250244 0.000000 0.000000 
0.000000 0.000978 0.000000 0.009775 0.001955 0.194526 0.005865 0.000000 
0.003910 0.000000 0.000000 0.000000 0.000000 0.231672 0.012708 0.000000 
0.006843 0.000000 0.000000 0.006843 0.000000 0.258065 0.000000 0.007820 
0.000000 0.006843 0.006843 0.000000 0.009775 0.216031 0.000000 0.000000 
0.000000 0.000978 0.005865 0.000000 0.000000 0.130987 0.000000 0.004888 
0.007820 0.008798 0.001955 0.005865 0.003910 0.055718 0.007820 0.000000 
0.000000 0.003910 0.006843 0.006843 0.000000 0.107527 0.000000 0.000000 
0.000000 0.005865 0.000000 0.009775 0.000000 0.086022 0.006843 0.005865 
0.005865 0.004888 0.000000 0.000000 0.005865 0.024438 0.005865 0.000000 
0.000000 0.000978 0.000000 0.000000 0.003910 0.000000 0.000000 0.006843 
0.000000 0.009775 0.000000 0.006843 0.000000 0.002933 0.000000 0.006843 
0.006843 0.000000 0.000000 0.001955 0.007820 0.006843 0.000000 0.000000 
0.005865 0.000000 0.006843 0.000000 0.000000 0.005865 0.000978 0.000000 
0.000000 0.006843 0.000000 0.000000 0.000000 0.000000 0.005865 0.000000 
0.005865 0.000000 0.000000 0.006843 0.000000 0.000000 0.003910 0.000000 
0.000000 0.000000 0.000978 0.004888 0.000000 0.000000 0.000000 0.000000 
0.002933 0.004888 0.000000 0.006843 0.000000 0.000000 0.000000 0.000000 
0.006843 0.006843 0.009775 0.005865 0.000000 0.005865 0.000000 0.000000 
0.006843 0.006843 0.003910 0.006843 0.000000 0.000000 0.000000 0.001955 
0.003910 0.000000 0.007820 0.004888 0.000000 0.000000 0.000000 0.000000 
0.005865 0.006843 0.000000 0.002933 0.005865 0.000000 0.005865 0.001955 
0.006843 0.000000 0.000000 0.007820 0.000000 0.003910 0.018573 0.000000 
0.004888 0.003910 0.000978 0.000000 0.004888 0.003910 0.004888 0.000000 
0.010753 0.004888 0.000000 0.000978 0.006843 0.000000 0.007820 0.010753 
0.006843 0.003910 0.000000 0.000000 0.000000 0.003910 0.069404 0.072336 
0.000000 0.000000 0.000000 0.000000 0.005865 0.000000 0.102639 0.038123 
0.000000 0.000000 0.000000 0.007820 0.005865 0.000000 0.091887 0.005865 
0.006843 0.000000 0.000978 0.000000 0.004888 0.000000 0.058651 0.000000 
0.000000 0.005865 0.000000 0.000000 0.000978 0.000000 0.030303 0.129032 
0.004888 0.000000 0.006843 0.006843 0.000000 0.005865 0.094819 0.198436 
0.000000 0.000000 0.000978 0.000978 0.000000 0.000000 0.178886 0.179863 
0.000000 0.000000 0.000000 0.004888 0.000000 0.000000 0.118280 0.148583 
0.003910 0.001955 0.009775 0.000000 0.004888 0.000978 0.100684 0.138807 
0.006843 0.000000 0.000000 0.005865 0.000000 0.003910 0.092864 0.295210 
0.000000 0.006843 0.006843 0.000000 0.000000 0.000000 0.133920 0.316716 
0.000000 0.005865 0.001955 0.009775 0.006843 0.003910 0.174976 0.311828 
0.000000 0.000000 0.004888 0.000000 0.003910 0.000978 0.153470 0.339198 
0.006843 0.004888 0.006843 0.003910 0.000978 0.000000 0.066471 0.347996 
0.007820 0.000000 0.005865 0.000000 0.000000 0.006843 0.136852 0.470186 
0.002933 0.000000 0.004888 0.006843 0.003910 0.000000 0.151515 0.470186 
0.000000 0.007820 0.004888 0.000000 0.000000 0.008798 0.139785 0.378299 
0.000000 0.005865 0.000000 0.007820 0.000000 0.007820 0.059629 0.361681 
0.000000 0.000000 0.006843 0.000000 0.000000 0.008798 0.014663 0.431085 
0.011730 0.007820 0.000000 0.001955 0.000000 0.000000 0.039101 0.476051 
0.005865 0.000000 0.005865 0.006843 0.005865 0.000978 0.059629 0.468231 
0.000000 0.003910 0.000978 0.010753 0.006843 0.006843 0.019550 0.414467 
0.010753 0.007820 0.000000 0.000000 0.009775 0.003910 0.000978 0.483871 
0.000000 0.000978 0.006843 0.000000 0.006843 0.003910 0.000000 0.508309 
0.005865 0.000000 0.000000 0.000000 0.006843 0.004888 0.000000 0.523949 
0.005865 0.006843 0.002933 0.000000 0.000000 0.000000 0.007820 0.489736 
0.000000 0.006843 0.000000 0.008798 0.000000 0.000000 0.000000 0.445748 
0.000000 0.000000 0.000000 0.006843 0.002933 0.000000 0.006843 0.487781 
0.000000 0.000000 0.000000 0.000000 0.001955 0.000000 0.000000 0.513196 
0.005865 0.000000 0.005865 0.000000 0.007820 0.005865 0.000000 0.487781 
0.000978 0.000000 0.000000 0.009775 0.006843 0.000000 0.007820 0.402737 
0.002933 0.000000 0.006843 0.000978 0.001955 0.000000 0.000000 0.327468 
0.000000 0.003910 0.000000 0.000000 0.005865 0.006843 0.000000 0.378299 
0.000000 0.009775 0.000000 0.010753 0.005865 0.000978 0.009775 0.344086 
0.000000 0.004888 0.000000 0.000000 0.006843 0.005865 0.005865 0.275660 
0.000000 0.003910 0.000000 0.003910 0.002933 0.005865 0.001955 0.201369 
0.001955 0.000000 0.006843 0.000000 0.000000 0.001955 0.003910 0.179863 
0.006843 0.000000 0.006843 0.004888 0.000000 0.000978 0.002933 0.172043 
0.001955 0.006843 0.004888 0.001955 0.006843 0.001955 0.004888 0.190616 
0.002933 0.000000 0.000000 0.000000 0.006843 0.003910 0.006843 0.086022 
0.000000 0.000000 0.000000 0.000000 0.009775 0.000000 0.005865 0.043988 
0.000000 0.005865 0.004888 0.000000 0.003910 0.000000 0.000000 0.038123 
0.000000 0.000978 0.006843 0.000000 0.000000 0.000000 0.000000 0.049853 
0.000000 0.000000 0.002933 0.007820 0.000000 0.000000 0.000000 0.021505 
0.004888 0.000978 0.009775 0.006843 0.000000 0.005865 0.004888 0.002933 
0.007820 0.000000 0.000000 0.004888 0.000000 0.006843 0.000000 0.000978 
0.005865 0.003910 0.009775 0.006843 0.000000 0.000000 0.000000 0.007820 
0.000000 0.001955 0.000000 0.000000 0.000000 0.000978 0.000978 0.000000 
0.000000 0.000000 0.000000 0.000000 0.003910 0.001955 0.004888 0.000000 
0.006843 0.000978 0.003910 0.000000 0.003910 0.000000 0.000000 0.006843 
0.001955 0.000000 0.006843 0.006843 0.000000 0.000978 0.006843 0.004888 
0.006843 0.003910 0.001955 0.000000 0.000000 0.006843 0.000000 0.000000 
0.004888 0.004888 0.000000 0.005865 0.000000 0.000000 0.009775 0.002933 
0.000000 0.000000 0.004888 0.008798 0.000000 0.000978 0.001955 0.011730 
0.000000 0.009775 0.000000 0.000000 0.001955 0.010753 0.000000 0.000000 
0.000000 0.000000 0.000000 0.000000 0.005865 0.000000 0.002933 0.005865 
0.061584 0.000000 0.003910 0.000000 0.009775 0.000000 0.000000 0.009775 
0.015640 0.001955 0.002933 0.005865 0.006843 0.002933 0.000000 0.006843 
0.017595 0.007820 0.004888 0.005865 0.000000 0.005865 0.006843 0.003910 
0.026393 0.000000 0.005865 0.000000 0.004888 0.003910 0.000978 0.011730 
0.120235 0.001955 0.000000 0.001955 0.000978 0.005865 0.005865 0.000000 
0.128055 0.000000 0.003910 0.000000 0.000000 0.000000 0.000000 0.000000 
0.117302 0.000000 0.006843 0.005865 0.001955 0.006843 0.000000 0.000000 
0.084066 0.002933 0.006843 0.000000 0.000000 0.006843 0.000000 0.000000 
0.203324 0.006843 0.004888 0.000000 0.001955 0.004888 0.000000 0.001955 
0.218964 0.000000 0.000000 0.004888 0.000000 0.000000 0.000000 0.000000 
0.222874 0.000000 0.006843 0.000000 0.000000 0.000978 0.000000 0.004888 
0.170088 0.000000 0.000000 0.000000 0.000000 0.001955 0.000978 0.005865 
0.149560 0.000000 0.000000 0.005865 0.000000 0.009775 0.006843 0.004888 
0.203324 0.130010 0.006843 0.000000 0.000000 0.010753 0.000000 0.005865 
0.258065 0.019550 0.000000 0.001955 0.000000 0.005865 0.003910 0.006843 
0.242424 0.009775 0.000000 0.000000 0.000000 0.000000 0.000000 0.006843 
0.125122 0.026393 0.009775 0.005865 0.000000 0.007820 0.000000 0.000000 
0.139785 0.124145 0.003910 0.000000 0.002933 0.005865 0.000000 0.003910 
0.182796 0.159335 0.006843 0.000000 0.004888 0.000000 0.001955 0.005865 
0.198436 0.117302 0.000978 0.000000 0.009775 0.000978 0.000000 0.007820 
0.154448 0.109482 0.000000 0.004888 0.000000 0.000000 0.005865 0.000978 
0.057674 0.132942 0.004888 0.000000 0.000000 0.000000 0.000000 0.000000 
0.072336 0.218964 0.001955 0.006843 0.003910 0.000000 0.011730 0.000000 
0.100684 0.243402 0.003910 0.000000 0.000000 0.001955 0.002933 0.000000 
0.099707 0.164223 0.006843 0.000000 0.000000 0.006843 0.000000 0.006843 
0.016618 0.140762 0.000000 0.005865 0.000000 0.006843 0.001955 0.003910 
0.001955 0.192571 0.000000 0.000000 0.004888 0.000000 0.000000 0.000000 
0.000000 0.280547 0.000000 0.000000 0.006843 0.002933 0.006843 0.000000 
0.007820 0.244379 0.000000 0.006843 0.000000 0.000000 0.000000 0.000000 
0.006843 0.198436 0.002933 0.006843 0.005865 0.000000 0.000000 0.000000 
0.006843 0.173021 0.000000 0.001955 0.001955 0.000000 0.006843 0.000000 
0.002933 0.153470 0.000000 0.005865 0.005865 0.000000 0.004888 0.005865 
0.000000 0.242424 0.006843 0.000000 0.000000 0.009775 0.004888 0.000000 
0.000000 0.172043 0.000000 0.000000 0.000000 0.000000 0.003910 0.009775 
0.007820 0.136852 0.010753 0.000000 0.003910 0.006843 0.000000 0.000000 
0.004888 0.121212 0.086022 0.006843 0.000000 0.000000 0.001955 0.000000 
0.004888 0.129032 0.073314 0.005865 0.002933 0.007820 0.000000 0.005865 
0.000000 0.158358 0.046921 0.000000 0.000000 0.000000 0.005865 0.006843 
0.000000 0.052786 0.003910 0.000000 0.000000 0.000000 0.000000 0.006843 
0.001955 0.000000 0.121212 0.005865 0.004888 0.000000 0.001955 0.000000 
0.005865 0.025415 0.167155 0.002933 0.004888 0.000000 0.000000 0.000978 
0.006843 0.062561 0.163245 0.000978 0.002933 0.000000 0.000000 0.007820 
0.000000 0.023460 0.095797 0.000000 0.002933 0.000000 0.000000 0.000978 
0.006843 0.000000 0.064516 0.006843 0.000000 0.000978 0.000000 0.000000 
0.001955 0.005865 0.155425 0.000000 0.001955 0.000000 0.008798 0.006843 
0.007820 0.000000 0.192571 0.002933 0.000000 0.005865 0.000000 0.000000 
0.000000 0.000978 0.155425 0.003910 0.002933 0.004888 0.000000 0.005865 
0.004888 0.000000 0.139785 0.006843 0.000000 0.006843 0.004888 0.006843 
0.000000 0.000000 0.139785 0.000000 0.006843 0.000000 0.006843 0.006843 
TURN 13
0.000000 0.009775 0.072336 0.002933 0.003910 0.000000 0.004888 0.005865 
0.000000 0.003910 0.005865 0.004888 0.000000 0.006843 0.000000 0.000000 
0.000000 0.000000 0.006843 0.000000 0.008798 0.005865 0.000000 0.001955 
0.000000 0.000000 0.018573 0.010753 0.006843 0.000000 0.004888 0.000978 
0.000000 0.007820 0.053763 0.000978 0.000000 0.000000 0.001955 0.005865 
0.000000 0.000000 0.019550 0.006843 0.000000 0.002933 0.000000 0.000000 
0.003910 0.001955 0.002933 0.000000 0.000000 0.006843 0.002933 0.006843 
0.000000 0.007820 0.000000 0.000000 0.008798 0.000978 0.005865 0.000000 
0.003910 0.000000 0.005865 0.000000 0.000000 0.000978 0.001955 0.004888 
0.000000 0.008798 0.000000 0.003910 0.000000 0.009775 0.007820 0.000000 
0.002933 0.000000 0.000000 0.000000 0.000000 0.005865 0.004888 0.000000 
0.006843 0.000000 0.009775 0.010753 0.060606 0.000000 0.005865 0.000000 
0.000000 0.003910 0.002933 0.000000 0.039101 0.000000 0.003910 0.000000 
0.000000 0.000000 0.000000 0.009775 0.000000 0.000000 0.001955 0.000000 
0.007820 0.000000 0.008798 0.005865 0.019550 0.000000 0.000000 0.008798 
0.000000 0.000978 0.005865 0.005865 0.093842 0.000000 0.006843 0.000000 
0.000000 0.002933 0.000000 0.000000 0.171065 0.009775 0.005865 0.005865 
0.000000 0.000000 0.005865 0.003910 0.126100 0.008798 0.006843 0.000000 
0.000000 0.006843 0.004888 0.004888 0.065494 0.008798 0.006843 0.000000 
0.000000 0.006843 0.005865 0.000000 0.128055 0.009775 0.000000 0.000000 
0.006843 0.000000 0.000000 0.003910 0.180841 0.001955 0.003910 0.000000 
0.000000 0.009775 0.000000 0.003910 0.176931 0.000000 0.000000 0.000000 
0.010753 0.005865 0.000000 0.000000 0.149560 0.005865 0.000000 0.002933 
0.000978 0.006843 0.000000 0.002933 0.090909 0.100684 0.003910 0.000000 
0.006843 0.000000 0.000000 0.001955 0.181818 0.146628 0.000000 0.006843 
0.003910 0.000000 0.000000 0.002933 0.212121 0.089932 0.000000 0.000978 
0.005865 0.009775 0.004888 0.000000 0.158358 0.091887 0.008798 0.000000 
0.007820 0.000000 0.001955 0.007820 0.113392 0.164223 0.000978 0.000978 
0.007820 0.000000 0.000000 0.001955 0.105572 0.265885 0.001955 0.000000 
0.003910 0.005865 0.000000 0.006843 0.170088 0.273705 0.000000 0.000978 
0.006843 0.000000 0.006843 0.000000 0.183773 0.250244 0.002933 0.004888 
0.000000 0.004888 0.000000 0.000000 0.082111 0.208211 0.006843 0.006843 
0.000000 0.000000 0.006843 0.000978 0.009775 0.323558 0.000000 0.000978 
0.005865 0.005865 0.000000 0.000000 0.023460 0.361681 0.006843 0.004888 
0.004888 0.008798 0.006843 0.004888 0.087977 0.320626 0.004888 0.000000 
0.000978 0.006843 0.000000 0.004888 0.000000 0.294233 0.000000 0.006843 
0.012708 0.000000 0.013685 0.006843 0.000000 0.329423 0.000000 0.000000 
0.000000 0.000000 0.000000 0.000000 0.007820 0.396872 0.000000 0.002933 
0.002933 0.002933 0.005865 0.008798 0.005865 0.406647 0.000000 0.000000 
0.000978 0.006843 0.006843 0.000978 0.001955 0.365591 0.007820 0.003910 
0.000000 0.001955 0.000000 0.000000 0.000000 0.324536 0.000000 0.005865 
0.006843 0.006843 0.000000 0.000978 0.000000 0.354839 0.007820 0.005865 
0.002933 0.005865 0.000000 0.005865 0.000000 0.397849 0.000000 0.000000 
0.008798 0.006843 0.000000 0.000978 0.000000 0.395894 0.005865 0.000000 
0.000000 0.007820 0.000000 0.006843 0.000000 0.296188 0.003910 0.004888 
0.005865 0.005865 0.007820 0.000000 0.000000 0.272727 0.006843 0.009775 
0.004888 0.000000 0.000000 0.002933 0.000000 0.326491 0.000978 0.000000 
0.002933 0.000000 0.007820 0.000000 0.007820 0.304008 0.006843 0.000000 
0.006843 0.000000 0.000000 0.008798 0.000000 0.269795 0.000000 0.004888 
0.004888 0.000000 0.004888 0.000000 0.000000 0.217986 0.000000 0.000000 
0.000000 0.000000 0.003910 0.007820 0.000978 0.186706 0.000978 0.007820 
0.005865 0.000000 0.000000 0.006843 0.007820 0.220919 0.000000 0.005865 
0.006843 0.004888 0.003910 0.006843 0.000000 0.226784 0.000000 0.000000 
0.000000 0.000000 0.000000 0.000000 0.003910 0.131965 0.000000 0.006843 
0.000000 0.002933 0.000978 0.000000 0.000000 0.076246 0.003910 0.000000 
0.005865 0.000000 0.003910 0.000000 0.001955 0.077224 0.006843 0.000978 
0.004888 0.000978 0.000000 0.006843 0.000000 0.094819 0.003910 0.004888 
0.003910 0.009775 0.000000 0.004888 0.000000 0.075269 0.000000 0.000000 
0.005865 0.000000 0.000000 0.002933 0.000978 0.000000 0.000000 0.006843 
0.000000 0.009775 0.000000 0.005865 0.007820 0.000978 0.000000 0.000000 
0.004888 0.000000 0.000978 0.000000 0.000000 0.000000 0.000978 0.000000 
0.006843 0.000000 0.000000 0.000000 0.000000 0.005865 0.004888 0.005865 
0.000000 0.000000 0.006843 0.005865 0.005865 0.000000 0.000000 0.006843 
0.000978 0.002933 0.000978 0.004888 0.000000 0.007820 0.005865 0.000000 
0.004888 0.002933 0.004888 0.004888 0.000000 0.000978 0.000000 0.006843 
0.000978 0.005865 0.004888 0.000978 0.007820 0.005865 0.001955 0.000000 
0.003910 0.005865 0.003910 0.000978 0.000000 0.000000 0.003910 0.000000 
0.000000 0.005865 0.000000 0.000000 0.004888 0.003910 0.005865 0.000000 
0.000000 0.000000 0.000000 0.000000 0.007820 0.000000 0.000000 0.002933 
0.006843 0.005865 0.000000 0.004888 0.006843 0.004888 0.002933 0.007820 
0.000000 0.000978 0.005865 0.000000 0.002933 0.007820 0.004888 0.000000 
0.000000 0.005865 0.004888 0.000000 0.008798 0.005865 0.000000 0.000978 
0.000000 0.003910 0.001955 0.006843 0.000000 0.006843 0.000000 0.000000 
0.000978 0.000000 0.003910 0.005865 0.002933 0.000000 0.000000 0.001955 
0.000000 0.000000 0.008798 0.000000 0.000000 0.002933 0.000000 0.000000 
0.000000 0.000000 0.008798 0.007820 0.000000 0.000000 0.002933 0.000000 
0.005865 0.000000 0.005865 0.000000 0.002933 0.006843 0.000000 0.000978 
0.005865 0.000000 0.000000 0.006843 0.004888 0.000000 0.000978 0.008798 
0.000000 0.000000 0.003910 0.000000 0.000978 0.000000 0.000000 0.103617 
0.000000 0.000000 0.000978 0.010753 0.005865 0.000000 0.048876 0.136852 
0.000000 0.005865 0.000000 0.002933 0.006843 0.000000 0.074291 0.048876 
0.000978 0.004888 0.000000 0.001955 0.000000 0.007820 0.036168 0.031281 
0.000000 0.004888 0.001955 0.001955 0.000000 0.000000 0.014663 0.144673 
0.000000 0.000978 0.000000 0.008798 0.005865 0.000978 0.072336 0.241447 
0.003910 0.000000 0.000000 0.000000 0.000000 0.005865 0.111437 0.207234 
0.000000 0.000000 0.005865 0.000000 0.000000 0.000000 0.100684 0.170088 
0.003910 0.000000 0.006843 0.000000 0.008798 0.005865 0.028348 0.170088 
0.005865 0.000000 0.000000 0.002933 0.000000 0.000000 0.000000 0.273705 
0.000000 0.001955 0.000000 0.000000 0.000000 0.001955 0.045943 0.315738 
0.000000 0.000978 0.005865 0.000000 0.000000 0.000000 0.102639 0.271750 
0.004888 0.000000 0.000000 0.002933 0.006843 0.000000 0.023460 0.233627 
0.005865 0.000978 0.000000 0.000000 0.001955 0.000978 0.009775 0.299120 
0.000000 0.005865 0.004888 0.004888 0.005865 0.000000 0.006843 0.391984 
0.002933 0.000000 0.000000 0.005865 0.003910 0.004888 0.043988 0.371457 
0.000000 0.000000 0.001955 0.001955 0.000000 0.000000 0.044966 0.334311 
0.000000 0.006843 0.006843 0.006843 0.000000 0.006843 0.000000 0.314761 
0.000000 0.000000 0.000000 0.000978 0.000000 0.000000 0.002933 0.396872 
0.000978 0.000000 0.000000 0.003910 0.000000 0.000000 0.000000 0.391007 
0.001955 0.000000 0.000000 0.000000 0.000978 0.000000 0.000978 0.368524 
0.000000 0.000000 0.009775 0.006843 0.003910 0.003910 0.000978 0.347996 
0.008798 0.000000 0.000978 0.000000 0.000000 0.006843 0.000000 0.311828 
0.004888 0.000000 0.009775 0.000000 0.000000 0.000000 0.000978 0.372434 
0.001955 0.000000 0.006843 0.000000 0.000000 0.006843 0.006843 0.367546 
0.006843 0.000000 0.003910 0.010753 0.000000 0.004888 0.000000 0.263930 
0.000000 0.006843 0.005865 0.000000 0.000978 0.000000 0.006843 0.240469 
0.000000 0.000000 0.000000 0.000000 0.000000 0.000000 0.000000 0.218964 
0.006843 0.004888 0.002933 0.009775 0.004888 0.000978 0.004888 0.307918 
0.000000 0.009775 0.000000 0.003910 0.000000 0.000000 0.006843 0.271750 
0.006843 0.004888 0.000000 0.006843 0.001955 0.006843 0.000000 0.190616 
0.000000 0.000000 0.004888 0.000000 0.000000 0.000000 0.000000 0.157380 
0.000000 0.000000 0.000000 0.000000 0.000000 0.010753 0.000000 0.190616 
0.006843 0.005865 0.000000 0.002933 0.001955 0.000978 0.001955 0.152493 
0.000000 0.005865 0.000000 0.000000 0.005865 0.000000 0.001955 0.137830 
0.005865 0.000000 0.008798 0.007820 0.000000 0.000000 0.000000 0.030303 
0.000000 0.010753 0.004888 0.000000 0.007820 0.006843 0.000000 0.053763 
0.000000 0.000000 0.000000 0.005865 0.000000 0.008798 0.006843 0.072336 
0.000978 0.006843 0.003910 0.001955 0.006843 0.007820 0.005865 0.054741 
0.000000 0.006843 0.003910 0.001955 0.004888 0.005865 0.000000 0.004888 
0.003910 0.004888 0.000000 0.000000 0.000978 0.000000 0.000000 0.002933 
0.000000 0.005865 0.004888 0.005865 0.000000 0.000000 0.006843 0.005865 
0.003910 0.000978 0.006843 0.000000 0.000000 0.000000 0.003910 0.002933 
0.000000 0.000000 0.005865 0.000000 0.000000 0.000000 0.000000 0.000000 
0.005865 0.000000 0.000000 0.003910 0.007820 0.000000 0.000000 0.006843 
0.000000 0.000000 0.000000 0.004888 0.000000 0.000000 0.006843 0.006843 
0.006843 0.006843 0.000000 0.000000 0.000000 0.009775 0.005865 0.000000 
0.000000 0.006843 0.001955 0.002933 0.000000 0.003910 0.001955 0.008798 
0.000000 0.007820 0.005865 0.006843 0.003910 0.000000 0.000000 0.000000 
0.011730 0.000000 0.000000 0.000000 0.006843 0.000000 0.000000 0.000000 
0.007820 0.003910 0.006843 0.004888 0.000000 0.000000 0.002933 0.009775 
0.004888 0.000000 0.000000 0.000000 0.000000 0.010753 0.000000 0.002933 
0.000000 0.005865 0.000000 0.000000 0.005865 0.000000 0.000000 0.004888 
0.001955 0.000000 0.000978 0.003910 0.001955 0.000000 0.000000 0.000000 
0.004888 0.000000 0.002933 0.006843 0.000000 0.003910 0.003910 0.000978 
0.022483 0.000000 0.000000 0.005865 0.000000 0.000000 0.003910 0.000000 
0.074291 0.000000 0.006843 0.000000 0.002933 0.006843 0.000000 0.000000 
0.016618 0.007820 0.007820 0.000000 0.000000 0.002933 0.008798 0.000000 
0.000000 0.000000 0.000000 0.000978 0.000000 0.007820 0.006843 0.000000 
0.043011 0.000000 0.000000 0.006843 0.007820 0.004888 0.000000 0.000000 
0.134897 0.004888 0.005865 0.005865 0.003910 0.002933 0.000000 0.006843 
0.115347 0.000000 0.000000 0.000000 0.000000 0.000000 0.000000 0.007820 
0.107527 0.000000 0.006843 0.000000 0.000000 0.005865 0.000000 0.004888 
0.030303 0.000000 0.000000 0.000000 0.007820 0.003910 0.000000 0.008798 
0.117302 0.000000 0.009775 0.000000 0.005865 0.003910 0.000000 0.000000 
0.155425 0.001955 0.011730 0.000000 0.005865 0.000000 0.008798 0.000000 
0.134897 0.009775 0.000000 0.000000 0.004888 0.000000 0.010753 0.000000 
0.137830 0.003910 0.001955 0.000000 0.004888 0.000000 0.000978 0.004888 
0.068426 0.046921 0.000000 0.003910 0.004888 0.006843 0.004888 0.000000 
0.141740 0.101662 0.002933 0.000000 0.000978 0.000000 0.000000 0.006843 
0.144673 0.054741 0.000978 0.008798 0.000000 0.003910 0.004888 0.000000 
0.078201 0.001955 0.002933 0.000000 0.000000 0.000978 0.000000 0.000000 
0.023460 0.185728 0.000000 0.000000 0.000000 0.000000 0.000000 0.000000 
0.034213 0.102639 0.005865 0.006843 0.000000 0.007820 0.000000 0.003910 
0.090909 0.147605 0.000000 0.000000 0.004888 0.003910 0.003910 0.004888 
0.078201 0.081134 0.000000 0.000000 0.000000 0.005865 0.000000 0.001955 
0.001955 0.053763 0.006843 0.000000 0.006843 0.000000 0.000000 0.000000 
0.002933 0.171065 0.000000 0.005865 0.000000 0.002933 0.006843 0.003910 
0.000000 0.247312 0.005865 0.000000 0.003910 0.004888 0.000978 0.000978 
0.006843 0.134897 0.000000 0.006843 0.003910 0.000978 0.000000 0.006843 
0.004888 0.097752 0.003910 0.004888 0.008798 0.006843 0.000000 0.000978 
0.000000 0.084066 0.000000 0.000000 0.000000 0.000000 0.000000 0.006843 
0.006843 0.191593 0.000000 0.006843 0.000000 0.000000 0.000978 0.000000 
0.000000 0.153470 0.005865 0.000000 0.000000 0.000000 0.010753 0.005865 
0.004888 0.146628 0.001955 0.005865 0.000000 0.006843 0.000000 0.000000 
0.000000 0.054741 0.000000 0.009775 0.007820 0.005865 0.000000 0.005865 
0.010753 0.075269 0.000000 0.000000 0.000000 0.000000 0.000000 0.005865 
0.002933 0.108504 0.005865 0.000000 0.003910 0.005865 0.007820 0.003910 
0.006843 0.053763 0.000000 0.000000 0.008798 0.000000 0.000000 0.007820 
0.009775 0.010753 0.000000 0.000000 0.008798 0.000000 0.006843 0.003910 
0.004888 0.000978 0.029326 0.001955 0.000000 0.000000 0.000000 0.008798 
0.000000 0.019550 0.045943 0.006843 0.000000 0.001955 0.000000 0.000000 
0.005865 0.013685 0.007820 0.000000 0.000000 0.000000 0.000000 0.000000 
0.005865 0.008798 0.005865 0.005865 0.009775 0.000000 0.003910 0.000000 
0.000978 0.002933 0.025415 0.005865 0.000000 0.008798 0.005865 0.001955 
0.000000 0.003910 0.096774 0.000000 0.003910 0.004888 0.000000 0.010753 
0.000000 0.000000 0.041056 0.001955 0.011730 0.004888 0.002933 0.000000 
0.000000 0.000000 0.046921 0.000000 0.004888 0.000000 0.006843 0.000000 
0.005865 0.005865 0.000000 0.004888 0.005865 0.000000 0.000978 0.007820 
0.006843 0.009775 0.068426 0.000000 0.000978 0.000978 0.000000 0.003910 
0.000978 0.005865 0.073314 0.000000 0.011730 0.008798 0.005865 0.000000 
0.005865 0.000000 0.041056 0.000000 0.000000 0.002933 0.007820 0.000000 
TURN 14
0.005865 0.000000 0.005865 0.000000 0.005865 0.003910 0.000000 0.000000 
0.000978 0.000000 0.000000 0.005865 0.003910 0.005865 0.005865 0.000000 
0.001955 0.008798 0.000000 0.002933 0.006843 0.001955 0.000978 0.001955 
0.000000 0.001955 0.008798 0.003910 0.000978 0.006843 0.002933 0.007820 
0.000000 0.006843 0.000000 0.000000 0.000000 0.005865 0.000000 0.003910 
0.000000 0.000000 0.000000 0.009775 0.000000 0.006843 0.002933 0.000000 
0.000000 0.000000 0.009775 0.000000 0.000000 0.003910 0.000000 0.000000 
0.007820 0.006843 0.000000 0.005865 0.000000 0.006843 0.004888 0.002933 
0.003910 0.000000 0.008798 0.005865 0.002933 0.000000 0.004888 0.001955 
0.006843 0.000000 0.000978 0.000000 0.000978 0.005865 0.004888 0.000000 
0.000000 0.000000 0.009775 0.000000 0.003910 0.000000 0.004888 0.006843 
0.001955 0.000000 0.005865 0.000000 0.008798 0.005865 0.000000 0.003910 
0.000978 0.000000 0.006843 0.000000 0.005865 0.000000 0.000000 0.011730 
0.000000 0.001955 0.011730 0.008798 0.003910 0.000000 0.000978 0.005865 
0.000000 0.000000 0.005865 0.000978 0.001955 0.000000 0.000000 0.003910 
0.000000 0.011730 0.007820 0.000000 0.049853 0.010753 0.000000 0.007820 
0.000000 0.000000 0.000000 0.005865 0.088954 0.004888 0.000000 0.010753 
0.006843 0.004888 0.000000 0.000000 0.019550 0.000000 0.000000 0.000000 
0.005865 0.000000 0.000000 0.002933 0.005865 0.006843 0.000000 0.000000 
0.000000 0.000000 0.000000 0.003910 0.083089 0.020528 0.000000 0.000000 
0.000000 0.005865 0.000000 0.003910 0.124145 0.006843 0.005865 0.000000 
0.001955 0.005865 0.001955 0.005865 0.117302 0.007820 0.000000 0.004888 
0.000000 0.006843 0.000000 0.004888 0.070381 0.000978 0.009775 0.006843 
0.000000 0.000000 0.000000 0.000000 0.040078 0.063539 0.003910 0.000978 
0.000000 0.000000 0.000000 0.009775 0.098729 0.136852 0.010753 0.000000 
0.007820 0.000000 0.000978 0.000000 0.150538 0.091887 0.000978 0.000000 
0.006843 0.000000 0.003910 0.003910 0.098729 0.053763 0.000000 0.000978 
0.003910 0.000000 0.006843 0.000000 0.021505 0.136852 0.004888 0.005865 
0.005865 0.004888 0.000000 0.001955 0.041056 0.226784 0.000000 0.006843 
0.000978 0.006843 0.005865 0.000000 0.081134 0.243402 0.000000 0.000000 
0.006843 0.004888 0.001955 0.000000 0.116325 0.195503 0.002933 0.000000 
0.000000 0.000000 0.003910 0.005865 0.036168 0.164223 0.000000 0.000978 
0.004888 0.003910 0.001955 0.005865 0.001955 0.227761 0.006843 0.007820 
0.000978 0.000000 0.004888 0.000978 0.005865 0.341153 0.006843 0.003910 
0.006843 0.001955 0.006843 0.004888 0.029326 0.282502 0.000000 0.000000 
0.000000 0.008798 0.000000 0.000000 0.000000 0.220919 0.006843 0.005865 
0.000000 0.000000 0.004888 0.000000 0.000000 0.251222 0.000000 0.001955 
0.003910 0.006843 0.008798 0.000000 0.005865 0.320626 0.003910 0.000000 
0.000000 0.000978 0.000000 0.000000 0.000000 0.303030 0.004888 0.006843 
0.000978 0.000000 0.002933 0.008798 0.000000 0.295210 0.003910 0.000000 
0.005865 0.007820 0.005865 0.000000 0.000000 0.217986 0.001955 0.000000 
0.000000 0.000000 0.000000 0.006843 0.005865 0.240469 0.000000 0.006843 
0.000978 0.000000 0.003910 0.000000 0.006843 0.335288 0.005865 0.000000 
0.003910 0.007820 0.004888 0.000000 0.004888 0.304008 0.005865 0.006843 
0.003910 0.000000 0.000000 0.002933 0.006843 0.211144 0.000000 0.000000 
0.006843 0.000000 0.005865 0.007820 0.000000 0.147605 0.003910 0.002933 
0.001955 0.010753 0.000000 0.000000 0.000000 0.259042 0.000000 0.000000 
0.006843 0.003910 0.000000 0.000000 0.000978 0.288368 0.000000 0.000000 
0.004888 0.000000 0.000000 0.000000 0.000000 0.170088 0.003910 0.007820 
0.000000 0.007820 0.007820 0.000000 0.009775 0.118280 0.000000 0.000000 
0.004888 0.001955 0.000000 0.013685 0.000000 0.118280 0.000000 0.005865 
0.008798 0.008798 0.000000 0.000000 0.000978 0.188661 0.000000 0.011730 
0.003910 0.000000 0.002933 0.000000 0.000000 0.131965 0.000978 0.000000 
0.003910 0.000000 0.000978 0.000000 0.007820 0.051808 0.000000 0.000978 
0.005865 0.007820 0.000000 0.003910 0.000000 0.006843 0.000978 0.000000 
0.000000 0.008798 0.000000 0.003910 0.000000 0.045943 0.005865 0.006843 
0.005865 0.001955 0.000000 0.000978 0.005865 0.062561 0.000000 0.001955 
0.005865 0.006843 0.003910 0.002933 0.000000 0.004888 0.003910 0.000978 
0.002933 0.000000 0.000000 0.003910 0.006843 0.003910 0.003910 0.000000 
0.006843 0.000000 0.000000 0.003910 0.000000 0.002933 0.000000 0.000000 
0.000978 0.000000 0.000000 0.000000 0.000000 0.000000 0.001955 0.008798 
0.000000 0.006843 0.001955 0.000000 0.000000 0.006843 0.000000 0.000000 
0.003910 0.000000 0.000000 0.000000 0.000000 0.005865 0.000000 0.006843 
0.002933 0.009775 0.000000 0.004888 0.000000 0.000000 0.000000 0.000000 
0.000000 0.000000 0.000000 0.001955 0.006843 0.004888 0.004888 0.000000 
0.000000 0.001955 0.000000 0.000000 0.000000 0.001955 0.000000 0.002933 
0.006843 0.000000 0.003910 0.000000 0.003910 0.000000 0.000000 0.000000 
0.005865 0.000000 0.006843 0.000000 0.000000 0.000000 0.009775 0.000000 
0.000978 0.004888 0.003910 0.000978 0.006843 0.003910 0.000978 0.000978 
0.000978 0.000000 0.004888 0.000000 0.000000 0.006843 0.008798 0.000000 
0.004888 0.000000 0.000000 0.002933 0.006843 0.000000 0.000000 0.000000 
0.000000 0.001955 0.000000 0.000000 0.001955 0.006843 0.000000 0.000000 
0.004888 0.000000 0.003910 0.000000 0.000000 0.004888 0.004888 0.000000 
0.000000 0.001955 0.000000 0.000000 0.005865 0.000000 0.008798 0.000000 
0.000000 0.007820 0.000000 0.004888 0.004888 0.001955 0.006843 0.000000 
0.000000 0.000000 0.000000 0.000000 0.004888 0.000000 0.001955 0.001955 
0.000978 0.005865 0.000000 0.000000 0.005865 0.000978 0.006843 0.000000 
0.000000 0.000000 0.000978 0.000000 0.000000 0.000000 0.005865 0.000000 
0.005865 0.001955 0.000000 0.004888 0.001955 0.000978 0.000000 0.061584 
0.000000 0.000000 0.000000 0.000000 0.000000 0.000000 0.019550 0.044966 
0.000000 0.002933 0.000000 0.006843 0.000000 0.000000 0.022483 0.011730 
0.004888 0.004888 0.001955 0.004888 0.004888 0.000000 0.000978 0.022483 
0.000000 0.007820 0.003910 0.000000 0.000000 0.000000 0.000000 0.142717 
0.005865 0.000000 0.001955 0.000000 0.000000 0.005865 0.024438 0.174976 
0.004888 0.000000 0.005865 0.000000 0.000000 0.008798 0.039101 0.105572 
0.003910 0.006843 0.000000 0.000000 0.000000 0.000000 0.053763 0.110459 
0.004888 0.002933 0.000000 0.006843 0.006843 0.003910 0.000000 0.160313 
0.005865 0.005865 0.003910 0.000000 0.000000 0.000000 0.000000 0.272727 
0.000000 0.001955 0.004888 0.006843 0.006843 0.000000 0.026393 0.247312 
0.006843 0.003910 0.006843 0.001955 0.005865 0.000000 0.022483 0.187683 
0.000000 0.000978 0.006843 0.007820 0.005865 0.000000 0.000000 0.165200 
0.000000 0.000000 0.005865 0.000000 0.000000 0.000000 0.000000 0.266862 
0.003910 0.000000 0.000000 0.008798 0.006843 0.000000 0.002933 0.313783 
0.003910 0.000000 0.000000 0.000000 0.000000 0.003910 0.001955 0.260997 
0.000000 0.001955 0.005865 0.000000 0.000000 0.000000 0.004888 0.233627 
0.000000 0.006843 0.000000 0.003910 0.000000 0.000000 0.000000 0.227761 
0.000000 0.000000 0.005865 0.000000 0.000000 0.000000 0.005865 0.291300 
0.000000 0.000978 0.007820 0.000000 0.002933 0.005865 0.000000 0.313783 
0.000000 0.003910 0.000000 0.000978 0.000000 0.000000 0.003910 0.259042 
0.000000 0.003910 0.001955 0.006843 0.007820 0.000000 0.000000 0.223851 
0.000000 0.000000 0.005865 0.000978 0.006843 0.001955 0.000000 0.272727 
0.000000 0.003910 0.005865 0.006843 0.000000 0.000000 0.002933 0.296188 
0.000000 0.001955 0.000000 0.010753 0.006843 0.003910 0.000000 0.304008 
0.008798 0.005865 0.000000 0.004888 0.005865 0.000000 0.000000 0.221896 
0.000000 0.002933 0.005865 0.000000 0.001955 0.000978 0.007820 0.171065 
0.006843 0.009775 0.000000 0.004888 0.005865 0.000000 0.000000 0.202346 
0.006843 0.008798 0.006843 0.000000 0.000978 0.000000 0.001955 0.222874 
0.005865 0.001955 0.000000 0.009775 0.011730 0.000000 0.000000 0.163245 
0.000000 0.006843 0.006843 0.000000 0.000978 0.009775 0.000000 0.103617 
0.000000 0.000000 0.003910 0.002933 0.005865 0.000000 0.000000 0.124145 
0.000000 0.006843 0.004888 0.011730 0.000000 0.000000 0.006843 0.175953 
0.008798 0.000000 0.000000 0.000000 0.000000 0.001955 0.010753 0.112414 
0.000000 0.006843 0.003910 0.000978 0.004888 0.000000 0.000000 0.085044 
0.008798 0.000000 0.006843 0.000000 0.006843 0.000000 0.004888 0.024438 
0.005865 0.000000 0.000000 0.006843 0.000000 0.000000 0.006843 0.048876 
0.000000 0.000000 0.000000 0.007820 0.007820 0.000000 0.006843 0.036168 
0.001955 0.000000 0.004888 0.006843 0.004888 0.001955 0.003910 0.000000 
0.000000 0.006843 0.000000 0.000000 0.004888 0.000000 0.000000 0.000000 
0.003910 0.000000 0.006843 0.000000 0.000000 0.000000 0.006843 0.000000 
0.000000 0.000000 0.000978 0.005865 0.006843 0.000000 0.000000 0.008798 
0.000000 0.000000 0.000000 0.006843 0.000000 0.000000 0.002933 0.000000 
0.001955 0.005865 0.000000 0.000000 0.007820 0.006843 0.000000 0.002933 
0.000000 0.003910 0.005865 0.000000 0.003910 0.002933 0.004888 0.000000 
0.001955 0.007820 0.004888 0.004888 0.003910 0.001955 0.000978 0.000000 
0.006843 0.003910 0.000000 0.000000 0.000000 0.003910 0.006843 0.006843 
0.004888 0.006843 0.006843 0.000000 0.000000 0.005865 0.004888 0.000000 
0.004888 0.004888 0.003910 0.004888 0.004888 0.000978 0.006843 0.001955 
0.000000 0.003910 0.000000 0.000000 0.005865 0.000000 0.000000 0.004888 
0.001955 0.000978 0.006843 0.000000 0.000000 0.000000 0.000000 0.003910 
0.000000 0.000000 0.003910 0.006843 0.000000 0.000000 0.004888 0.000000 
0.003910 0.000000 0.002933 0.003910 0.000000 0.000978 0.000000 0.000000 
0.000000 0.002933 0.000000 0.000978 0.008798 0.000000 0.000000 0.000000 
0.000000 0.005865 0.007820 0.000000 0.000000 0.000000 0.000000 0.003910 
0.000000 0.002933 0.000000 0.000000 0.000978 0.000000 0.009775 0.004888 
0.006843 0.005865 0.000000 0.000978 0.000000 0.004888 0.000000 0.000000 
0.000000 0.000000 0.006843 0.000000 0.000000 0.000000 0.007820 0.000000 
0.000000 0.000000 0.000978 0.004888 0.005865 0.000000 0.006843 0.004888 
0.000000 0.000000 0.000000 0.000000 0.000000 0.006843 0.000000 0.000000 
0.054741 0.006843 0.007820 0.004888 0.006843 0.000000 0.000000 0.000000 
0.028348 0.005865 0.000000 0.003910 0.000000 0.006843 0.000000 0.003910 
0.000000 0.000000 0.000000 0.005865 0.000000 0.000000 0.000000 0.005865 
0.000000 0.010753 0.004888 0.003910 0.004888 0.002933 0.005865 0.000000 
0.041056 0.004888 0.003910 0.000000 0.004888 0.000000 0.006843 0.003910 
0.086022 0.002933 0.010753 0.000000 0.004888 0.001955 0.007820 0.006843 
0.022483 0.005865 0.000000 0.006843 0.010753 0.007820 0.000978 0.000000 
0.000000 0.000000 0.002933 0.009775 0.008798 0.000000 0.000000 0.005865 
0.000000 0.000000 0.000978 0.000000 0.000000 0.004888 0.003910 0.004888 
0.032258 0.000000 0.000000 0.005865 0.000000 0.000000 0.000000 0.000000 
0.065494 0.006843 0.000000 0.007820 0.000000 0.001955 0.007820 0.003910 
0.005865 0.000000 0.009775 0.007820 0.006843 0.000000 0.000000 0.002933 
0.007820 0.000000 0.000000 0.006843 0.007820 0.000000 0.000000 0.003910 
0.000000 0.039101 0.000000 0.009775 0.007820 0.000000 0.000000 0.006843 
0.014663 0.006843 0.006843 0.000000 0.000000 0.000000 0.005865 0.000000 
0.027370 0.021505 0.002933 0.000000 0.004888 0.003910 0.000000 0.000000 
0.005865 0.004888 0.000000 0.009775 0.000000 0.000000 0.000000 0.000000 
0.000000 0.056696 0.000000 0.000000 0.004888 0.000000 0.000000 0.004888 
0.005865 0.099707 0.000000 0.000000 0.000000 0.000000 0.000000 0.000000 
0.000000 0.085044 0.007820 0.000000 0.000000 0.000000 0.000000 0.000000 
0.005865 0.030303 0.000000 0.000000 0.000978 0.007820 0.000000 0.006843 
0.000000 0.012708 0.005865 0.000000 0.000000 0.000000 0.000000 0.000000 
0.001955 0.003910 0.000000 0.009775 0.000000 0.003910 0.003910 0.007820 
0.005865 0.093842 0.003910 0.000000 0.006843 0.000978 0.002933 0.005865 
0.000000 0.093842 0.006843 0.007820 0.003910 0.000000 0.010753 0.007820 
0.001955 0.000000 0.000000 0.006843 0.000000 0.006843 0.002933 0.000978 
0.000000 0.000000 0.006843 0.004888 0.006843 0.000000 0.007820 0.000000 
0.000000 0.001955 0.000000 0.000000 0.001955 0.000000 0.005865 0.000000 
0.000000 0.061584 0.003910 0.000000 0.000000 0.002933 0.001955 0.000000 
0.000000 0.020528 0.005865 0.000000 0.004888 0.000000 0.000000 0.000000 
0.000000 0.005865 0.004888 0.000000 0.002933 0.001955 0.000000 0.000000 
0.005865 0.005865 0.001955 0.000000 0.003910 0.000000 0.001955 0.001955 
0.000000 0.022483 0.006843 0.006843 0.003910 0.009775 0.000000 0.000000 
0.000000 0.036168 0.010753 0.006843 0.005865 0.007820 0.000000 0.000000 
0.003910 0.000000 0.000000 0.000000 0.008798 0.000000 0.000000 0.005865 
0.000000 0.000978 0.005865 0.003910 0.000000 0.000000 0.006843 0.003910 
0.000000 0.000000 0.025415 0.006843 0.003910 0.000000 0.000000 0.006843 
0.000000 0.006843 0.006843 0.007820 0.000000 0.000000 0.005865 0.000000 
0.000000 0.005865 0.000000 0.008798 0.000000 0.000000 0.006843 0.000000 
0.010753 0.000000 0.004888 0.002933 0.010753 0.004888 0.000000 0.000000 
0.004888 0.000000 0.007820 0.005865 0.000000 0.000000 0.000978 0.000000 
0.008798 0.004888 0.039101 0.000000 0.006843 0.006843 0.006843 0.000978 
TURN 15
0.005865 0.003910 0.005865 0.000000 0.000000 0.003910 0.000000 0.000000 
0.000000 0.000000 0.005865 0.006843 0.005865 0.006843 0.000000 0.000000 
0.005865 0.008798 0.001955 0.003910 0.000000 0.000000 0.000000 0.009775 
0.000000 0.000000 0.000000 0.005865 0.000000 0.001955 0.002933 0.000000 
0.000000 0.005865 0.000000 0.000978 0.000978 0.005865 0.000000 0.000000 
0.005865 0.000978 0.007820 0.005865 0.000000 0.000000 0.000000 0.006843 
0.001955 0.003910 0.000000 0.000000 0.000000 0.000978 0.000000 0.000000 
0.000000 0.001955 0.000000 0.000000 0.000000 0.005865 0.000978 0.000000 
0.000000 0.000000 0.004888 0.003910 0.002933 0.007820 0.003910 0.003910 
0.000000 0.000000 0.001955 0.000000 0.006843 0.005865 0.000000 0.000978 
0.000000 0.006843 0.000000 0.005865 0.000000 0.007820 0.000000 0.004888 
0.000000 0.000000 0.000978 0.000000 0.005865 0.000000 0.000978 0.000000 
0.000000 0.006843 0.000000 0.000000 0.000000 0.000000 0.003910 0.000000 
0.002933 0.003910 0.006843 0.007820 0.000000 0.000978 0.005865 0.000000 
0.000000 0.006843 0.003910 0.000000 0.000000 0.000000 0.006843 0.005865 
0.005865 0.002933 0.000978 0.005865 0.001955 0.007820 0.004888 0.004888 
0.000000 0.001955 0.000000 0.000000 0.008798 0.000000 0.000000 0.000000 
0.007820 0.000000 0.000978 0.000000 0.000000 0.006843 0.000000 0.000000 
0.006843 0.000000 0.003910 0.000978 0.043988 0.000000 0.000000 0.000978 
0.000000 0.000000 0.000000 0.007820 0.000000 0.000000 0.006843 0.002933 
0.000000 0.000000 0.000978 0.000000 0.006843 0.000000 0.006843 0.004888 
0.000978 0.003910 0.007820 0.000000 0.001955 0.026393 0.001955 0.004888 
0.000000 0.000000 0.000000 0.005865 0.052786 0.000978 0.005865 0.000000 
0.002933 0.011730 0.000000 0.003910 0.036168 0.007820 0.001955 0.000000 
0.005865 0.003910 0.000000 0.005865 0.000000 0.000000 0.003910 0.000000 
0.000000 0.005865 0.000000 0.000000 0.006843 0.059629 0.000000 0.003910 
0.002933 0.000000 0.003910 0.000000 0.003910 0.098729 0.000000 0.005865 
0.006843 0.000000 0.002933 0.008798 0.031281 0.046921 0.007820 0.000000 
0.000000 0.008798 0.005865 0.000000 0.000000 0.002933 0.000000 0.000000 
0.000000 0.003910 0.000000 0.007820 0.000000 0.073314 0.000000 0.006843 
0.005865 0.000000 0.000000 0.000000 0.000000 0.181818 0.003910 0.001955 
0.000000 0.000978 0.006843 0.003910 0.000978 0.181818 0.000000 0.006843 
0.009775 0.000000 0.000000 0.000978 0.000978 0.133920 0.002933 0.000000 
0.005865 0.001955 0.005865 0.000000 0.008798 0.117302 0.000000 0.005865 
0.000000 0.005865 0.000000 0.000000 0.008798 0.196481 0.002933 0.004888 
0.000000 0.000000 0.009775 0.006843 0.000000 0.259042 0.009775 0.000000 
0.006843 0.006843 0.006843 0.004888 0.000000 0.220919 0.000000 0.000000 
0.000000 0.004888 0.001955 0.005865 0.001955 0.139785 0.005865 0.003910 
0.000000 0.000000 0.000000 0.000000 0.000000 0.185728 0.000000 0.009775 
0.000000 0.000000 0.000978 0.000000 0.000000 0.256109 0.000000 0.000000 
0.000000 0.000000 0.000000 0.012708 0.008798 0.256109 0.002933 0.000000 
0.009775 0.005865 0.000000 0.001955 0.000000 0.196481 0.004888 0.000978 
0.003910 0.000000 0.000000 0.000000 0.000000 0.084066 0.008798 0.000000 
0.000000 0.008798 0.006843 0.003910 0.002933 0.202346 0.005865 0.000000 
0.004888 0.000000 0.000000 0.000000 0.000000 0.230694 0.000000 0.002933 
0.005865 0.004888 0.001955 0.000000 0.001955 0.182796 0.005865 0.003910 
0.005865 0.000978 0.000000 0.000000 0.003910 0.123167 0.006843 0.004888 
0.006843 0.003910 0.002933 0.000000 0.003910 0.080156 0.000000 0.000978 
0.001955 0.000000 0.002933 0.005865 0.000000 0.136852 0.000978 0.000000 
0.005865 0.001955 0.000000 0.000000 0.000000 0.175953 0.007820 0.000000 
0.002933 0.000000 0.008798 0.006843 0.000000 0.048876 0.008798 0.005865 
0.000000 0.003910 0.000000 0.005865 0.005865 0.000000 0.000000 0.000000 
0.000000 0.002933 0.005865 0.003910 0.006843 0.008798 0.000978 0.003910 
0.001955 0.000000 0.008798 0.005865 0.003910 0.069404 0.000000 0.000000 
0.000000 0.000978 0.006843 0.001955 0.000000 0.045943 0.000000 0.000000 
0.006843 0.000000 0.000000 0.009775 0.000000 0.001955 0.006843 0.000000 
0.003910 0.000000 0.006843 0.000000 0.001955 0.007820 0.005865 0.006843 
0.001955 0.000000 0.000000 0.005865 0.000000 0.006843 0.003910 0.000000 
0.000000 0.000000 0.000000 0.004888 0.000000 0.000000 0.000000 0.000000 
0.007820 0.000000 0.000000 0.000000 0.000978 0.008798 0.005865 0.006843 
0.000000 0.000000 0.007820 0.000000 0.005865 0.000000 0.000978 0.006843 
0.000000 0.006843 0.005865 0.005865 0.003910 0.000000 0.009775 0.000000 
0.000978 0.006843 0.005865 0.000000 0.000000 0.000000 0.000000 0.006843 
0.000000 0.000000 0.001955 0.000000 0.000000 0.004888 0.000000 0.008798 
0.000000 0.001955 0.000000 0.000000 0.003910 0.000000 0.008798 0.000000 
0.006843 0.002933 0.001955 0.000000 0.003910 0.000978 0.003910 0.000000 
0.000000 0.000000 0.000000 0.000000 0.000000 0.000000 0.000000 0.001955 
0.003910 0.000000 0.002933 0.000000 0.000000 0.000000 0.000000 0.000000 
0.007820 0.005865 0.005865 0.000000 0.004888 0.000000 0.004888 0.000978 
0.002933 0.009775 0.004888 0.004888 0.003910 0.006843 0.005865 0.000978 
0.009775 0.000000 0.000000 0.000000 0.000978 0.000000 0.000000 0.002933 
0.001955 0.000000 0.006843 0.001955 0.000000 0.000000 0.000000 0.001955 
0.006843 0.001955 0.000000 0.000000 0.004888 0.001955 0.004888 0.000000 
0.010753 0.000000 0.003910 0.000000 0.007820 0.000000 0.000000 0.000978 
0.000000 0.000978 0.000000 0.000000 0.003910 0.005865 0.006843 0.000000 
0.000978 0.004888 0.000000 0.000000 0.005865 0.001955 0.000000 0.019550 
0.000000 0.000000 0.000000 0.001955 0.000000 0.000000 0.002933 0.000000 
0.000000 0.000000 0.000000 0.000000 0.005865 0.000000 0.000000 0.000000 
0.000000 0.000000 0.001955 0.004888 0.002933 0.000000 0.005865 0.004888 
0.001955 0.004888 0.006843 0.000000 0.000000 0.007820 0.000000 0.038123 
0.000000 0.006843 0.005865 0.000000 0.006843 0.000000 0.008798 0.077224 
0.000000 0.005865 0.000000 0.003910 0.000000 0.000000 0.053763 0.000000 
0.006843 0.000000 0.000978 0.009775 0.006843 0.009775 0.000000 0.006843 
0.008798 0.004888 0.000000 0.000000 0.000978 0.001955 0.000000 0.056696 
0.004888 0.000000 0.000000 0.000000 0.006843 0.000000 0.002933 0.122190 
0.001955 0.004888 0.000000 0.006843 0.000000 0.000000 0.000000 0.136852 
0.003910 0.006843 0.000000 0.000000 0.006843 0.004888 0.000000 0.066471 
0.000000 0.002933 0.007820 0.004888 0.000000 0.003910 0.000000 0.069404 
0.000000 0.004888 0.000000 0.009775 0.003910 0.000978 0.000000 0.169110 
0.000000 0.000000 0.000000 0.006843 0.000000 0.005865 0.000000 0.210166 
0.000000 0.004888 0.003910 0.000000 0.000000 0.007820 0.005865 0.168133 
0.000000 0.000000 0.000000 0.000000 0.009775 0.006843 0.000000 0.131965 
0.000000 0.000000 0.000000 0.002933 0.001955 0.000000 0.000000 0.148583 
0.005865 0.000000 0.002933 0.006843 0.000000 0.005865 0.006843 0.274682 
0.000000 0.004888 0.000000 0.000000 0.000978 0.000000 0.003910 0.255132 
0.003910 0.004888 0.000000 0.009775 0.005865 0.003910 0.000000 0.173998 
0.000000 0.000000 0.000000 0.000000 0.000000 0.005865 0.000000 0.132942 
0.000000 0.000000 0.000000 0.000000 0.004888 0.000000 0.001955 0.195503 
0.000000 0.002933 0.000000 0.006843 0.000000 0.000978 0.000978 0.249267 
0.000000 0.000000 0.000000 0.002933 0.000978 0.002933 0.006843 0.200391 
0.003910 0.000000 0.003910 0.000000 0.000978 0.000000 0.006843 0.172043 
0.000000 0.003910 0.003910 0.000000 0.000000 0.000000 0.000000 0.105572 
0.002933 0.006843 0.005865 0.005865 0.000000 0.002933 0.005865 0.160313 
0.000000 0.000000 0.010753 0.006843 0.000000 0.005865 0.000000 0.173998 
0.000000 0.008798 0.005865 0.005865 0.000000 0.002933 0.011730 0.143695 
0.005865 0.000000 0.000000 0.007820 0.005865 0.000000 0.000000 0.100684 
0.002933 0.000000 0.006843 0.000000 0.000000 0.003910 0.000000 0.125122 
0.003910 0.000000 0.001955 0.006843 0.006843 0.000000 0.008798 0.132942 
0.001955 0.000000 0.001955 0.000000 0.004888 0.000000 0.001955 0.116325 
0.000000 0.000000 0.000000 0.000000 0.003910 0.000000 0.000000 0.030303 
0.000000 0.010753 0.000000 0.000000 0.000000 0.000000 0.005865 0.000000 
0.005865 0.000000 0.000000 0.000000 0.004888 0.000978 0.000000 0.020528 
0.000000 0.000000 0.000000 0.000000 0.005865 0.000000 0.003910 0.058651 
0.006843 0.000000 0.000000 0.003910 0.004888 0.004888 0.000000 0.007820 
0.000000 0.005865 0.000000 0.004888 0.000000 0.000000 0.009775 0.001955 
0.000000 0.000000 0.003910 0.000000 0.000000 0.000000 0.000978 0.000000 
0.000000 0.002933 0.007820 0.000000 0.000000 0.000000 0.008798 0.003910 
0.006843 0.000000 0.002933 0.008798 0.000000 0.001955 0.001955 0.000000 
0.005865 0.000000 0.000000 0.005865 0.001955 0.011730 0.005865 0.009775 
0.000000 0.003910 0.000000 0.000000 0.000000 0.000000 0.012708 0.000000 
0.000000 0.000000 0.000000 0.010753 0.000000 0.000000 0.001955 0.001955 
0.000000 0.000978 0.002933 0.000000 0.003910 0.000000 0.004888 0.000000 
0.005865 0.002933 0.000000 0.006843 0.000000 0.000000 0.000978 0.006843 
0.000000 0.000000 0.005865 0.005865 0.002933 0.005865 0.000000 0.000000 
0.004888 0.004888 0.000978 0.000000 0.000000 0.000000 0.000978 0.000000 
0.000000 0.003910 0.000978 0.005865 0.004888 0.000000 0.002933 0.003910 
0.000000 0.001955 0.006843 0.000000 0.000000 0.000000 0.000000 0.000978 
0.000000 0.003910 0.007820 0.003910 0.001955 0.004888 0.006843 0.000000 
0.005865 0.000000 0.001955 0.000000 0.000000 0.000978 0.002933 0.006843 
0.000000 0.000000 0.004888 0.000000 0.005865 0.003910 0.000978 0.001955 
0.005865 0.000000 0.002933 0.000000 0.000000 0.002933 0.000000 0.000000 
0.000000 0.003910 0.007820 0.004888 0.004888 0.000000 0.000000 0.006843 
0.000978 0.001955 0.000000 0.000000 0.005865 0.000000 0.000000 0.000000 
0.000000 0.001955 0.000000 0.000000 0.001955 0.000000 0.001955 0.000000 
0.000000 0.000000 0.000000 0.004888 0.008798 0.000000 0.009775 0.000000 
0.000000 0.004888 0.000000 0.006843 0.000000 0.000000 0.004888 0.000000 
0.006843 0.000000 0.000000 0.000000 0.000000 0.000978 0.000000 0.000000 
0.004888 0.000000 0.000000 0.000978 0.000000 0.000000 0.007820 0.006843 
0.005865 0.005865 0.000000 0.000000 0.000000 0.006843 0.000000 0.003910 
0.006843 0.000978 0.005865 0.000978 0.000000 0.003910 0.000000 0.004888 
0.023460 0.006843 0.000000 0.004888 0.000000 0.000000 0.000978 0.000978 
0.000000 0.002933 0.000000 0.008798 0.007820 0.000000 0.000000 0.000000 
0.000000 0.000000 0.000000 0.000000 0.000000 0.006843 0.004888 0.003910 
0.005865 0.000000 0.000000 0.000000 0.000000 0.006843 0.006843 0.003910 
0.000000 0.000000 0.000000 0.000000 0.000000 0.000000 0.000000 0.000000 
0.000000 0.006843 0.000000 0.000000 0.000000 0.006843 0.000000 0.000000 
0.000000 0.006843 0.006843 0.000000 0.000978 0.006843 0.001955 0.000000 
0.000000 0.003910 0.000000 0.007820 0.006843 0.005865 0.000000 0.003910 
0.000000 0.000000 0.005865 0.000000 0.000000 0.000000 0.005865 0.000978 
0.000000 0.080156 0.003910 0.003910 0.000000 0.000978 0.006843 0.004888 
0.005865 0.000000 0.006843 0.000000 0.004888 0.000000 0.003910 0.006843 
0.000000 0.024438 0.000978 0.000000 0.000000 0.000000 0.000000 0.000000 
0.000000 0.000978 0.000000 0.000000 0.006843 0.000000 0.005865 0.006843 
0.005865 0.045943 0.000000 0.005865 0.005865 0.006843 0.000000 0.002933 
0.000000 0.035191 0.003910 0.000978 0.004888 0.004888 0.002933 0.000000 
0.006843 0.004888 0.005865 0.006843 0.006843 0.003910 0.000000 0.000000 
0.010753 0.000000 0.000978 0.000000 0.001955 0.000000 0.011730 0.000000 
0.010753 0.003910 0.006843 0.000000 0.000000 0.006843 0.000000 0.000000 
0.007820 0.095797 0.006843 0.009775 0.003910 0.000000 0.008798 0.000000 
0.000000 0.000000 0.005865 0.000000 0.005865 0.003910 0.000000 0.006843 
0.003910 0.001955 0.008798 0.006843 0.000978 0.000000 0.006843 0.000000 
0.000000 0.000000 0.006843 0.000978 0.000978 0.006843 0.009775 0.000000 
0.000978 0.000000 0.000000 0.006843 0.000000 0.000000 0.000000 0.003910 
0.000000 0.033236 0.000000 0.006843 0.000000 0.003910 0.001955 0.010753 
0.000000 0.001955 0.000000 0.000000 0.000000 0.005865 0.000000 0.001955 
0.000000 0.000000 0.000978 0.000000 0.007820 0.000000 0.004888 0.007820 
0.006843 0.005865 0.000000 0.000000 0.005865 0.000000 0.000000 0.000000 
0.006843 0.000000 0.000000 0.006843 0.000000 0.000000 0.000000 0.003910 
0.007820 0.000000 0.000000 0.000000 0.000000 0.000000 0.005865 0.000000 
0.005865 0.000978 0.005865 0.003910 0.005865 0.000000 0.000000 0.005865 
0.000000 0.005865 0.000000 0.005865 0.008798 0.005865 0.000000 0.005865 
0.008798 0.000000 0.000000 0.004888 0.000000 0.005865 0.000000 0.000000 
0.000000 0.000978 0.000000 0.003910 0.000000 0.008798 0.000000 0.005865 
0.004888 0.000000 0.000978 0.000978 0.000000 0.000000 0.000000 0.006843 
0.000000 0.002933 0.000000 0.000000 0.000000 0.000000 0.011730 0.000000 
0.001955 0.000000 0.000000 0.000000 0.000000 0.006843 0.005865 0.000000 
0.003910 0.006843 0.009775 0.000000 0.000000 0.009775 0.006843 0.005865 
0.001955 0.000000 0.003910 0.000978 0.009775 0.000000 0.008798 0.000000 
0.000000 0.000000 0.005865 0.000000 0.010753 0.005865 0.006843 0.000000 
0.001955 0.006843 0.007820 0.000000 0.006843 0.000000 0.000000 0.007820 
TURN 16
0.000000 0.006843 0.000000 0.000000 0.000000 0.000000 0.003910 0.003910 
0.000978 0.000000 0.000000 0.000000 0.003910 0.000000 0.001955 0.004888 
0.000000 0.000000 0.012708 0.000978 0.007820 0.000000 0.004888 0.006843 
0.008798 0.000000 0.000000 0.000000 0.000000 0.008798 0.008798 0.000000 
0.007820 0.000000 0.000000 0.000000 0.000000 0.003910 0.009775 0.001955 
0.004888 0.000000 0.005865 0.000000 0.001955 0.007820 0.004888 0.000000 
0.001955 0.007820 0.000000 0.000000 0.007820 0.000000 0.000000 0.006843 
0.000000 0.000000 0.009775 0.005865 0.000000 0.000000 0.002933 0.002933 
0.005865 0.000000 0.000000 0.002933 0.005865 0.003910 0.000000 0.003910 
0.000000 0.000000 0.003910 0.004888 0.000000 0.000000 0.000000 0.000000 
0.000000 0.003910 0.000000 0.003910 0.004888 0.000000 0.000000 0.003910 
0.000000 0.006843 0.000000 0.000000 0.003910 0.003910 0.007820 0.000000 
0.000978 0.000978 0.000000 0.000000 0.000000 0.000000 0.007820 0.006843 
0.004888 0.001955 0.000978 0.000000 0.000000 0.005865 0.000000 0.000000 
0.000000 0.002933 0.000000 0.000000 0.006843 0.001955 0.001955 0.005865 
0.000978 0.002933 0.005865 0.004888 0.000000 0.006843 0.005865 0.003910 
0.002933 0.005865 0.000000 0.000000 0.000000 0.000000 0.000978 0.000000 
0.000000 0.000000 0.007820 0.000000 0.006843 0.007820 0.000000 0.002933 
0.005865 0.000000 0.004888 0.005865 0.006843 0.008798 0.000000 0.007820 
0.000000 0.000000 0.005865 0.003910 0.000000 0.006843 0.000000 0.008798 
0.003910 0.004888 0.000000 0.006843 0.033236 0.000000 0.000978 0.005865 
0.000000 0.000000 0.000978 0.000000 0.000000 0.000978 0.007820 0.005865 
0.000000 0.000000 0.007820 0.000000 0.000000 0.005865 0.000000 0.000000 
0.000978 0.004888 0.000978 0.000000 0.000000 0.009775 0.000000 0.000000 
0.005865 0.001955 0.000000 0.000000 0.005865 0.072336 0.000000 0.010753 
0.000978 0.000000 0.008798 0.006843 0.016618 0.008798 0.000000 0.005865 
0.005865 0.000000 0.000978 0.006843 0.000000 0.002933 0.000000 0.000978 
0.003910 0.005865 0.000000 0.000000 0.002933 0.000000 0.000000 0.000000 
0.005865 0.008798 0.005865 0.000000 0.006843 0.111437 0.010753 0.000000 
0.000000 0.002933 0.006843 0.006843 0.000000 0.130987 0.000000 0.000000 
0.000000 0.006843 0.007820 0.007820 0.000000 0.048876 0.004888 0.001955 
0.006843 0.003910 0.009775 0.000000 0.008798 0.019550 0.002933 0.009775 
0.011730 0.000978 0.000000 0.001955 0.000000 0.097752 0.002933 0.000000 
0.000000 0.000000 0.011730 0.000000 0.000000 0.188661 0.000978 0.000000 
0.000000 0.000000 0.000000 0.000000 0.000000 0.175953 0.005865 0.000000 
0.000000 0.000000 0.001955 0.000000 0.000000 0.097752 0.004888 0.000000 
0.006843 0.005865 0.000000 0.004888 0.006843 0.103617 0.000000 0.000000 
0.001955 0.000000 0.000000 0.000000 0.009775 0.167155 0.010753 0.005865 
0.005865 0.005865 0.000000 0.003910 0.000000 0.179863 0.000000 0.000000 
0.010753 0.005865 0.000000 0.000000 0.005865 0.150538 0.005865 0.000000 
0.000000 0.000000 0.001955 0.000000 0.000000 0.112414 0.002933 0.008798 
0.002933 0.008798 0.000000 0.007820 0.000000 0.055718 0.000000 0.000000 
0.000000 0.006843 0.000000 0.000000 0.003910 0.173998 0.000000 0.006843 
0.005865 0.001955 0.002933 0.005865 0.000000 0.144673 0.006843 0.000000 
0.000000 0.001955 0.000000 0.005865 0.000978 0.098729 0.006843 0.007820 
0.000978 0.003910 0.000000 0.005865 0.000000 0.051808 0.000978 0.007820 
0.007820 0.007820 0.003910 0.000000 0.005865 0.087977 0.000978 0.008798 
0.001955 0.000000 0.005865 0.003910 0.001955 0.124145 0.000000 0.000000 
0.006843 0.005865 0.003910 0.000000 0.005865 0.101662 0.009775 0.007820 
0.000000 0.000000 0.010753 0.000000 0.010753 0.022483 0.000000 0.002933 
0.000000 0.000978 0.000000 0.005865 0.006843 0.005865 0.000000 0.000000 
0.008798 0.000000 0.006843 0.000000 0.000000 0.024438 0.005865 0.000000 
0.000000 0.006843 0.000000 0.000000 0.000000 0.052786 0.006843 0.000000 
0.000000 0.002933 0.000000 0.006843 0.000000 0.002933 0.005865 0.000000 
0.006843 0.007820 0.000000 0.003910 0.004888 0.009775 0.000000 0.003910 
0.000000 0.008798 0.000000 0.000000 0.000000 0.001955 0.001955 0.000000 
0.008798 0.000000 0.000000 0.000978 0.004888 0.000000 0.005865 0.005865 
0.000000 0.011730 0.000000 0.003910 0.003910 0.002933 0.010753 0.000000 
0.005865 0.006843 0.000000 0.000000 0.000978 0.005865 0.000000 0.000000 
0.005865 0.001955 0.005865 0.008798 0.007820 0.001955 0.005865 0.002933 
0.007820 0.005865 0.000000 0.006843 0.000000 0.003910 0.000000 0.000000 
0.008798 0.004888 0.000000 0.000978 0.000000 0.000000 0.006843 0.000000 
0.000000 0.005865 0.000000 0.000000 0.000000 0.000978 0.000000 0.005865 
0.002933 0.000978 0.000000 0.000000 0.006843 0.000000 0.000000 0.000000 
0.000000 0.005865 0.000000 0.006843 0.000000 0.000000 0.000000 0.004888 
0.006843 0.004888 0.000000 0.001955 0.000000 0.000000 0.002933 0.003910 
0.005865 0.005865 0.000000 0.009775 0.000000 0.005865 0.000000 0.005865 
0.003910 0.006843 0.003910 0.000000 0.006843 0.006843 0.000000 0.000000 
0.000000 0.000000 0.005865 0.000000 0.000000 0.000000 0.007820 0.000000 
0.000000 0.004888 0.000978 0.009775 0.000000 0.006843 0.000000 0.000978 
0.000000 0.000000 0.000000 0.000000 0.006843 0.000000 0.008798 0.000000 
0.000000 0.000000 0.000000 0.011730 0.000000 0.000000 0.000978 0.000000 
0.000000 0.000000 0.000000 0.000000 0.000000 0.006843 0.002933 0.000000 
0.000000 0.004888 0.000000 0.008798 0.005865 0.001955 0.000000 0.009775 
0.002933 0.005865 0.000000 0.002933 0.000000 0.006843 0.000000 0.002933 
0.000000 0.000000 0.000000 0.000978 0.000000 0.000000 0.000000 0.000000 
0.006843 0.000000 0.000000 0.011730 0.000000 0.000000 0.000000 0.004888 
0.006843 0.005865 0.000000 0.000000 0.005865 0.003910 0.000978 0.000000 
0.005865 0.005865 0.004888 0.006843 0.000000 0.000000 0.000000 0.035191 
0.000000 0.000978 0.005865 0.008798 0.007820 0.000000 0.000000 0.013685 
0.004888 0.000000 0.000000 0.002933 0.011730 0.000000 0.005865 0.001955 
0.000978 0.008798 0.006843 0.004888 0.003910 0.000000 0.007820 0.004888 
0.000000 0.005865 0.004888 0.000000 0.000000 0.000000 0.008798 0.028348 
0.000000 0.000000 0.000978 0.008798 0.000000 0.005865 0.000000 0.084066 
0.006843 0.005865 0.000000 0.008798 0.006843 0.001955 0.000978 0.061584 
0.000000 0.003910 0.006843 0.003910 0.001955 0.000000 0.002933 0.030303 
0.003910 0.005865 0.000000 0.008798 0.004888 0.000000 0.000000 0.024438 
0.000978 0.000000 0.000000 0.000000 0.002933 0.000000 0.001955 0.111437 
0.007820 0.004888 0.008798 0.000000 0.000000 0.003910 0.000000 0.150538 
0.009775 0.006843 0.000000 0.007820 0.004888 0.000000 0.001955 0.122190 
0.000000 0.000000 0.002933 0.000000 0.000000 0.002933 0.004888 0.105572 
0.000000 0.000000 0.004888 0.005865 0.000000 0.003910 0.002933 0.081134 
0.000000 0.006843 0.004888 0.000000 0.000000 0.006843 0.006843 0.155425 
0.001955 0.000000 0.005865 0.000000 0.000000 0.000000 0.000000 0.201369 
0.000000 0.002933 0.010753 0.006843 0.006843 0.000000 0.000000 0.139785 
0.000000 0.000000 0.000000 0.001955 0.000000 0.000978 0.000000 0.088954 
0.005865 0.000978 0.000000 0.000000 0.003910 0.005865 0.000000 0.107527 
0.000000 0.000000 0.000000 0.000000 0.011730 0.008798 0.007820 0.135875 
0.006843 0.000000 0.000978 0.008798 0.005865 0.003910 0.000000 0.131965 
0.000000 0.000000 0.003910 0.000000 0.003910 0.000978 0.005865 0.098729 
0.003910 0.002933 0.000000 0.000000 0.000000 0.003910 0.000000 0.056696 
0.000000 0.000000 0.000000 0.000000 0.000000 0.003910 0.000000 0.147605 
0.000000 0.010753 0.000000 0.007820 0.000000 0.005865 0.004888 0.160313 
0.000000 0.006843 0.000000 0.005865 0.003910 0.001955 0.001955 0.126100 
0.001955 0.005865 0.000000 0.000978 0.000000 0.001955 0.000000 0.055718 
0.005865 0.000000 0.004888 0.006843 0.000000 0.011730 0.000000 0.005865 
0.000000 0.004888 0.006843 0.000000 0.001955 0.000000 0.000000 0.083089 
0.000000 0.000000 0.000000 0.006843 0.004888 0.000000 0.000000 0.085044 
0.005865 0.006843 0.000978 0.005865 0.003910 0.000000 0.000000 0.059629 
0.006843 0.000978 0.000000 0.000000 0.005865 0.003910 0.005865 0.000000 
0.006843 0.004888 0.000000 0.000000 0.006843 0.003910 0.004888 0.000000 
0.000000 0.006843 0.006843 0.003910 0.005865 0.000000 0.005865 0.018573 
0.005865 0.006843 0.000000 0.007820 0.000978 0.000000 0.000000 0.017595 
0.000000 0.000000 0.000000 0.008798 0.006843 0.000000 0.002933 0.005865 
0.006843 0.000000 0.000000 0.000000 0.001955 0.011730 0.000000 0.000000 
0.000000 0.000000 0.006843 0.006843 0.001955 0.000000 0.000978 0.004888 
0.000000 0.009775 0.000000 0.006843 0.000000 0.008798 0.000000 0.001955 
0.000000 0.000000 0.010753 0.000000 0.000000 0.000000 0.000000 0.000000 
0.004888 0.003910 0.001955 0.000000 0.004888 0.000000 0.000000 0.000000 
0.000000 0.000000 0.000000 0.003910 0.000000 0.006843 0.000000 0.000978 
0.009775 0.006843 0.006843 0.005865 0.006843 0.000000 0.004888 0.000000 
0.000000 0.003910 0.000000 0.005865 0.000000 0.003910 0.000000 0.000000 
0.000000 0.000000 0.001955 0.000978 0.000000 0.000000 0.000000 0.003910 
0.000000 0.003910 0.000978 0.000000 0.005865 0.000000 0.007820 0.006843 
0.004888 0.005865 0.000000 0.000000 0.002933 0.000000 0.004888 0.000978 
0.006843 0.006843 0.000000 0.000000 0.004888 0.006843 0.000000 0.007820 
0.000000 0.006843 0.000000 0.004888 0.000000 0.000978 0.004888 0.003910 
0.007820 0.000000 0.004888 0.000978 0.010753 0.000000 0.000000 0.002933 
0.000000 0.000000 0.003910 0.006843 0.000978 0.000978 0.000000 0.000000 
0.003910 0.000000 0.007820 0.000000 0.003910 0.003910 0.000000 0.007820 
0.007820 0.006843 0.000000 0.002933 0.000000 0.003910 0.001955 0.000000 
0.000000 0.000000 0.000978 0.000000 0.000000 0.000000 0.000000 0.000000 
0.000000 0.000000 0.000000 0.000000 0.007820 0.005865 0.000000 0.009775 
0.000000 0.000000 0.000000 0.004888 0.000978 0.003910 0.000000 0.000000 
0.003910 0.000000 0.006843 0.000000 0.005865 0.002933 0.000000 0.000000 
0.000000 0.000000 0.000000 0.000000 0.011730 0.006843 0.000000 0.008798 
0.005865 0.005865 0.000000 0.006843 0.000000 0.000000 0.000000 0.000000 
0.000000 0.008798 0.000000 0.000000 0.000000 0.006843 0.001955 0.006843 
0.004888 0.000000 0.000000 0.005865 0.000000 0.000000 0.000000 0.005865 
0.000000 0.000000 0.000000 0.000000 0.002933 0.008798 0.005865 0.000000 
0.000000 0.011730 0.000000 0.001955 0.006843 0.005865 0.005865 0.003910 
0.000978 0.004888 0.000000 0.006843 0.000000 0.000000 0.006843 0.000000 
0.000978 0.005865 0.006843 0.006843 0.006843 0.000000 0.000000 0.000000 
0.009775 0.003910 0.000000 0.006843 0.010753 0.005865 0.004888 0.001955 
0.005865 0.000000 0.000000 0.006843 0.007820 0.004888 0.000000 0.008798 
0.000000 0.000000 0.000000 0.010753 0.000000 0.000000 0.003910 0.006843 
0.004888 0.000000 0.000978 0.000000 0.000978 0.007820 0.001955 0.004888 
0.000000 0.003910 0.000000 0.000000 0.004888 0.003910 0.000978 0.007820 
0.000000 0.006843 0.000000 0.000000 0.000000 0.009775 0.000000 0.000000 
0.003910 0.000000 0.000000 0.000000 0.007820 0.007820 0.005865 0.000000 
0.000978 0.000000 0.009775 0.000000 0.000000 0.000000 0.005865 0.000000 
0.000000 0.006843 0.000000 0.009775 0.000000 0.000000 0.000000 0.006843 
0.000000 0.000000 0.000000 0.000000 0.005865 0.000000 0.000000 0.000000 
0.006843 0.000978 0.001955 0.005865 0.000978 0.000000 0.000000 0.000000 
0.000978 0.000000 0.000000 0.001955 0.001955 0.000000 0.003910 0.000000 
0.002933 0.003910 0.007820 0.000000 0.002933 0.000978 0.003910 0.001955 
0.002933 0.006843 0.000000 0.000000 0.010753 0.000000 0.000000 0.000000 
0.000000 0.001955 0.000000 0.000000 0.004888 0.000000 0.006843 0.000978 
0.000000 0.007820 0.002933 0.000000 0.000000 0.000000 0.006843 0.000000 
0.000000 0.000000 0.000000 0.006843 0.007820 0.000000 0.000000 0.000000 
0.000000 0.006843 0.004888 0.000000 0.003910 0.000978 0.000000 0.006843 
0.000000 0.000000 0.000978 0.002933 0.000000 0.006843 0.000000 0.003910 
0.000000 0.000978 0.010753 0.004888 0.000000 0.006843 0.000000 0.003910 
0.009775 0.000000 0.000978 0.002933 0.005865 0.005865 0.003910 0.002933 
0.004888 0.000000 0.000000 0.000000 0.004888 0.000000 0.006843 0.000000 
0.000000 0.000978 0.010753 0.000000 0.005865 0.003910 0.000000 0.000000 
0.000000 0.005865 0.000000 0.000000 0.004888 0.006843 0.005865 0.000000 
0.005865 0.000000 0.000000 0.000000 0.009775 0.006843 0.005865 0.000000 
0.003910 0.006843 0.001955 0.000000 0.000000 0.000000 0.008798 0.000000 
0.006843 0.003910 0.004888 0.000000 0.006843 0.004888 0.006843 0.000000 
0.000978 0.000978 0.006843 0.004888 0.003910 0.000000 0.000000 0.000000 
0.000000 0.000000 0.004888 0.002933 0.000000 0.000978 0.006843 0.000000 
0.005865 0.000000 0.000000 0.003910 0.000000 0.006843 0.000000 0.010753 
0.001955 0.000000 0.000000 0.004888 0.003910 0.000000 0.007820 0.000000 
0.004888 0.000000 0.009775 0.000000 0.005865 0.000000 0.000000 0.000000 
0.009775 0.004888 0.000000 0.000000 0.000000 0.006843 0.000000 0.000000 
0.000000 0.000000 0.004888 0.001955 0.001955 0.004888 0.000000 0.003910 
0.001955 0.000000 0.003910 0.002933 0.000000 0.000000 0.006843 0.000000 
0.000000 0.004888 0.000000 0.000000 0.000000 0.005865 0.003910 0.002933 
0.000000 0.006843 0.006843 0.000000 0.001955 0.007820 0.005865 0.000000 
TURN 17
0.003910 0.003910 0.000000 0.003910 0.005865 0.005865 0.000000 0.000000 
0.000000 0.003910 0.005865 0.000000 0.000000 0.004888 0.000978 0.005865 
0.006843 0.003910 0.000000 0.005865 0.000000 0.000000 0.008798 0.000000 
0.000000 0.000000 0.000000 0.005865 0.000000 0.000000 0.000978 0.008798 
0.011730 0.000000 0.003910 0.000000 0.000000 0.000000 0.000000 0.000000 
0.003910 0.000000 0.000000 0.003910 0.000000 0.000000 0.000000 0.005865 
0.000000 0.000000 0.000000 0.000978 0.001955 0.000000 0.003910 0.003910 
0.003910 0.000000 0.000000 0.001955 0.007820 0.000000 0.011730 0.006843 
0.005865 0.011730 0.000000 0.000000 0.007820 0.008798 0.005865 0.000000 
0.004888 0.000000 0.000000 0.004888 0.000000 0.005865 0.001955 0.000000 
0.005865 0.000000 0.000000 0.000978 0.000978 0.009775 0.006843 0.009775 
0.000000 0.002933 0.006843 0.000000 0.003910 0.000000 0.000000 0.004888 
0.004888 0.009775 0.007820 0.005865 0.000978 0.000978 0.000978 0.000978 
0.005865 0.000000 0.000000 0.000000 0.005865 0.005865 0.000000 0.000978 
0.003910 0.006843 0.000000 0.000000 0.000000 0.002933 0.000000 0.000000 
0.003910 0.009775 0.006843 0.000000 0.000000 0.005865 0.000000 0.000000 
0.000978 0.006843 0.002933 0.006843 0.000000 0.000000 0.000000 0.006843 
0.006843 0.001955 0.005865 0.008798 0.000000 0.001955 0.010753 0.010753 
0.005865 0.003910 0.000978 0.007820 0.000000 0.000000 0.000000 0.000000 
0.003910 0.000000 0.005865 0.006843 0.000000 0.001955 0.009775 0.000000 
0.000000 0.000000 0.004888 0.001955 0.000000 0.000000 0.000978 0.008798 
0.007820 0.000000 0.008798 0.007820 0.000000 0.003910 0.000000 0.001955 
0.004888 0.000000 0.000000 0.009775 0.000000 0.000000 0.004888 0.000000 
0.006843 0.004888 0.000000 0.006843 0.006843 0.006843 0.002933 0.009775 
0.000000 0.001955 0.001955 0.000000 0.000978 0.000000 0.006843 0.000000 
0.005865 0.000000 0.006843 0.000000 0.002933 0.053763 0.003910 0.004888 
0.006843 0.001955 0.000000 0.000000 0.005865 0.027370 0.003910 0.006843 
0.006843 0.000000 0.000978 0.005865 0.000000 0.000000 0.003910 0.000000 
0.009775 0.000000 0.005865 0.000000 0.001955 0.006843 0.000000 0.000000 
0.000000 0.000000 0.004888 0.000000 0.006843 0.074291 0.000000 0.006843 
0.000000 0.000000 0.000000 0.000000 0.003910 0.131965 0.000000 0.000000 
0.003910 0.000000 0.000000 0.000000 0.002933 0.082111 0.004888 0.000000 
0.005865 0.000000 0.000000 0.000000 0.000000 0.019550 0.000000 0.005865 
0.000978 0.005865 0.006843 0.000000 0.000000 0.064516 0.000000 0.000978 
0.000000 0.000000 0.010753 0.005865 0.002933 0.124145 0.006843 0.007820 
0.008798 0.000000 0.001955 0.009775 0.000000 0.133920 0.000000 0.000978 
0.000000 0.004888 0.000000 0.007820 0.006843 0.062561 0.001955 0.009775 
0.000000 0.005865 0.004888 0.000000 0.006843 0.044966 0.000000 0.000000 
0.000000 0.003910 0.000000 0.004888 0.000000 0.121212 0.000978 0.011730 
0.001955 0.000978 0.003910 0.000000 0.007820 0.159335 0.003910 0.000978 
0.006843 0.000000 0.006843 0.000000 0.006843 0.104594 0.003910 0.000000 
0.005865 0.000000 0.000978 0.000000 0.005865 0.068426 0.006843 0.000000 
0.005865 0.005865 0.005865 0.000000 0.000000 0.022483 0.005865 0.000000 
0.006843 0.000000 0.005865 0.000000 0.000978 0.077224 0.003910 0.000000 
0.008798 0.008798 0.003910 0.000000 0.000000 0.100684 0.000978 0.000000 
0.000000 0.006843 0.003910 0.000000 0.000000 0.054741 0.000978 0.005865 
0.005865 0.004888 0.000000 0.006843 0.007820 0.009775 0.003910 0.003910 
0.000000 0.002933 0.000000 0.006843 0.001955 0.000000 0.006843 0.000000 
0.001955 0.000000 0.000000 0.000978 0.000000 0.047898 0.007820 0.000000 
0.006843 0.000000 0.006843 0.005865 0.000000 0.054741 0.000978 0.008798 
0.001955 0.005865 0.000000 0.006843 0.000000 0.000000 0.000000 0.000000 
0.000000 0.000000 0.000000 0.003910 0.000000 0.000000 0.004888 0.005865 
0.006843 0.000000 0.000000 0.000000 0.000000 0.003910 0.000000 0.002933 
0.003910 0.006843 0.007820 0.006843 0.000000 0.000000 0.000000 0.004888 
0.006843 0.006843 0.000000 0.000978 0.000000 0.002933 0.000000 0.000000 
0.000000 0.000000 0.011730 0.007820 0.006843 0.003910 0.005865 0.000000 
0.003910 0.000978 0.001955 0.000000 0.008798 0.000000 0.000000 0.001955 
0.006843 0.000000 0.000978 0.000000 0.000000 0.000000 0.000978 0.000000 
0.000000 0.000000 0.000000 0.000000 0.000978 0.005865 0.004888 0.003910 
0.006843 0.000000 0.000000 0.004888 0.003910 0.000000 0.006843 0.000000 
0.003910 0.004888 0.003910 0.004888 0.000000 0.006843 0.000000 0.000000 
0.000000 0.000000 0.000000 0.009775 0.004888 0.003910 0.004888 0.000000 
0.000978 0.004888 0.000000 0.003910 0.000000 0.000000 0.006843 0.000000 
0.000000 0.000000 0.000978 0.000978 0.000000 0.000000 0.000000 0.003910 
0.007820 0.000000 0.006843 0.006843 0.006843 0.000000 0.006843 0.000000 
0.006843 0.000000 0.000000 0.004888 0.006843 0.001955 0.004888 0.011730 
0.001955 0.004888 0.000000 0.008798 0.004888 0.004888 0.006843 0.000000 
0.006843 0.000000 0.000000 0.000000 0.005865 0.004888 0.000000 0.007820 
0.005865 0.000000 0.000000 0.006843 0.000000 0.001955 0.006843 0.005865 
0.000000 0.004888 0.002933 0.002933 0.000000 0.010753 0.006843 0.000000 
0.000000 0.003910 0.006843 0.001955 0.006843 0.000000 0.000000 0.004888 
0.006843 0.000978 0.000000 0.005865 0.000000 0.000978 0.005865 0.005865 
0.000000 0.001955 0.000000 0.004888 0.003910 0.005865 0.006843 0.005865 
0.007820 0.003910 0.000978 0.000000 0.006843 0.005865 0.000978 0.001955 
0.003910 0.005865 0.000000 0.009775 0.000000 0.006843 0.000000 0.000000 
0.000000 0.000000 0.000000 0.000000 0.000000 0.007820 0.004888 0.000000 
0.004888 0.003910 0.001955 0.005865 0.000000 0.000000 0.000000 0.010753 
0.004888 0.000000 0.005865 0.004888 0.000000 0.000000 0.000000 0.006843 
0.001955 0.006843 0.000000 0.000000 0.001955 0.006843 0.006843 0.004888 
0.000000 0.004888 0.001955 0.000000 0.004888 0.000978 0.009775 0.000000 
0.001955 0.005865 0.000000 0.000000 0.000000 0.000978 0.007820 0.020528 
0.005865 0.000000 0.000000 0.003910 0.000000 0.005865 0.000000 0.000978 
0.003910 0.000000 0.005865 0.005865 0.000000 0.002933 0.004888 0.000000 
0.003910 0.002933 0.000000 0.006843 0.000000 0.006843 0.000000 0.005865 
0.003910 0.000000 0.004888 0.003910 0.000000 0.000000 0.000000 0.019550 
0.000000 0.000978 0.000000 0.000000 0.000000 0.000000 0.001955 0.083089 
0.000978 0.005865 0.006843 0.005865 0.000000 0.001955 0.004888 0.082111 
0.006843 0.000000 0.006843 0.004888 0.000000 0.002933 0.000000 0.001955 
0.000000 0.000000 0.009775 0.005865 0.004888 0.000000 0.000000 0.006843 
0.006843 0.003910 0.001955 0.004888 0.003910 0.000000 0.005865 0.066471 
0.003910 0.001955 0.005865 0.003910 0.004888 0.002933 0.000000 0.126100 
0.007820 0.004888 0.000000 0.004888 0.000000 0.005865 0.000000 0.124145 
0.003910 0.000000 0.006843 0.000000 0.005865 0.000000 0.000000 0.052786 
0.000000 0.000000 0.006843 0.000000 0.006843 0.000000 0.006843 0.064516 
0.000000 0.004888 0.000000 0.005865 0.001955 0.000000 0.000000 0.107527 
0.000000 0.010753 0.000000 0.000000 0.008798 0.005865 0.000000 0.148583 
0.000000 0.002933 0.000000 0.005865 0.000000 0.000000 0.005865 0.086022 
0.001955 0.004888 0.006843 0.000000 0.009775 0.000000 0.005865 0.031281 
0.003910 0.008798 0.006843 0.000000 0.004888 0.000978 0.005865 0.075269 
0.000000 0.000000 0.000000 0.008798 0.000000 0.000000 0.001955 0.108504 
0.000978 0.006843 0.000000 0.000000 0.008798 0.000000 0.000000 0.091887 
0.005865 0.000978 0.000000 0.006843 0.006843 0.000000 0.003910 0.047898 
0.009775 0.000000 0.003910 0.002933 0.000000 0.000000 0.000000 0.004888 
0.005865 0.005865 0.006843 0.000978 0.000000 0.006843 0.000000 0.059629 
0.007820 0.000000 0.000000 0.009775 0.005865 0.000000 0.000000 0.100684 
0.006843 0.006843 0.000000 0.006843 0.000000 0.000000 0.002933 0.056696 
0.005865 0.003910 0.000000 0.004888 0.000000 0.001955 0.004888 0.000000 
0.005865 0.005865 0.009775 0.005865 0.000000 0.000000 0.002933 0.000000 
0.000000 0.000000 0.004888 0.006843 0.007820 0.000000 0.000000 0.002933 
0.006843 0.000000 0.000978 0.000000 0.001955 0.000000 0.000000 0.009775 
0.009775 0.000000 0.000000 0.000000 0.000000 0.000978 0.000000 0.004888 
0.000000 0.001955 0.000000 0.000000 0.004888 0.000000 0.002933 0.004888 
0.000000 0.000000 0.012708 0.005865 0.000000 0.000978 0.006843 0.000000 
0.007820 0.000000 0.001955 0.012708 0.005865 0.000978 0.000000 0.000000 
0.001955 0.000000 0.005865 0.000000 0.005865 0.000978 0.008798 0.000000 
0.003910 0.000000 0.000000 0.000000 0.006843 0.010753 0.006843 0.000000 
0.000000 0.000000 0.007820 0.006843 0.000000 0.001955 0.000000 0.000000 
0.000000 0.002933 0.003910 0.000000 0.000000 0.001955 0.001955 0.004888 
0.000000 0.000000 0.004888 0.000000 0.003910 0.003910 0.002933 0.005865 
0.006843 0.000000 0.000000 0.006843 0.000000 0.006843 0.000000 0.000000 
0.005865 0.000000 0.000978 0.005865 0.001955 0.006843 0.006843 0.000978 
0.001955 0.000000 0.005865 0.006843 0.000000 0.000000 0.005865 0.000000 
0.000000 0.004888 0.009775 0.000000 0.003910 0.005865 0.005865 0.000978 
0.000000 0.004888 0.000000 0.002933 0.007820 0.006843 0.005865 0.000000 
0.006843 0.000000 0.000000 0.000000 0.000000 0.000000 0.000000 0.000978 
0.000000 0.002933 0.005865 0.000000 0.001955 0.000000 0.000000 0.000000 
0.007820 0.006843 0.000000 0.000000 0.006843 0.000000 0.000000 0.000000 
0.000000 0.002933 0.000000 0.003910 0.000000 0.000000 0.006843 0.000000 
0.000000 0.000000 0.000000 0.000000 0.007820 0.006843 0.000000 0.004888 
0.002933 0.001955 0.005865 0.006843 0.000000 0.000000 0.000000 0.000000 
0.004888 0.000000 0.002933 0.006843 0.005865 0.000000 0.001955 0.004888 
0.000000 0.000000 0.000000 0.005865 0.000000 0.000000 0.004888 0.000000 
0.000000 0.007820 0.004888 0.004888 0.000000 0.000000 0.000978 0.000000 
0.000000 0.006843 0.005865 0.000000 0.002933 0.010753 0.006843 0.000000 
0.000000 0.000000 0.002933 0.005865 0.000000 0.007820 0.006843 0.006843 
0.005865 0.000000 0.006843 0.000978 0.007820 0.000000 0.000000 0.000000 
0.000000 0.001955 0.000000 0.000000 0.000000 0.006843 0.000000 0.000000 
0.000000 0.004888 0.000000 0.000000 0.000000 0.000000 0.002933 0.000000 
0.000000 0.000000 0.000000 0.000000 0.000000 0.000000 0.000978 0.003910 
0.003910 0.001955 0.000000 0.001955 0.007820 0.003910 0.001955 0.009775 
0.000000 0.000000 0.000000 0.000000 0.007820 0.006843 0.000000 0.000000 
0.003910 0.001955 0.000000 0.006843 0.000000 0.000000 0.005865 0.000000 
0.000000 0.000000 0.000000 0.000978 0.000000 0.000000 0.001955 0.008798 
0.000000 0.000000 0.000000 0.000000 0.000000 0.001955 0.000000 0.000000 
0.000000 0.002933 0.005865 0.004888 0.002933 0.007820 0.000000 0.000000 
0.000000 0.000000 0.004888 0.010753 0.007820 0.000000 0.001955 0.001955 
0.000000 0.006843 0.004888 0.003910 0.001955 0.005865 0.000000 0.000000 
0.000000 0.006843 0.000000 0.002933 0.009775 0.006843 0.000000 0.005865 
0.000000 0.000000 0.004888 0.006843 0.000000 0.004888 0.006843 0.003910 
0.000000 0.005865 0.000000 0.000978 0.006843 0.000000 0.000000 0.000000 
0.008798 0.000000 0.005865 0.004888 0.000000 0.000000 0.000000 0.000000 
0.000000 0.003910 0.000000 0.000000 0.003910 0.001955 0.008798 0.005865 
0.002933 0.000000 0.000000 0.004888 0.000000 0.000000 0.000000 0.006843 
0.000000 0.000978 0.000000 0.005865 0.000000 0.000000 0.000000 0.004888 
0.009775 0.000000 0.005865 0.007820 0.000000 0.000000 0.005865 0.000000 
0.006843 0.000000 0.002933 0.000000 0.000000 0.000000 0.000000 0.008798 
0.003910 0.008798 0.000000 0.000000 0.006843 0.009775 0.000000 0.007820 
0.001955 0.005865 0.000000 0.006843 0.001955 0.000000 0.000000 0.003910 
0.000000 0.002933 0.004888 0.000000 0.000000 0.000000 0.000000 0.006843 
0.006843 0.000978 0.008798 0.005865 0.004888 0.000000 0.000000 0.006843 
0.000000 0.006843 0.005865 0.000000 0.000000 0.001955 0.005865 0.000000 
0.000000 0.011730 0.007820 0.000978 0.000000 0.000000 0.006843 0.000978 
0.007820 0.000000 0.000000 0.002933 0.006843 0.000000 0.000000 0.005865 
0.000000 0.008798 0.000000 0.003910 0.001955 0.000000 0.000000 0.001955 
0.000000 0.000000 0.000000 0.000000 0.000000 0.000000 0.001955 0.000000 
0.000000 0.000000 0.000000 0.000000 0.002933 0.000000 0.000000 0.000000 
0.000000 0.000000 0.008798 0.007820 0.000978 0.000000 0.000978 0.001955 
0.002933 0.007820 0.000000 0.000000 0.002933 0.000000 0.004888 0.000000 
0.005865 0.000000 0.000000 0.000000 0.002933 0.000000 0.001955 0.005865 
0.006843 0.000000 0.005865 0.005865 0.000000 0.000000 0.002933 0.000000 
0.000000 0.006843 0.000000 0.006843 0.000000 0.006843 0.003910 0.000000 
0.000000 0.003910 0.001955 0.004888 0.004888 0.001955 0.001955 0.000000 
0.001955 0.004888 0.004888 0.000000 0.001955 0.006843 0.006843 0.000000 
0.000000 0.000978 0.000000 0.000000 0.006843 0.000000 0.005865 0.000000 
0.000000 0.000000 0.001955 0.000978 0.000000 0.000000 0.000978 0.000000 
0.000000 0.006843 0.000000 0.008798 0.000000 0.000978 0.005865 0.003910 
0.000978 0.005865 0.000000 0.000000 0.000000 0.000000 0.000000 0.000000 
0.000000 0.001955 0.007820 0.007820 0.000000 0.000000 0.000000 0.005865 
0.000000 0.000978 0.000000 0.000000 0.002933 0.005865 0.006843 0.005865 
0.000000 0.005865 0.000000 0.000000 0.000000 0.000000 0.007820 0.007820 
TURN 18
0.003910 0.000000 0.000000 0.000000 0.000000 0.000000 0.003910 0.000000 
0.009775 0.000000 0.005865 0.003910 0.000000 0.004888 0.000000 0.002933 
0.000000 0.000000 0.005865 0.001955 0.006843 0.001955 0.000000 0.000000 
0.000000 0.000000 0.000000 0.000000 0.005865 0.005865 0.006843 0.000000 
0.000000 0.000978 0.000000 0.006843 0.000000 0.000000 0.000000 0.005865 
0.000000 0.009775 0.006843 0.006843 0.000000 0.006843 0.006843 0.000000 
0.000000 0.000000 0.000000 0.000000 0.006843 0.000000 0.002933 0.007820 
0.000000 0.000000 0.001955 0.000000 0.002933 0.010753 0.006843 0.000000 
0.001955 0.009775 0.000978 0.009775 0.005865 0.005865 0.005865 0.000000 
0.004888 0.000000 0.000000 0.000978 0.000000 0.000000 0.000000 0.003910 
0.006843 0.000000 0.000000 0.012708 0.005865 0.000000 0.004888 0.000000 
0.000000 0.000000 0.000978 0.000000 0.000000 0.009775 0.000000 0.006843 
0.000000 0.000000 0.000000 0.006843 0.000000 0.000000 0.000000 0.000000 
0.003910 0.007820 0.002933 0.000000 0.000000 0.000000 0.000978 0.005865 
0.006843 0.000978 0.001955 0.005865 0.000000 0.000000 0.009775 0.006843 
0.000000 0.000978 0.006843 0.005865 0.000000 0.000000 0.000978 0.000000 
0.006843 0.000000 0.004888 0.003910 0.000000 0.003910 0.002933 0.000000 
0.000000 0.000000 0.000000 0.000000 0.000000 0.000978 0.005865 0.006843 
0.000000 0.000000 0.009775 0.000000 0.000000 0.000000 0.000000 0.006843 
0.003910 0.002933 0.000000 0.000000 0.005865 0.002933 0.009775 0.006843 
0.003910 0.000000 0.006843 0.000000 0.000978 0.000000 0.006843 0.002933 
0.000000 0.005865 0.002933 0.000000 0.000000 0.007820 0.004888 0.007820 
0.006843 0.000000 0.000000 0.000978 0.000000 0.000000 0.000000 0.006843 
0.006843 0.000000 0.007820 0.000978 0.003910 0.000000 0.000000 0.001955 
0.000000 0.011730 0.000000 0.000000 0.000000 0.000978 0.006843 0.000000 
0.001955 0.005865 0.000000 0.000000 0.000000 0.000000 0.000978 0.006843 
0.005865 0.005865 0.006843 0.000000 0.000000 0.000000 0.000000 0.009775 
0.000000 0.000000 0.010753 0.000000 0.005865 0.006843 0.000000 0.000978 
0.005865 0.005865 0.000000 0.009775 0.005865 0.001955 0.001955 0.001955 
0.000000 0.000000 0.000000 0.000000 0.000000 0.029326 0.000000 0.000000 
0.004888 0.000000 0.001955 0.003910 0.007820 0.013685 0.004888 0.000000 
0.001955 0.005865 0.006843 0.000000 0.006843 0.000000 0.000000 0.000000 
0.000000 0.000000 0.000978 0.006843 0.006843 0.000000 0.003910 0.003910 
0.000000 0.001955 0.005865 0.003910 0.000000 0.016618 0.000000 0.004888 
0.000000 0.002933 0.008798 0.000000 0.006843 0.082111 0.000000 0.000978 
0.000000 0.000000 0.008798 0.000000 0.002933 0.052786 0.000000 0.000000 
0.003910 0.000978 0.007820 0.005865 0.000000 0.006843 0.007820 0.000000 
0.002933 0.011730 0.008798 0.000000 0.005865 0.000000 0.006843 0.000000 
0.000000 0.000000 0.000978 0.000000 0.011730 0.057674 0.003910 0.000000 
0.000000 0.001955 0.007820 0.006843 0.000000 0.090909 0.005865 0.000000 
0.003910 0.002933 0.000000 0.000000 0.006843 0.030303 0.003910 0.000000 
0.001955 0.000000 0.007820 0.000000 0.000000 0.004888 0.008798 0.006843 
0.005865 0.000978 0.009775 0.005865 0.005865 0.003910 0.001955 0.000000 
0.000000 0.003910 0.000000 0.000000 0.005865 0.035191 0.000000 0.000000 
0.000000 0.000000 0.003910 0.000000 0.000000 0.079179 0.000000 0.000000 
0.009775 0.006843 0.003910 0.000000 0.000000 0.005865 0.006843 0.000000 
0.000000 0.000000 0.000000 0.003910 0.000000 0.000000 0.000000 0.000000 
0.006843 0.005865 0.003910 0.000000 0.000000 0.000000 0.000000 0.000000 
0.007820 0.000000 0.000000 0.003910 0.006843 0.021505 0.000000 0.008798 
0.002933 0.001955 0.003910 0.004888 0.000978 0.000000 0.000000 0.000000 
0.005865 0.004888 0.008798 0.003910 0.006843 0.003910 0.000000 0.008798 
0.000000 0.003910 0.000000 0.000000 0.006843 0.000000 0.000000 0.005865 
0.000000 0.000000 0.000000 0.000000 0.006843 0.000000 0.000978 0.000000 
0.007820 0.000000 0.000978 0.000000 0.000000 0.000000 0.000000 0.002933 
0.000000 0.000000 0.000000 0.004888 0.000978 0.008798 0.000000 0.005865 
0.006843 0.000000 0.000000 0.010753 0.004888 0.001955 0.000978 0.007820 
0.000000 0.004888 0.000978 0.000000 0.000000 0.000000 0.000000 0.002933 
0.000000 0.000000 0.004888 0.003910 0.006843 0.000978 0.000000 0.000000 
0.003910 0.000000 0.003910 0.000978 0.005865 0.000000 0.002933 0.000000 
0.006843 0.004888 0.003910 0.002933 0.006843 0.000000 0.000000 0.000000 
0.006843 0.003910 0.002933 0.000000 0.003910 0.005865 0.000000 0.006843 
0.000978 0.000000 0.003910 0.000000 0.010753 0.007820 0.000000 0.000000 
0.006843 0.000000 0.000000 0.008798 0.005865 0.003910 0.000000 0.000000 
0.000000 0.004888 0.000000 0.004888 0.001955 0.000978 0.000000 0.000000 
0.000000 0.000000 0.001955 0.000000 0.000978 0.006843 0.004888 0.004888 
0.007820 0.000000 0.000978 0.000978 0.009775 0.004888 0.000000 0.000000 
0.000000 0.000000 0.000000 0.001955 0.000000 0.006843 0.000978 0.000000 
0.004888 0.000000 0.003910 0.000000 0.005865 0.004888 0.003910 0.000000 
0.003910 0.002933 0.004888 0.000000 0.000000 0.000000 0.000000 0.006843 
0.000000 0.000000 0.000000 0.004888 0.000000 0.003910 0.004888 0.000000 
0.000000 0.000000 0.005865 0.000000 0.003910 0.000000 0.000000 0.000000 
0.000978 0.005865 0.000000 0.000000 0.000000 0.005865 0.000000 0.000000 
0.005865 0.002933 0.006843 0.000000 0.003910 0.003910 0.006843 0.004888 
0.001955 0.000000 0.000000 0.000000 0.000000 0.010753 0.006843 0.006843 
0.002933 0.000000 0.000000 0.002933 0.007820 0.000000 0.000000 0.000000 
0.000000 0.006843 0.008798 0.000000 0.000000 0.000000 0.000000 0.000000 
0.000000 0.000000 0.000000 0.001955 0.000000 0.000000 0.005865 0.005865 
0.001955 0.003910 0.000978 0.000000 0.000000 0.000000 0.001955 0.004888 
0.000000 0.003910 0.002933 0.000000 0.000000 0.000000 0.005865 0.000000 
0.000000 0.002933 0.006843 0.005865 0.000000 0.005865 0.000000 0.005865 
0.000978 0.000000 0.000000 0.006843 0.004888 0.008798 0.006843 0.000000 
0.000000 0.000000 0.006843 0.000978 0.000000 0.004888 0.000000 0.000000 
0.000000 0.000000 0.000000 0.000000 0.001955 0.006843 0.000000 0.000000 
0.005865 0.006843 0.004888 0.010753 0.007820 0.000978 0.000000 0.000000 
0.000000 0.000000 0.000000 0.000000 0.000000 0.000000 0.002933 0.029326 
0.001955 0.009775 0.004888 0.000000 0.006843 0.008798 0.000000 0.006843 
0.001955 0.000000 0.000000 0.006843 0.000000 0.000000 0.000978 0.000000 
0.009775 0.006843 0.000000 0.008798 0.000000 0.005865 0.003910 0.000000 
0.000978 0.000000 0.000000 0.006843 0.000000 0.000978 0.000000 0.046921 
0.000000 0.000000 0.000000 0.000000 0.000000 0.000000 0.000000 0.043988 
0.000000 0.000000 0.000978 0.000000 0.000000 0.000978 0.003910 0.008798 
0.000000 0.000000 0.004888 0.000000 0.006843 0.000000 0.000000 0.000000 
0.000000 0.000978 0.000978 0.000000 0.006843 0.000000 0.003910 0.029326 
0.000000 0.004888 0.000978 0.002933 0.000000 0.002933 0.001955 0.077224 
0.005865 0.000000 0.002933 0.000978 0.005865 0.003910 0.000000 0.061584 
0.000000 0.000000 0.004888 0.006843 0.003910 0.000000 0.010753 0.024438 
0.000000 0.000000 0.000000 0.000000 0.001955 0.003910 0.000000 0.000000 
0.000000 0.000000 0.000978 0.005865 0.004888 0.000000 0.000000 0.055718 
0.000000 0.005865 0.006843 0.006843 0.000000 0.000000 0.003910 0.060606 
0.000000 0.005865 0.000000 0.000000 0.004888 0.000000 0.006843 0.064516 
0.006843 0.003910 0.001955 0.000000 0.005865 0.000000 0.005865 0.000000 
0.000000 0.000000 0.003910 0.000000 0.000000 0.000000 0.000000 0.000000 
0.000000 0.001955 0.005865 0.001955 0.002933 0.005865 0.006843 0.007820 
0.003910 0.000000 0.000000 0.001955 0.005865 0.000000 0.006843 0.044966 
0.006843 0.008798 0.006843 0.000978 0.003910 0.001955 0.000000 0.028348 
0.000000 0.003910 0.000000 0.005865 0.006843 0.003910 0.001955 0.000000 
0.000000 0.000000 0.000000 0.000000 0.003910 0.004888 0.000000 0.004888 
0.000000 0.005865 0.000000 0.004888 0.004888 0.001955 0.005865 0.000978 
0.000000 0.000978 0.004888 0.000000 0.005865 0.007820 0.006843 0.000000 
0.006843 0.000000 0.000000 0.000000 0.000000 0.000978 0.002933 0.002933 
0.000000 0.000978 0.004888 0.000000 0.000978 0.000000 0.000000 0.003910 
0.009775 0.000000 0.000000 0.001955 0.000000 0.000000 0.000000 0.000000 
0.000000 0.001955 0.000978 0.000000 0.000000 0.001955 0.000000 0.009775 
0.000000 0.000000 0.000000 0.007820 0.006843 0.004888 0.003910 0.000000 
0.000000 0.006843 0.006843 0.003910 0.000000 0.006843 0.000000 0.003910 
0.000000 0.000978 0.005865 0.000000 0.001955 0.002933 0.000000 0.000000 
0.000000 0.000000 0.000000 0.000000 0.000000 0.000000 0.001955 0.000000 
0.006843 0.000978 0.000000 0.002933 0.006843 0.006843 0.000000 0.000000 
0.006843 0.000000 0.000000 0.000000 0.000000 0.004888 0.001955 0.006843 
0.003910 0.000000 0.002933 0.000978 0.000000 0.000000 0.000000 0.006843 
0.001955 0.000000 0.010753 0.000000 0.006843 0.000000 0.000000 0.000000 
0.004888 0.001955 0.004888 0.004888 0.000000 0.000000 0.000000 0.004888 
0.000000 0.004888 0.000000 0.000978 0.010753 0.005865 0.003910 0.000000 
0.006843 0.000000 0.001955 0.004888 0.000000 0.002933 0.005865 0.000000 
0.000000 0.006843 0.000000 0.005865 0.000000 0.000000 0.006843 0.000000 
0.000000 0.004888 0.000000 0.000000 0.000000 0.000978 0.007820 0.000000 
0.000000 0.003910 0.000000 0.001955 0.000000 0.000000 0.000978 0.000000 
0.001955 0.008798 0.003910 0.000000 0.000000 0.000000 0.005865 0.000000 
0.008798 0.000000 0.000000 0.010753 0.000000 0.000000 0.000000 0.005865 
0.000000 0.003910 0.000000 0.001955 0.005865 0.000000 0.000978 0.000000 
0.000000 0.008798 0.000000 0.001955 0.009775 0.006843 0.006843 0.000000 
0.005865 0.000000 0.007820 0.003910 0.000000 0.009775 0.003910 0.011730 
0.000000 0.001955 0.007820 0.000000 0.003910 0.009775 0.004888 0.001955 
0.000000 0.012708 0.000000 0.000000 0.005865 0.000000 0.000000 0.003910 
0.005865 0.000000 0.000000 0.009775 0.000000 0.006843 0.006843 0.000000 
0.000000 0.008798 0.000000 0.000000 0.000000 0.000000 0.000000 0.000000 
0.000000 0.003910 0.000000 0.005865 0.005865 0.001955 0.000000 0.002933 
0.000000 0.000000 0.000000 0.000000 0.000000 0.000000 0.000000 0.006843 
0.002933 0.000000 0.006843 0.002933 0.002933 0.000000 0.000000 0.001955 
0.000000 0.000000 0.000000 0.000000 0.008798 0.000978 0.007820 0.000000 
0.000000 0.000000 0.009775 0.007820 0.000000 0.002933 0.005865 0.003910 
0.003910 0.000978 0.007820 0.006843 0.000000 0.000000 0.008798 0.000000 
0.003910 0.000978 0.000000 0.000000 0.004888 0.000000 0.009775 0.000000 
0.008798 0.006843 0.000000 0.005865 0.004888 0.000000 0.000000 0.000000 
0.004888 0.000000 0.000000 0.000000 0.002933 0.005865 0.000978 0.008798 
0.002933 0.008798 0.005865 0.000000 0.002933 0.007820 0.000000 0.005865 
0.000000 0.001955 0.000000 0.000000 0.000000 0.000000 0.000000 0.000000 
0.000000 0.010753 0.005865 0.000000 0.000000 0.009775 0.000000 0.000000 
0.000000 0.000000 0.000000 0.000000 0.005865 0.001955 0.004888 0.005865 
0.000000 0.002933 0.000978 0.000000 0.000000 0.008798 0.004888 0.000000 
0.000000 0.000000 0.000000 0.000000 0.003910 0.007820 0.003910 0.000000 
0.000000 0.000000 0.000000 0.000000 0.010753 0.000000 0.000000 0.000000 
0.009775 0.000000 0.005865 0.003910 0.001955 0.006843 0.000000 0.000978 
0.002933 0.002933 0.000000 0.000000 0.000978 0.003910 0.000000 0.000000 
0.007820 0.000000 0.000000 0.009775 0.009775 0.006843 0.004888 0.001955 
0.007820 0.000000 0.006843 0.001955 0.003910 0.000000 0.002933 0.000000 
0.005865 0.000978 0.000000 0.009775 0.000000 0.000000 0.002933 0.006843 
0.000000 0.000000 0.000000 0.002933 0.005865 0.005865 0.000000 0.008798 
0.001955 0.001955 0.006843 0.005865 0.000000 0.000978 0.005865 0.005865 
0.000000 0.000000 0.003910 0.000000 0.005865 0.000000 0.000000 0.007820 
0.005865 0.007820 0.006843 0.000000 0.006843 0.000000 0.008798 0.000000 
0.000000 0.000000 0.005865 0.006843 0.004888 0.000000 0.007820 0.000000 
0.003910 0.003910 0.000000 0.000000 0.000000 0.000000 0.006843 0.004888 
0.000000 0.000000 0.000000 0.002933 0.000000 0.000000 0.004888 0.005865 
0.000000 0.000000 0.004888 0.000000 0.002933 0.000000 0.001955 0.000000 
0.000000 0.009775 0.008798 0.006843 0.003910 0.000000 0.004888 0.000000 
0.000000 0.005865 0.000000 0.005865 0.005865 0.000000 0.005865 0.000000 
0.005865 0.003910 0.000000 0.000000 0.005865 0.000000 0.000000 0.000000 
0.003910 0.000000 0.000000 0.000000 0.000000 0.000000 0.000000 0.000000 
0.000000 0.003910 0.004888 0.000000 0.000000 0.001955 0.006843 0.005865 
0.005865 0.000000 0.000000 0.000000 0.000000 0.000000 0.000000 0.000000 
0.007820 0.004888 0.000000 0.002933 0.000000 0.000000 0.004888 0.000000 
0.001955 0.005865 0.000000 0.006843 0.000000 0.000000 0.000978 0.005865 
0.010753 0.000000 0.003910 0.001955 0.004888 0.000000 0.000000 0.000978 
0.004888 0.001955 0.006843 0.000000 0.000000 0.000000 0.000000 0.006843 
0.001955 0.000000 0.000000 0.007820 0.000000 0.000978 0.001955 0.000978 
0.006843 0.000000 0.003910 0.000000 0.000000 0.000000 0.000000 0.001955 
0.000000 0.000978 0.000000 0.002933 0.006843 0.002933 0.000000 0.000000 
0.000000 0.000000 0.000000 0.000000 0.006843 0.000000 0.005865 0.000000 
0.000000 0.000000 0.008798 0.007820 0.006843 0.000000 0.001955 0.000000 
TURN 19
0.003910 0.000000 0.000000 0.000000 0.005865 0.000000 0.003910 0.003910 
0.005865 0.000000 0.000978 0.004888 0.004888 0.000000 0.000000 0.000000 
0.000000 0.008798 0.000000 0.000000 0.000000 0.000000 0.000978 0.000000 
0.009775 0.000000 0.009775 0.000000 0.006843 0.000000 0.000000 0.009775 
0.000000 0.000000 0.002933 0.006843 0.000000 0.000000 0.004888 0.000000 
0.007820 0.006843 0.003910 0.000000 0.005865 0.005865 0.005865 0.000000 
0.000000 0.006843 0.002933 0.001955 0.000000 0.006843 0.005865 0.003910 
0.000000 0.000000 0.000000 0.000000 0.000000 0.006843 0.000000 0.008798 
0.003910 0.000000 0.001955 0.000000 0.000000 0.003910 0.003910 0.003910 
0.008798 0.000000 0.007820 0.001955 0.000000 0.003910 0.000000 0.005865 
0.003910 0.000000 0.008798 0.000000 0.003910 0.004888 0.010753 0.005865 
0.000000 0.007820 0.002933 0.006843 0.000000 0.009775 0.000000 0.006843 
0.000000 0.000000 0.001955 0.005865 0.000000 0.006843 0.001955 0.005865 
0.005865 0.000000 0.000000 0.000978 0.006843 0.000000 0.007820 0.000000 
0.000000 0.002933 0.008798 0.000000 0.000000 0.000000 0.006843 0.005865 
0.000000 0.008798 0.000000 0.000000 0.010753 0.000978 0.000000 0.000000 
0.000000 0.002933 0.011730 0.007820 0.008798 0.005865 0.000000 0.005865 
0.000000 0.010753 0.000978 0.008798 0.000000 0.000000 0.000978 0.000000 
0.005865 0.000000 0.004888 0.008798 0.000000 0.004888 0.003910 0.009775 
0.000000 0.005865 0.000000 0.000978 0.005865 0.000000 0.000000 0.000978 
0.001955 0.006843 0.010753 0.003910 0.000000 0.010753 0.000000 0.000000 
0.000000 0.002933 0.009775 0.006843 0.000000 0.009775 0.005865 0.000000 
0.000000 0.008798 0.005865 0.001955 0.006843 0.000000 0.006843 0.000000 
0.000000 0.001955 0.005865 0.006843 0.001955 0.006843 0.002933 0.006843 
0.005865 0.000000 0.000000 0.006843 0.000000 0.006843 0.000000 0.000000 
0.000000 0.005865 0.000000 0.004888 0.000000 0.000000 0.000000 0.000000 
0.000000 0.006843 0.000000 0.000000 0.005865 0.000000 0.000000 0.000000 
0.001955 0.000978 0.005865 0.000000 0.000000 0.005865 0.000000 0.000000 
0.005865 0.000000 0.006843 0.000978 0.009775 0.000000 0.001955 0.006843 
0.002933 0.011730 0.000978 0.007820 0.006843 0.000000 0.000000 0.000000 
0.000000 0.008798 0.000000 0.007820 0.005865 0.015640 0.000000 0.000000 
0.000000 0.000000 0.000000 0.000000 0.000000 0.005865 0.000000 0.000000 
0.006843 0.006843 0.010753 0.007820 0.004888 0.000000 0.000000 0.000000 
0.000000 0.000000 0.008798 0.000000 0.001955 0.005865 0.000000 0.003910 
0.000000 0.000000 0.000000 0.000000 0.000000 0.012708 0.000000 0.007820 
0.000000 0.001955 0.000000 0.007820 0.006843 0.046921 0.000000 0.000000 
0.001955 0.010753 0.000000 0.000000 0.000000 0.000000 0.004888 0.004888 
0.004888 0.000000 0.000978 0.000000 0.006843 0.005865 0.003910 0.000000 
0.000000 0.000000 0.006843 0.006843 0.000000 0.000000 0.005865 0.000000 
0.000000 0.000978 0.000000 0.000000 0.000000 0.053763 0.000000 0.007820 
0.000000 0.007820 0.000000 0.006843 0.005865 0.040078 0.000000 0.000000 
0.000000 0.000000 0.006843 0.000000 0.003910 0.006843 0.007820 0.005865 
0.008798 0.000000 0.000000 0.003910 0.000000 0.000000 0.006843 0.000000 
0.000000 0.006843 0.005865 0.003910 0.000000 0.000978 0.007820 0.005865 
0.000000 0.000000 0.000000 0.000000 0.000000 0.033236 0.005865 0.005865 
0.000000 0.008798 0.000000 0.000000 0.002933 0.006843 0.007820 0.005865 
0.000000 0.000978 0.000000 0.000000 0.000978 0.005865 0.004888 0.003910 
0.000000 0.000978 0.004888 0.000000 0.000978 0.000000 0.007820 0.000000 
0.000000 0.000000 0.009775 0.006843 0.000000 0.003910 0.000000 0.000000 
0.000000 0.000000 0.005865 0.000000 0.000000 0.000000 0.003910 0.000978 
0.000000 0.000978 0.004888 0.000000 0.000978 0.008798 0.000000 0.000000 
0.000000 0.000000 0.000000 0.000000 0.002933 0.009775 0.006843 0.000000 
0.005865 0.006843 0.001955 0.007820 0.006843 0.004888 0.000978 0.005865 
0.005865 0.001955 0.005865 0.000000 0.001955 0.000000 0.001955 0.000000 
0.000978 0.000000 0.010753 0.008798 0.000978 0.000000 0.000000 0.006843 
0.000000 0.000000 0.000000 0.003910 0.000000 0.003910 0.000000 0.003910 
0.000000 0.000000 0.005865 0.000000 0.007820 0.007820 0.000000 0.000000 
0.000000 0.000000 0.006843 0.000000 0.003910 0.001955 0.010753 0.000000 
0.000000 0.000000 0.000000 0.000000 0.000000 0.000000 0.000000 0.007820 
0.000000 0.000000 0.000000 0.003910 0.000000 0.000000 0.006843 0.005865 
0.005865 0.000000 0.001955 0.001955 0.006843 0.004888 0.000978 0.000000 
0.002933 0.000000 0.000000 0.006843 0.000000 0.009775 0.000000 0.003910 
0.000000 0.004888 0.006843 0.000000 0.002933 0.006843 0.004888 0.001955 
0.000000 0.003910 0.000000 0.001955 0.000000 0.004888 0.004888 0.002933 
0.000000 0.000000 0.006843 0.003910 0.004888 0.000000 0.002933 0.009775 
0.006843 0.005865 0.000000 0.000000 0.000000 0.000000 0.006843 0.009775 
0.000000 0.000000 0.002933 0.008798 0.000000 0.005865 0.000000 0.005865 
0.000000 0.000000 0.000000 0.008798 0.007820 0.003910 0.000000 0.000000 
0.001955 0.000000 0.003910 0.001955 0.000000 0.000000 0.005865 0.000000 
0.000000 0.005865 0.000978 0.001955 0.000000 0.000000 0.000000 0.008798 
0.000000 0.000000 0.001955 0.005865 0.004888 0.000000 0.000000 0.000000 
0.005865 0.000000 0.000978 0.000000 0.003910 0.000000 0.005865 0.000000 
0.000000 0.001955 0.005865 0.000000 0.004888 0.000000 0.000000 0.003910 
0.003910 0.000000 0.006843 0.000978 0.000000 0.005865 0.007820 0.000000 
0.006843 0.002933 0.008798 0.000000 0.000000 0.000000 0.000000 0.000000 
0.010753 0.006843 0.000000 0.000000 0.000000 0.000000 0.000000 0.002933 
0.000000 0.009775 0.004888 0.006843 0.003910 0.000000 0.005865 0.000000 
0.004888 0.005865 0.001955 0.004888 0.000000 0.000000 0.000000 0.006843 
0.006843 0.004888 0.000000 0.006843 0.000000 0.001955 0.004888 0.000000 
0.000000 0.002933 0.000000 0.000000 0.004888 0.000000 0.004888 0.000000 
0.007820 0.000000 0.008798 0.000000 0.009775 0.000000 0.005865 0.000000 
0.005865 0.000000 0.004888 0.001955 0.005865 0.000000 0.003910 0.000000 
0.000000 0.000978 0.000000 0.008798 0.007820 0.001955 0.003910 0.000000 
0.000000 0.006843 0.004888 0.000000 0.000000 0.000000 0.000000 0.004888 
0.000000 0.000000 0.000978 0.000000 0.005865 0.000000 0.000000 0.004888 
0.000000 0.000000 0.000978 0.010753 0.006843 0.003910 0.006843 0.010753 
0.000000 0.000000 0.005865 0.004888 0.000978 0.000000 0.006843 0.005865 
0.010753 0.006843 0.006843 0.000000 0.000000 0.004888 0.000000 0.000000 
0.001955 0.004888 0.004888 0.006843 0.000000 0.000000 0.004888 0.003910 
0.000000 0.004888 0.000978 0.009775 0.000000 0.001955 0.005865 0.000000 
0.003910 0.000000 0.000000 0.000000 0.001955 0.000000 0.004888 0.068426 
0.000000 0.000000 0.005865 0.000000 0.006843 0.001955 0.000000 0.000000 
0.004888 0.000978 0.000000 0.003910 0.000000 0.001955 0.004888 0.004888 
0.000000 0.000000 0.000000 0.000000 0.000000 0.001955 0.003910 0.004888 
0.000000 0.000000 0.000000 0.000000 0.004888 0.000978 0.002933 0.041056 
0.000000 0.000000 0.000000 0.000978 0.000000 0.004888 0.003910 0.046921 
0.004888 0.000978 0.008798 0.006843 0.000000 0.000000 0.000000 0.000000 
0.000000 0.000000 0.004888 0.000978 0.000000 0.000000 0.000000 0.006843 
0.000000 0.000978 0.000000 0.005865 0.000000 0.000000 0.000000 0.000000 
0.000000 0.000000 0.000000 0.001955 0.004888 0.000000 0.004888 0.046921 
0.005865 0.000000 0.000000 0.007820 0.006843 0.006843 0.000000 0.010753 
0.000000 0.004888 0.000000 0.004888 0.003910 0.000000 0.000000 0.005865 
0.006843 0.000000 0.006843 0.000978 0.000000 0.003910 0.000000 0.001955 
0.000000 0.007820 0.000000 0.000000 0.006843 0.000000 0.006843 0.000000 
0.000000 0.002933 0.006843 0.000000 0.006843 0.000000 0.000000 0.006843 
0.000000 0.004888 0.000000 0.000000 0.000000 0.000000 0.000000 0.000000 
0.000000 0.000000 0.000000 0.000000 0.005865 0.000978 0.000000 0.000978 
0.000000 0.000000 0.003910 0.005865 0.000000 0.000000 0.002933 0.006843 
0.002933 0.008798 0.000000 0.000000 0.008798 0.006843 0.007820 0.000000 
0.002933 0.005865 0.000000 0.006843 0.000000 0.000000 0.006843 0.000000 
0.005865 0.004888 0.000978 0.000000 0.005865 0.000000 0.000978 0.008798 
0.000978 0.000978 0.000000 0.000000 0.001955 0.006843 0.004888 0.003910 
0.000978 0.000000 0.006843 0.004888 0.004888 0.000000 0.000978 0.000978 
0.002933 0.007820 0.004888 0.000000 0.005865 0.000000 0.000000 0.000000 
0.000000 0.000000 0.000000 0.008798 0.000000 0.002933 0.000000 0.010753 
0.000000 0.000000 0.000000 0.005865 0.004888 0.000000 0.000000 0.004888 
0.000978 0.004888 0.001955 0.006843 0.000000 0.000000 0.000978 0.003910 
0.000978 0.007820 0.004888 0.003910 0.000978 0.004888 0.006843 0.005865 
0.000000 0.004888 0.001955 0.000000 0.000978 0.005865 0.000000 0.000978 
0.000000 0.006843 0.000000 0.011730 0.000000 0.000000 0.000000 0.008798 
0.000000 0.006843 0.006843 0.000000 0.000000 0.006843 0.005865 0.000000 
0.000000 0.003910 0.003910 0.001955 0.009775 0.000000 0.006843 0.006843 
0.000000 0.000000 0.000000 0.007820 0.005865 0.000000 0.000000 0.002933 
0.000000 0.004888 0.006843 0.000000 0.000000 0.006843 0.000000 0.006843 
0.000000 0.006843 0.002933 0.009775 0.000000 0.000000 0.000000 0.001955 
0.001955 0.000000 0.003910 0.000000 0.000000 0.005865 0.006843 0.000978 
0.007820 0.000000 0.000000 0.000978 0.002933 0.000000 0.007820 0.006843 
0.006843 0.001955 0.000000 0.000000 0.007820 0.000000 0.000000 0.010753 
0.000000 0.000000 0.000000 0.004888 0.007820 0.000000 0.006843 0.003910 
0.000000 0.003910 0.000000 0.003910 0.001955 0.001955 0.000000 0.000000 
0.001955 0.003910 0.000978 0.001955 0.004888 0.003910 0.004888 0.000978 
0.009775 0.007820 0.000000 0.001955 0.001955 0.005865 0.000000 0.004888 
0.006843 0.000000 0.000000 0.005865 0.000000 0.000000 0.000000 0.005865 
0.006843 0.007820 0.004888 0.005865 0.003910 0.001955 0.000000 0.000000 
0.000000 0.000000 0.000000 0.005865 0.000978 0.000000 0.001955 0.007820 
0.001955 0.001955 0.000000 0.009775 0.000000 0.005865 0.000978 0.005865 
0.000000 0.006843 0.000000 0.000000 0.009775 0.006843 0.000000 0.001955 
0.005865 0.008798 0.000000 0.000000 0.008798 0.007820 0.000000 0.003910 
0.000000 0.002933 0.000000 0.000000 0.000000 0.001955 0.004888 0.008798 
0.000000 0.006843 0.006843 0.002933 0.008798 0.000000 0.000978 0.008798 
0.000000 0.000000 0.000978 0.000000 0.003910 0.002933 0.008798 0.000000 
0.000978 0.006843 0.000000 0.000000 0.004888 0.004888 0.000000 0.000978 
0.006843 0.006843 0.001955 0.000978 0.006843 0.000000 0.005865 0.000000 
0.003910 0.000000 0.000000 0.000000 0.006843 0.003910 0.003910 0.000000 
0.000000 0.000978 0.000000 0.000000 0.005865 0.000000 0.000000 0.000000 
0.000000 0.002933 0.008798 0.005865 0.000000 0.006843 0.003910 0.000000 
0.000000 0.000000 0.009775 0.000000 0.000000 0.008798 0.000000 0.000000 
0.003910 0.002933 0.000000 0.000000 0.004888 0.001955 0.000000 0.000000 
0.004888 0.004888 0.002933 0.002933 0.004888 0.000000 0.001955 0.000978 
0.005865 0.003910 0.000000 0.000000 0.001955 0.000000 0.000000 0.003910 
0.003910 0.003910 0.000000 0.000000 0.000000 0.006843 0.001955 0.004888 
0.004888 0.006843 0.003910 0.000978 0.001955 0.006843 0.000000 0.000978 
0.000000 0.000000 0.003910 0.000000 0.003910 0.000000 0.000000 0.003910 
0.000000 0.000000 0.005865 0.006843 0.002933 0.009775 0.000000 0.000000 
0.000000 0.011730 0.000000 0.006843 0.006843 0.004888 0.003910 0.000978 
0.003910 0.000000 0.000000 0.000000 0.008798 0.000000 0.000000 0.006843 
0.000978 0.000000 0.000000 0.000000 0.001955 0.000000 0.005865 0.006843 
0.000000 0.006843 0.000000 0.000000 0.000978 0.000000 0.003910 0.003910 
0.007820 0.003910 0.000000 0.000000 0.000000 0.000000 0.004888 0.000000 
0.000000 0.000000 0.001955 0.007820 0.000000 0.005865 0.003910 0.000000 
0.000000 0.000000 0.003910 0.000978 0.002933 0.003910 0.006843 0.000000 
0.000000 0.000000 0.000000 0.006843 0.000000 0.001955 0.005865 0.000000 
0.000000 0.006843 0.003910 0.002933 0.005865 0.002933 0.006843 0.001955 
0.000000 0.000000 0.000000 0.003910 0.002933 0.000000 0.006843 0.003910 
0.000000 0.005865 0.000000 0.000000 0.008798 0.000000 0.000000 0.007820 
0.002933 0.009775 0.000000 0.000978 0.003910 0.005865 0.000000 0.000000 
0.000000 0.002933 0.000000 0.000000 0.000978 0.011730 0.005865 0.003910 
0.000000 0.005865 0.008798 0.003910 0.000000 0.001955 0.005865 0.010753 
0.008798 0.005865 0.000000 0.005865 0.000000 0.000000 0.000000 0.003910 
0.000000 0.000000 0.000000 0.000000 0.005865 0.000000 0.000000 0.004888 
0.000000 0.000978 0.000000 0.000000 0.009775 0.005865 0.001955 0.000000 
0.000000 0.006843 0.000000 0.000000 0.003910 0.006843 0.007820 0.000000 
0.005865 0.000000 0.001955 0.006843 0.000000 0.006843 0.005865 0.006843 
0.000000 0.000000 0.006843 0.000000 0.000000 0.000000 0.007820 0.000000 
0.000000 0.001955 0.000000 0.000000 0.007820 0.005865 0.000000 0.007820 
0.006843 0.009775 0.000000 0.003910 0.000000 0.003910 0.005865 0.000000 
0.000978 0.000000 0.000000 0.002933 0.000000 0.006843 0.000000 0.000978 
0.000000 0.000000 0.007820 0.000000 0.000000 0.000000 0.010753 0.000000 
0.000000 0.005865 0.000000 0.000000 0.005865 0.000000 0.000000 0.005865 
0.000000 0.000000 0.000000 0.000000 0.000000 0.000978 0.000000 0.003910 
END
