# Supplementary material for: Robust optimization through neuroevolution
Source: PLoS One. 2019 Mar 1;14(3):e0213193. doi: 10.1371/journal.pone.0213193 (PMC6396973; doi:10.1371/journal.pone.0213193)
Supplement: S3 File — (ZIP) [file pone.0213193.s003.zip › foraging/cforaging/marxbot-scylinder.sample]

8 180 50 4 2 
TURN 0
0.000000 0.000000 0.000000 0.674500 0.674500 0.000000 0.000000 0.000000 
0.000000 0.000000 0.000000 0.632293 0.714310 0.000000 0.000000 0.000000 
0.000000 0.000000 0.000000 0.588036 0.751403 0.000000 0.000000 0.000000 
0.000000 0.000000 0.000000 0.542108 0.785492 0.000000 0.000000 0.000000 
0.000000 0.000000 0.000000 0.494915 0.816316 0.000000 0.000000 0.000000 
0.000000 0.000000 0.000000 0.446895 0.843646 0.001892 0.000000 0.000000 
0.000000 0.000000 0.000000 0.398514 0.867282 0.011295 0.000000 0.000000 
0.000000 0.000000 0.000000 0.350269 0.887054 0.027834 0.000000 0.000000 
0.000000 0.000000 0.000000 0.302686 0.902820 0.050701 0.000000 0.000000 
0.000000 0.000000 0.000000 0.256319 0.914471 0.079118 0.000000 0.000000 
0.000000 0.000000 0.000000 0.211755 0.921924 0.112338 0.000000 0.000000 
0.000000 0.000000 0.000000 0.169608 0.925127 0.149642 0.000000 0.000000 
0.000000 0.000000 0.000000 0.130523 0.924059 0.190340 0.000000 0.000000 
0.000000 0.000000 0.000000 0.095173 0.918726 0.233774 0.000000 0.000000 
0.000000 0.000000 0.000000 0.064263 0.909166 0.279314 0.000000 0.000000 
0.000000 0.000000 0.000000 0.038526 0.895445 0.326361 0.000000 0.000000 
0.000000 0.000000 0.000000 0.018724 0.877660 0.374342 0.000000 0.000000 
0.000000 0.000000 0.000000 0.005650 0.855937 0.422719 0.000000 0.000000 
0.000000 0.000000 0.000000 0.000127 0.830431 0.470980 0.000000 0.000000 
0.000000 0.000000 0.000000 0.000000 0.801327 0.518643 0.000000 0.000000 
0.000000 0.000000 0.000000 0.000000 0.768840 0.565256 0.000000 0.000000 
0.000000 0.000000 0.000000 0.000000 0.733215 0.610398 0.000000 0.000000 
0.000000 0.000000 0.000000 0.000000 0.694726 0.653675 0.000000 0.000000 
0.000000 0.000000 0.000000 0.000000 0.653675 0.694726 0.000000 0.000000 
0.000000 0.000000 0.000000 0.000000 0.610398 0.733215 0.000000 0.000000 
0.000000 0.000000 0.000000 0.000000 0.565256 0.768840 0.000000 0.000000 
0.000000 0.000000 0.000000 0.000000 0.518643 0.801327 0.000000 0.000000 
0.000000 0.000000 0.000000 0.000000 0.470980 0.830431 0.000127 0.000000 
0.000000 0.000000 0.000000 0.000000 0.422719 0.855937 0.005650 0.000000 
0.000000 0.000000 0.000000 0.000000 0.374342 0.877660 0.018724 0.000000 
0.000000 0.000000 0.000000 0.000000 0.326361 0.895445 0.038526 0.000000 
0.000000 0.000000 0.000000 0.000000 0.279314 0.909166 0.064263 0.000000 
0.000000 0.000000 0.000000 0.000000 0.233774 0.918726 0.095173 0.000000 
0.000000 0.000000 0.000000 0.000000 0.190340 0.924059 0.130523 0.000000 
0.000000 0.000000 0.000000 0.000000 0.149642 0.925127 0.169608 0.000000 
0.000000 0.000000 0.000000 0.000000 0.112338 0.921924 0.211755 0.000000 
0.000000 0.000000 0.000000 0.000000 0.079118 0.914471 0.256319 0.000000 
0.000000 0.000000 0.000000 0.000000 0.050701 0.902820 0.302686 0.000000 
0.000000 0.000000 0.000000 0.000000 0.027834 0.887054 0.350269 0.000000 
0.000000 0.000000 0.000000 0.000000 0.011295 0.867282 0.398514 0.000000 
0.000000 0.000000 0.000000 0.000000 0.001892 0.843646 0.446895 0.000000 
0.000000 0.000000 0.000000 0.000000 0.000000 0.816316 0.494915 0.000000 
0.000000 0.000000 0.000000 0.000000 0.000000 0.785492 0.542108 0.000000 
0.000000 0.000000 0.000000 0.000000 0.000000 0.751403 0.588036 0.000000 
0.000000 0.000000 0.000000 0.000000 0.000000 0.714310 0.632293 0.000000 
0.000000 0.000000 0.000000 0.000000 0.000000 0.674500 0.674500 0.000000 
0.000000 0.000000 0.000000 0.000000 0.000000 0.632293 0.714310 0.000000 
0.000000 0.000000 0.000000 0.000000 0.000000 0.588036 0.751403 0.000000 
0.000000 0.000000 0.000000 0.000000 0.000000 0.542108 0.785492 0.000000 
0.000000 0.000000 0.000000 0.000000 0.000000 0.494915 0.816316 0.000000 
0.000000 0.000000 0.000000 0.000000 0.000000 0.446895 0.843646 0.001892 
0.000000 0.000000 0.000000 0.000000 0.000000 0.398514 0.867282 0.011295 
0.000000 0.000000 0.000000 0.000000 0.000000 0.350269 0.887054 0.027834 
0.000000 0.000000 0.000000 0.000000 0.000000 0.302686 0.902820 0.050701 
0.000000 0.000000 0.000000 0.000000 0.000000 0.256319 0.914471 0.079118 
0.000000 0.000000 0.000000 0.000000 0.000000 0.211755 0.921924 0.112338 
0.000000 0.000000 0.000000 0.000000 0.000000 0.169608 0.925127 0.149642 
0.000000 0.000000 0.000000 0.000000 0.000000 0.130523 0.924059 0.190340 
0.000000 0.000000 0.000000 0.000000 0.000000 0.095173 0.918726 0.233774 
0.000000 0.000000 0.000000 0.000000 0.000000 0.064263 0.909166 0.279314 
0.000000 0.000000 0.000000 0.000000 0.000000 0.038526 0.895445 0.326361 
0.000000 0.000000 0.000000 0.000000 0.000000 0.018724 0.877660 0.374342 
0.000000 0.000000 0.000000 0.000000 0.000000 0.005650 0.855937 0.422719 
0.000000 0.000000 0.000000 0.000000 0.000000 0.000127 0.830431 0.470980 
0.000000 0.000000 0.000000 0.000000 0.000000 0.000000 0.801327 0.518643 
0.000000 0.000000 0.000000 0.000000 0.000000 0.000000 0.768840 0.565256 
0.000000 0.000000 0.000000 0.000000 0.000000 0.000000 0.733215 0.610398 
0.000000 0.000000 0.000000 0.000000 0.000000 0.000000 0.694726 0.653675 
0.000000 0.000000 0.000000 0.000000 0.000000 0.000000 0.653675 0.694726 
0.000000 0.000000 0.000000 0.000000 0.000000 0.000000 0.610398 0.733215 
0.000000 0.000000 0.000000 0.000000 0.000000 0.000000 0.565256 0.768840 
0.000000 0.000000 0.000000 0.000000 0.000000 0.000000 0.518643 0.801327 
0.000127 0.000000 0.000000 0.000000 0.000000 0.000000 0.470980 0.830431 
0.005650 0.000000 0.000000 0.000000 0.000000 0.000000 0.422719 0.855937 
0.018724 0.000000 0.000000 0.000000 0.000000 0.000000 0.374342 0.877660 
0.038526 0.000000 0.000000 0.000000 0.000000 0.000000 0.326361 0.895445 
0.064263 0.000000 0.000000 0.000000 0.000000 0.000000 0.279314 0.909166 
0.095173 0.000000 0.000000 0.000000 0.000000 0.000000 0.233774 0.918726 
0.130523 0.000000 0.000000 0.000000 0.000000 0.000000 0.190340 0.924059 
0.169608 0.000000 0.000000 0.000000 0.000000 0.000000 0.149642 0.925127 
0.211755 0.000000 0.000000 0.000000 0.000000 0.000000 0.112338 0.921924 
0.256319 0.000000 0.000000 0.000000 0.000000 0.000000 0.079118 0.914471 
0.302686 0.000000 0.000000 0.000000 0.000000 0.000000 0.050701 0.902820 
0.350269 0.000000 0.000000 0.000000 0.000000 0.000000 0.027834 0.887054 
0.398514 0.000000 0.000000 0.000000 0.000000 0.000000 0.011295 0.867282 
0.446895 0.000000 0.000000 0.000000 0.000000 0.000000 0.001892 0.843646 
0.494915 0.000000 0.000000 0.000000 0.000000 0.000000 0.000000 0.816316 
0.542108 0.000000 0.000000 0.000000 0.000000 0.000000 0.000000 0.785492 
0.588036 0.000000 0.000000 0.000000 0.000000 0.000000 0.000000 0.751403 
0.632293 0.000000 0.000000 0.000000 0.000000 0.000000 0.000000 0.714310 
0.674500 0.000000 0.000000 0.000000 0.000000 0.000000 0.000000 0.674500 
0.714310 0.000000 0.000000 0.000000 0.000000 0.000000 0.000000 0.632293 
0.751403 0.000000 0.000000 0.000000 0.000000 0.000000 0.000000 0.588036 
0.785492 0.000000 0.000000 0.000000 0.000000 0.000000 0.000000 0.542108 
0.816316 0.000000 0.000000 0.000000 0.000000 0.000000 0.000000 0.494915 
0.843646 0.001892 0.000000 0.000000 0.000000 0.000000 0.000000 0.446895 
0.867282 0.011295 0.000000 0.000000 0.000000 0.000000 0.000000 0.398514 
0.887054 0.027834 0.000000 0.000000 0.000000 0.000000 0.000000 0.350269 
0.902820 0.050701 0.000000 0.000000 0.000000 0.000000 0.000000 0.302686 
0.914471 0.079118 0.000000 0.000000 0.000000 0.000000 0.000000 0.256319 
0.921924 0.112338 0.000000 0.000000 0.000000 0.000000 0.000000 0.211755 
0.925127 0.149642 0.000000 0.000000 0.000000 0.000000 0.000000 0.169608 
0.924059 0.190340 0.000000 0.000000 0.000000 0.000000 0.000000 0.130523 
0.918726 0.233774 0.000000 0.000000 0.000000 0.000000 0.000000 0.095173 
0.909166 0.279314 0.000000 0.000000 0.000000 0.000000 0.000000 0.064263 
0.895445 0.326361 0.000000 0.000000 0.000000 0.000000 0.000000 0.038526 
0.877660 0.374342 0.000000 0.000000 0.000000 0.000000 0.000000 0.018724 
0.855937 0.422719 0.000000 0.000000 0.000000 0.000000 0.000000 0.005650 
0.830431 0.470980 0.000000 0.000000 0.000000 0.000000 0.000000 0.000127 
0.801327 0.518643 0.000000 0.000000 0.000000 0.000000 0.000000 0.000000 
0.768840 0.565256 0.000000 0.000000 0.000000 0.000000 0.000000 0.000000 
0.733215 0.610398 0.000000 0.000000 0.000000 0.000000 0.000000 0.000000 
0.694726 0.653675 0.000000 0.000000 0.000000 0.000000 0.000000 0.000000 
0.653675 0.694726 0.000000 0.000000 0.000000 0.000000 0.000000 0.000000 
0.610398 0.733215 0.000000 0.000000 0.000000 0.000000 0.000000 0.000000 
0.565256 0.768840 0.000000 0.000000 0.000000 0.000000 0.000000 0.000000 
0.518643 0.801327 0.000000 0.000000 0.000000 0.000000 0.000000 0.000000 
0.470980 0.830431 0.000127 0.000000 0.000000 0.000000 0.000000 0.000000 
0.422719 0.855937 0.005650 0.000000 0.000000 0.000000 0.000000 0.000000 
0.374342 0.877660 0.018724 0.000000 0.000000 0.000000 0.000000 0.000000 
0.326361 0.895445 0.038526 0.000000 0.000000 0.000000 0.000000 0.000000 
0.279314 0.909166 0.064263 0.000000 0.000000 0.000000 0.000000 0.000000 
0.233774 0.918726 0.095173 0.000000 0.000000 0.000000 0.000000 0.000000 
0.190340 0.924059 0.130523 0.000000 0.000000 0.000000 0.000000 0.000000 
0.149642 0.925127 0.169608 0.000000 0.000000 0.000000 0.000000 0.000000 
0.112338 0.921924 0.211755 0.000000 0.000000 0.000000 0.000000 0.000000 
0.079118 0.914471 0.256319 0.000000 0.000000 0.000000 0.000000 0.000000 
0.050701 0.902820 0.302686 0.000000 0.000000 0.000000 0.000000 0.000000 
0.027834 0.887054 0.350269 0.000000 0.000000 0.000000 0.000000 0.000000 
0.011295 0.867282 0.398514 0.000000 0.000000 0.000000 0.000000 0.000000 
0.001892 0.843646 0.446895 0.000000 0.000000 0.000000 0.000000 0.000000 
0.000000 0.816316 0.494915 0.000000 0.000000 0.000000 0.000000 0.000000 
0.000000 0.785492 0.542108 0.000000 0.000000 0.000000 0.000000 0.000000 
0.000000 0.751403 0.588036 0.000000 0.000000 0.000000 0.000000 0.000000 
0.000000 0.714310 0.632293 0.000000 0.000000 0.000000 0.000000 0.000000 
0.000000 0.674500 0.674500 0.000000 0.000000 0.000000 0.000000 0.000000 
0.000000 0.632293 0.714310 0.000000 0.000000 0.000000 0.000000 0.000000 
0.000000 0.588036 0.751403 0.000000 0.000000 0.000000 0.000000 0.000000 
0.000000 0.542108 0.785492 0.000000 0.000000 0.000000 0.000000 0.000000 
0.000000 0.494915 0.816316 0.000000 0.000000 0.000000 0.000000 0.000000 
0.000000 0.446895 0.843646 0.001892 0.000000 0.000000 0.000000 0.000000 
0.000000 0.398514 0.867282 0.011295 0.000000 0.000000 0.000000 0.000000 
0.000000 0.350269 0.887054 0.027834 0.000000 0.000000 0.000000 0.000000 
0.000000 0.302686 0.902820 0.050701 0.000000 0.000000 0.000000 0.000000 
0.000000 0.256319 0.914471 0.079118 0.000000 0.000000 0.000000 0.000000 
0.000000 0.211755 0.921924 0.112338 0.000000 0.000000 0.000000 0.000000 
0.000000 0.169608 0.925127 0.149642 0.000000 0.000000 0.000000 0.000000 
0.000000 0.130523 0.924059 0.190340 0.000000 0.000000 0.000000 0.000000 
0.000000 0.095173 0.918726 0.233774 0.000000 0.000000 0.000000 0.000000 
0.000000 0.064263 0.909166 0.279314 0.000000 0.000000 0.000000 0.000000 
0.000000 0.038526 0.895445 0.326361 0.000000 0.000000 0.000000 0.000000 
0.000000 0.018724 0.877660 0.374342 0.000000 0.000000 0.000000 0.000000 
0.000000 0.005650 0.855937 0.422719 0.000000 0.000000 0.000000 0.000000 
0.000000 0.000127 0.830431 0.470980 0.000000 0.000000 0.000000 0.000000 
0.000000 0.000000 0.801327 0.518643 0.000000 0.000000 0.000000 0.000000 
0.000000 0.000000 0.768840 0.565256 0.000000 0.000000 0.000000 0.000000 
0.000000 0.000000 0.733215 0.610398 0.000000 0.000000 0.000000 0.000000 
0.000000 0.000000 0.694726 0.653675 0.000000 0.000000 0.000000 0.000000 
0.000000 0.000000 0.653675 0.694726 0.000000 0.000000 0.000000 0.000000 
0.000000 0.000000 0.610398 0.733215 0.000000 0.000000 0.000000 0.000000 
0.000000 0.000000 0.565256 0.768840 0.000000 0.000000 0.000000 0.000000 
0.000000 0.000000 0.518643 0.801327 0.000000 0.000000 0.000000 0.000000 
0.000000 0.000000 0.470980 0.830431 0.000127 0.000000 0.000000 0.000000 
0.000000 0.000000 0.422719 0.855937 0.005650 0.000000 0.000000 0.000000 
0.000000 0.000000 0.374342 0.877660 0.018724 0.000000 0.000000 0.000000 
0.000000 0.000000 0.326361 0.895445 0.038526 0.000000 0.000000 0.000000 
0.000000 0.000000 0.279314 0.909166 0.064263 0.000000 0.000000 0.000000 
0.000000 0.000000 0.233774 0.918726 0.095173 0.000000 0.000000 0.000000 
0.000000 0.000000 0.190340 0.924059 0.130523 0.000000 0.000000 0.000000 
0.000000 0.000000 0.149642 0.925127 0.169608 0.000000 0.000000 0.000000 
0.000000 0.000000 0.112338 0.921924 0.211755 0.000000 0.000000 0.000000 
0.000000 0.000000 0.079118 0.914471 0.256319 0.000000 0.000000 0.000000 
0.000000 0.000000 0.050701 0.902820 0.302686 0.000000 0.000000 0.000000 
0.000000 0.000000 0.027834 0.887054 0.350269 0.000000 0.000000 0.000000 
0.000000 0.000000 0.011295 0.867282 0.398514 0.000000 0.000000 0.000000 
0.000000 0.000000 0.001892 0.843646 0.446895 0.000000 0.000000 0.000000 
0.000000 0.000000 0.000000 0.816316 0.494915 0.000000 0.000000 0.000000 
0.000000 0.000000 0.000000 0.785492 0.542108 0.000000 0.000000 0.000000 
0.000000 0.000000 0.000000 0.751403 0.588036 0.000000 0.000000 0.000000 
0.000000 0.000000 0.000000 0.714310 0.632293 0.000000 0.000000 0.000000 
TURN 1
0.000000 0.000000 0.000000 0.643576 0.643576 0.000000 0.000000 0.000000 
0.000000 0.000000 0.000000 0.602364 0.682476 0.000000 0.000000 0.000000 
0.000000 0.000000 0.000000 0.559186 0.718744 0.000000 0.000000 0.000000 
0.000000 0.000000 0.000000 0.514422 0.752092 0.000000 0.000000 0.000000 
0.000000 0.000000 0.000000 0.468478 0.782260 0.000000 0.000000 0.000000 
0.000000 0.000000 0.000000 0.421791 0.809018 0.000598 0.000000 0.000000 
0.000000 0.000000 0.000000 0.374828 0.832168 0.007609 0.000000 0.000000 
0.000000 0.000000 0.000000 0.328086 0.851537 0.021841 0.000000 0.000000 
0.000000 0.000000 0.000000 0.282090 0.866986 0.042486 0.000000 0.000000 
0.000000 0.000000 0.000000 0.237395 0.878404 0.068766 0.000000 0.000000 
0.000000 0.000000 0.000000 0.194588 0.885709 0.099933 0.000000 0.000000 
0.000000 0.000000 0.000000 0.154282 0.888849 0.135268 0.000000 0.000000 
0.000000 0.000000 0.000000 0.117123 0.887801 0.174083 0.000000 0.000000 
0.000000 0.000000 0.000000 0.083784 0.882574 0.215718 0.000000 0.000000 
0.000000 0.000000 0.000000 0.054969 0.873205 0.259544 0.000000 0.000000 
0.000000 0.000000 0.000000 0.031411 0.859759 0.304960 0.000000 0.000000 
0.000000 0.000000 0.000000 0.013874 0.842334 0.351397 0.000000 0.000000 
0.000000 0.000000 0.000000 0.003150 0.821055 0.398314 0.000000 0.000000 
0.000000 0.000000 0.000000 0.000000 0.796078 0.445199 0.000000 0.000000 
0.000000 0.000000 0.000000 0.000000 0.767588 0.491571 0.000000 0.000000 
0.000000 0.000000 0.000000 0.000000 0.735800 0.536978 0.000000 0.000000 
0.000000 0.000000 0.000000 0.000000 0.700958 0.580998 0.000000 0.000000 
0.000000 0.000000 0.000000 0.000000 0.663336 0.623238 0.000000 0.000000 
0.000000 0.000000 0.000000 0.000000 0.623238 0.663336 0.000000 0.000000 
0.000000 0.000000 0.000000 0.000000 0.580998 0.700958 0.000000 0.000000 
0.000000 0.000000 0.000000 0.000000 0.536978 0.735800 0.000000 0.000000 
0.000000 0.000000 0.000000 0.000000 0.491571 0.767588 0.000000 0.000000 
0.000000 0.000000 0.000000 0.000000 0.445199 0.796078 0.000000 0.000000 
0.000000 0.000000 0.000000 0.000000 0.398314 0.821055 0.003150 0.000000 
0.000000 0.000000 0.000000 0.000000 0.351397 0.842334 0.013874 0.000000 
0.000000 0.000000 0.000000 0.000000 0.304960 0.859759 0.031411 0.000000 
0.000000 0.000000 0.000000 0.000000 0.259544 0.873205 0.054969 0.000000 
0.000000 0.000000 0.000000 0.000000 0.215718 0.882574 0.083784 0.000000 
0.000000 0.000000 0.000000 0.000000 0.174083 0.887801 0.117123 0.000000 
0.000000 0.000000 0.000000 0.000000 0.135268 0.888849 0.154282 0.000000 
0.000000 0.000000 0.000000 0.000000 0.099933 0.885709 0.194588 0.000000 
0.000000 0.000000 0.000000 0.000000 0.068766 0.878404 0.237395 0.000000 
0.000000 0.000000 0.000000 0.000000 0.042486 0.866986 0.282090 0.000000 
0.000000 0.000000 0.000000 0.000000 0.021841 0.851537 0.328086 0.000000 
0.000000 0.000000 0.000000 0.000000 0.007609 0.832168 0.374828 0.000000 
0.000000 0.000000 0.000000 0.000000 0.000598 0.809018 0.421791 0.000000 
0.000000 0.000000 0.000000 0.000000 0.000000 0.782260 0.468478 0.000000 
0.000000 0.000000 0.000000 0.000000 0.000000 0.752092 0.514422 0.000000 
0.000000 0.000000 0.000000 0.000000 0.000000 0.718744 0.559186 0.000000 
0.000000 0.000000 0.000000 0.000000 0.000000 0.682476 0.602364 0.000000 
0.000000 0.000000 0.000000 0.000000 0.000000 0.643576 0.643576 0.000000 
0.000000 0.000000 0.000000 0.000000 0.000000 0.602364 0.682476 0.000000 
0.000000 0.000000 0.000000 0.000000 0.000000 0.559186 0.718744 0.000000 
0.000000 0.000000 0.000000 0.000000 0.000000 0.514422 0.752092 0.000000 
0.000000 0.000000 0.000000 0.000000 0.000000 0.468478 0.782260 0.000000 
0.000000 0.000000 0.000000 0.000000 0.000000 0.421791 0.809018 0.000598 
0.000000 0.000000 0.000000 0.000000 0.000000 0.374828 0.832168 0.007609 
0.000000 0.000000 0.000000 0.000000 0.000000 0.328086 0.851537 0.021841 
0.000000 0.000000 0.000000 0.000000 0.000000 0.282090 0.866986 0.042486 
0.000000 0.000000 0.000000 0.000000 0.000000 0.237395 0.878404 0.068766 
0.000000 0.000000 0.000000 0.000000 0.000000 0.194588 0.885709 0.099933 
0.000000 0.000000 0.000000 0.000000 0.000000 0.154282 0.888849 0.135268 
0.000000 0.000000 0.000000 0.000000 0.000000 0.117123 0.887801 0.174083 
0.000000 0.000000 0.000000 0.000000 0.000000 0.083784 0.882574 0.215718 
0.000000 0.000000 0.000000 0.000000 0.000000 0.054969 0.873205 0.259544 
0.000000 0.000000 0.000000 0.000000 0.000000 0.031411 0.859759 0.304960 
0.000000 0.000000 0.000000 0.000000 0.000000 0.013874 0.842334 0.351397 
0.000000 0.000000 0.000000 0.000000 0.000000 0.003150 0.821055 0.398314 
0.000000 0.000000 0.000000 0.000000 0.000000 0.000000 0.796078 0.445199 
0.000000 0.000000 0.000000 0.000000 0.000000 0.000000 0.767588 0.491571 
0.000000 0.000000 0.000000 0.000000 0.000000 0.000000 0.735800 0.536978 
0.000000 0.000000 0.000000 0.000000 0.000000 0.000000 0.700958 0.580998 
0.000000 0.000000 0.000000 0.000000 0.000000 0.000000 0.663336 0.623238 
0.000000 0.000000 0.000000 0.000000 0.000000 0.000000 0.623238 0.663336 
0.000000 0.000000 0.000000 0.000000 0.000000 0.000000 0.580998 0.700958 
0.000000 0.000000 0.000000 0.000000 0.000000 0.000000 0.536978 0.735800 
0.000000 0.000000 0.000000 0.000000 0.000000 0.000000 0.491571 0.767588 
0.000000 0.000000 0.000000 0.000000 0.000000 0.000000 0.445199 0.796078 
0.003150 0.000000 0.000000 0.000000 0.000000 0.000000 0.398314 0.821055 
0.013874 0.000000 0.000000 0.000000 0.000000 0.000000 0.351397 0.842334 
0.031411 0.000000 0.000000 0.000000 0.000000 0.000000 0.304960 0.859759 
0.054969 0.000000 0.000000 0.000000 0.000000 0.000000 0.259544 0.873205 
0.083784 0.000000 0.000000 0.000000 0.000000 0.000000 0.215718 0.882574 
0.117123 0.000000 0.000000 0.000000 0.000000 0.000000 0.174083 0.887801 
0.154282 0.000000 0.000000 0.000000 0.000000 0.000000 0.135268 0.888849 
0.194588 0.000000 0.000000 0.000000 0.000000 0.000000 0.099933 0.885709 
0.237395 0.000000 0.000000 0.000000 0.000000 0.000000 0.068766 0.878404 
0.282090 0.000000 0.000000 0.000000 0.000000 0.000000 0.042486 0.866986 
0.328086 0.000000 0.000000 0.000000 0.000000 0.000000 0.021841 0.851537 
0.374828 0.000000 0.000000 0.000000 0.000000 0.000000 0.007609 0.832168 
0.421791 0.000000 0.000000 0.000000 0.000000 0.000000 0.000598 0.809018 
0.468478 0.000000 0.000000 0.000000 0.000000 0.000000 0.000000 0.782260 
0.514422 0.000000 0.000000 0.000000 0.000000 0.000000 0.000000 0.752092 
0.559186 0.000000 0.000000 0.000000 0.000000 0.000000 0.000000 0.718744 
0.602364 0.000000 0.000000 0.000000 0.000000 0.000000 0.000000 0.682476 
0.643576 0.000000 0.000000 0.000000 0.000000 0.000000 0.000000 0.643576 
0.682476 0.000000 0.000000 0.000000 0.000000 0.000000 0.000000 0.602364 
0.718744 0.000000 0.000000 0.000000 0.000000 0.000000 0.000000 0.559186 
0.752092 0.000000 0.000000 0.000000 0.000000 0.000000 0.000000 0.514422 
0.782260 0.000000 0.000000 0.000000 0.000000 0.000000 0.000000 0.468478 
0.809018 0.000598 0.000000 0.000000 0.000000 0.000000 0.000000 0.421791 
0.832168 0.007609 0.000000 0.000000 0.000000 0.000000 0.000000 0.374828 
0.851537 0.021841 0.000000 0.000000 0.000000 0.000000 0.000000 0.328086 
0.866986 0.042486 0.000000 0.000000 0.000000 0.000000 0.000000 0.282090 
0.878404 0.068766 0.000000 0.000000 0.000000 0.000000 0.000000 0.237395 
0.885709 0.099933 0.000000 0.000000 0.000000 0.000000 0.000000 0.194588 
0.888849 0.135268 0.000000 0.000000 0.000000 0.000000 0.000000 0.154282 
0.887801 0.174083 0.000000 0.000000 0.000000 0.000000 0.000000 0.117123 
0.882574 0.215718 0.000000 0.000000 0.000000 0.000000 0.000000 0.083784 
0.873205 0.259544 0.000000 0.000000 0.000000 0.000000 0.000000 0.054969 
0.859759 0.304960 0.000000 0.000000 0.000000 0.000000 0.000000 0.031411 
0.842334 0.351397 0.000000 0.000000 0.000000 0.000000 0.000000 0.013874 
0.821055 0.398314 0.000000 0.000000 0.000000 0.000000 0.000000 0.003150 
0.796078 0.445199 0.000000 0.000000 0.000000 0.000000 0.000000 0.000000 
0.767588 0.491571 0.000000 0.000000 0.000000 0.000000 0.000000 0.000000 
0.735800 0.536978 0.000000 0.000000 0.000000 0.000000 0.000000 0.000000 
0.700958 0.580998 0.000000 0.000000 0.000000 0.000000 0.000000 0.000000 
0.663336 0.623238 0.000000 0.000000 0.000000 0.000000 0.000000 0.000000 
0.623238 0.663336 0.000000 0.000000 0.000000 0.000000 0.000000 0.000000 
0.580998 0.700958 0.000000 0.000000 0.000000 0.000000 0.000000 0.000000 
0.536978 0.735800 0.000000 0.000000 0.000000 0.000000 0.000000 0.000000 
0.491571 0.767588 0.000000 0.000000 0.000000 0.000000 0.000000 0.000000 
0.445199 0.796078 0.000000 0.000000 0.000000 0.000000 0.000000 0.000000 
0.398314 0.821055 0.003150 0.000000 0.000000 0.000000 0.000000 0.000000 
0.351397 0.842334 0.013874 0.000000 0.000000 0.000000 0.000000 0.000000 
0.304960 0.859759 0.031411 0.000000 0.000000 0.000000 0.000000 0.000000 
0.259544 0.873205 0.054969 0.000000 0.000000 0.000000 0.000000 0.000000 
0.215718 0.882574 0.083784 0.000000 0.000000 0.000000 0.000000 0.000000 
0.174083 0.887801 0.117123 0.000000 0.000000 0.000000 0.000000 0.000000 
0.135268 0.888849 0.154282 0.000000 0.000000 0.000000 0.000000 0.000000 
0.099933 0.885709 0.194588 0.000000 0.000000 0.000000 0.000000 0.000000 
0.068766 0.878404 0.237395 0.000000 0.000000 0.000000 0.000000 0.000000 
0.042486 0.866986 0.282090 0.000000 0.000000 0.000000 0.000000 0.000000 
0.021841 0.851537 0.328086 0.000000 0.000000 0.000000 0.000000 0.000000 
0.007609 0.832168 0.374828 0.000000 0.000000 0.000000 0.000000 0.000000 
0.000598 0.809018 0.421791 0.000000 0.000000 0.000000 0.000000 0.000000 
0.000000 0.782260 0.468478 0.000000 0.000000 0.000000 0.000000 0.000000 
0.000000 0.752092 0.514422 0.000000 0.000000 0.000000 0.000000 0.000000 
0.000000 0.718744 0.559186 0.000000 0.000000 0.000000 0.000000 0.000000 
0.000000 0.682476 0.602364 0.000000 0.000000 0.000000 0.000000 0.000000 
0.000000 0.643576 0.643576 0.000000 0.000000 0.000000 0.000000 0.000000 
0.000000 0.602364 0.682476 0.000000 0.000000 0.000000 0.000000 0.000000 
0.000000 0.559186 0.718744 0.000000 0.000000 0.000000 0.000000 0.000000 
0.000000 0.514422 0.752092 0.000000 0.000000 0.000000 0.000000 0.000000 
0.000000 0.468478 0.782260 0.000000 0.000000 0.000000 0.000000 0.000000 
0.000000 0.421791 0.809018 0.000598 0.000000 0.000000 0.000000 0.000000 
0.000000 0.374828 0.832168 0.007609 0.000000 0.000000 0.000000 0.000000 
0.000000 0.328086 0.851537 0.021841 0.000000 0.000000 0.000000 0.000000 
0.000000 0.282090 0.866986 0.042486 0.000000 0.000000 0.000000 0.000000 
0.000000 0.237395 0.878404 0.068766 0.000000 0.000000 0.000000 0.000000 
0.000000 0.194588 0.885709 0.099933 0.000000 0.000000 0.000000 0.000000 
0.000000 0.154282 0.888849 0.135268 0.000000 0.000000 0.000000 0.000000 
0.000000 0.117123 0.887801 0.174083 0.000000 0.000000 0.000000 0.000000 
0.000000 0.083784 0.882574 0.215718 0.000000 0.000000 0.000000 0.000000 
0.000000 0.054969 0.873205 0.259544 0.000000 0.000000 0.000000 0.000000 
0.000000 0.031411 0.859759 0.304960 0.000000 0.000000 0.000000 0.000000 
0.000000 0.013874 0.842334 0.351397 0.000000 0.000000 0.000000 0.000000 
0.000000 0.003150 0.821055 0.398314 0.000000 0.000000 0.000000 0.000000 
0.000000 0.000000 0.796078 0.445199 0.000000 0.000000 0.000000 0.000000 
0.000000 0.000000 0.767588 0.491571 0.000000 0.000000 0.000000 0.000000 
0.000000 0.000000 0.735800 0.536978 0.000000 0.000000 0.000000 0.000000 
0.000000 0.000000 0.700958 0.580998 0.000000 0.000000 0.000000 0.000000 
0.000000 0.000000 0.663336 0.623238 0.000000 0.000000 0.000000 0.000000 
0.000000 0.000000 0.623238 0.663336 0.000000 0.000000 0.000000 0.000000 
0.000000 0.000000 0.580998 0.700958 0.000000 0.000000 0.000000 0.000000 
0.000000 0.000000 0.536978 0.735800 0.000000 0.000000 0.000000 0.000000 
0.000000 0.000000 0.491571 0.767588 0.000000 0.000000 0.000000 0.000000 
0.000000 0.000000 0.445199 0.796078 0.000000 0.000000 0.000000 0.000000 
0.000000 0.000000 0.398314 0.821055 0.003150 0.000000 0.000000 0.000000 
0.000000 0.000000 0.351397 0.842334 0.013874 0.000000 0.000000 0.000000 
0.000000 0.000000 0.304960 0.859759 0.031411 0.000000 0.000000 0.000000 
0.000000 0.000000 0.259544 0.873205 0.054969 0.000000 0.000000 0.000000 
0.000000 0.000000 0.215718 0.882574 0.083784 0.000000 0.000000 0.000000 
0.000000 0.000000 0.174083 0.887801 0.117123 0.000000 0.000000 0.000000 
0.000000 0.000000 0.135268 0.888849 0.154282 0.000000 0.000000 0.000000 
0.000000 0.000000 0.099933 0.885709 0.194588 0.000000 0.000000 0.000000 
0.000000 0.000000 0.068766 0.878404 0.237395 0.000000 0.000000 0.000000 
0.000000 0.000000 0.042486 0.866986 0.282090 0.000000 0.000000 0.000000 
0.000000 0.000000 0.021841 0.851537 0.328086 0.000000 0.000000 0.000000 
0.000000 0.000000 0.007609 0.832168 0.374828 0.000000 0.000000 0.000000 
0.000000 0.000000 0.000598 0.809018 0.421791 0.000000 0.000000 0.000000 
0.000000 0.000000 0.000000 0.782260 0.468478 0.000000 0.000000 0.000000 
0.000000 0.000000 0.000000 0.752092 0.514422 0.000000 0.000000 0.000000 
0.000000 0.000000 0.000000 0.718744 0.559186 0.000000 0.000000 0.000000 
0.000000 0.000000 0.000000 0.682476 0.602364 0.000000 0.000000 0.000000 
TURN 2
0.000000 0.000000 0.000000 0.613378 0.613378 0.000000 0.000000 0.000000 
0.000000 0.000000 0.000000 0.573160 0.651367 0.000000 0.000000 0.000000 
0.000000 0.000000 0.000000 0.531062 0.686810 0.000000 0.000000 0.000000 
0.000000 0.000000 0.000000 0.487462 0.719417 0.000000 0.000000 0.000000 
0.000000 0.000000 0.000000 0.442766 0.748929 0.000000 0.000000 0.000000 
0.000000 0.000000 0.000000 0.397413 0.775116 0.000029 0.000000 0.000000 
0.000000 0.000000 0.000000 0.351868 0.797779 0.004649 0.000000 0.000000 
0.000000 0.000000 0.000000 0.306628 0.816746 0.016574 0.000000 0.000000 
0.000000 0.000000 0.000000 0.262219 0.831878 0.034996 0.000000 0.000000 
0.000000 0.000000 0.000000 0.219197 0.843063 0.059139 0.000000 0.000000 
0.000000 0.000000 0.000000 0.178146 0.850219 0.088253 0.000000 0.000000 
0.000000 0.000000 0.000000 0.139682 0.853296 0.121620 0.000000 0.000000 
0.000000 0.000000 0.000000 0.104448 0.852270 0.158551 0.000000 0.000000 
0.000000 0.000000 0.000000 0.073120 0.847149 0.198387 0.000000 0.000000 
0.000000 0.000000 0.000000 0.046400 0.837969 0.240499 0.000000 0.000000 
0.000000 0.000000 0.000000 0.025022 0.824799 0.284286 0.000000 0.000000 
0.000000 0.000000 0.000000 0.009750 0.807734 0.329178 0.000000 0.000000 
0.000000 0.000000 0.000000 0.001374 0.786899 0.374634 0.000000 0.000000 
0.000000 0.000000 0.000000 0.000000 0.762451 0.420143 0.000000 0.000000 
0.000000 0.000000 0.000000 0.000000 0.734575 0.465224 0.000000 0.000000 
0.000000 0.000000 0.000000 0.000000 0.703485 0.509425 0.000000 0.000000 
0.000000 0.000000 0.000000 0.000000 0.669426 0.552323 0.000000 0.000000 
0.000000 0.000000 0.000000 0.000000 0.632672 0.593527 0.000000 0.000000 
0.000000 0.000000 0.000000 0.000000 0.593527 0.632672 0.000000 0.000000 
0.000000 0.000000 0.000000 0.000000 0.552323 0.669426 0.000000 0.000000 
0.000000 0.000000 0.000000 0.000000 0.509425 0.703485 0.000000 0.000000 
0.000000 0.000000 0.000000 0.000000 0.465224 0.734575 0.000000 0.000000 
0.000000 0.000000 0.000000 0.000000 0.420143 0.762451 0.000000 0.000000 
0.000000 0.000000 0.000000 0.000000 0.374634 0.786899 0.001374 0.000000 
0.000000 0.000000 0.000000 0.000000 0.329178 0.807734 0.009750 0.000000 
0.000000 0.000000 0.000000 0.000000 0.284286 0.824799 0.025022 0.000000 
0.000000 0.000000 0.000000 0.000000 0.240499 0.837969 0.046400 0.000000 
0.000000 0.000000 0.000000 0.000000 0.198387 0.847149 0.073120 0.000000 
0.000000 0.000000 0.000000 0.000000 0.158551 0.852270 0.104448 0.000000 
0.000000 0.000000 0.000000 0.000000 0.121620 0.853296 0.139682 0.000000 
0.000000 0.000000 0.000000 0.000000 0.088253 0.850219 0.178146 0.000000 
0.000000 0.000000 0.000000 0.000000 0.059139 0.843063 0.219197 0.000000 
0.000000 0.000000 0.000000 0.000000 0.034996 0.831878 0.262219 0.000000 
0.000000 0.000000 0.000000 0.000000 0.016574 0.816746 0.306628 0.000000 
0.000000 0.000000 0.000000 0.000000 0.004649 0.797779 0.351868 0.000000 
0.000000 0.000000 0.000000 0.000000 0.000029 0.775116 0.397413 0.000000 
0.000000 0.000000 0.000000 0.000000 0.000000 0.748929 0.442766 0.000000 
0.000000 0.000000 0.000000 0.000000 0.000000 0.719417 0.487462 0.000000 
0.000000 0.000000 0.000000 0.000000 0.000000 0.686810 0.531062 0.000000 
0.000000 0.000000 0.000000 0.000000 0.000000 0.651367 0.573160 0.000000 
0.000000 0.000000 0.000000 0.000000 0.000000 0.613378 0.613378 0.000000 
0.000000 0.000000 0.000000 0.000000 0.000000 0.573160 0.651367 0.000000 
0.000000 0.000000 0.000000 0.000000 0.000000 0.531062 0.686810 0.000000 
0.000000 0.000000 0.000000 0.000000 0.000000 0.487462 0.719417 0.000000 
0.000000 0.000000 0.000000 0.000000 0.000000 0.442766 0.748929 0.000000 
0.000000 0.000000 0.000000 0.000000 0.000000 0.397413 0.775116 0.000029 
0.000000 0.000000 0.000000 0.000000 0.000000 0.351868 0.797779 0.004649 
0.000000 0.000000 0.000000 0.000000 0.000000 0.306628 0.816746 0.016574 
0.000000 0.000000 0.000000 0.000000 0.000000 0.262219 0.831878 0.034996 
0.000000 0.000000 0.000000 0.000000 0.000000 0.219197 0.843063 0.059139 
0.000000 0.000000 0.000000 0.000000 0.000000 0.178146 0.850219 0.088253 
0.000000 0.000000 0.000000 0.000000 0.000000 0.139682 0.853296 0.121620 
0.000000 0.000000 0.000000 0.000000 0.000000 0.104448 0.852270 0.158551 
0.000000 0.000000 0.000000 0.000000 0.000000 0.073120 0.847149 0.198387 
0.000000 0.000000 0.000000 0.000000 0.000000 0.046400 0.837969 0.240499 
0.000000 0.000000 0.000000 0.000000 0.000000 0.025022 0.824799 0.284286 
0.000000 0.000000 0.000000 0.000000 0.000000 0.009750 0.807734 0.329178 
0.000000 0.000000 0.000000 0.000000 0.000000 0.001374 0.786899 0.374634 
0.000000 0.000000 0.000000 0.000000 0.000000 0.000000 0.762451 0.420143 
0.000000 0.000000 0.000000 0.000000 0.000000 0.000000 0.734575 0.465224 
0.000000 0.000000 0.000000 0.000000 0.000000 0.000000 0.703485 0.509425 
0.000000 0.000000 0.000000 0.000000 0.000000 0.000000 0.669426 0.552323 
0.000000 0.000000 0.000000 0.000000 0.000000 0.000000 0.632672 0.593527 
0.000000 0.000000 0.000000 0.000000 0.000000 0.000000 0.593527 0.632672 
0.000000 0.000000 0.000000 0.000000 0.000000 0.000000 0.552323 0.669426 
0.000000 0.000000 0.000000 0.000000 0.000000 0.000000 0.509425 0.703485 
0.000000 0.000000 0.000000 0.000000 0.000000 0.000000 0.465224 0.734575 
0.000000 0.000000 0.000000 0.000000 0.000000 0.000000 0.420143 0.762451 
0.001374 0.000000 0.000000 0.000000 0.000000 0.000000 0.374634 0.786899 
0.009750 0.000000 0.000000 0.000000 0.000000 0.000000 0.329178 0.807734 
0.025022 0.000000 0.000000 0.000000 0.000000 0.000000 0.284286 0.824799 
0.046400 0.000000 0.000000 0.000000 0.000000 0.000000 0.240499 0.837969 
0.073120 0.000000 0.000000 0.000000 0.000000 0.000000 0.198387 0.847149 
0.104448 0.000000 0.000000 0.000000 0.000000 0.000000 0.158551 0.852270 
0.139682 0.000000 0.000000 0.000000 0.000000 0.000000 0.121620 0.853296 
0.178146 0.000000 0.000000 0.000000 0.000000 0.000000 0.088253 0.850219 
0.219197 0.000000 0.000000 0.000000 0.000000 0.000000 0.059139 0.843063 
0.262219 0.000000 0.000000 0.000000 0.000000 0.000000 0.034996 0.831878 
0.306628 0.000000 0.000000 0.000000 0.000000 0.000000 0.016574 0.816746 
0.351868 0.000000 0.000000 0.000000 0.000000 0.000000 0.004649 0.797779 
0.397413 0.000000 0.000000 0.000000 0.000000 0.000000 0.000029 0.775116 
0.442766 0.000000 0.000000 0.000000 0.000000 0.000000 0.000000 0.748929 
0.487462 0.000000 0.000000 0.000000 0.000000 0.000000 0.000000 0.719417 
0.531062 0.000000 0.000000 0.000000 0.000000 0.000000 0.000000 0.686810 
0.573160 0.000000 0.000000 0.000000 0.000000 0.000000 0.000000 0.651367 
0.613378 0.000000 0.000000 0.000000 0.000000 0.000000 0.000000 0.613378 
0.651367 0.000000 0.000000 0.000000 0.000000 0.000000 0.000000 0.573160 
0.686810 0.000000 0.000000 0.000000 0.000000 0.000000 0.000000 0.531062 
0.719417 0.000000 0.000000 0.000000 0.000000 0.000000 0.000000 0.487462 
0.748929 0.000000 0.000000 0.000000 0.000000 0.000000 0.000000 0.442766 
0.775116 0.000029 0.000000 0.000000 0.000000 0.000000 0.000000 0.397413 
0.797779 0.004649 0.000000 0.000000 0.000000 0.000000 0.000000 0.351868 
0.816746 0.016574 0.000000 0.000000 0.000000 0.000000 0.000000 0.306628 
0.831878 0.034996 0.000000 0.000000 0.000000 0.000000 0.000000 0.262219 
0.843063 0.059139 0.000000 0.000000 0.000000 0.000000 0.000000 0.219197 
0.850219 0.088253 0.000000 0.000000 0.000000 0.000000 0.000000 0.178146 
0.853296 0.121620 0.000000 0.000000 0.000000 0.000000 0.000000 0.139682 
0.852270 0.158551 0.000000 0.000000 0.000000 0.000000 0.000000 0.104448 
0.847149 0.198387 0.000000 0.000000 0.000000 0.000000 0.000000 0.073120 
0.837969 0.240499 0.000000 0.000000 0.000000 0.000000 0.000000 0.046400 
0.824799 0.284286 0.000000 0.000000 0.000000 0.000000 0.000000 0.025022 
0.807734 0.329178 0.000000 0.000000 0.000000 0.000000 0.000000 0.009750 
0.786899 0.374634 0.000000 0.000000 0.000000 0.000000 0.000000 0.001374 
0.762451 0.420143 0.000000 0.000000 0.000000 0.000000 0.000000 0.000000 
0.734575 0.465224 0.000000 0.000000 0.000000 0.000000 0.000000 0.000000 
0.703485 0.509425 0.000000 0.000000 0.000000 0.000000 0.000000 0.000000 
0.669426 0.552323 0.000000 0.000000 0.000000 0.000000 0.000000 0.000000 
0.632672 0.593527 0.000000 0.000000 0.000000 0.000000 0.000000 0.000000 
0.593527 0.632672 0.000000 0.000000 0.000000 0.000000 0.000000 0.000000 
0.552323 0.669426 0.000000 0.000000 0.000000 0.000000 0.000000 0.000000 
0.509425 0.703485 0.000000 0.000000 0.000000 0.000000 0.000000 0.000000 
0.465224 0.734575 0.000000 0.000000 0.000000 0.000000 0.000000 0.000000 
0.420143 0.762451 0.000000 0.000000 0.000000 0.000000 0.000000 0.000000 
0.374634 0.786899 0.001374 0.000000 0.000000 0.000000 0.000000 0.000000 
0.329178 0.807734 0.009750 0.000000 0.000000 0.000000 0.000000 0.000000 
0.284286 0.824799 0.025022 0.000000 0.000000 0.000000 0.000000 0.000000 
0.240499 0.837969 0.046400 0.000000 0.000000 0.000000 0.000000 0.000000 
0.198387 0.847149 0.073120 0.000000 0.000000 0.000000 0.000000 0.000000 
0.158551 0.852270 0.104448 0.000000 0.000000 0.000000 0.000000 0.000000 
0.121620 0.853296 0.139682 0.000000 0.000000 0.000000 0.000000 0.000000 
0.088253 0.850219 0.178146 0.000000 0.000000 0.000000 0.000000 0.000000 
0.059139 0.843063 0.219197 0.000000 0.000000 0.000000 0.000000 0.000000 
0.034996 0.831878 0.262219 0.000000 0.000000 0.000000 0.000000 0.000000 
0.016574 0.816746 0.306628 0.000000 0.000000 0.000000 0.000000 0.000000 
0.004649 0.797779 0.351868 0.000000 0.000000 0.000000 0.000000 0.000000 
0.000029 0.775116 0.397413 0.000000 0.000000 0.000000 0.000000 0.000000 
0.000000 0.748929 0.442766 0.000000 0.000000 0.000000 0.000000 0.000000 
0.000000 0.719417 0.487462 0.000000 0.000000 0.000000 0.000000 0.000000 
0.000000 0.686810 0.531062 0.000000 0.000000 0.000000 0.000000 0.000000 
0.000000 0.651367 0.573160 0.000000 0.000000 0.000000 0.000000 0.000000 
0.000000 0.613378 0.613378 0.000000 0.000000 0.000000 0.000000 0.000000 
0.000000 0.573160 0.651367 0.000000 0.000000 0.000000 0.000000 0.000000 
0.000000 0.531062 0.686810 0.000000 0.000000 0.000000 0.000000 0.000000 
0.000000 0.487462 0.719417 0.000000 0.000000 0.000000 0.000000 0.000000 
0.000000 0.442766 0.748929 0.000000 0.000000 0.000000 0.000000 0.000000 
0.000000 0.397413 0.775116 0.000029 0.000000 0.000000 0.000000 0.000000 
0.000000 0.351868 0.797779 0.004649 0.000000 0.000000 0.000000 0.000000 
0.000000 0.306628 0.816746 0.016574 0.000000 0.000000 0.000000 0.000000 
0.000000 0.262219 0.831878 0.034996 0.000000 0.000000 0.000000 0.000000 
0.000000 0.219197 0.843063 0.059139 0.000000 0.000000 0.000000 0.000000 
0.000000 0.178146 0.850219 0.088253 0.000000 0.000000 0.000000 0.000000 
0.000000 0.139682 0.853296 0.121620 0.000000 0.000000 0.000000 0.000000 
0.000000 0.104448 0.852270 0.158551 0.000000 0.000000 0.000000 0.000000 
0.000000 0.073120 0.847149 0.198387 0.000000 0.000000 0.000000 0.000000 
0.000000 0.046400 0.837969 0.240499 0.000000 0.000000 0.000000 0.000000 
0.000000 0.025022 0.824799 0.284286 0.000000 0.000000 0.000000 0.000000 
0.000000 0.009750 0.807734 0.329178 0.000000 0.000000 0.000000 0.000000 
0.000000 0.001374 0.786899 0.374634 0.000000 0.000000 0.000000 0.000000 
0.000000 0.000000 0.762451 0.420143 0.000000 0.000000 0.000000 0.000000 
0.000000 0.000000 0.734575 0.465224 0.000000 0.000000 0.000000 0.000000 
0.000000 0.000000 0.703485 0.509425 0.000000 0.000000 0.000000 0.000000 
0.000000 0.000000 0.669426 0.552323 0.000000 0.000000 0.000000 0.000000 
0.000000 0.000000 0.632672 0.593527 0.000000 0.000000 0.000000 0.000000 
0.000000 0.000000 0.593527 0.632672 0.000000 0.000000 0.000000 0.000000 
0.000000 0.000000 0.552323 0.669426 0.000000 0.000000 0.000000 0.000000 
0.000000 0.000000 0.509425 0.703485 0.000000 0.000000 0.000000 0.000000 
0.000000 0.000000 0.465224 0.734575 0.000000 0.000000 0.000000 0.000000 
0.000000 0.000000 0.420143 0.762451 0.000000 0.000000 0.000000 0.000000 
0.000000 0.000000 0.374634 0.786899 0.001374 0.000000 0.000000 0.000000 
0.000000 0.000000 0.329178 0.807734 0.009750 0.000000 0.000000 0.000000 
0.000000 0.000000 0.284286 0.824799 0.025022 0.000000 0.000000 0.000000 
0.000000 0.000000 0.240499 0.837969 0.046400 0.000000 0.000000 0.000000 
0.000000 0.000000 0.198387 0.847149 0.073120 0.000000 0.000000 0.000000 
0.000000 0.000000 0.158551 0.852270 0.104448 0.000000 0.000000 0.000000 
0.000000 0.000000 0.121620 0.853296 0.139682 0.000000 0.000000 0.000000 
0.000000 0.000000 0.088253 0.850219 0.178146 0.000000 0.000000 0.000000 
0.000000 0.000000 0.059139 0.843063 0.219197 0.000000 0.000000 0.000000 
0.000000 0.000000 0.034996 0.831878 0.262219 0.000000 0.000000 0.000000 
0.000000 0.000000 0.016574 0.816746 0.306628 0.000000 0.000000 0.000000 
0.000000 0.000000 0.004649 0.797779 0.351868 0.000000 0.000000 0.000000 
0.000000 0.000000 0.000029 0.775116 0.397413 0.000000 0.000000 0.000000 
0.000000 0.000000 0.000000 0.748929 0.442766 0.000000 0.000000 0.000000 
0.000000 0.000000 0.000000 0.719417 0.487462 0.000000 0.000000 0.000000 
0.000000 0.000000 0.000000 0.686810 0.531062 0.000000 0.000000 0.000000 
0.000000 0.000000 0.000000 0.651367 0.573160 0.000000 0.000000 0.000000 
TURN 3
0.000000 0.000000 0.000000 0.583905 0.583905 0.000000 0.000000 0.000000 
0.000000 0.000000 0.000000 0.544682 0.620985 0.000000 0.000000 0.000000 
0.000000 0.000000 0.000000 0.503663 0.655602 0.000000 0.000000 0.000000 
0.000000 0.000000 0.000000 0.461227 0.687468 0.000000 0.000000 0.000000 
0.000000 0.000000 0.000000 0.417780 0.716324 0.000000 0.000000 0.000000 
0.000000 0.000000 0.000000 0.373760 0.741940 0.000000 0.000000 0.000000 
0.000000 0.000000 0.000000 0.329633 0.764115 0.002414 0.000000 0.000000 
0.000000 0.000000 0.000000 0.285896 0.782681 0.012032 0.000000 0.000000 
0.000000 0.000000 0.000000 0.243074 0.797495 0.028233 0.000000 0.000000 
0.000000 0.000000 0.000000 0.201724 0.808447 0.050237 0.000000 0.000000 
0.000000 0.000000 0.000000 0.162430 0.815456 0.077298 0.000000 0.000000 
0.000000 0.000000 0.000000 0.125807 0.818468 0.108697 0.000000 0.000000 
0.000000 0.000000 0.000000 0.092499 0.817464 0.143745 0.000000 0.000000 
0.000000 0.000000 0.000000 0.063181 0.812448 0.181782 0.000000 0.000000 
0.000000 0.000000 0.000000 0.038557 0.803460 0.222179 0.000000 0.000000 
0.000000 0.000000 0.000000 0.019359 0.790564 0.264337 0.000000 0.000000 
0.000000 0.000000 0.000000 0.006351 0.773859 0.307684 0.000000 0.000000 
0.000000 0.000000 0.000000 0.000325 0.753469 0.351680 0.000000 0.000000 
0.000000 0.000000 0.000000 0.000000 0.729550 0.395813 0.000000 0.000000 
0.000000 0.000000 0.000000 0.000000 0.702287 0.439603 0.000000 0.000000 
0.000000 0.000000 0.000000 0.000000 0.671896 0.482598 0.000000 0.000000 
0.000000 0.000000 0.000000 0.000000 0.638620 0.524374 0.000000 0.000000 
0.000000 0.000000 0.000000 0.000000 0.602733 0.564541 0.000000 0.000000 
0.000000 0.000000 0.000000 0.000000 0.564541 0.602733 0.000000 0.000000 
0.000000 0.000000 0.000000 0.000000 0.524374 0.638620 0.000000 0.000000 
0.000000 0.000000 0.000000 0.000000 0.482598 0.671896 0.000000 0.000000 
0.000000 0.000000 0.000000 0.000000 0.439603 0.702287 0.000000 0.000000 
0.000000 0.000000 0.000000 0.000000 0.395813 0.729550 0.000000 0.000000 
0.000000 0.000000 0.000000 0.000000 0.351680 0.753469 0.000325 0.000000 
0.000000 0.000000 0.000000 0.000000 0.307684 0.773859 0.006351 0.000000 
0.000000 0.000000 0.000000 0.000000 0.264337 0.790564 0.019359 0.000000 
0.000000 0.000000 0.000000 0.000000 0.222179 0.803460 0.038557 0.000000 
0.000000 0.000000 0.000000 0.000000 0.181782 0.812448 0.063181 0.000000 
0.000000 0.000000 0.000000 0.000000 0.143745 0.817464 0.092499 0.000000 
0.000000 0.000000 0.000000 0.000000 0.108697 0.818468 0.125807 0.000000 
0.000000 0.000000 0.000000 0.000000 0.077298 0.815456 0.162430 0.000000 
0.000000 0.000000 0.000000 0.000000 0.050237 0.808447 0.201724 0.000000 
0.000000 0.000000 0.000000 0.000000 0.028233 0.797495 0.243074 0.000000 
0.000000 0.000000 0.000000 0.000000 0.012032 0.782681 0.285896 0.000000 
0.000000 0.000000 0.000000 0.000000 0.002414 0.764115 0.329633 0.000000 
0.000000 0.000000 0.000000 0.000000 0.000000 0.741940 0.373760 0.000000 
0.000000 0.000000 0.000000 0.000000 0.000000 0.716324 0.417780 0.000000 
0.000000 0.000000 0.000000 0.000000 0.000000 0.687468 0.461227 0.000000 
0.000000 0.000000 0.000000 0.000000 0.000000 0.655602 0.503663 0.000000 
0.000000 0.000000 0.000000 0.000000 0.000000 0.620985 0.544682 0.000000 
0.000000 0.000000 0.000000 0.000000 0.000000 0.583905 0.583905 0.000000 
0.000000 0.000000 0.000000 0.000000 0.000000 0.544682 0.620985 0.000000 
0.000000 0.000000 0.000000 0.000000 0.000000 0.503663 0.655602 0.000000 
0.000000 0.000000 0.000000 0.000000 0.000000 0.461227 0.687468 0.000000 
0.000000 0.000000 0.000000 0.000000 0.000000 0.417780 0.716324 0.000000 
0.000000 0.000000 0.000000 0.000000 0.000000 0.373760 0.741940 0.000000 
0.000000 0.000000 0.000000 0.000000 0.000000 0.329633 0.764115 0.002414 
0.000000 0.000000 0.000000 0.000000 0.000000 0.285896 0.782681 0.012032 
0.000000 0.000000 0.000000 0.000000 0.000000 0.243074 0.797495 0.028233 
0.000000 0.000000 0.000000 0.000000 0.000000 0.201724 0.808447 0.050237 
0.000000 0.000000 0.000000 0.000000 0.000000 0.162430 0.815456 0.077298 
0.000000 0.000000 0.000000 0.000000 0.000000 0.125807 0.818468 0.108697 
0.000000 0.000000 0.000000 0.000000 0.000000 0.092499 0.817464 0.143745 
0.000000 0.000000 0.000000 0.000000 0.000000 0.063181 0.812448 0.181782 
0.000000 0.000000 0.000000 0.000000 0.000000 0.038557 0.803460 0.222179 
0.000000 0.000000 0.000000 0.000000 0.000000 0.019359 0.790564 0.264337 
0.000000 0.000000 0.000000 0.000000 0.000000 0.006351 0.773859 0.307684 
0.000000 0.000000 0.000000 0.000000 0.000000 0.000325 0.753469 0.351680 
0.000000 0.000000 0.000000 0.000000 0.000000 0.000000 0.729550 0.395813 
0.000000 0.000000 0.000000 0.000000 0.000000 0.000000 0.702287 0.439603 
0.000000 0.000000 0.000000 0.000000 0.000000 0.000000 0.671896 0.482598 
0.000000 0.000000 0.000000 0.000000 0.000000 0.000000 0.638620 0.524374 
0.000000 0.000000 0.000000 0.000000 0.000000 0.000000 0.602733 0.564541 
0.000000 0.000000 0.000000 0.000000 0.000000 0.000000 0.564541 0.602733 
0.000000 0.000000 0.000000 0.000000 0.000000 0.000000 0.524374 0.638620 
0.000000 0.000000 0.000000 0.000000 0.000000 0.000000 0.482598 0.671896 
0.000000 0.000000 0.000000 0.000000 0.000000 0.000000 0.439603 0.702287 
0.000000 0.000000 0.000000 0.000000 0.000000 0.000000 0.395813 0.729550 
0.000325 0.000000 0.000000 0.000000 0.000000 0.000000 0.351680 0.753469 
0.006351 0.000000 0.000000 0.000000 0.000000 0.000000 0.307684 0.773859 
0.019359 0.000000 0.000000 0.000000 0.000000 0.000000 0.264337 0.790564 
0.038557 0.000000 0.000000 0.000000 0.000000 0.000000 0.222179 0.803460 
0.063181 0.000000 0.000000 0.000000 0.000000 0.000000 0.181782 0.812448 
0.092499 0.000000 0.000000 0.000000 0.000000 0.000000 0.143745 0.817464 
0.125807 0.000000 0.000000 0.000000 0.000000 0.000000 0.108697 0.818468 
0.162430 0.000000 0.000000 0.000000 0.000000 0.000000 0.077298 0.815456 
0.201724 0.000000 0.000000 0.000000 0.000000 0.000000 0.050237 0.808447 
0.243074 0.000000 0.000000 0.000000 0.000000 0.000000 0.028233 0.797495 
0.285896 0.000000 0.000000 0.000000 0.000000 0.000000 0.012032 0.782681 
0.329633 0.000000 0.000000 0.000000 0.000000 0.000000 0.002414 0.764115 
0.373760 0.000000 0.000000 0.000000 0.000000 0.000000 0.000000 0.741940 
0.417780 0.000000 0.000000 0.000000 0.000000 0.000000 0.000000 0.716324 
0.461227 0.000000 0.000000 0.000000 0.000000 0.000000 0.000000 0.687468 
0.503663 0.000000 0.000000 0.000000 0.000000 0.000000 0.000000 0.655602 
0.544682 0.000000 0.000000 0.000000 0.000000 0.000000 0.000000 0.620985 
0.583905 0.000000 0.000000 0.000000 0.000000 0.000000 0.000000 0.583905 
0.620985 0.000000 0.000000 0.000000 0.000000 0.000000 0.000000 0.544682 
0.655602 0.000000 0.000000 0.000000 0.000000 0.000000 0.000000 0.503663 
0.687468 0.000000 0.000000 0.000000 0.000000 0.000000 0.000000 0.461227 
0.716324 0.000000 0.000000 0.000000 0.000000 0.000000 0.000000 0.417780 
0.741940 0.000000 0.000000 0.000000 0.000000 0.000000 0.000000 0.373760 
0.764115 0.002414 0.000000 0.000000 0.000000 0.000000 0.000000 0.329633 
0.782681 0.012032 0.000000 0.000000 0.000000 0.000000 0.000000 0.285896 
0.797495 0.028233 0.000000 0.000000 0.000000 0.000000 0.000000 0.243074 
0.808447 0.050237 0.000000 0.000000 0.000000 0.000000 0.000000 0.201724 
0.815456 0.077298 0.000000 0.000000 0.000000 0.000000 0.000000 0.162430 
0.818468 0.108697 0.000000 0.000000 0.000000 0.000000 0.000000 0.125807 
0.817464 0.143745 0.000000 0.000000 0.000000 0.000000 0.000000 0.092499 
0.812448 0.181782 0.000000 0.000000 0.000000 0.000000 0.000000 0.063181 
0.803460 0.222179 0.000000 0.000000 0.000000 0.000000 0.000000 0.038557 
0.790564 0.264337 0.000000 0.000000 0.000000 0.000000 0.000000 0.019359 
0.773859 0.307684 0.000000 0.000000 0.000000 0.000000 0.000000 0.006351 
0.753469 0.351680 0.000000 0.000000 0.000000 0.000000 0.000000 0.000325 
0.729550 0.395813 0.000000 0.000000 0.000000 0.000000 0.000000 0.000000 
0.702287 0.439603 0.000000 0.000000 0.000000 0.000000 0.000000 0.000000 
0.671896 0.482598 0.000000 0.000000 0.000000 0.000000 0.000000 0.000000 
0.638620 0.524374 0.000000 0.000000 0.000000 0.000000 0.000000 0.000000 
0.602733 0.564541 0.000000 0.000000 0.000000 0.000000 0.000000 0.000000 
0.564541 0.602733 0.000000 0.000000 0.000000 0.000000 0.000000 0.000000 
0.524374 0.638620 0.000000 0.000000 0.000000 0.000000 0.000000 0.000000 
0.482598 0.671896 0.000000 0.000000 0.000000 0.000000 0.000000 0.000000 
0.439603 0.702287 0.000000 0.000000 0.000000 0.000000 0.000000 0.000000 
0.395813 0.729550 0.000000 0.000000 0.000000 0.000000 0.000000 0.000000 
0.351680 0.753469 0.000325 0.000000 0.000000 0.000000 0.000000 0.000000 
0.307684 0.773859 0.006351 0.000000 0.000000 0.000000 0.000000 0.000000 
0.264337 0.790564 0.019359 0.000000 0.000000 0.000000 0.000000 0.000000 
0.222179 0.803460 0.038557 0.000000 0.000000 0.000000 0.000000 0.000000 
0.181782 0.812448 0.063181 0.000000 0.000000 0.000000 0.000000 0.000000 
0.143745 0.817464 0.092499 0.000000 0.000000 0.000000 0.000000 0.000000 
0.108697 0.818468 0.125807 0.000000 0.000000 0.000000 0.000000 0.000000 
0.077298 0.815456 0.162430 0.000000 0.000000 0.000000 0.000000 0.000000 
0.050237 0.808447 0.201724 0.000000 0.000000 0.000000 0.000000 0.000000 
0.028233 0.797495 0.243074 0.000000 0.000000 0.000000 0.000000 0.000000 
0.012032 0.782681 0.285896 0.000000 0.000000 0.000000 0.000000 0.000000 
0.002414 0.764115 0.329633 0.000000 0.000000 0.000000 0.000000 0.000000 
0.000000 0.741940 0.373760 0.000000 0.000000 0.000000 0.000000 0.000000 
0.000000 0.716324 0.417780 0.000000 0.000000 0.000000 0.000000 0.000000 
0.000000 0.687468 0.461227 0.000000 0.000000 0.000000 0.000000 0.000000 
0.000000 0.655602 0.503663 0.000000 0.000000 0.000000 0.000000 0.000000 
0.000000 0.620985 0.544682 0.000000 0.000000 0.000000 0.000000 0.000000 
0.000000 0.583905 0.583905 0.000000 0.000000 0.000000 0.000000 0.000000 
0.000000 0.544682 0.620985 0.000000 0.000000 0.000000 0.000000 0.000000 
0.000000 0.503663 0.655602 0.000000 0.000000 0.000000 0.000000 0.000000 
0.000000 0.461227 0.687468 0.000000 0.000000 0.000000 0.000000 0.000000 
0.000000 0.417780 0.716324 0.000000 0.000000 0.000000 0.000000 0.000000 
0.000000 0.373760 0.741940 0.000000 0.000000 0.000000 0.000000 0.000000 
0.000000 0.329633 0.764115 0.002414 0.000000 0.000000 0.000000 0.000000 
0.000000 0.285896 0.782681 0.012032 0.000000 0.000000 0.000000 0.000000 
0.000000 0.243074 0.797495 0.028233 0.000000 0.000000 0.000000 0.000000 
0.000000 0.201724 0.808447 0.050237 0.000000 0.000000 0.000000 0.000000 
0.000000 0.162430 0.815456 0.077298 0.000000 0.000000 0.000000 0.000000 
0.000000 0.125807 0.818468 0.108697 0.000000 0.000000 0.000000 0.000000 
0.000000 0.092499 0.817464 0.143745 0.000000 0.000000 0.000000 0.000000 
0.000000 0.063181 0.812448 0.181782 0.000000 0.000000 0.000000 0.000000 
0.000000 0.038557 0.803460 0.222179 0.000000 0.000000 0.000000 0.000000 
0.000000 0.019359 0.790564 0.264337 0.000000 0.000000 0.000000 0.000000 
0.000000 0.006351 0.773859 0.307684 0.000000 0.000000 0.000000 0.000000 
0.000000 0.000325 0.753469 0.351680 0.000000 0.000000 0.000000 0.000000 
0.000000 0.000000 0.729550 0.395813 0.000000 0.000000 0.000000 0.000000 
0.000000 0.000000 0.702287 0.439603 0.000000 0.000000 0.000000 0.000000 
0.000000 0.000000 0.671896 0.482598 0.000000 0.000000 0.000000 0.000000 
0.000000 0.000000 0.638620 0.524374 0.000000 0.000000 0.000000 0.000000 
0.000000 0.000000 0.602733 0.564541 0.000000 0.000000 0.000000 0.000000 
0.000000 0.000000 0.564541 0.602733 0.000000 0.000000 0.000000 0.000000 
0.000000 0.000000 0.524374 0.638620 0.000000 0.000000 0.000000 0.000000 
0.000000 0.000000 0.482598 0.671896 0.000000 0.000000 0.000000 0.000000 
0.000000 0.000000 0.439603 0.702287 0.000000 0.000000 0.000000 0.000000 
0.000000 0.000000 0.395813 0.729550 0.000000 0.000000 0.000000 0.000000 
0.000000 0.000000 0.351680 0.753469 0.000325 0.000000 0.000000 0.000000 
0.000000 0.000000 0.307684 0.773859 0.006351 0.000000 0.000000 0.000000 
0.000000 0.000000 0.264337 0.790564 0.019359 0.000000 0.000000 0.000000 
0.000000 0.000000 0.222179 0.803460 0.038557 0.000000 0.000000 0.000000 
0.000000 0.000000 0.181782 0.812448 0.063181 0.000000 0.000000 0.000000 
0.000000 0.000000 0.143745 0.817464 0.092499 0.000000 0.000000 0.000000 
0.000000 0.000000 0.108697 0.818468 0.125807 0.000000 0.000000 0.000000 
0.000000 0.000000 0.077298 0.815456 0.162430 0.000000 0.000000 0.000000 
0.000000 0.000000 0.050237 0.808447 0.201724 0.000000 0.000000 0.000000 
0.000000 0.000000 0.028233 0.797495 0.243074 0.000000 0.000000 0.000000 
0.000000 0.000000 0.012032 0.782681 0.285896 0.000000 0.000000 0.000000 
0.000000 0.000000 0.002414 0.764115 0.329633 0.000000 0.000000 0.000000 
0.000000 0.000000 0.000000 0.741940 0.373760 0.000000 0.000000 0.000000 
0.000000 0.000000 0.000000 0.716324 0.417780 0.000000 0.000000 0.000000 
0.000000 0.000000 0.000000 0.687468 0.461227 0.000000 0.000000 0.000000 
0.000000 0.000000 0.000000 0.655602 0.503663 0.000000 0.000000 0.000000 
0.000000 0.000000 0.000000 0.620985 0.544682 0.000000 0.000000 0.000000 
TURN 4
0.000000 0.000000 0.000000 0.555158 0.555158 0.000000 0.000000 0.000000 
0.000000 0.000000 0.000000 0.516930 0.591327 0.000000 0.000000 0.000000 
0.000000 0.000000 0.000000 0.476990 0.625119 0.000000 0.000000 0.000000 
0.000000 0.000000 0.000000 0.435718 0.656245 0.000000 0.000000 0.000000 
0.000000 0.000000 0.000000 0.393520 0.684444 0.000000 0.000000 0.000000 
0.000000 0.000000 0.000000 0.350833 0.709489 0.000000 0.000000 0.000000 
0.000000 0.000000 0.000000 0.308124 0.731178 0.000905 0.000000 0.000000 
0.000000 0.000000 0.000000 0.265890 0.749341 0.008216 0.000000 0.000000 
0.000000 0.000000 0.000000 0.224655 0.763838 0.022194 0.000000 0.000000 
0.000000 0.000000 0.000000 0.184977 0.774557 0.042062 0.000000 0.000000 
0.000000 0.000000 0.000000 0.147439 0.781417 0.067070 0.000000 0.000000 
0.000000 0.000000 0.000000 0.112657 0.784367 0.096500 0.000000 0.000000 
0.000000 0.000000 0.000000 0.081276 0.783383 0.129664 0.000000 0.000000 
0.000000 0.000000 0.000000 0.053969 0.778474 0.165903 0.000000 0.000000 
0.000000 0.000000 0.000000 0.031439 0.769675 0.204586 0.000000 0.000000 
0.000000 0.000000 0.000000 0.014421 0.757055 0.245113 0.000000 0.000000 
0.000000 0.000000 0.000000 0.003678 0.740710 0.286915 0.000000 0.000000 
0.000000 0.000000 0.000000 0.000000 0.720764 0.329451 0.000000 0.000000 
0.000000 0.000000 0.000000 0.000000 0.697374 0.372209 0.000000 0.000000 
0.000000 0.000000 0.000000 0.000000 0.670725 0.414708 0.000000 0.000000 
0.000000 0.000000 0.000000 0.000000 0.641032 0.456496 0.000000 0.000000 
0.000000 0.000000 0.000000 0.000000 0.608539 0.497151 0.000000 0.000000 
0.000000 0.000000 0.000000 0.000000 0.573521 0.536280 0.000000 0.000000 
0.000000 0.000000 0.000000 0.000000 0.536280 0.573521 0.000000 0.000000 
0.000000 0.000000 0.000000 0.000000 0.497151 0.608539 0.000000 0.000000 
0.000000 0.000000 0.000000 0.000000 0.456496 0.641032 0.000000 0.000000 
0.000000 0.000000 0.000000 0.000000 0.414708 0.670725 0.000000 0.000000 
0.000000 0.000000 0.000000 0.000000 0.372209 0.697374 0.000000 0.000000 
0.000000 0.000000 0.000000 0.000000 0.329451 0.720764 0.000000 0.000000 
0.000000 0.000000 0.000000 0.000000 0.286915 0.740710 0.003678 0.000000 
0.000000 0.000000 0.000000 0.000000 0.245113 0.757055 0.014421 0.000000 
0.000000 0.000000 0.000000 0.000000 0.204586 0.769675 0.031439 0.000000 
0.000000 0.000000 0.000000 0.000000 0.165903 0.778474 0.053969 0.000000 
0.000000 0.000000 0.000000 0.000000 0.129664 0.783383 0.081276 0.000000 
0.000000 0.000000 0.000000 0.000000 0.096500 0.784367 0.112657 0.000000 
0.000000 0.000000 0.000000 0.000000 0.067070 0.781417 0.147439 0.000000 
0.000000 0.000000 0.000000 0.000000 0.042062 0.774557 0.184977 0.000000 
0.000000 0.000000 0.000000 0.000000 0.022194 0.763838 0.224655 0.000000 
0.000000 0.000000 0.000000 0.000000 0.008216 0.749341 0.265890 0.000000 
0.000000 0.000000 0.000000 0.000000 0.000905 0.731178 0.308124 0.000000 
0.000000 0.000000 0.000000 0.000000 0.000000 0.709489 0.350833 0.000000 
0.000000 0.000000 0.000000 0.000000 0.000000 0.684444 0.393520 0.000000 
0.000000 0.000000 0.000000 0.000000 0.000000 0.656245 0.435718 0.000000 
0.000000 0.000000 0.000000 0.000000 0.000000 0.625119 0.476990 0.000000 
0.000000 0.000000 0.000000 0.000000 0.000000 0.591327 0.516930 0.000000 
0.000000 0.000000 0.000000 0.000000 0.000000 0.555158 0.555158 0.000000 
0.000000 0.000000 0.000000 0.000000 0.000000 0.516930 0.591327 0.000000 
0.000000 0.000000 0.000000 0.000000 0.000000 0.476990 0.625119 0.000000 
0.000000 0.000000 0.000000 0.000000 0.000000 0.435718 0.656245 0.000000 
0.000000 0.000000 0.000000 0.000000 0.000000 0.393520 0.684444 0.000000 
0.000000 0.000000 0.000000 0.000000 0.000000 0.350833 0.709489 0.000000 
0.000000 0.000000 0.000000 0.000000 0.000000 0.308124 0.731178 0.000905 
0.000000 0.000000 0.000000 0.000000 0.000000 0.265890 0.749341 0.008216 
0.000000 0.000000 0.000000 0.000000 0.000000 0.224655 0.763838 0.022194 
0.000000 0.000000 0.000000 0.000000 0.000000 0.184977 0.774557 0.042062 
0.000000 0.000000 0.000000 0.000000 0.000000 0.147439 0.781417 0.067070 
0.000000 0.000000 0.000000 0.000000 0.000000 0.112657 0.784367 0.096500 
0.000000 0.000000 0.000000 0.000000 0.000000 0.081276 0.783383 0.129664 
0.000000 0.000000 0.000000 0.000000 0.000000 0.053969 0.778474 0.165903 
0.000000 0.000000 0.000000 0.000000 0.000000 0.031439 0.769675 0.204586 
0.000000 0.000000 0.000000 0.000000 0.000000 0.014421 0.757055 0.245113 
0.000000 0.000000 0.000000 0.000000 0.000000 0.003678 0.740710 0.286915 
0.000000 0.000000 0.000000 0.000000 0.000000 0.000000 0.720764 0.329451 
0.000000 0.000000 0.000000 0.000000 0.000000 0.000000 0.697374 0.372209 
0.000000 0.000000 0.000000 0.000000 0.000000 0.000000 0.670725 0.414708 
0.000000 0.000000 0.000000 0.000000 0.000000 0.000000 0.641032 0.456496 
0.000000 0.000000 0.000000 0.000000 0.000000 0.000000 0.608539 0.497151 
0.000000 0.000000 0.000000 0.000000 0.000000 0.000000 0.573521 0.536280 
0.000000 0.000000 0.000000 0.000000 0.000000 0.000000 0.536280 0.573521 
0.000000 0.000000 0.000000 0.000000 0.000000 0.000000 0.497151 0.608539 
0.000000 0.000000 0.000000 0.000000 0.000000 0.000000 0.456496 0.641032 
0.000000 0.000000 0.000000 0.000000 0.000000 0.000000 0.414708 0.670725 
0.000000 0.000000 0.000000 0.000000 0.000000 0.000000 0.372209 0.697374 
0.000000 0.000000 0.000000 0.000000 0.000000 0.000000 0.329451 0.720764 
0.003678 0.000000 0.000000 0.000000 0.000000 0.000000 0.286915 0.740710 
0.014421 0.000000 0.000000 0.000000 0.000000 0.000000 0.245113 0.757055 
0.031439 0.000000 0.000000 0.000000 0.000000 0.000000 0.204586 0.769675 
0.053969 0.000000 0.000000 0.000000 0.000000 0.000000 0.165903 0.778474 
0.081276 0.000000 0.000000 0.000000 0.000000 0.000000 0.129664 0.783383 
0.112657 0.000000 0.000000 0.000000 0.000000 0.000000 0.096500 0.784367 
0.147439 0.000000 0.000000 0.000000 0.000000 0.000000 0.067070 0.781417 
0.184977 0.000000 0.000000 0.000000 0.000000 0.000000 0.042062 0.774557 
0.224655 0.000000 0.000000 0.000000 0.000000 0.000000 0.022194 0.763838 
0.265890 0.000000 0.000000 0.000000 0.000000 0.000000 0.008216 0.749341 
0.308124 0.000000 0.000000 0.000000 0.000000 0.000000 0.000905 0.731178 
0.350833 0.000000 0.000000 0.000000 0.000000 0.000000 0.000000 0.709489 
0.393520 0.000000 0.000000 0.000000 0.000000 0.000000 0.000000 0.684444 
0.435718 0.000000 0.000000 0.000000 0.000000 0.000000 0.000000 0.656245 
0.476990 0.000000 0.000000 0.000000 0.000000 0.000000 0.000000 0.625119 
0.516930 0.000000 0.000000 0.000000 0.000000 0.000000 0.000000 0.591327 
0.555158 0.000000 0.000000 0.000000 0.000000 0.000000 0.000000 0.555158 
0.591327 0.000000 0.000000 0.000000 0.000000 0.000000 0.000000 0.516930 
0.625119 0.000000 0.000000 0.000000 0.000000 0.000000 0.000000 0.476990 
0.656245 0.000000 0.000000 0.000000 0.000000 0.000000 0.000000 0.435718 
0.684444 0.000000 0.000000 0.000000 0.000000 0.000000 0.000000 0.393520 
0.709489 0.000000 0.000000 0.000000 0.000000 0.000000 0.000000 0.350833 
0.731178 0.000905 0.000000 0.000000 0.000000 0.000000 0.000000 0.308124 
0.749341 0.008216 0.000000 0.000000 0.000000 0.000000 0.000000 0.265890 
0.763838 0.022194 0.000000 0.000000 0.000000 0.000000 0.000000 0.224655 
0.774557 0.042062 0.000000 0.000000 0.000000 0.000000 0.000000 0.184977 
0.781417 0.067070 0.000000 0.000000 0.000000 0.000000 0.000000 0.147439 
0.784367 0.096500 0.000000 0.000000 0.000000 0.000000 0.000000 0.112657 
0.783383 0.129664 0.000000 0.000000 0.000000 0.000000 0.000000 0.081276 
0.778474 0.165903 0.000000 0.000000 0.000000 0.000000 0.000000 0.053969 
0.769675 0.204586 0.000000 0.000000 0.000000 0.000000 0.000000 0.031439 
0.757055 0.245113 0.000000 0.000000 0.000000 0.000000 0.000000 0.014421 
0.740710 0.286915 0.000000 0.000000 0.000000 0.000000 0.000000 0.003678 
0.720764 0.329451 0.000000 0.000000 0.000000 0.000000 0.000000 0.000000 
0.697374 0.372209 0.000000 0.000000 0.000000 0.000000 0.000000 0.000000 
0.670725 0.414708 0.000000 0.000000 0.000000 0.000000 0.000000 0.000000 
0.641032 0.456496 0.000000 0.000000 0.000000 0.000000 0.000000 0.000000 
0.608539 0.497151 0.000000 0.000000 0.000000 0.000000 0.000000 0.000000 
0.573521 0.536280 0.000000 0.000000 0.000000 0.000000 0.000000 0.000000 
0.536280 0.573521 0.000000 0.000000 0.000000 0.000000 0.000000 0.000000 
0.497151 0.608539 0.000000 0.000000 0.000000 0.000000 0.000000 0.000000 
0.456496 0.641032 0.000000 0.000000 0.000000 0.000000 0.000000 0.000000 
0.414708 0.670725 0.000000 0.000000 0.000000 0.000000 0.000000 0.000000 
0.372209 0.697374 0.000000 0.000000 0.000000 0.000000 0.000000 0.000000 
0.329451 0.720764 0.000000 0.000000 0.000000 0.000000 0.000000 0.000000 
0.286915 0.740710 0.003678 0.000000 0.000000 0.000000 0.000000 0.000000 
0.245113 0.757055 0.014421 0.000000 0.000000 0.000000 0.000000 0.000000 
0.204586 0.769675 0.031439 0.000000 0.000000 0.000000 0.000000 0.000000 
0.165903 0.778474 0.053969 0.000000 0.000000 0.000000 0.000000 0.000000 
0.129664 0.783383 0.081276 0.000000 0.000000 0.000000 0.000000 0.000000 
0.096500 0.784367 0.112657 0.000000 0.000000 0.000000 0.000000 0.000000 
0.067070 0.781417 0.147439 0.000000 0.000000 0.000000 0.000000 0.000000 
0.042062 0.774557 0.184977 0.000000 0.000000 0.000000 0.000000 0.000000 
0.022194 0.763838 0.224655 0.000000 0.000000 0.000000 0.000000 0.000000 
0.008216 0.749341 0.265890 0.000000 0.000000 0.000000 0.000000 0.000000 
0.000905 0.731178 0.308124 0.000000 0.000000 0.000000 0.000000 0.000000 
0.000000 0.709489 0.350833 0.000000 0.000000 0.000000 0.000000 0.000000 
0.000000 0.684444 0.393520 0.000000 0.000000 0.000000 0.000000 0.000000 
0.000000 0.656245 0.435718 0.000000 0.000000 0.000000 0.000000 0.000000 
0.000000 0.625119 0.476990 0.000000 0.000000 0.000000 0.000000 0.000000 
0.000000 0.591327 0.516930 0.000000 0.000000 0.000000 0.000000 0.000000 
0.000000 0.555158 0.555158 0.000000 0.000000 0.000000 0.000000 0.000000 
0.000000 0.516930 0.591327 0.000000 0.000000 0.000000 0.000000 0.000000 
0.000000 0.476990 0.625119 0.000000 0.000000 0.000000 0.000000 0.000000 
0.000000 0.435718 0.656245 0.000000 0.000000 0.000000 0.000000 0.000000 
0.000000 0.393520 0.684444 0.000000 0.000000 0.000000 0.000000 0.000000 
0.000000 0.350833 0.709489 0.000000 0.000000 0.000000 0.000000 0.000000 
0.000000 0.308124 0.731178 0.000905 0.000000 0.000000 0.000000 0.000000 
0.000000 0.265890 0.749341 0.008216 0.000000 0.000000 0.000000 0.000000 
0.000000 0.224655 0.763838 0.022194 0.000000 0.000000 0.000000 0.000000 
0.000000 0.184977 0.774557 0.042062 0.000000 0.000000 0.000000 0.000000 
0.000000 0.147439 0.781417 0.067070 0.000000 0.000000 0.000000 0.000000 
0.000000 0.112657 0.784367 0.096500 0.000000 0.000000 0.000000 0.000000 
0.000000 0.081276 0.783383 0.129664 0.000000 0.000000 0.000000 0.000000 
0.000000 0.053969 0.778474 0.165903 0.000000 0.000000 0.000000 0.000000 
0.000000 0.031439 0.769675 0.204586 0.000000 0.000000 0.000000 0.000000 
0.000000 0.014421 0.757055 0.245113 0.000000 0.000000 0.000000 0.000000 
0.000000 0.003678 0.740710 0.286915 0.000000 0.000000 0.000000 0.000000 
0.000000 0.000000 0.720764 0.329451 0.000000 0.000000 0.000000 0.000000 
0.000000 0.000000 0.697374 0.372209 0.000000 0.000000 0.000000 0.000000 
0.000000 0.000000 0.670725 0.414708 0.000000 0.000000 0.000000 0.000000 
0.000000 0.000000 0.641032 0.456496 0.000000 0.000000 0.000000 0.000000 
0.000000 0.000000 0.608539 0.497151 0.000000 0.000000 0.000000 0.000000 
0.000000 0.000000 0.573521 0.536280 0.000000 0.000000 0.000000 0.000000 
0.000000 0.000000 0.536280 0.573521 0.000000 0.000000 0.000000 0.000000 
0.000000 0.000000 0.497151 0.608539 0.000000 0.000000 0.000000 0.000000 
0.000000 0.000000 0.456496 0.641032 0.000000 0.000000 0.000000 0.000000 
0.000000 0.000000 0.414708 0.670725 0.000000 0.000000 0.000000 0.000000 
0.000000 0.000000 0.372209 0.697374 0.000000 0.000000 0.000000 0.000000 
0.000000 0.000000 0.329451 0.720764 0.000000 0.000000 0.000000 0.000000 
0.000000 0.000000 0.286915 0.740710 0.003678 0.000000 0.000000 0.000000 
0.000000 0.000000 0.245113 0.757055 0.014421 0.000000 0.000000 0.000000 
0.000000 0.000000 0.204586 0.769675 0.031439 0.000000 0.000000 0.000000 
0.000000 0.000000 0.165903 0.778474 0.053969 0.000000 0.000000 0.000000 
0.000000 0.000000 0.129664 0.783383 0.081276 0.000000 0.000000 0.000000 
0.000000 0.000000 0.096500 0.784367 0.112657 0.000000 0.000000 0.000000 
0.000000 0.000000 0.067070 0.781417 0.147439 0.000000 0.000000 0.000000 
0.000000 0.000000 0.042062 0.774557 0.184977 0.000000 0.000000 0.000000 
0.000000 0.000000 0.022194 0.763838 0.224655 0.000000 0.000000 0.000000 
0.000000 0.000000 0.008216 0.749341 0.265890 0.000000 0.000000 0.000000 
0.000000 0.000000 0.000905 0.731178 0.308124 0.000000 0.000000 0.000000 
0.000000 0.000000 0.000000 0.709489 0.350833 0.000000 0.000000 0.000000 
0.000000 0.000000 0.000000 0.684444 0.393520 0.000000 0.000000 0.000000 
0.000000 0.000000 0.000000 0.656245 0.435718 0.000000 0.000000 0.000000 
0.000000 0.000000 0.000000 0.625119 0.476990 0.000000 0.000000 0.000000 
0.000000 0.000000 0.000000 0.591327 0.516930 0.000000 0.000000 0.000000 
TURN 5
0.000000 0.000000 0.000000 0.527137 0.527137 0.000000 0.000000 0.000000 
0.000000 0.000000 0.000000 0.489903 0.562396 0.000000 0.000000 0.000000 
0.000000 0.000000 0.000000 0.451043 0.595362 0.000000 0.000000 0.000000 
0.000000 0.000000 0.000000 0.410934 0.625747 0.000000 0.000000 0.000000 
0.000000 0.000000 0.000000 0.369985 0.653291 0.000000 0.000000 0.000000 
0.000000 0.000000 0.000000 0.328631 0.677763 0.000000 0.000000 0.000000 
0.000000 0.000000 0.000000 0.287341 0.698966 0.000122 0.000000 0.000000 
0.000000 0.000000 0.000000 0.246609 0.716727 0.005126 0.000000 0.000000 
0.000000 0.000000 0.000000 0.206962 0.730906 0.016882 0.000000 0.000000 
0.000000 0.000000 0.000000 0.168955 0.741393 0.034612 0.000000 0.000000 
0.000000 0.000000 0.000000 0.133174 0.748105 0.057567 0.000000 0.000000 
0.000000 0.000000 0.000000 0.100234 0.750991 0.085029 0.000000 0.000000 
0.000000 0.000000 0.000000 0.070778 0.750028 0.116309 0.000000 0.000000 
0.000000 0.000000 0.000000 0.045481 0.745225 0.150749 0.000000 0.000000 
0.000000 0.000000 0.000000 0.025047 0.736617 0.187718 0.000000 0.000000 
0.000000 0.000000 0.000000 0.010209 0.724272 0.226616 0.000000 0.000000 
0.000000 0.000000 0.000000 0.001730 0.708286 0.266873 0.000000 0.000000 
0.000000 0.000000 0.000000 0.000000 0.688785 0.307948 0.000000 0.000000 
0.000000 0.000000 0.000000 0.000000 0.665924 0.349330 0.000000 0.000000 
0.000000 0.000000 0.000000 0.000000 0.639889 0.390538 0.000000 0.000000 
0.000000 0.000000 0.000000 0.000000 0.610894 0.431120 0.000000 0.000000 
0.000000 0.000000 0.000000 0.000000 0.579184 0.470653 0.000000 0.000000 
0.000000 0.000000 0.000000 0.000000 0.545034 0.508745 0.000000 0.000000 
0.000000 0.000000 0.000000 0.000000 0.508745 0.545034 0.000000 0.000000 
0.000000 0.000000 0.000000 0.000000 0.470653 0.579184 0.000000 0.000000 
0.000000 0.000000 0.000000 0.000000 0.431120 0.610894 0.000000 0.000000 
0.000000 0.000000 0.000000 0.000000 0.390538 0.639889 0.000000 0.000000 
0.000000 0.000000 0.000000 0.000000 0.349330 0.665924 0.000000 0.000000 
0.000000 0.000000 0.000000 0.000000 0.307948 0.688785 0.000000 0.000000 
0.000000 0.000000 0.000000 0.000000 0.266873 0.708286 0.001730 0.000000 
0.000000 0.000000 0.000000 0.000000 0.226616 0.724272 0.010209 0.000000 
0.000000 0.000000 0.000000 0.000000 0.187718 0.736617 0.025047 0.000000 
0.000000 0.000000 0.000000 0.000000 0.150749 0.745225 0.045481 0.000000 
0.000000 0.000000 0.000000 0.000000 0.116309 0.750028 0.070778 0.000000 
0.000000 0.000000 0.000000 0.000000 0.085029 0.750991 0.100234 0.000000 
0.000000 0.000000 0.000000 0.000000 0.057567 0.748105 0.133174 0.000000 
0.000000 0.000000 0.000000 0.000000 0.034612 0.741393 0.168955 0.000000 
0.000000 0.000000 0.000000 0.000000 0.016882 0.730906 0.206962 0.000000 
0.000000 0.000000 0.000000 0.000000 0.005126 0.716727 0.246609 0.000000 
0.000000 0.000000 0.000000 0.000000 0.000122 0.698966 0.287341 0.000000 
0.000000 0.000000 0.000000 0.000000 0.000000 0.677763 0.328631 0.000000 
0.000000 0.000000 0.000000 0.000000 0.000000 0.653291 0.369985 0.000000 
0.000000 0.000000 0.000000 0.000000 0.000000 0.625747 0.410934 0.000000 
0.000000 0.000000 0.000000 0.000000 0.000000 0.595362 0.451043 0.000000 
0.000000 0.000000 0.000000 0.000000 0.000000 0.562396 0.489903 0.000000 
0.000000 0.000000 0.000000 0.000000 0.000000 0.527137 0.527137 0.000000 
0.000000 0.000000 0.000000 0.000000 0.000000 0.489903 0.562396 0.000000 
0.000000 0.000000 0.000000 0.000000 0.000000 0.451043 0.595362 0.000000 
0.000000 0.000000 0.000000 0.000000 0.000000 0.410934 0.625747 0.000000 
0.000000 0.000000 0.000000 0.000000 0.000000 0.369985 0.653291 0.000000 
0.000000 0.000000 0.000000 0.000000 0.000000 0.328631 0.677763 0.000000 
0.000000 0.000000 0.000000 0.000000 0.000000 0.287341 0.698966 0.000122 
0.000000 0.000000 0.000000 0.000000 0.000000 0.246609 0.716727 0.005126 
0.000000 0.000000 0.000000 0.000000 0.000000 0.206962 0.730906 0.016882 
0.000000 0.000000 0.000000 0.000000 0.000000 0.168955 0.741393 0.034612 
0.000000 0.000000 0.000000 0.000000 0.000000 0.133174 0.748105 0.057567 
0.000000 0.000000 0.000000 0.000000 0.000000 0.100234 0.750991 0.085029 
0.000000 0.000000 0.000000 0.000000 0.000000 0.070778 0.750028 0.116309 
0.000000 0.000000 0.000000 0.000000 0.000000 0.045481 0.745225 0.150749 
0.000000 0.000000 0.000000 0.000000 0.000000 0.025047 0.736617 0.187718 
0.000000 0.000000 0.000000 0.000000 0.000000 0.010209 0.724272 0.226616 
0.000000 0.000000 0.000000 0.000000 0.000000 0.001730 0.708286 0.266873 
0.000000 0.000000 0.000000 0.000000 0.000000 0.000000 0.688785 0.307948 
0.000000 0.000000 0.000000 0.000000 0.000000 0.000000 0.665924 0.349330 
0.000000 0.000000 0.000000 0.000000 0.000000 0.000000 0.639889 0.390538 
0.000000 0.000000 0.000000 0.000000 0.000000 0.000000 0.610894 0.431120 
0.000000 0.000000 0.000000 0.000000 0.000000 0.000000 0.579184 0.470653 
0.000000 0.000000 0.000000 0.000000 0.000000 0.000000 0.545034 0.508745 
0.000000 0.000000 0.000000 0.000000 0.000000 0.000000 0.508745 0.545034 
0.000000 0.000000 0.000000 0.000000 0.000000 0.000000 0.470653 0.579184 
0.000000 0.000000 0.000000 0.000000 0.000000 0.000000 0.431120 0.610894 
0.000000 0.000000 0.000000 0.000000 0.000000 0.000000 0.390538 0.639889 
0.000000 0.000000 0.000000 0.000000 0.000000 0.000000 0.349330 0.665924 
0.000000 0.000000 0.000000 0.000000 0.000000 0.000000 0.307948 0.688785 
0.001730 0.000000 0.000000 0.000000 0.000000 0.000000 0.266873 0.708286 
0.010209 0.000000 0.000000 0.000000 0.000000 0.000000 0.226616 0.724272 
0.025047 0.000000 0.000000 0.000000 0.000000 0.000000 0.187718 0.736617 
0.045481 0.000000 0.000000 0.000000 0.000000 0.000000 0.150749 0.745225 
0.070778 0.000000 0.000000 0.000000 0.000000 0.000000 0.116309 0.750028 
0.100234 0.000000 0.000000 0.000000 0.000000 0.000000 0.085029 0.750991 
0.133174 0.000000 0.000000 0.000000 0.000000 0.000000 0.057567 0.748105 
0.168955 0.000000 0.000000 0.000000 0.000000 0.000000 0.034612 0.741393 
0.206962 0.000000 0.000000 0.000000 0.000000 0.000000 0.016882 0.730906 
0.246609 0.000000 0.000000 0.000000 0.000000 0.000000 0.005126 0.716727 
0.287341 0.000000 0.000000 0.000000 0.000000 0.000000 0.000122 0.698966 
0.328631 0.000000 0.000000 0.000000 0.000000 0.000000 0.000000 0.677763 
0.369985 0.000000 0.000000 0.000000 0.000000 0.000000 0.000000 0.653291 
0.410934 0.000000 0.000000 0.000000 0.000000 0.000000 0.000000 0.625747 
0.451043 0.000000 0.000000 0.000000 0.000000 0.000000 0.000000 0.595362 
0.489903 0.000000 0.000000 0.000000 0.000000 0.000000 0.000000 0.562396 
0.527137 0.000000 0.000000 0.000000 0.000000 0.000000 0.000000 0.527137 
0.562396 0.000000 0.000000 0.000000 0.000000 0.000000 0.000000 0.489903 
0.595362 0.000000 0.000000 0.000000 0.000000 0.000000 0.000000 0.451043 
0.625747 0.000000 0.000000 0.000000 0.000000 0.000000 0.000000 0.410934 
0.653291 0.000000 0.000000 0.000000 0.000000 0.000000 0.000000 0.369985 
0.677763 0.000000 0.000000 0.000000 0.000000 0.000000 0.000000 0.328631 
0.698966 0.000122 0.000000 0.000000 0.000000 0.000000 0.000000 0.287341 
0.716727 0.005126 0.000000 0.000000 0.000000 0.000000 0.000000 0.246609 
0.730906 0.016882 0.000000 0.000000 0.000000 0.000000 0.000000 0.206962 
0.741393 0.034612 0.000000 0.000000 0.000000 0.000000 0.000000 0.168955 
0.748105 0.057567 0.000000 0.000000 0.000000 0.000000 0.000000 0.133174 
0.750991 0.085029 0.000000 0.000000 0.000000 0.000000 0.000000 0.100234 
0.750028 0.116309 0.000000 0.000000 0.000000 0.000000 0.000000 0.070778 
0.745225 0.150749 0.000000 0.000000 0.000000 0.000000 0.000000 0.045481 
0.736617 0.187718 0.000000 0.000000 0.000000 0.000000 0.000000 0.025047 
0.724272 0.226616 0.000000 0.000000 0.000000 0.000000 0.000000 0.010209 
0.708286 0.266873 0.000000 0.000000 0.000000 0.000000 0.000000 0.001730 
0.688785 0.307948 0.000000 0.000000 0.000000 0.000000 0.000000 0.000000 
0.665924 0.349330 0.000000 0.000000 0.000000 0.000000 0.000000 0.000000 
0.639889 0.390538 0.000000 0.000000 0.000000 0.000000 0.000000 0.000000 
0.610894 0.431120 0.000000 0.000000 0.000000 0.000000 0.000000 0.000000 
0.579184 0.470653 0.000000 0.000000 0.000000 0.000000 0.000000 0.000000 
0.545034 0.508745 0.000000 0.000000 0.000000 0.000000 0.000000 0.000000 
0.508745 0.545034 0.000000 0.000000 0.000000 0.000000 0.000000 0.000000 
0.470653 0.579184 0.000000 0.000000 0.000000 0.000000 0.000000 0.000000 
0.431120 0.610894 0.000000 0.000000 0.000000 0.000000 0.000000 0.000000 
0.390538 0.639889 0.000000 0.000000 0.000000 0.000000 0.000000 0.000000 
0.349330 0.665924 0.000000 0.000000 0.000000 0.000000 0.000000 0.000000 
0.307948 0.688785 0.000000 0.000000 0.000000 0.000000 0.000000 0.000000 
0.266873 0.708286 0.001730 0.000000 0.000000 0.000000 0.000000 0.000000 
0.226616 0.724272 0.010209 0.000000 0.000000 0.000000 0.000000 0.000000 
0.187718 0.736617 0.025047 0.000000 0.000000 0.000000 0.000000 0.000000 
0.150749 0.745225 0.045481 0.000000 0.000000 0.000000 0.000000 0.000000 
0.116309 0.750028 0.070778 0.000000 0.000000 0.000000 0.000000 0.000000 
0.085029 0.750991 0.100234 0.000000 0.000000 0.000000 0.000000 0.000000 
0.057567 0.748105 0.133174 0.000000 0.000000 0.000000 0.000000 0.000000 
0.034612 0.741393 0.168955 0.000000 0.000000 0.000000 0.000000 0.000000 
0.016882 0.730906 0.206962 0.000000 0.000000 0.000000 0.000000 0.000000 
0.005126 0.716727 0.246609 0.000000 0.000000 0.000000 0.000000 0.000000 
0.000122 0.698966 0.287341 0.000000 0.000000 0.000000 0.000000 0.000000 
0.000000 0.677763 0.328631 0.000000 0.000000 0.000000 0.000000 0.000000 
0.000000 0.653291 0.369985 0.000000 0.000000 0.000000 0.000000 0.000000 
0.000000 0.625747 0.410934 0.000000 0.000000 0.000000 0.000000 0.000000 
0.000000 0.595362 0.451043 0.000000 0.000000 0.000000 0.000000 0.000000 
0.000000 0.562396 0.489903 0.000000 0.000000 0.000000 0.000000 0.000000 
0.000000 0.527137 0.527137 0.000000 0.000000 0.000000 0.000000 0.000000 
0.000000 0.489903 0.562396 0.000000 0.000000 0.000000 0.000000 0.000000 
0.000000 0.451043 0.595362 0.000000 0.000000 0.000000 0.000000 0.000000 
0.000000 0.410934 0.625747 0.000000 0.000000 0.000000 0.000000 0.000000 
0.000000 0.369985 0.653291 0.000000 0.000000 0.000000 0.000000 0.000000 
0.000000 0.328631 0.677763 0.000000 0.000000 0.000000 0.000000 0.000000 
0.000000 0.287341 0.698966 0.000122 0.000000 0.000000 0.000000 0.000000 
0.000000 0.246609 0.716727 0.005126 0.000000 0.000000 0.000000 0.000000 
0.000000 0.206962 0.730906 0.016882 0.000000 0.000000 0.000000 0.000000 
0.000000 0.168955 0.741393 0.034612 0.000000 0.000000 0.000000 0.000000 
0.000000 0.133174 0.748105 0.057567 0.000000 0.000000 0.000000 0.000000 
0.000000 0.100234 0.750991 0.085029 0.000000 0.000000 0.000000 0.000000 
0.000000 0.070778 0.750028 0.116309 0.000000 0.000000 0.000000 0.000000 
0.000000 0.045481 0.745225 0.150749 0.000000 0.000000 0.000000 0.000000 
0.000000 0.025047 0.736617 0.187718 0.000000 0.000000 0.000000 0.000000 
0.000000 0.010209 0.724272 0.226616 0.000000 0.000000 0.000000 0.000000 
0.000000 0.001730 0.708286 0.266873 0.000000 0.000000 0.000000 0.000000 
0.000000 0.000000 0.688785 0.307948 0.000000 0.000000 0.000000 0.000000 
0.000000 0.000000 0.665924 0.349330 0.000000 0.000000 0.000000 0.000000 
0.000000 0.000000 0.639889 0.390538 0.000000 0.000000 0.000000 0.000000 
0.000000 0.000000 0.610894 0.431120 0.000000 0.000000 0.000000 0.000000 
0.000000 0.000000 0.579184 0.470653 0.000000 0.000000 0.000000 0.000000 
0.000000 0.000000 0.545034 0.508745 0.000000 0.000000 0.000000 0.000000 
0.000000 0.000000 0.508745 0.545034 0.000000 0.000000 0.000000 0.000000 
0.000000 0.000000 0.470653 0.579184 0.000000 0.000000 0.000000 0.000000 
0.000000 0.000000 0.431120 0.610894 0.000000 0.000000 0.000000 0.000000 
0.000000 0.000000 0.390538 0.639889 0.000000 0.000000 0.000000 0.000000 
0.000000 0.000000 0.349330 0.665924 0.000000 0.000000 0.000000 0.000000 
0.000000 0.000000 0.307948 0.688785 0.000000 0.000000 0.000000 0.000000 
0.000000 0.000000 0.266873 0.708286 0.001730 0.000000 0.000000 0.000000 
0.000000 0.000000 0.226616 0.724272 0.010209 0.000000 0.000000 0.000000 
0.000000 0.000000 0.187718 0.736617 0.025047 0.000000 0.000000 0.000000 
0.000000 0.000000 0.150749 0.745225 0.045481 0.000000 0.000000 0.000000 
0.000000 0.000000 0.116309 0.750028 0.070778 0.000000 0.000000 0.000000 
0.000000 0.000000 0.085029 0.750991 0.100234 0.000000 0.000000 0.000000 
0.000000 0.000000 0.057567 0.748105 0.133174 0.000000 0.000000 0.000000 
0.000000 0.000000 0.034612 0.741393 0.168955 0.000000 0.000000 0.000000 
0.000000 0.000000 0.016882 0.730906 0.206962 0.000000 0.000000 0.000000 
0.000000 0.000000 0.005126 0.716727 0.246609 0.000000 0.000000 0.000000 
0.000000 0.000000 0.000122 0.698966 0.287341 0.000000 0.000000 0.000000 
0.000000 0.000000 0.000000 0.677763 0.328631 0.000000 0.000000 0.000000 
0.000000 0.000000 0.000000 0.653291 0.369985 0.000000 0.000000 0.000000 
0.000000 0.000000 0.000000 0.625747 0.410934 0.000000 0.000000 0.000000 
0.000000 0.000000 0.000000 0.595362 0.451043 0.000000 0.000000 0.000000 
0.000000 0.000000 0.000000 0.562396 0.489903 0.000000 0.000000 0.000000 
TURN 6
0.000000 0.000000 0.000000 0.499841 0.499841 0.000000 0.000000 0.000000 
0.000000 0.000000 0.000000 0.463602 0.534190 0.000000 0.000000 0.000000 
0.000000 0.000000 0.000000 0.425821 0.566331 0.000000 0.000000 0.000000 
0.000000 0.000000 0.000000 0.386877 0.595975 0.000000 0.000000 0.000000 
0.000000 0.000000 0.000000 0.347176 0.622862 0.000000 0.000000 0.000000 
0.000000 0.000000 0.000000 0.307156 0.646764 0.000000 0.000000 0.000000 
0.000000 0.000000 0.000000 0.267283 0.667479 0.000000 0.000000 0.000000 
0.000000 0.000000 0.000000 0.228054 0.684838 0.002761 0.000000 0.000000 
0.000000 0.000000 0.000000 0.189994 0.698700 0.012295 0.000000 0.000000 
0.000000 0.000000 0.000000 0.153659 0.708954 0.027887 0.000000 0.000000 
0.000000 0.000000 0.000000 0.119635 0.715518 0.048789 0.000000 0.000000 
0.000000 0.000000 0.000000 0.088536 0.718340 0.074283 0.000000 0.000000 
0.000000 0.000000 0.000000 0.061006 0.717399 0.103680 0.000000 0.000000 
0.000000 0.000000 0.000000 0.037720 0.712701 0.136321 0.000000 0.000000 
0.000000 0.000000 0.000000 0.019381 0.704284 0.171575 0.000000 0.000000 
0.000000 0.000000 0.000000 0.006723 0.692214 0.208844 0.000000 0.000000 
0.000000 0.000000 0.000000 0.000508 0.676588 0.247556 0.000000 0.000000 
0.000000 0.000000 0.000000 0.000000 0.657531 0.287171 0.000000 0.000000 
0.000000 0.000000 0.000000 0.000000 0.635199 0.327177 0.000000 0.000000 
0.000000 0.000000 0.000000 0.000000 0.609778 0.367094 0.000000 0.000000 
0.000000 0.000000 0.000000 0.000000 0.581482 0.406469 0.000000 0.000000 
0.000000 0.000000 0.000000 0.000000 0.550555 0.444881 0.000000 0.000000 
0.000000 0.000000 0.000000 0.000000 0.517272 0.481936 0.000000 0.000000 
0.000000 0.000000 0.000000 0.000000 0.481936 0.517272 0.000000 0.000000 
0.000000 0.000000 0.000000 0.000000 0.444881 0.550555 0.000000 0.000000 
0.000000 0.000000 0.000000 0.000000 0.406469 0.581482 0.000000 0.000000 
0.000000 0.000000 0.000000 0.000000 0.367094 0.609778 0.000000 0.000000 
0.000000 0.000000 0.000000 0.000000 0.327177 0.635199 0.000000 0.000000 
0.000000 0.000000 0.000000 0.000000 0.287171 0.657531 0.000000 0.000000 
0.000000 0.000000 0.000000 0.000000 0.247556 0.676588 0.000508 0.000000 
0.000000 0.000000 0.000000 0.000000 0.208844 0.692214 0.006723 0.000000 
0.000000 0.000000 0.000000 0.000000 0.171575 0.704284 0.019381 0.000000 
0.000000 0.000000 0.000000 0.000000 0.136321 0.712701 0.037720 0.000000 
0.000000 0.000000 0.000000 0.000000 0.103680 0.717399 0.061006 0.000000 
0.000000 0.000000 0.000000 0.000000 0.074283 0.718340 0.088536 0.000000 
0.000000 0.000000 0.000000 0.000000 0.048789 0.715518 0.119635 0.000000 
0.000000 0.000000 0.000000 0.000000 0.027887 0.708954 0.153659 0.000000 
0.000000 0.000000 0.000000 0.000000 0.012295 0.698700 0.189994 0.000000 
0.000000 0.000000 0.000000 0.000000 0.002761 0.684838 0.228054 0.000000 
0.000000 0.000000 0.000000 0.000000 0.000000 0.667479 0.267283 0.000000 
0.000000 0.000000 0.000000 0.000000 0.000000 0.646764 0.307156 0.000000 
0.000000 0.000000 0.000000 0.000000 0.000000 0.622862 0.347176 0.000000 
0.000000 0.000000 0.000000 0.000000 0.000000 0.595975 0.386877 0.000000 
0.000000 0.000000 0.000000 0.000000 0.000000 0.566331 0.425821 0.000000 
0.000000 0.000000 0.000000 0.000000 0.000000 0.534190 0.463602 0.000000 
0.000000 0.000000 0.000000 0.000000 0.000000 0.499841 0.499841 0.000000 
0.000000 0.000000 0.000000 0.000000 0.000000 0.463602 0.534190 0.000000 
0.000000 0.000000 0.000000 0.000000 0.000000 0.425821 0.566331 0.000000 
0.000000 0.000000 0.000000 0.000000 0.000000 0.386877 0.595975 0.000000 
0.000000 0.000000 0.000000 0.000000 0.000000 0.347176 0.622862 0.000000 
0.000000 0.000000 0.000000 0.000000 0.000000 0.307156 0.646764 0.000000 
0.000000 0.000000 0.000000 0.000000 0.000000 0.267283 0.667479 0.000000 
0.000000 0.000000 0.000000 0.000000 0.000000 0.228054 0.684838 0.002761 
0.000000 0.000000 0.000000 0.000000 0.000000 0.189994 0.698700 0.012295 
0.000000 0.000000 0.000000 0.000000 0.000000 0.153659 0.708954 0.027887 
0.000000 0.000000 0.000000 0.000000 0.000000 0.119635 0.715518 0.048789 
0.000000 0.000000 0.000000 0.000000 0.000000 0.088536 0.718340 0.074283 
0.000000 0.000000 0.000000 0.000000 0.000000 0.061006 0.717399 0.103680 
0.000000 0.000000 0.000000 0.000000 0.000000 0.037720 0.712701 0.136321 
0.000000 0.000000 0.000000 0.000000 0.000000 0.019381 0.704284 0.171575 
0.000000 0.000000 0.000000 0.000000 0.000000 0.006723 0.692214 0.208844 
0.000000 0.000000 0.000000 0.000000 0.000000 0.000508 0.676588 0.247556 
0.000000 0.000000 0.000000 0.000000 0.000000 0.000000 0.657531 0.287171 
0.000000 0.000000 0.000000 0.000000 0.000000 0.000000 0.635199 0.327177 
0.000000 0.000000 0.000000 0.000000 0.000000 0.000000 0.609778 0.367094 
0.000000 0.000000 0.000000 0.000000 0.000000 0.000000 0.581482 0.406469 
0.000000 0.000000 0.000000 0.000000 0.000000 0.000000 0.550555 0.444881 
0.000000 0.000000 0.000000 0.000000 0.000000 0.000000 0.517272 0.481936 
0.000000 0.000000 0.000000 0.000000 0.000000 0.000000 0.481936 0.517272 
0.000000 0.000000 0.000000 0.000000 0.000000 0.000000 0.444881 0.550555 
0.000000 0.000000 0.000000 0.000000 0.000000 0.000000 0.406469 0.581482 
0.000000 0.000000 0.000000 0.000000 0.000000 0.000000 0.367094 0.609778 
0.000000 0.000000 0.000000 0.000000 0.000000 0.000000 0.327177 0.635199 
0.000000 0.000000 0.000000 0.000000 0.000000 0.000000 0.287171 0.657531 
0.000508 0.000000 0.000000 0.000000 0.000000 0.000000 0.247556 0.676588 
0.006723 0.000000 0.000000 0.000000 0.000000 0.000000 0.208844 0.692214 
0.019381 0.000000 0.000000 0.000000 0.000000 0.000000 0.171575 0.704284 
0.037720 0.000000 0.000000 0.000000 0.000000 0.000000 0.136321 0.712701 
0.061006 0.000000 0.000000 0.000000 0.000000 0.000000 0.103680 0.717399 
0.088536 0.000000 0.000000 0.000000 0.000000 0.000000 0.074283 0.718340 
0.119635 0.000000 0.000000 0.000000 0.000000 0.000000 0.048789 0.715518 
0.153659 0.000000 0.000000 0.000000 0.000000 0.000000 0.027887 0.708954 
0.189994 0.000000 0.000000 0.000000 0.000000 0.000000 0.012295 0.698700 
0.228054 0.000000 0.000000 0.000000 0.000000 0.000000 0.002761 0.684838 
0.267283 0.000000 0.000000 0.000000 0.000000 0.000000 0.000000 0.667479 
0.307156 0.000000 0.000000 0.000000 0.000000 0.000000 0.000000 0.646764 
0.347176 0.000000 0.000000 0.000000 0.000000 0.000000 0.000000 0.622862 
0.386877 0.000000 0.000000 0.000000 0.000000 0.000000 0.000000 0.595975 
0.425821 0.000000 0.000000 0.000000 0.000000 0.000000 0.000000 0.566331 
0.463602 0.000000 0.000000 0.000000 0.000000 0.000000 0.000000 0.534190 
0.499841 0.000000 0.000000 0.000000 0.000000 0.000000 0.000000 0.499841 
0.534190 0.000000 0.000000 0.000000 0.000000 0.000000 0.000000 0.463602 
0.566331 0.000000 0.000000 0.000000 0.000000 0.000000 0.000000 0.425821 
0.595975 0.000000 0.000000 0.000000 0.000000 0.000000 0.000000 0.386877 
0.622862 0.000000 0.000000 0.000000 0.000000 0.000000 0.000000 0.347176 
0.646764 0.000000 0.000000 0.000000 0.000000 0.000000 0.000000 0.307156 
0.667479 0.000000 0.000000 0.000000 0.000000 0.000000 0.000000 0.267283 
0.684838 0.002761 0.000000 0.000000 0.000000 0.000000 0.000000 0.228054 
0.698700 0.012295 0.000000 0.000000 0.000000 0.000000 0.000000 0.189994 
0.708954 0.027887 0.000000 0.000000 0.000000 0.000000 0.000000 0.153659 
0.715518 0.048789 0.000000 0.000000 0.000000 0.000000 0.000000 0.119635 
0.718340 0.074283 0.000000 0.000000 0.000000 0.000000 0.000000 0.088536 
0.717399 0.103680 0.000000 0.000000 0.000000 0.000000 0.000000 0.061006 
0.712701 0.136321 0.000000 0.000000 0.000000 0.000000 0.000000 0.037720 
0.704284 0.171575 0.000000 0.000000 0.000000 0.000000 0.000000 0.019381 
0.692214 0.208844 0.000000 0.000000 0.000000 0.000000 0.000000 0.006723 
0.676588 0.247556 0.000000 0.000000 0.000000 0.000000 0.000000 0.000508 
0.657531 0.287171 0.000000 0.000000 0.000000 0.000000 0.000000 0.000000 
0.635199 0.327177 0.000000 0.000000 0.000000 0.000000 0.000000 0.000000 
0.609778 0.367094 0.000000 0.000000 0.000000 0.000000 0.000000 0.000000 
0.581482 0.406469 0.000000 0.000000 0.000000 0.000000 0.000000 0.000000 
0.550555 0.444881 0.000000 0.000000 0.000000 0.000000 0.000000 0.000000 
0.517272 0.481936 0.000000 0.000000 0.000000 0.000000 0.000000 0.000000 
0.481936 0.517272 0.000000 0.000000 0.000000 0.000000 0.000000 0.000000 
0.444881 0.550555 0.000000 0.000000 0.000000 0.000000 0.000000 0.000000 
0.406469 0.581482 0.000000 0.000000 0.000000 0.000000 0.000000 0.000000 
0.367094 0.609778 0.000000 0.000000 0.000000 0.000000 0.000000 0.000000 
0.327177 0.635199 0.000000 0.000000 0.000000 0.000000 0.000000 0.000000 
0.287171 0.657531 0.000000 0.000000 0.000000 0.000000 0.000000 0.000000 
0.247556 0.676588 0.000508 0.000000 0.000000 0.000000 0.000000 0.000000 
0.208844 0.692214 0.006723 0.000000 0.000000 0.000000 0.000000 0.000000 
0.171575 0.704284 0.019381 0.000000 0.000000 0.000000 0.000000 0.000000 
0.136321 0.712701 0.037720 0.000000 0.000000 0.000000 0.000000 0.000000 
0.103680 0.717399 0.061006 0.000000 0.000000 0.000000 0.000000 0.000000 
0.074283 0.718340 0.088536 0.000000 0.000000 0.000000 0.000000 0.000000 
0.048789 0.715518 0.119635 0.000000 0.000000 0.000000 0.000000 0.000000 
0.027887 0.708954 0.153659 0.000000 0.000000 0.000000 0.000000 0.000000 
0.012295 0.698700 0.189994 0.000000 0.000000 0.000000 0.000000 0.000000 
0.002761 0.684838 0.228054 0.000000 0.000000 0.000000 0.000000 0.000000 
0.000000 0.667479 0.267283 0.000000 0.000000 0.000000 0.000000 0.000000 
0.000000 0.646764 0.307156 0.000000 0.000000 0.000000 0.000000 0.000000 
0.000000 0.622862 0.347176 0.000000 0.000000 0.000000 0.000000 0.000000 
0.000000 0.595975 0.386877 0.000000 0.000000 0.000000 0.000000 0.000000 
0.000000 0.566331 0.425821 0.000000 0.000000 0.000000 0.000000 0.000000 
0.000000 0.534190 0.463602 0.000000 0.000000 0.000000 0.000000 0.000000 
0.000000 0.499841 0.499841 0.000000 0.000000 0.000000 0.000000 0.000000 
0.000000 0.463602 0.534190 0.000000 0.000000 0.000000 0.000000 0.000000 
0.000000 0.425821 0.566331 0.000000 0.000000 0.000000 0.000000 0.000000 
0.000000 0.386877 0.595975 0.000000 0.000000 0.000000 0.000000 0.000000 
0.000000 0.347176 0.622862 0.000000 0.000000 0.000000 0.000000 0.000000 
0.000000 0.307156 0.646764 0.000000 0.000000 0.000000 0.000000 0.000000 
0.000000 0.267283 0.667479 0.000000 0.000000 0.000000 0.000000 0.000000 
0.000000 0.228054 0.684838 0.002761 0.000000 0.000000 0.000000 0.000000 
0.000000 0.189994 0.698700 0.012295 0.000000 0.000000 0.000000 0.000000 
0.000000 0.153659 0.708954 0.027887 0.000000 0.000000 0.000000 0.000000 
0.000000 0.119635 0.715518 0.048789 0.000000 0.000000 0.000000 0.000000 
0.000000 0.088536 0.718340 0.074283 0.000000 0.000000 0.000000 0.000000 
0.000000 0.061006 0.717399 0.103680 0.000000 0.000000 0.000000 0.000000 
0.000000 0.037720 0.712701 0.136321 0.000000 0.000000 0.000000 0.000000 
0.000000 0.019381 0.704284 0.171575 0.000000 0.000000 0.000000 0.000000 
0.000000 0.006723 0.692214 0.208844 0.000000 0.000000 0.000000 0.000000 
0.000000 0.000508 0.676588 0.247556 0.000000 0.000000 0.000000 0.000000 
0.000000 0.000000 0.657531 0.287171 0.000000 0.000000 0.000000 0.000000 
0.000000 0.000000 0.635199 0.327177 0.000000 0.000000 0.000000 0.000000 
0.000000 0.000000 0.609778 0.367094 0.000000 0.000000 0.000000 0.000000 
0.000000 0.000000 0.581482 0.406469 0.000000 0.000000 0.000000 0.000000 
0.000000 0.000000 0.550555 0.444881 0.000000 0.000000 0.000000 0.000000 
0.000000 0.000000 0.517272 0.481936 0.000000 0.000000 0.000000 0.000000 
0.000000 0.000000 0.481936 0.517272 0.000000 0.000000 0.000000 0.000000 
0.000000 0.000000 0.444881 0.550555 0.000000 0.000000 0.000000 0.000000 
0.000000 0.000000 0.406469 0.581482 0.000000 0.000000 0.000000 0.000000 
0.000000 0.000000 0.367094 0.609778 0.000000 0.000000 0.000000 0.000000 
0.000000 0.000000 0.327177 0.635199 0.000000 0.000000 0.000000 0.000000 
0.000000 0.000000 0.287171 0.657531 0.000000 0.000000 0.000000 0.000000 
0.000000 0.000000 0.247556 0.676588 0.000508 0.000000 0.000000 0.000000 
0.000000 0.000000 0.208844 0.692214 0.006723 0.000000 0.000000 0.000000 
0.000000 0.000000 0.171575 0.704284 0.019381 0.000000 0.000000 0.000000 
0.000000 0.000000 0.136321 0.712701 0.037720 0.000000 0.000000 0.000000 
0.000000 0.000000 0.103680 0.717399 0.061006 0.000000 0.000000 0.000000 
0.000000 0.000000 0.074283 0.718340 0.088536 0.000000 0.000000 0.000000 
0.000000 0.000000 0.048789 0.715518 0.119635 0.000000 0.000000 0.000000 
0.000000 0.000000 0.027887 0.708954 0.153659 0.000000 0.000000 0.000000 
0.000000 0.000000 0.012295 0.698700 0.189994 0.000000 0.000000 0.000000 
0.000000 0.000000 0.002761 0.684838 0.228054 0.000000 0.000000 0.000000 
0.000000 0.000000 0.000000 0.667479 0.267283 0.000000 0.000000 0.000000 
0.000000 0.000000 0.000000 0.646764 0.307156 0.000000 0.000000 0.000000 
0.000000 0.000000 0.000000 0.622862 0.347176 0.000000 0.000000 0.000000 
0.000000 0.000000 0.000000 0.595975 0.386877 0.000000 0.000000 0.000000 
0.000000 0.000000 0.000000 0.566331 0.425821 0.000000 0.000000 0.000000 
0.000000 0.000000 0.000000 0.534190 0.463602 0.000000 0.000000 0.000000 
TURN 7
0.000000 0.000000 0.000000 0.473270 0.473270 0.000000 0.000000 0.000000 
0.000000 0.000000 0.000000 0.438026 0.506710 0.000000 0.000000 0.000000 
0.000000 0.000000 0.000000 0.401325 0.538025 0.000000 0.000000 0.000000 
0.000000 0.000000 0.000000 0.363544 0.566928 0.000000 0.000000 0.000000 
0.000000 0.000000 0.000000 0.325092 0.593160 0.000000 0.000000 0.000000 
0.000000 0.000000 0.000000 0.286405 0.616490 0.000000 0.000000 0.000000 
0.000000 0.000000 0.000000 0.247951 0.636719 0.000000 0.000000 0.000000 
0.000000 0.000000 0.000000 0.210224 0.653675 0.001122 0.000000 0.000000 
0.000000 0.000000 0.000000 0.173752 0.667220 0.008434 0.000000 0.000000 
0.000000 0.000000 0.000000 0.139089 0.677241 0.021888 0.000000 0.000000 
0.000000 0.000000 0.000000 0.106821 0.683657 0.040737 0.000000 0.000000 
0.000000 0.000000 0.000000 0.077563 0.686416 0.064263 0.000000 0.000000 
0.000000 0.000000 0.000000 0.051960 0.685495 0.091777 0.000000 0.000000 
0.000000 0.000000 0.000000 0.030684 0.680903 0.122618 0.000000 0.000000 
0.000000 0.000000 0.000000 0.014441 0.672677 0.156158 0.000000 0.000000 
0.000000 0.000000 0.000000 0.003962 0.660882 0.191797 0.000000 0.000000 
0.000000 0.000000 0.000000 0.000012 0.645615 0.228964 0.000000 0.000000 
0.000000 0.000000 0.000000 0.000000 0.627003 0.267119 0.000000 0.000000 
0.000000 0.000000 0.000000 0.000000 0.605201 0.305750 0.000000 0.000000 
0.000000 0.000000 0.000000 0.000000 0.580393 0.344376 0.000000 0.000000 
0.000000 0.000000 0.000000 0.000000 0.552795 0.382545 0.000000 0.000000 
0.000000 0.000000 0.000000 0.000000 0.522652 0.419835 0.000000 0.000000 
0.000000 0.000000 0.000000 0.000000 0.490236 0.455853 0.000000 0.000000 
0.000000 0.000000 0.000000 0.000000 0.455853 0.490236 0.000000 0.000000 
0.000000 0.000000 0.000000 0.000000 0.419835 0.522652 0.000000 0.000000 
0.000000 0.000000 0.000000 0.000000 0.382545 0.552795 0.000000 0.000000 
0.000000 0.000000 0.000000 0.000000 0.344376 0.580393 0.000000 0.000000 
0.000000 0.000000 0.000000 0.000000 0.305750 0.605201 0.000000 0.000000 
0.000000 0.000000 0.000000 0.000000 0.267119 0.627003 0.000000 0.000000 
0.000000 0.000000 0.000000 0.000000 0.228964 0.645615 0.000012 0.000000 
0.000000 0.000000 0.000000 0.000000 0.191797 0.660882 0.003962 0.000000 
0.000000 0.000000 0.000000 0.000000 0.156158 0.672677 0.014441 0.000000 
0.000000 0.000000 0.000000 0.000000 0.122618 0.680903 0.030684 0.000000 
0.000000 0.000000 0.000000 0.000000 0.091777 0.685495 0.051960 0.000000 
0.000000 0.000000 0.000000 0.000000 0.064263 0.686416 0.077563 0.000000 
0.000000 0.000000 0.000000 0.000000 0.040737 0.683657 0.106821 0.000000 
0.000000 0.000000 0.000000 0.000000 0.021888 0.677241 0.139089 0.000000 
0.000000 0.000000 0.000000 0.000000 0.008434 0.667220 0.173752 0.000000 
0.000000 0.000000 0.000000 0.000000 0.001122 0.653675 0.210224 0.000000 
0.000000 0.000000 0.000000 0.000000 0.000000 0.636719 0.247951 0.000000 
0.000000 0.000000 0.000000 0.000000 0.000000 0.616490 0.286405 0.000000 
0.000000 0.000000 0.000000 0.000000 0.000000 0.593160 0.325092 0.000000 
0.000000 0.000000 0.000000 0.000000 0.000000 0.566928 0.363544 0.000000 
0.000000 0.000000 0.000000 0.000000 0.000000 0.538025 0.401325 0.000000 
0.000000 0.000000 0.000000 0.000000 0.000000 0.506710 0.438026 0.000000 
0.000000 0.000000 0.000000 0.000000 0.000000 0.473270 0.473270 0.000000 
0.000000 0.000000 0.000000 0.000000 0.000000 0.438026 0.506710 0.000000 
0.000000 0.000000 0.000000 0.000000 0.000000 0.401325 0.538025 0.000000 
0.000000 0.000000 0.000000 0.000000 0.000000 0.363544 0.566928 0.000000 
0.000000 0.000000 0.000000 0.000000 0.000000 0.325092 0.593160 0.000000 
0.000000 0.000000 0.000000 0.000000 0.000000 0.286405 0.616490 0.000000 
0.000000 0.000000 0.000000 0.000000 0.000000 0.247951 0.636719 0.000000 
0.000000 0.000000 0.000000 0.000000 0.000000 0.210224 0.653675 0.001122 
0.000000 0.000000 0.000000 0.000000 0.000000 0.173752 0.667220 0.008434 
0.000000 0.000000 0.000000 0.000000 0.000000 0.139089 0.677241 0.021888 
0.000000 0.000000 0.000000 0.000000 0.000000 0.106821 0.683657 0.040737 
0.000000 0.000000 0.000000 0.000000 0.000000 0.077563 0.686416 0.064263 
0.000000 0.000000 0.000000 0.000000 0.000000 0.051960 0.685495 0.091777 
0.000000 0.000000 0.000000 0.000000 0.000000 0.030684 0.680903 0.122618 
0.000000 0.000000 0.000000 0.000000 0.000000 0.014441 0.672677 0.156158 
0.000000 0.000000 0.000000 0.000000 0.000000 0.003962 0.660882 0.191797 
0.000000 0.000000 0.000000 0.000000 0.000000 0.000012 0.645615 0.228964 
0.000000 0.000000 0.000000 0.000000 0.000000 0.000000 0.627003 0.267119 
0.000000 0.000000 0.000000 0.000000 0.000000 0.000000 0.605201 0.305750 
0.000000 0.000000 0.000000 0.000000 0.000000 0.000000 0.580393 0.344376 
0.000000 0.000000 0.000000 0.000000 0.000000 0.000000 0.552795 0.382545 
0.000000 0.000000 0.000000 0.000000 0.000000 0.000000 0.522652 0.419835 
0.000000 0.000000 0.000000 0.000000 0.000000 0.000000 0.490236 0.455853 
0.000000 0.000000 0.000000 0.000000 0.000000 0.000000 0.455853 0.490236 
0.000000 0.000000 0.000000 0.000000 0.000000 0.000000 0.419835 0.522652 
0.000000 0.000000 0.000000 0.000000 0.000000 0.000000 0.382545 0.552795 
0.000000 0.000000 0.000000 0.000000 0.000000 0.000000 0.344376 0.580393 
0.000000 0.000000 0.000000 0.000000 0.000000 0.000000 0.305750 0.605201 
0.000000 0.000000 0.000000 0.000000 0.000000 0.000000 0.267119 0.627003 
0.000012 0.000000 0.000000 0.000000 0.000000 0.000000 0.228964 0.645615 
0.003962 0.000000 0.000000 0.000000 0.000000 0.000000 0.191797 0.660882 
0.014441 0.000000 0.000000 0.000000 0.000000 0.000000 0.156158 0.672677 
0.030684 0.000000 0.000000 0.000000 0.000000 0.000000 0.122618 0.680903 
0.051960 0.000000 0.000000 0.000000 0.000000 0.000000 0.091777 0.685495 
0.077563 0.000000 0.000000 0.000000 0.000000 0.000000 0.064263 0.686416 
0.106821 0.000000 0.000000 0.000000 0.000000 0.000000 0.040737 0.683657 
0.139089 0.000000 0.000000 0.000000 0.000000 0.000000 0.021888 0.677241 
0.173752 0.000000 0.000000 0.000000 0.000000 0.000000 0.008434 0.667220 
0.210224 0.000000 0.000000 0.000000 0.000000 0.000000 0.001122 0.653675 
0.247951 0.000000 0.000000 0.000000 0.000000 0.000000 0.000000 0.636719 
0.286405 0.000000 0.000000 0.000000 0.000000 0.000000 0.000000 0.616490 
0.325092 0.000000 0.000000 0.000000 0.000000 0.000000 0.000000 0.593160 
0.363544 0.000000 0.000000 0.000000 0.000000 0.000000 0.000000 0.566928 
0.401325 0.000000 0.000000 0.000000 0.000000 0.000000 0.000000 0.538025 
0.438026 0.000000 0.000000 0.000000 0.000000 0.000000 0.000000 0.506710 
0.473270 0.000000 0.000000 0.000000 0.000000 0.000000 0.000000 0.473270 
0.506710 0.000000 0.000000 0.000000 0.000000 0.000000 0.000000 0.438026 
0.538025 0.000000 0.000000 0.000000 0.000000 0.000000 0.000000 0.401325 
0.566928 0.000000 0.000000 0.000000 0.000000 0.000000 0.000000 0.363544 
0.593160 0.000000 0.000000 0.000000 0.000000 0.000000 0.000000 0.325092 
0.616490 0.000000 0.000000 0.000000 0.000000 0.000000 0.000000 0.286405 
0.636719 0.000000 0.000000 0.000000 0.000000 0.000000 0.000000 0.247951 
0.653675 0.001122 0.000000 0.000000 0.000000 0.000000 0.000000 0.210224 
0.667220 0.008434 0.000000 0.000000 0.000000 0.000000 0.000000 0.173752 
0.677241 0.021888 0.000000 0.000000 0.000000 0.000000 0.000000 0.139089 
0.683657 0.040737 0.000000 0.000000 0.000000 0.000000 0.000000 0.106821 
0.686416 0.064263 0.000000 0.000000 0.000000 0.000000 0.000000 0.077563 
0.685495 0.091777 0.000000 0.000000 0.000000 0.000000 0.000000 0.051960 
0.680903 0.122618 0.000000 0.000000 0.000000 0.000000 0.000000 0.030684 
0.672677 0.156158 0.000000 0.000000 0.000000 0.000000 0.000000 0.014441 
0.660882 0.191797 0.000000 0.000000 0.000000 0.000000 0.000000 0.003962 
0.645615 0.228964 0.000000 0.000000 0.000000 0.000000 0.000000 0.000012 
0.627003 0.267119 0.000000 0.000000 0.000000 0.000000 0.000000 0.000000 
0.605201 0.305750 0.000000 0.000000 0.000000 0.000000 0.000000 0.000000 
0.580393 0.344376 0.000000 0.000000 0.000000 0.000000 0.000000 0.000000 
0.552795 0.382545 0.000000 0.000000 0.000000 0.000000 0.000000 0.000000 
0.522652 0.419835 0.000000 0.000000 0.000000 0.000000 0.000000 0.000000 
0.490236 0.455853 0.000000 0.000000 0.000000 0.000000 0.000000 0.000000 
0.455853 0.490236 0.000000 0.000000 0.000000 0.000000 0.000000 0.000000 
0.419835 0.522652 0.000000 0.000000 0.000000 0.000000 0.000000 0.000000 
0.382545 0.552795 0.000000 0.000000 0.000000 0.000000 0.000000 0.000000 
0.344376 0.580393 0.000000 0.000000 0.000000 0.000000 0.000000 0.000000 
0.305750 0.605201 0.000000 0.000000 0.000000 0.000000 0.000000 0.000000 
0.267119 0.627003 0.000000 0.000000 0.000000 0.000000 0.000000 0.000000 
0.228964 0.645615 0.000012 0.000000 0.000000 0.000000 0.000000 0.000000 
0.191797 0.660882 0.003962 0.000000 0.000000 0.000000 0.000000 0.000000 
0.156158 0.672677 0.014441 0.000000 0.000000 0.000000 0.000000 0.000000 
0.122618 0.680903 0.030684 0.000000 0.000000 0.000000 0.000000 0.000000 
0.091777 0.685495 0.051960 0.000000 0.000000 0.000000 0.000000 0.000000 
0.064263 0.686416 0.077563 0.000000 0.000000 0.000000 0.000000 0.000000 
0.040737 0.683657 0.106821 0.000000 0.000000 0.000000 0.000000 0.000000 
0.021888 0.677241 0.139089 0.000000 0.000000 0.000000 0.000000 0.000000 
0.008434 0.667220 0.173752 0.000000 0.000000 0.000000 0.000000 0.000000 
0.001122 0.653675 0.210224 0.000000 0.000000 0.000000 0.000000 0.000000 
0.000000 0.636719 0.247951 0.000000 0.000000 0.000000 0.000000 0.000000 
0.000000 0.616490 0.286405 0.000000 0.000000 0.000000 0.000000 0.000000 
0.000000 0.593160 0.325092 0.000000 0.000000 0.000000 0.000000 0.000000 
0.000000 0.566928 0.363544 0.000000 0.000000 0.000000 0.000000 0.000000 
0.000000 0.538025 0.401325 0.000000 0.000000 0.000000 0.000000 0.000000 
0.000000 0.506710 0.438026 0.000000 0.000000 0.000000 0.000000 0.000000 
0.000000 0.473270 0.473270 0.000000 0.000000 0.000000 0.000000 0.000000 
0.000000 0.438026 0.506710 0.000000 0.000000 0.000000 0.000000 0.000000 
0.000000 0.401325 0.538025 0.000000 0.000000 0.000000 0.000000 0.000000 
0.000000 0.363544 0.566928 0.000000 0.000000 0.000000 0.000000 0.000000 
0.000000 0.325092 0.593160 0.000000 0.000000 0.000000 0.000000 0.000000 
0.000000 0.286405 0.616490 0.000000 0.000000 0.000000 0.000000 0.000000 
0.000000 0.247951 0.636719 0.000000 0.000000 0.000000 0.000000 0.000000 
0.000000 0.210224 0.653675 0.001122 0.000000 0.000000 0.000000 0.000000 
0.000000 0.173752 0.667220 0.008434 0.000000 0.000000 0.000000 0.000000 
0.000000 0.139089 0.677241 0.021888 0.000000 0.000000 0.000000 0.000000 
0.000000 0.106821 0.683657 0.040737 0.000000 0.000000 0.000000 0.000000 
0.000000 0.077563 0.686416 0.064263 0.000000 0.000000 0.000000 0.000000 
0.000000 0.051960 0.685495 0.091777 0.000000 0.000000 0.000000 0.000000 
0.000000 0.030684 0.680903 0.122618 0.000000 0.000000 0.000000 0.000000 
0.000000 0.014441 0.672677 0.156158 0.000000 0.000000 0.000000 0.000000 
0.000000 0.003962 0.660882 0.191797 0.000000 0.000000 0.000000 0.000000 
0.000000 0.000012 0.645615 0.228964 0.000000 0.000000 0.000000 0.000000 
0.000000 0.000000 0.627003 0.267119 0.000000 0.000000 0.000000 0.000000 
0.000000 0.000000 0.605201 0.305750 0.000000 0.000000 0.000000 0.000000 
0.000000 0.000000 0.580393 0.344376 0.000000 0.000000 0.000000 0.000000 
0.000000 0.000000 0.552795 0.382545 0.000000 0.000000 0.000000 0.000000 
0.000000 0.000000 0.522652 0.419835 0.000000 0.000000 0.000000 0.000000 
0.000000 0.000000 0.490236 0.455853 0.000000 0.000000 0.000000 0.000000 
0.000000 0.000000 0.455853 0.490236 0.000000 0.000000 0.000000 0.000000 
0.000000 0.000000 0.419835 0.522652 0.000000 0.000000 0.000000 0.000000 
0.000000 0.000000 0.382545 0.552795 0.000000 0.000000 0.000000 0.000000 
0.000000 0.000000 0.344376 0.580393 0.000000 0.000000 0.000000 0.000000 
0.000000 0.000000 0.305750 0.605201 0.000000 0.000000 0.000000 0.000000 
0.000000 0.000000 0.267119 0.627003 0.000000 0.000000 0.000000 0.000000 
0.000000 0.000000 0.228964 0.645615 0.000012 0.000000 0.000000 0.000000 
0.000000 0.000000 0.191797 0.660882 0.003962 0.000000 0.000000 0.000000 
0.000000 0.000000 0.156158 0.672677 0.014441 0.000000 0.000000 0.000000 
0.000000 0.000000 0.122618 0.680903 0.030684 0.000000 0.000000 0.000000 
0.000000 0.000000 0.091777 0.685495 0.051960 0.000000 0.000000 0.000000 
0.000000 0.000000 0.064263 0.686416 0.077563 0.000000 0.000000 0.000000 
0.000000 0.000000 0.040737 0.683657 0.106821 0.000000 0.000000 0.000000 
0.000000 0.000000 0.021888 0.677241 0.139089 0.000000 0.000000 0.000000 
0.000000 0.000000 0.008434 0.667220 0.173752 0.000000 0.000000 0.000000 
0.000000 0.000000 0.001122 0.653675 0.210224 0.000000 0.000000 0.000000 
0.000000 0.000000 0.000000 0.636719 0.247951 0.000000 0.000000 0.000000 
0.000000 0.000000 0.000000 0.616490 0.286405 0.000000 0.000000 0.000000 
0.000000 0.000000 0.000000 0.593160 0.325092 0.000000 0.000000 0.000000 
0.000000 0.000000 0.000000 0.566928 0.363544 0.000000 0.000000 0.000000 
0.000000 0.000000 0.000000 0.538025 0.401325 0.000000 0.000000 0.000000 
0.000000 0.000000 0.000000 0.506710 0.438026 0.000000 0.000000 0.000000 
TURN 8
0.000000 0.000000 0.000000 0.447426 0.447426 0.000000 0.000000 0.000000 
0.000000 0.000000 0.000000 0.413176 0.479955 0.000000 0.000000 0.000000 
0.000000 0.000000 0.000000 0.377554 0.510445 0.000000 0.000000 0.000000 
0.000000 0.000000 0.000000 0.340938 0.538607 0.000000 0.000000 0.000000 
0.000000 0.000000 0.000000 0.303734 0.564183 0.000000 0.000000 0.000000 
0.000000 0.000000 0.000000 0.266381 0.586941 0.000000 0.000000 0.000000 
0.000000 0.000000 0.000000 0.229344 0.606683 0.000000 0.000000 0.000000 
0.000000 0.000000 0.000000 0.193120 0.623238 0.000209 0.000000 0.000000 
0.000000 0.000000 0.000000 0.158235 0.636465 0.005298 0.000000 0.000000 
0.000000 0.000000 0.000000 0.125244 0.646253 0.016615 0.000000 0.000000 
0.000000 0.000000 0.000000 0.094733 0.652521 0.033411 0.000000 0.000000 
0.000000 0.000000 0.000000 0.067317 0.655216 0.054969 0.000000 0.000000 
0.000000 0.000000 0.000000 0.043639 0.654317 0.080599 0.000000 0.000000 
0.000000 0.000000 0.000000 0.024374 0.649831 0.109641 0.000000 0.000000 
0.000000 0.000000 0.000000 0.010225 0.641795 0.141467 0.000000 0.000000 
0.000000 0.000000 0.000000 0.001927 0.630275 0.175476 0.000000 0.000000 
0.000000 0.000000 0.000000 0.000000 0.615369 0.211098 0.000000 0.000000 
0.000000 0.000000 0.000000 0.000000 0.597201 0.247793 0.000000 0.000000 
0.000000 0.000000 0.000000 0.000000 0.575927 0.285048 0.000000 0.000000 
0.000000 0.000000 0.000000 0.000000 0.551734 0.322383 0.000000 0.000000 
0.000000 0.000000 0.000000 0.000000 0.524834 0.359346 0.000000 0.000000 
0.000000 0.000000 0.000000 0.000000 0.495474 0.395514 0.000000 0.000000 
0.000000 0.000000 0.000000 0.000000 0.463926 0.430495 0.000000 0.000000 
0.000000 0.000000 0.000000 0.000000 0.430495 0.463926 0.000000 0.000000 
0.000000 0.000000 0.000000 0.000000 0.395514 0.495474 0.000000 0.000000 
0.000000 0.000000 0.000000 0.000000 0.359346 0.524834 0.000000 0.000000 
0.000000 0.000000 0.000000 0.000000 0.322383 0.551734 0.000000 0.000000 
0.000000 0.000000 0.000000 0.000000 0.285048 0.575927 0.000000 0.000000 
0.000000 0.000000 0.000000 0.000000 0.247793 0.597201 0.000000 0.000000 
0.000000 0.000000 0.000000 0.000000 0.211098 0.615369 0.000000 0.000000 
0.000000 0.000000 0.000000 0.000000 0.175476 0.630275 0.001927 0.000000 
0.000000 0.000000 0.000000 0.000000 0.141467 0.641795 0.010225 0.000000 
0.000000 0.000000 0.000000 0.000000 0.109641 0.649831 0.024374 0.000000 
0.000000 0.000000 0.000000 0.000000 0.080599 0.654317 0.043639 0.000000 
0.000000 0.000000 0.000000 0.000000 0.054969 0.655216 0.067317 0.000000 
0.000000 0.000000 0.000000 0.000000 0.033411 0.652521 0.094733 0.000000 
0.000000 0.000000 0.000000 0.000000 0.016615 0.646253 0.125244 0.000000 
0.000000 0.000000 0.000000 0.000000 0.005298 0.636465 0.158235 0.000000 
0.000000 0.000000 0.000000 0.000000 0.000209 0.623238 0.193120 0.000000 
0.000000 0.000000 0.000000 0.000000 0.000000 0.606683 0.229344 0.000000 
0.000000 0.000000 0.000000 0.000000 0.000000 0.586941 0.266381 0.000000 
0.000000 0.000000 0.000000 0.000000 0.000000 0.564183 0.303734 0.000000 
0.000000 0.000000 0.000000 0.000000 0.000000 0.538607 0.340938 0.000000 
0.000000 0.000000 0.000000 0.000000 0.000000 0.510445 0.377554 0.000000 
0.000000 0.000000 0.000000 0.000000 0.000000 0.479955 0.413176 0.000000 
0.000000 0.000000 0.000000 0.000000 0.000000 0.447426 0.447426 0.000000 
0.000000 0.000000 0.000000 0.000000 0.000000 0.413176 0.479955 0.000000 
0.000000 0.000000 0.000000 0.000000 0.000000 0.377554 0.510445 0.000000 
0.000000 0.000000 0.000000 0.000000 0.000000 0.340938 0.538607 0.000000 
0.000000 0.000000 0.000000 0.000000 0.000000 0.303734 0.564183 0.000000 
0.000000 0.000000 0.000000 0.000000 0.000000 0.266381 0.586941 0.000000 
0.000000 0.000000 0.000000 0.000000 0.000000 0.229344 0.606683 0.000000 
0.000000 0.000000 0.000000 0.000000 0.000000 0.193120 0.623238 0.000209 
0.000000 0.000000 0.000000 0.000000 0.000000 0.158235 0.636465 0.005298 
0.000000 0.000000 0.000000 0.000000 0.000000 0.125244 0.646253 0.016615 
0.000000 0.000000 0.000000 0.000000 0.000000 0.094733 0.652521 0.033411 
0.000000 0.000000 0.000000 0.000000 0.000000 0.067317 0.655216 0.054969 
0.000000 0.000000 0.000000 0.000000 0.000000 0.043639 0.654317 0.080599 
0.000000 0.000000 0.000000 0.000000 0.000000 0.024374 0.649831 0.109641 
0.000000 0.000000 0.000000 0.000000 0.000000 0.010225 0.641795 0.141467 
0.000000 0.000000 0.000000 0.000000 0.000000 0.001927 0.630275 0.175476 
0.000000 0.000000 0.000000 0.000000 0.000000 0.000000 0.615369 0.211098 
0.000000 0.000000 0.000000 0.000000 0.000000 0.000000 0.597201 0.247793 
0.000000 0.000000 0.000000 0.000000 0.000000 0.000000 0.575927 0.285048 
0.000000 0.000000 0.000000 0.000000 0.000000 0.000000 0.551734 0.322383 
0.000000 0.000000 0.000000 0.000000 0.000000 0.000000 0.524834 0.359346 
0.000000 0.000000 0.000000 0.000000 0.000000 0.000000 0.495474 0.395514 
0.000000 0.000000 0.000000 0.000000 0.000000 0.000000 0.463926 0.430495 
0.000000 0.000000 0.000000 0.000000 0.000000 0.000000 0.430495 0.463926 
0.000000 0.000000 0.000000 0.000000 0.000000 0.000000 0.395514 0.495474 
0.000000 0.000000 0.000000 0.000000 0.000000 0.000000 0.359346 0.524834 
0.000000 0.000000 0.000000 0.000000 0.000000 0.000000 0.322383 0.551734 
0.000000 0.000000 0.000000 0.000000 0.000000 0.000000 0.285048 0.575927 
0.000000 0.000000 0.000000 0.000000 0.000000 0.000000 0.247793 0.597201 
0.000000 0.000000 0.000000 0.000000 0.000000 0.000000 0.211098 0.615369 
0.001927 0.000000 0.000000 0.000000 0.000000 0.000000 0.175476 0.630275 
0.010225 0.000000 0.000000 0.000000 0.000000 0.000000 0.141467 0.641795 
0.024374 0.000000 0.000000 0.000000 0.000000 0.000000 0.109641 0.649831 
0.043639 0.000000 0.000000 0.000000 0.000000 0.000000 0.080599 0.654317 
0.067317 0.000000 0.000000 0.000000 0.000000 0.000000 0.054969 0.655216 
0.094733 0.000000 0.000000 0.000000 0.000000 0.000000 0.033411 0.652521 
0.125244 0.000000 0.000000 0.000000 0.000000 0.000000 0.016615 0.646253 
0.158235 0.000000 0.000000 0.000000 0.000000 0.000000 0.005298 0.636465 
0.193120 0.000000 0.000000 0.000000 0.000000 0.000000 0.000209 0.623238 
0.229344 0.000000 0.000000 0.000000 0.000000 0.000000 0.000000 0.606683 
0.266381 0.000000 0.000000 0.000000 0.000000 0.000000 0.000000 0.586941 
0.303734 0.000000 0.000000 0.000000 0.000000 0.000000 0.000000 0.564183 
0.340938 0.000000 0.000000 0.000000 0.000000 0.000000 0.000000 0.538607 
0.377554 0.000000 0.000000 0.000000 0.000000 0.000000 0.000000 0.510445 
0.413176 0.000000 0.000000 0.000000 0.000000 0.000000 0.000000 0.479955 
0.447426 0.000000 0.000000 0.000000 0.000000 0.000000 0.000000 0.447426 
0.479955 0.000000 0.000000 0.000000 0.000000 0.000000 0.000000 0.413176 
0.510445 0.000000 0.000000 0.000000 0.000000 0.000000 0.000000 0.377554 
0.538607 0.000000 0.000000 0.000000 0.000000 0.000000 0.000000 0.340938 
0.564183 0.000000 0.000000 0.000000 0.000000 0.000000 0.000000 0.303734 
0.586941 0.000000 0.000000 0.000000 0.000000 0.000000 0.000000 0.266381 
0.606683 0.000000 0.000000 0.000000 0.000000 0.000000 0.000000 0.229344 
0.623238 0.000209 0.000000 0.000000 0.000000 0.000000 0.000000 0.193120 
0.636465 0.005298 0.000000 0.000000 0.000000 0.000000 0.000000 0.158235 
0.646253 0.016615 0.000000 0.000000 0.000000 0.000000 0.000000 0.125244 
0.652521 0.033411 0.000000 0.000000 0.000000 0.000000 0.000000 0.094733 
0.655216 0.054969 0.000000 0.000000 0.000000 0.000000 0.000000 0.067317 
0.654317 0.080599 0.000000 0.000000 0.000000 0.000000 0.000000 0.043639 
0.649831 0.109641 0.000000 0.000000 0.000000 0.000000 0.000000 0.024374 
0.641795 0.141467 0.000000 0.000000 0.000000 0.000000 0.000000 0.010225 
0.630275 0.175476 0.000000 0.000000 0.000000 0.000000 0.000000 0.001927 
0.615369 0.211098 0.000000 0.000000 0.000000 0.000000 0.000000 0.000000 
0.597201 0.247793 0.000000 0.000000 0.000000 0.000000 0.000000 0.000000 
0.575927 0.285048 0.000000 0.000000 0.000000 0.000000 0.000000 0.000000 
0.551734 0.322383 0.000000 0.000000 0.000000 0.000000 0.000000 0.000000 
0.524834 0.359346 0.000000 0.000000 0.000000 0.000000 0.000000 0.000000 
0.495474 0.395514 0.000000 0.000000 0.000000 0.000000 0.000000 0.000000 
0.463926 0.430495 0.000000 0.000000 0.000000 0.000000 0.000000 0.000000 
0.430495 0.463926 0.000000 0.000000 0.000000 0.000000 0.000000 0.000000 
0.395514 0.495474 0.000000 0.000000 0.000000 0.000000 0.000000 0.000000 
0.359346 0.524834 0.000000 0.000000 0.000000 0.000000 0.000000 0.000000 
0.322383 0.551734 0.000000 0.000000 0.000000 0.000000 0.000000 0.000000 
0.285048 0.575927 0.000000 0.000000 0.000000 0.000000 0.000000 0.000000 
0.247793 0.597201 0.000000 0.000000 0.000000 0.000000 0.000000 0.000000 
0.211098 0.615369 0.000000 0.000000 0.000000 0.000000 0.000000 0.000000 
0.175476 0.630275 0.001927 0.000000 0.000000 0.000000 0.000000 0.000000 
0.141467 0.641795 0.010225 0.000000 0.000000 0.000000 0.000000 0.000000 
0.109641 0.649831 0.024374 0.000000 0.000000 0.000000 0.000000 0.000000 
0.080599 0.654317 0.043639 0.000000 0.000000 0.000000 0.000000 0.000000 
0.054969 0.655216 0.067317 0.000000 0.000000 0.000000 0.000000 0.000000 
0.033411 0.652521 0.094733 0.000000 0.000000 0.000000 0.000000 0.000000 
0.016615 0.646253 0.125244 0.000000 0.000000 0.000000 0.000000 0.000000 
0.005298 0.636465 0.158235 0.000000 0.000000 0.000000 0.000000 0.000000 
0.000209 0.623238 0.193120 0.000000 0.000000 0.000000 0.000000 0.000000 
0.000000 0.606683 0.229344 0.000000 0.000000 0.000000 0.000000 0.000000 
0.000000 0.586941 0.266381 0.000000 0.000000 0.000000 0.000000 0.000000 
0.000000 0.564183 0.303734 0.000000 0.000000 0.000000 0.000000 0.000000 
0.000000 0.538607 0.340938 0.000000 0.000000 0.000000 0.000000 0.000000 
0.000000 0.510445 0.377554 0.000000 0.000000 0.000000 0.000000 0.000000 
0.000000 0.479955 0.413176 0.000000 0.000000 0.000000 0.000000 0.000000 
0.000000 0.447426 0.447426 0.000000 0.000000 0.000000 0.000000 0.000000 
0.000000 0.413176 0.479955 0.000000 0.000000 0.000000 0.000000 0.000000 
0.000000 0.377554 0.510445 0.000000 0.000000 0.000000 0.000000 0.000000 
0.000000 0.340938 0.538607 0.000000 0.000000 0.000000 0.000000 0.000000 
0.000000 0.303734 0.564183 0.000000 0.000000 0.000000 0.000000 0.000000 
0.000000 0.266381 0.586941 0.000000 0.000000 0.000000 0.000000 0.000000 
0.000000 0.229344 0.606683 0.000000 0.000000 0.000000 0.000000 0.000000 
0.000000 0.193120 0.623238 0.000209 0.000000 0.000000 0.000000 0.000000 
0.000000 0.158235 0.636465 0.005298 0.000000 0.000000 0.000000 0.000000 
0.000000 0.125244 0.646253 0.016615 0.000000 0.000000 0.000000 0.000000 
0.000000 0.094733 0.652521 0.033411 0.000000 0.000000 0.000000 0.000000 
0.000000 0.067317 0.655216 0.054969 0.000000 0.000000 0.000000 0.000000 
0.000000 0.043639 0.654317 0.080599 0.000000 0.000000 0.000000 0.000000 
0.000000 0.024374 0.649831 0.109641 0.000000 0.000000 0.000000 0.000000 
0.000000 0.010225 0.641795 0.141467 0.000000 0.000000 0.000000 0.000000 
0.000000 0.001927 0.630275 0.175476 0.000000 0.000000 0.000000 0.000000 
0.000000 0.000000 0.615369 0.211098 0.000000 0.000000 0.000000 0.000000 
0.000000 0.000000 0.597201 0.247793 0.000000 0.000000 0.000000 0.000000 
0.000000 0.000000 0.575927 0.285048 0.000000 0.000000 0.000000 0.000000 
0.000000 0.000000 0.551734 0.322383 0.000000 0.000000 0.000000 0.000000 
0.000000 0.000000 0.524834 0.359346 0.000000 0.000000 0.000000 0.000000 
0.000000 0.000000 0.495474 0.395514 0.000000 0.000000 0.000000 0.000000 
0.000000 0.000000 0.463926 0.430495 0.000000 0.000000 0.000000 0.000000 
0.000000 0.000000 0.430495 0.463926 0.000000 0.000000 0.000000 0.000000 
0.000000 0.000000 0.395514 0.495474 0.000000 0.000000 0.000000 0.000000 
0.000000 0.000000 0.359346 0.524834 0.000000 0.000000 0.000000 0.000000 
0.000000 0.000000 0.322383 0.551734 0.000000 0.000000 0.000000 0.000000 
0.000000 0.000000 0.285048 0.575927 0.000000 0.000000 0.000000 0.000000 
0.000000 0.000000 0.247793 0.597201 0.000000 0.000000 0.000000 0.000000 
0.000000 0.000000 0.211098 0.615369 0.000000 0.000000 0.000000 0.000000 
0.000000 0.000000 0.175476 0.630275 0.001927 0.000000 0.000000 0.000000 
0.000000 0.000000 0.141467 0.641795 0.010225 0.000000 0.000000 0.000000 
0.000000 0.000000 0.109641 0.649831 0.024374 0.000000 0.000000 0.000000 
0.000000 0.000000 0.080599 0.654317 0.043639 0.000000 0.000000 0.000000 
0.000000 0.000000 0.054969 0.655216 0.067317 0.000000 0.000000 0.000000 
0.000000 0.000000 0.033411 0.652521 0.094733 0.000000 0.000000 0.000000 
0.000000 0.000000 0.016615 0.646253 0.125244 0.000000 0.000000 0.000000 
0.000000 0.000000 0.005298 0.636465 0.158235 0.000000 0.000000 0.000000 
0.000000 0.000000 0.000209 0.623238 0.193120 0.000000 0.000000 0.000000 
0.000000 0.000000 0.000000 0.606683 0.229344 0.000000 0.000000 0.000000 
0.000000 0.000000 0.000000 0.586941 0.266381 0.000000 0.000000 0.000000 
0.000000 0.000000 0.000000 0.564183 0.303734 0.000000 0.000000 0.000000 
0.000000 0.000000 0.000000 0.538607 0.340938 0.000000 0.000000 0.000000 
0.000000 0.000000 0.000000 0.510445 0.377554 0.000000 0.000000 0.000000 
0.000000 0.000000 0.000000 0.479955 0.413176 0.000000 0.000000 0.000000 
TURN 9
0.000000 0.000000 0.000000 0.422307 0.422307 0.000000 0.000000 0.000000 
0.000000 0.000000 0.000000 0.389052 0.453926 0.000000 0.000000 0.000000 
0.000000 0.000000 0.000000 0.354509 0.483591 0.000000 0.000000 0.000000 
0.000000 0.000000 0.000000 0.319057 0.511012 0.000000 0.000000 0.000000 
0.000000 0.000000 0.000000 0.283102 0.535931 0.000000 0.000000 0.000000 
0.000000 0.000000 0.000000 0.247082 0.558119 0.000000 0.000000 0.000000 
0.000000 0.000000 0.000000 0.211463 0.577374 0.000000 0.000000 0.000000 
0.000000 0.000000 0.000000 0.176742 0.593527 0.000000 0.000000 0.000000 
0.000000 0.000000 0.000000 0.143444 0.606436 0.002888 0.000000 0.000000 
0.000000 0.000000 0.000000 0.112125 0.615991 0.012067 0.000000 0.000000 
0.000000 0.000000 0.000000 0.083371 0.622111 0.026811 0.000000 0.000000 
0.000000 0.000000 0.000000 0.057795 0.624743 0.046400 0.000000 0.000000 
0.000000 0.000000 0.000000 0.036043 0.623865 0.070146 0.000000 0.000000 
0.000000 0.000000 0.000000 0.018789 0.619485 0.097390 0.000000 0.000000 
0.000000 0.000000 0.000000 0.006736 0.611639 0.127501 0.000000 0.000000 
0.000000 0.000000 0.000000 0.000618 0.600394 0.159881 0.000000 0.000000 
0.000000 0.000000 0.000000 0.000000 0.585847 0.193958 0.000000 0.000000 
0.000000 0.000000 0.000000 0.000000 0.568124 0.229192 0.000000 0.000000 
0.000000 0.000000 0.000000 0.000000 0.547380 0.265072 0.000000 0.000000 
0.000000 0.000000 0.000000 0.000000 0.523800 0.301116 0.000000 0.000000 
0.000000 0.000000 0.000000 0.000000 0.497599 0.336872 0.000000 0.000000 
0.000000 0.000000 0.000000 0.000000 0.469021 0.371918 0.000000 0.000000 
0.000000 0.000000 0.000000 0.000000 0.438341 0.405863 0.000000 0.000000 
0.000000 0.000000 0.000000 0.000000 0.405863 0.438341 0.000000 0.000000 
0.000000 0.000000 0.000000 0.000000 0.371918 0.469021 0.000000 0.000000 
0.000000 0.000000 0.000000 0.000000 0.336872 0.497599 0.000000 0.000000 
0.000000 0.000000 0.000000 0.000000 0.301116 0.523800 0.000000 0.000000 
0.000000 0.000000 0.000000 0.000000 0.265072 0.547380 0.000000 0.000000 
0.000000 0.000000 0.000000 0.000000 0.229192 0.568124 0.000000 0.000000 
0.000000 0.000000 0.000000 0.000000 0.193958 0.585847 0.000000 0.000000 
0.000000 0.000000 0.000000 0.000000 0.159881 0.600394 0.000618 0.000000 
0.000000 0.000000 0.000000 0.000000 0.127501 0.611639 0.006736 0.000000 
0.000000 0.000000 0.000000 0.000000 0.097390 0.619485 0.018789 0.000000 
0.000000 0.000000 0.000000 0.000000 0.070146 0.623865 0.036043 0.000000 
0.000000 0.000000 0.000000 0.000000 0.046400 0.624743 0.057795 0.000000 
0.000000 0.000000 0.000000 0.000000 0.026811 0.622111 0.083371 0.000000 
0.000000 0.000000 0.000000 0.000000 0.012067 0.615991 0.112125 0.000000 
0.000000 0.000000 0.000000 0.000000 0.002888 0.606436 0.143444 0.000000 
0.000000 0.000000 0.000000 0.000000 0.000000 0.593527 0.176742 0.000000 
0.000000 0.000000 0.000000 0.000000 0.000000 0.577374 0.211463 0.000000 
0.000000 0.000000 0.000000 0.000000 0.000000 0.558119 0.247082 0.000000 
0.000000 0.000000 0.000000 0.000000 0.000000 0.535931 0.283102 0.000000 
0.000000 0.000000 0.000000 0.000000 0.000000 0.511012 0.319057 0.000000 
0.000000 0.000000 0.000000 0.000000 0.000000 0.483591 0.354509 0.000000 
0.000000 0.000000 0.000000 0.000000 0.000000 0.453926 0.389052 0.000000 
0.000000 0.000000 0.000000 0.000000 0.000000 0.422307 0.422307 0.000000 
0.000000 0.000000 0.000000 0.000000 0.000000 0.389052 0.453926 0.000000 
0.000000 0.000000 0.000000 0.000000 0.000000 0.354509 0.483591 0.000000 
0.000000 0.000000 0.000000 0.000000 0.000000 0.319057 0.511012 0.000000 
0.000000 0.000000 0.000000 0.000000 0.000000 0.283102 0.535931 0.000000 
0.000000 0.000000 0.000000 0.000000 0.000000 0.247082 0.558119 0.000000 
0.000000 0.000000 0.000000 0.000000 0.000000 0.211463 0.577374 0.000000 
0.000000 0.000000 0.000000 0.000000 0.000000 0.176742 0.593527 0.000000 
0.000000 0.000000 0.000000 0.000000 0.000000 0.143444 0.606436 0.002888 
0.000000 0.000000 0.000000 0.000000 0.000000 0.112125 0.615991 0.012067 
0.000000 0.000000 0.000000 0.000000 0.000000 0.083371 0.622111 0.026811 
0.000000 0.000000 0.000000 0.000000 0.000000 0.057795 0.624743 0.046400 
0.000000 0.000000 0.000000 0.000000 0.000000 0.036043 0.623865 0.070146 
0.000000 0.000000 0.000000 0.000000 0.000000 0.018789 0.619485 0.097390 
0.000000 0.000000 0.000000 0.000000 0.000000 0.006736 0.611639 0.127501 
0.000000 0.000000 0.000000 0.000000 0.000000 0.000618 0.600394 0.159881 
0.000000 0.000000 0.000000 0.000000 0.000000 0.000000 0.585847 0.193958 
0.000000 0.000000 0.000000 0.000000 0.000000 0.000000 0.568124 0.229192 
0.000000 0.000000 0.000000 0.000000 0.000000 0.000000 0.547380 0.265072 
0.000000 0.000000 0.000000 0.000000 0.000000 0.000000 0.523800 0.301116 
0.000000 0.000000 0.000000 0.000000 0.000000 0.000000 0.497599 0.336872 
0.000000 0.000000 0.000000 0.000000 0.000000 0.000000 0.469021 0.371918 
0.000000 0.000000 0.000000 0.000000 0.000000 0.000000 0.438341 0.405863 
0.000000 0.000000 0.000000 0.000000 0.000000 0.000000 0.405863 0.438341 
0.000000 0.000000 0.000000 0.000000 0.000000 0.000000 0.371918 0.469021 
0.000000 0.000000 0.000000 0.000000 0.000000 0.000000 0.336872 0.497599 
0.000000 0.000000 0.000000 0.000000 0.000000 0.000000 0.301116 0.523800 
0.000000 0.000000 0.000000 0.000000 0.000000 0.000000 0.265072 0.547380 
0.000000 0.000000 0.000000 0.000000 0.000000 0.000000 0.229192 0.568124 
0.000000 0.000000 0.000000 0.000000 0.000000 0.000000 0.193958 0.585847 
0.000618 0.000000 0.000000 0.000000 0.000000 0.000000 0.159881 0.600394 
0.006736 0.000000 0.000000 0.000000 0.000000 0.000000 0.127501 0.611639 
0.018789 0.000000 0.000000 0.000000 0.000000 0.000000 0.097390 0.619485 
0.036043 0.000000 0.000000 0.000000 0.000000 0.000000 0.070146 0.623865 
0.057795 0.000000 0.000000 0.000000 0.000000 0.000000 0.046400 0.624743 
0.083371 0.000000 0.000000 0.000000 0.000000 0.000000 0.026811 0.622111 
0.112125 0.000000 0.000000 0.000000 0.000000 0.000000 0.012067 0.615991 
0.143444 0.000000 0.000000 0.000000 0.000000 0.000000 0.002888 0.606436 
0.176742 0.000000 0.000000 0.000000 0.000000 0.000000 0.000000 0.593527 
0.211463 0.000000 0.000000 0.000000 0.000000 0.000000 0.000000 0.577374 
0.247082 0.000000 0.000000 0.000000 0.000000 0.000000 0.000000 0.558119 
0.283102 0.000000 0.000000 0.000000 0.000000 0.000000 0.000000 0.535931 
0.319057 0.000000 0.000000 0.000000 0.000000 0.000000 0.000000 0.511012 
0.354509 0.000000 0.000000 0.000000 0.000000 0.000000 0.000000 0.483591 
0.389052 0.000000 0.000000 0.000000 0.000000 0.000000 0.000000 0.453926 
0.422307 0.000000 0.000000 0.000000 0.000000 0.000000 0.000000 0.422307 
0.453926 0.000000 0.000000 0.000000 0.000000 0.000000 0.000000 0.389052 
0.483591 0.000000 0.000000 0.000000 0.000000 0.000000 0.000000 0.354509 
0.511012 0.000000 0.000000 0.000000 0.000000 0.000000 0.000000 0.319057 
0.535931 0.000000 0.000000 0.000000 0.000000 0.000000 0.000000 0.283102 
0.558119 0.000000 0.000000 0.000000 0.000000 0.000000 0.000000 0.247082 
0.577374 0.000000 0.000000 0.000000 0.000000 0.000000 0.000000 0.211463 
0.593527 0.000000 0.000000 0.000000 0.000000 0.000000 0.000000 0.176742 
0.606436 0.002888 0.000000 0.000000 0.000000 0.000000 0.000000 0.143444 
0.615991 0.012067 0.000000 0.000000 0.000000 0.000000 0.000000 0.112125 
0.622111 0.026811 0.000000 0.000000 0.000000 0.000000 0.000000 0.083371 
0.624743 0.046400 0.000000 0.000000 0.000000 0.000000 0.000000 0.057795 
0.623865 0.070146 0.000000 0.000000 0.000000 0.000000 0.000000 0.036043 
0.619485 0.097390 0.000000 0.000000 0.000000 0.000000 0.000000 0.018789 
0.611639 0.127501 0.000000 0.000000 0.000000 0.000000 0.000000 0.006736 
0.600394 0.159881 0.000000 0.000000 0.000000 0.000000 0.000000 0.000618 
0.585847 0.193958 0.000000 0.000000 0.000000 0.000000 0.000000 0.000000 
0.568124 0.229192 0.000000 0.000000 0.000000 0.000000 0.000000 0.000000 
0.547380 0.265072 0.000000 0.000000 0.000000 0.000000 0.000000 0.000000 
0.523800 0.301116 0.000000 0.000000 0.000000 0.000000 0.000000 0.000000 
0.497599 0.336872 0.000000 0.000000 0.000000 0.000000 0.000000 0.000000 
0.469021 0.371918 0.000000 0.000000 0.000000 0.000000 0.000000 0.000000 
0.438341 0.405863 0.000000 0.000000 0.000000 0.000000 0.000000 0.000000 
0.405863 0.438341 0.000000 0.000000 0.000000 0.000000 0.000000 0.000000 
0.371918 0.469021 0.000000 0.000000 0.000000 0.000000 0.000000 0.000000 
0.336872 0.497599 0.000000 0.000000 0.000000 0.000000 0.000000 0.000000 
0.301116 0.523800 0.000000 0.000000 0.000000 0.000000 0.000000 0.000000 
0.265072 0.547380 0.000000 0.000000 0.000000 0.000000 0.000000 0.000000 
0.229192 0.568124 0.000000 0.000000 0.000000 0.000000 0.000000 0.000000 
0.193958 0.585847 0.000000 0.000000 0.000000 0.000000 0.000000 0.000000 
0.159881 0.600394 0.000618 0.000000 0.000000 0.000000 0.000000 0.000000 
0.127501 0.611639 0.006736 0.000000 0.000000 0.000000 0.000000 0.000000 
0.097390 0.619485 0.018789 0.000000 0.000000 0.000000 0.000000 0.000000 
0.070146 0.623865 0.036043 0.000000 0.000000 0.000000 0.000000 0.000000 
0.046400 0.624743 0.057795 0.000000 0.000000 0.000000 0.000000 0.000000 
0.026811 0.622111 0.083371 0.000000 0.000000 0.000000 0.000000 0.000000 
0.012067 0.615991 0.112125 0.000000 0.000000 0.000000 0.000000 0.000000 
0.002888 0.606436 0.143444 0.000000 0.000000 0.000000 0.000000 0.000000 
0.000000 0.593527 0.176742 0.000000 0.000000 0.000000 0.000000 0.000000 
0.000000 0.577374 0.211463 0.000000 0.000000 0.000000 0.000000 0.000000 
0.000000 0.558119 0.247082 0.000000 0.000000 0.000000 0.000000 0.000000 
0.000000 0.535931 0.283102 0.000000 0.000000 0.000000 0.000000 0.000000 
0.000000 0.511012 0.319057 0.000000 0.000000 0.000000 0.000000 0.000000 
0.000000 0.483591 0.354509 0.000000 0.000000 0.000000 0.000000 0.000000 
0.000000 0.453926 0.389052 0.000000 0.000000 0.000000 0.000000 0.000000 
0.000000 0.422307 0.422307 0.000000 0.000000 0.000000 0.000000 0.000000 
0.000000 0.389052 0.453926 0.000000 0.000000 0.000000 0.000000 0.000000 
0.000000 0.354509 0.483591 0.000000 0.000000 0.000000 0.000000 0.000000 
0.000000 0.319057 0.511012 0.000000 0.000000 0.000000 0.000000 0.000000 
0.000000 0.283102 0.535931 0.000000 0.000000 0.000000 0.000000 0.000000 
0.000000 0.247082 0.558119 0.000000 0.000000 0.000000 0.000000 0.000000 
0.000000 0.211463 0.577374 0.000000 0.000000 0.000000 0.000000 0.000000 
0.000000 0.176742 0.593527 0.000000 0.000000 0.000000 0.000000 0.000000 
0.000000 0.143444 0.606436 0.002888 0.000000 0.000000 0.000000 0.000000 
0.000000 0.112125 0.615991 0.012067 0.000000 0.000000 0.000000 0.000000 
0.000000 0.083371 0.622111 0.026811 0.000000 0.000000 0.000000 0.000000 
0.000000 0.057795 0.624743 0.046400 0.000000 0.000000 0.000000 0.000000 
0.000000 0.036043 0.623865 0.070146 0.000000 0.000000 0.000000 0.000000 
0.000000 0.018789 0.619485 0.097390 0.000000 0.000000 0.000000 0.000000 
0.000000 0.006736 0.611639 0.127501 0.000000 0.000000 0.000000 0.000000 
0.000000 0.000618 0.600394 0.159881 0.000000 0.000000 0.000000 0.000000 
0.000000 0.000000 0.585847 0.193958 0.000000 0.000000 0.000000 0.000000 
0.000000 0.000000 0.568124 0.229192 0.000000 0.000000 0.000000 0.000000 
0.000000 0.000000 0.547380 0.265072 0.000000 0.000000 0.000000 0.000000 
0.000000 0.000000 0.523800 0.301116 0.000000 0.000000 0.000000 0.000000 
0.000000 0.000000 0.497599 0.336872 0.000000 0.000000 0.000000 0.000000 
0.000000 0.000000 0.469021 0.371918 0.000000 0.000000 0.000000 0.000000 
0.000000 0.000000 0.438341 0.405863 0.000000 0.000000 0.000000 0.000000 
0.000000 0.000000 0.405863 0.438341 0.000000 0.000000 0.000000 0.000000 
0.000000 0.000000 0.371918 0.469021 0.000000 0.000000 0.000000 0.000000 
0.000000 0.000000 0.336872 0.497599 0.000000 0.000000 0.000000 0.000000 
0.000000 0.000000 0.301116 0.523800 0.000000 0.000000 0.000000 0.000000 
0.000000 0.000000 0.265072 0.547380 0.000000 0.000000 0.000000 0.000000 
0.000000 0.000000 0.229192 0.568124 0.000000 0.000000 0.000000 0.000000 
0.000000 0.000000 0.193958 0.585847 0.000000 0.000000 0.000000 0.000000 
0.000000 0.000000 0.159881 0.600394 0.000618 0.000000 0.000000 0.000000 
0.000000 0.000000 0.127501 0.611639 0.006736 0.000000 0.000000 0.000000 
0.000000 0.000000 0.097390 0.619485 0.018789 0.000000 0.000000 0.000000 
0.000000 0.000000 0.070146 0.623865 0.036043 0.000000 0.000000 0.000000 
0.000000 0.000000 0.046400 0.624743 0.057795 0.000000 0.000000 0.000000 
0.000000 0.000000 0.026811 0.622111 0.083371 0.000000 0.000000 0.000000 
0.000000 0.000000 0.012067 0.615991 0.112125 0.000000 0.000000 0.000000 
0.000000 0.000000 0.002888 0.606436 0.143444 0.000000 0.000000 0.000000 
0.000000 0.000000 0.000000 0.593527 0.176742 0.000000 0.000000 0.000000 
0.000000 0.000000 0.000000 0.577374 0.211463 0.000000 0.000000 0.000000 
0.000000 0.000000 0.000000 0.558119 0.247082 0.000000 0.000000 0.000000 
0.000000 0.000000 0.000000 0.535931 0.283102 0.000000 0.000000 0.000000 
0.000000 0.000000 0.000000 0.511012 0.319057 0.000000 0.000000 0.000000 
0.000000 0.000000 0.000000 0.483591 0.354509 0.000000 0.000000 0.000000 
0.000000 0.000000 0.000000 0.453926 0.389052 0.000000 0.000000 0.000000 
TURN 10
0.000000 0.000000 0.000000 0.397913 0.397913 0.000000 0.000000 0.000000 
0.000000 0.000000 0.000000 0.365653 0.428622 0.000000 0.000000 0.000000 
0.000000 0.000000 0.000000 0.332190 0.457462 0.000000 0.000000 0.000000 
0.000000 0.000000 0.000000 0.297902 0.484143 0.000000 0.000000 0.000000 
0.000000 0.000000 0.000000 0.263195 0.508406 0.000000 0.000000 0.000000 
0.000000 0.000000 0.000000 0.228509 0.530022 0.000000 0.000000 0.000000 
0.000000 0.000000 0.000000 0.194308 0.548790 0.000000 0.000000 0.000000 
0.000000 0.000000 0.000000 0.161089 0.564541 0.000000 0.000000 0.000000 
0.000000 0.000000 0.000000 0.129379 0.577133 0.001204 0.000000 0.000000 
0.000000 0.000000 0.000000 0.099732 0.586455 0.008245 0.000000 0.000000 
0.000000 0.000000 0.000000 0.072734 0.592426 0.020936 0.000000 0.000000 
0.000000 0.000000 0.000000 0.049000 0.594995 0.038557 0.000000 0.000000 
0.000000 0.000000 0.000000 0.029174 0.594138 0.060419 0.000000 0.000000 
0.000000 0.000000 0.000000 0.013930 0.589864 0.085864 0.000000 0.000000 
0.000000 0.000000 0.000000 0.003972 0.582208 0.114261 0.000000 0.000000 
0.000000 0.000000 0.000000 0.000034 0.571239 0.145011 0.000000 0.000000 
0.000000 0.000000 0.000000 0.000000 0.557052 0.177544 0.000000 0.000000 
0.000000 0.000000 0.000000 0.000000 0.539773 0.211317 0.000000 0.000000 
0.000000 0.000000 0.000000 0.000000 0.519558 0.245821 0.000000 0.000000 
0.000000 0.000000 0.000000 0.000000 0.496591 0.280574 0.000000 0.000000 
0.000000 0.000000 0.000000 0.000000 0.471089 0.315124 0.000000 0.000000 
0.000000 0.000000 0.000000 0.000000 0.443294 0.349049 0.000000 0.000000 
0.000000 0.000000 0.000000 0.000000 0.413482 0.381956 0.000000 0.000000 
0.000000 0.000000 0.000000 0.000000 0.381956 0.413482 0.000000 0.000000 
0.000000 0.000000 0.000000 0.000000 0.349049 0.443294 0.000000 0.000000 
0.000000 0.000000 0.000000 0.000000 0.315124 0.471089 0.000000 0.000000 
0.000000 0.000000 0.000000 0.000000 0.280574 0.496591 0.000000 0.000000 
0.000000 0.000000 0.000000 0.000000 0.245821 0.519558 0.000000 0.000000 
0.000000 0.000000 0.000000 0.000000 0.211317 0.539773 0.000000 0.000000 
0.000000 0.000000 0.000000 0.000000 0.177544 0.557052 0.000000 0.000000 
0.000000 0.000000 0.000000 0.000000 0.145011 0.571239 0.000034 0.000000 
0.000000 0.000000 0.000000 0.000000 0.114261 0.582208 0.003972 0.000000 
0.000000 0.000000 0.000000 0.000000 0.085864 0.589864 0.013930 0.000000 
0.000000 0.000000 0.000000 0.000000 0.060419 0.594138 0.029174 0.000000 
0.000000 0.000000 0.000000 0.000000 0.038557 0.594995 0.049000 0.000000 
0.000000 0.000000 0.000000 0.000000 0.020936 0.592426 0.072734 0.000000 
0.000000 0.000000 0.000000 0.000000 0.008245 0.586455 0.099732 0.000000 
0.000000 0.000000 0.000000 0.000000 0.001204 0.577133 0.129379 0.000000 
0.000000 0.000000 0.000000 0.000000 0.000000 0.564541 0.161089 0.000000 
0.000000 0.000000 0.000000 0.000000 0.000000 0.548790 0.194308 0.000000 
0.000000 0.000000 0.000000 0.000000 0.000000 0.530022 0.228509 0.000000 
0.000000 0.000000 0.000000 0.000000 0.000000 0.508406 0.263195 0.000000 
0.000000 0.000000 0.000000 0.000000 0.000000 0.484143 0.297902 0.000000 
0.000000 0.000000 0.000000 0.000000 0.000000 0.457462 0.332190 0.000000 
0.000000 0.000000 0.000000 0.000000 0.000000 0.428622 0.365653 0.000000 
0.000000 0.000000 0.000000 0.000000 0.000000 0.397913 0.397913 0.000000 
0.000000 0.000000 0.000000 0.000000 0.000000 0.365653 0.428622 0.000000 
0.000000 0.000000 0.000000 0.000000 0.000000 0.332190 0.457462 0.000000 
0.000000 0.000000 0.000000 0.000000 0.000000 0.297902 0.484143 0.000000 
0.000000 0.000000 0.000000 0.000000 0.000000 0.263195 0.508406 0.000000 
0.000000 0.000000 0.000000 0.000000 0.000000 0.228509 0.530022 0.000000 
0.000000 0.000000 0.000000 0.000000 0.000000 0.194308 0.548790 0.000000 
0.000000 0.000000 0.000000 0.000000 0.000000 0.161089 0.564541 0.000000 
0.000000 0.000000 0.000000 0.000000 0.000000 0.129379 0.577133 0.001204 
0.000000 0.000000 0.000000 0.000000 0.000000 0.099732 0.586455 0.008245 
0.000000 0.000000 0.000000 0.000000 0.000000 0.072734 0.592426 0.020936 
0.000000 0.000000 0.000000 0.000000 0.000000 0.049000 0.594995 0.038557 
0.000000 0.000000 0.000000 0.000000 0.000000 0.029174 0.594138 0.060419 
0.000000 0.000000 0.000000 0.000000 0.000000 0.013930 0.589864 0.085864 
0.000000 0.000000 0.000000 0.000000 0.000000 0.003972 0.582208 0.114261 
0.000000 0.000000 0.000000 0.000000 0.000000 0.000034 0.571239 0.145011 
0.000000 0.000000 0.000000 0.000000 0.000000 0.000000 0.557052 0.177544 
0.000000 0.000000 0.000000 0.000000 0.000000 0.000000 0.539773 0.211317 
0.000000 0.000000 0.000000 0.000000 0.000000 0.000000 0.519558 0.245821 
0.000000 0.000000 0.000000 0.000000 0.000000 0.000000 0.496591 0.280574 
0.000000 0.000000 0.000000 0.000000 0.000000 0.000000 0.471089 0.315124 
0.000000 0.000000 0.000000 0.000000 0.000000 0.000000 0.443294 0.349049 
0.000000 0.000000 0.000000 0.000000 0.000000 0.000000 0.413482 0.381956 
0.000000 0.000000 0.000000 0.000000 0.000000 0.000000 0.381956 0.413482 
0.000000 0.000000 0.000000 0.000000 0.000000 0.000000 0.349049 0.443294 
0.000000 0.000000 0.000000 0.000000 0.000000 0.000000 0.315124 0.471089 
0.000000 0.000000 0.000000 0.000000 0.000000 0.000000 0.280574 0.496591 
0.000000 0.000000 0.000000 0.000000 0.000000 0.000000 0.245821 0.519558 
0.000000 0.000000 0.000000 0.000000 0.000000 0.000000 0.211317 0.539773 
0.000000 0.000000 0.000000 0.000000 0.000000 0.000000 0.177544 0.557052 
0.000034 0.000000 0.000000 0.000000 0.000000 0.000000 0.145011 0.571239 
0.003972 0.000000 0.000000 0.000000 0.000000 0.000000 0.114261 0.582208 
0.013930 0.000000 0.000000 0.000000 0.000000 0.000000 0.085864 0.589864 
0.029174 0.000000 0.000000 0.000000 0.000000 0.000000 0.060419 0.594138 
0.049000 0.000000 0.000000 0.000000 0.000000 0.000000 0.038557 0.594995 
0.072734 0.000000 0.000000 0.000000 0.000000 0.000000 0.020936 0.592426 
0.099732 0.000000 0.000000 0.000000 0.000000 0.000000 0.008245 0.586455 
0.129379 0.000000 0.000000 0.000000 0.000000 0.000000 0.001204 0.577133 
0.161089 0.000000 0.000000 0.000000 0.000000 0.000000 0.000000 0.564541 
0.194308 0.000000 0.000000 0.000000 0.000000 0.000000 0.000000 0.548790 
0.228509 0.000000 0.000000 0.000000 0.000000 0.000000 0.000000 0.530022 
0.263195 0.000000 0.000000 0.000000 0.000000 0.000000 0.000000 0.508406 
0.297902 0.000000 0.000000 0.000000 0.000000 0.000000 0.000000 0.484143 
0.332190 0.000000 0.000000 0.000000 0.000000 0.000000 0.000000 0.457462 
0.365653 0.000000 0.000000 0.000000 0.000000 0.000000 0.000000 0.428622 
0.397913 0.000000 0.000000 0.000000 0.000000 0.000000 0.000000 0.397913 
0.428622 0.000000 0.000000 0.000000 0.000000 0.000000 0.000000 0.365653 
0.457462 0.000000 0.000000 0.000000 0.000000 0.000000 0.000000 0.332190 
0.484143 0.000000 0.000000 0.000000 0.000000 0.000000 0.000000 0.297902 
0.508406 0.000000 0.000000 0.000000 0.000000 0.000000 0.000000 0.263195 
0.530022 0.000000 0.000000 0.000000 0.000000 0.000000 0.000000 0.228509 
0.548790 0.000000 0.000000 0.000000 0.000000 0.000000 0.000000 0.194308 
0.564541 0.000000 0.000000 0.000000 0.000000 0.000000 0.000000 0.161089 
0.577133 0.001204 0.000000 0.000000 0.000000 0.000000 0.000000 0.129379 
0.586455 0.008245 0.000000 0.000000 0.000000 0.000000 0.000000 0.099732 
0.592426 0.020936 0.000000 0.000000 0.000000 0.000000 0.000000 0.072734 
0.594995 0.038557 0.000000 0.000000 0.000000 0.000000 0.000000 0.049000 
0.594138 0.060419 0.000000 0.000000 0.000000 0.000000 0.000000 0.029174 
0.589864 0.085864 0.000000 0.000000 0.000000 0.000000 0.000000 0.013930 
0.582208 0.114261 0.000000 0.000000 0.000000 0.000000 0.000000 0.003972 
0.571239 0.145011 0.000000 0.000000 0.000000 0.000000 0.000000 0.000034 
0.557052 0.177544 0.000000 0.000000 0.000000 0.000000 0.000000 0.000000 
0.539773 0.211317 0.000000 0.000000 0.000000 0.000000 0.000000 0.000000 
0.519558 0.245821 0.000000 0.000000 0.000000 0.000000 0.000000 0.000000 
0.496591 0.280574 0.000000 0.000000 0.000000 0.000000 0.000000 0.000000 
0.471089 0.315124 0.000000 0.000000 0.000000 0.000000 0.000000 0.000000 
0.443294 0.349049 0.000000 0.000000 0.000000 0.000000 0.000000 0.000000 
0.413482 0.381956 0.000000 0.000000 0.000000 0.000000 0.000000 0.000000 
0.381956 0.413482 0.000000 0.000000 0.000000 0.000000 0.000000 0.000000 
0.349049 0.443294 0.000000 0.000000 0.000000 0.000000 0.000000 0.000000 
0.315124 0.471089 0.000000 0.000000 0.000000 0.000000 0.000000 0.000000 
0.280574 0.496591 0.000000 0.000000 0.000000 0.000000 0.000000 0.000000 
0.245821 0.519558 0.000000 0.000000 0.000000 0.000000 0.000000 0.000000 
0.211317 0.539773 0.000000 0.000000 0.000000 0.000000 0.000000 0.000000 
0.177544 0.557052 0.000000 0.000000 0.000000 0.000000 0.000000 0.000000 
0.145011 0.571239 0.000034 0.000000 0.000000 0.000000 0.000000 0.000000 
0.114261 0.582208 0.003972 0.000000 0.000000 0.000000 0.000000 0.000000 
0.085864 0.589864 0.013930 0.000000 0.000000 0.000000 0.000000 0.000000 
0.060419 0.594138 0.029174 0.000000 0.000000 0.000000 0.000000 0.000000 
0.038557 0.594995 0.049000 0.000000 0.000000 0.000000 0.000000 0.000000 
0.020936 0.592426 0.072734 0.000000 0.000000 0.000000 0.000000 0.000000 
0.008245 0.586455 0.099732 0.000000 0.000000 0.000000 0.000000 0.000000 
0.001204 0.577133 0.129379 0.000000 0.000000 0.000000 0.000000 0.000000 
0.000000 0.564541 0.161089 0.000000 0.000000 0.000000 0.000000 0.000000 
0.000000 0.548790 0.194308 0.000000 0.000000 0.000000 0.000000 0.000000 
0.000000 0.530022 0.228509 0.000000 0.000000 0.000000 0.000000 0.000000 
0.000000 0.508406 0.263195 0.000000 0.000000 0.000000 0.000000 0.000000 
0.000000 0.484143 0.297902 0.000000 0.000000 0.000000 0.000000 0.000000 
0.000000 0.457462 0.332190 0.000000 0.000000 0.000000 0.000000 0.000000 
0.000000 0.428622 0.365653 0.000000 0.000000 0.000000 0.000000 0.000000 
0.000000 0.397913 0.397913 0.000000 0.000000 0.000000 0.000000 0.000000 
0.000000 0.365653 0.428622 0.000000 0.000000 0.000000 0.000000 0.000000 
0.000000 0.332190 0.457462 0.000000 0.000000 0.000000 0.000000 0.000000 
0.000000 0.297902 0.484143 0.000000 0.000000 0.000000 0.000000 0.000000 
0.000000 0.263195 0.508406 0.000000 0.000000 0.000000 0.000000 0.000000 
0.000000 0.228509 0.530022 0.000000 0.000000 0.000000 0.000000 0.000000 
0.000000 0.194308 0.548790 0.000000 0.000000 0.000000 0.000000 0.000000 
0.000000 0.161089 0.564541 0.000000 0.000000 0.000000 0.000000 0.000000 
0.000000 0.129379 0.577133 0.001204 0.000000 0.000000 0.000000 0.000000 
0.000000 0.099732 0.586455 0.008245 0.000000 0.000000 0.000000 0.000000 
0.000000 0.072734 0.592426 0.020936 0.000000 0.000000 0.000000 0.000000 
0.000000 0.049000 0.594995 0.038557 0.000000 0.000000 0.000000 0.000000 
0.000000 0.029174 0.594138 0.060419 0.000000 0.000000 0.000000 0.000000 
0.000000 0.013930 0.589864 0.085864 0.000000 0.000000 0.000000 0.000000 
0.000000 0.003972 0.582208 0.114261 0.000000 0.000000 0.000000 0.000000 
0.000000 0.000034 0.571239 0.145011 0.000000 0.000000 0.000000 0.000000 
0.000000 0.000000 0.557052 0.177544 0.000000 0.000000 0.000000 0.000000 
0.000000 0.000000 0.539773 0.211317 0.000000 0.000000 0.000000 0.000000 
0.000000 0.000000 0.519558 0.245821 0.000000 0.000000 0.000000 0.000000 
0.000000 0.000000 0.496591 0.280574 0.000000 0.000000 0.000000 0.000000 
0.000000 0.000000 0.471089 0.315124 0.000000 0.000000 0.000000 0.000000 
0.000000 0.000000 0.443294 0.349049 0.000000 0.000000 0.000000 0.000000 
0.000000 0.000000 0.413482 0.381956 0.000000 0.000000 0.000000 0.000000 
0.000000 0.000000 0.381956 0.413482 0.000000 0.000000 0.000000 0.000000 
0.000000 0.000000 0.349049 0.443294 0.000000 0.000000 0.000000 0.000000 
0.000000 0.000000 0.315124 0.471089 0.000000 0.000000 0.000000 0.000000 
0.000000 0.000000 0.280574 0.496591 0.000000 0.000000 0.000000 0.000000 
0.000000 0.000000 0.245821 0.519558 0.000000 0.000000 0.000000 0.000000 
0.000000 0.000000 0.211317 0.539773 0.000000 0.000000 0.000000 0.000000 
0.000000 0.000000 0.177544 0.557052 0.000000 0.000000 0.000000 0.000000 
0.000000 0.000000 0.145011 0.571239 0.000034 0.000000 0.000000 0.000000 
0.000000 0.000000 0.114261 0.582208 0.003972 0.000000 0.000000 0.000000 
0.000000 0.000000 0.085864 0.589864 0.013930 0.000000 0.000000 0.000000 
0.000000 0.000000 0.060419 0.594138 0.029174 0.000000 0.000000 0.000000 
0.000000 0.000000 0.038557 0.594995 0.049000 0.000000 0.000000 0.000000 
0.000000 0.000000 0.020936 0.592426 0.072734 0.000000 0.000000 0.000000 
0.000000 0.000000 0.008245 0.586455 0.099732 0.000000 0.000000 0.000000 
0.000000 0.000000 0.001204 0.577133 0.129379 0.000000 0.000000 0.000000 
0.000000 0.000000 0.000000 0.564541 0.161089 0.000000 0.000000 0.000000 
0.000000 0.000000 0.000000 0.548790 0.194308 0.000000 0.000000 0.000000 
0.000000 0.000000 0.000000 0.530022 0.228509 0.000000 0.000000 0.000000 
0.000000 0.000000 0.000000 0.508406 0.263195 0.000000 0.000000 0.000000 
0.000000 0.000000 0.000000 0.484143 0.297902 0.000000 0.000000 0.000000 
0.000000 0.000000 0.000000 0.457462 0.332190 0.000000 0.000000 0.000000 
0.000000 0.000000 0.000000 0.428622 0.365653 0.000000 0.000000 0.000000 
TURN 11
0.000000 0.000000 0.000000 0.374245 0.374245 0.000000 0.000000 0.000000 
0.000000 0.000000 0.000000 0.342980 0.404044 0.000000 0.000000 0.000000 
0.000000 0.000000 0.000000 0.310596 0.432058 0.000000 0.000000 0.000000 
0.000000 0.000000 0.000000 0.277472 0.457999 0.000000 0.000000 0.000000 
0.000000 0.000000 0.000000 0.244014 0.481606 0.000000 0.000000 0.000000 
0.000000 0.000000 0.000000 0.210661 0.502650 0.000000 0.000000 0.000000 
0.000000 0.000000 0.000000 0.177878 0.520932 0.000000 0.000000 0.000000 
0.000000 0.000000 0.000000 0.146162 0.536280 0.000000 0.000000 0.000000 
0.000000 0.000000 0.000000 0.116039 0.548555 0.000245 0.000000 0.000000 
0.000000 0.000000 0.000000 0.088064 0.557644 0.005149 0.000000 0.000000 
0.000000 0.000000 0.000000 0.062823 0.563468 0.015787 0.000000 0.000000 
0.000000 0.000000 0.000000 0.040930 0.565973 0.031439 0.000000 0.000000 
0.000000 0.000000 0.000000 0.023030 0.565137 0.051418 0.000000 0.000000 
0.000000 0.000000 0.000000 0.009797 0.560968 0.075064 0.000000 0.000000 
0.000000 0.000000 0.000000 0.001934 0.553504 0.101747 0.000000 0.000000 
0.000000 0.000000 0.000000 0.000000 0.542809 0.130867 0.000000 0.000000 
0.000000 0.000000 0.000000 0.000000 0.528982 0.161855 0.000000 0.000000 
0.000000 0.000000 0.000000 0.000000 0.512148 0.194168 0.000000 0.000000 
0.000000 0.000000 0.000000 0.000000 0.492461 0.227296 0.000000 0.000000 
0.000000 0.000000 0.000000 0.000000 0.470109 0.260758 0.000000 0.000000 
0.000000 0.000000 0.000000 0.000000 0.445305 0.294102 0.000000 0.000000 
0.000000 0.000000 0.000000 0.000000 0.418293 0.326905 0.000000 0.000000 
0.000000 0.000000 0.000000 0.000000 0.389349 0.358775 0.000000 0.000000 
0.000000 0.000000 0.000000 0.000000 0.358775 0.389349 0.000000 0.000000 
0.000000 0.000000 0.000000 0.000000 0.326905 0.418293 0.000000 0.000000 
0.000000 0.000000 0.000000 0.000000 0.294102 0.445305 0.000000 0.000000 
0.000000 0.000000 0.000000 0.000000 0.260758 0.470109 0.000000 0.000000 
0.000000 0.000000 0.000000 0.000000 0.227296 0.492461 0.000000 0.000000 
0.000000 0.000000 0.000000 0.000000 0.194168 0.512148 0.000000 0.000000 
0.000000 0.000000 0.000000 0.000000 0.161855 0.528982 0.000000 0.000000 
0.000000 0.000000 0.000000 0.000000 0.130867 0.542809 0.000000 0.000000 
0.000000 0.000000 0.000000 0.000000 0.101747 0.553504 0.001934 0.000000 
0.000000 0.000000 0.000000 0.000000 0.075064 0.560968 0.009797 0.000000 
0.000000 0.000000 0.000000 0.000000 0.051418 0.565137 0.023030 0.000000 
0.000000 0.000000 0.000000 0.000000 0.031439 0.565973 0.040930 0.000000 
0.000000 0.000000 0.000000 0.000000 0.015787 0.563468 0.062823 0.000000 
0.000000 0.000000 0.000000 0.000000 0.005149 0.557644 0.088064 0.000000 
0.000000 0.000000 0.000000 0.000000 0.000245 0.548555 0.116039 0.000000 
0.000000 0.000000 0.000000 0.000000 0.000000 0.536280 0.146162 0.000000 
0.000000 0.000000 0.000000 0.000000 0.000000 0.520932 0.177878 0.000000 
0.000000 0.000000 0.000000 0.000000 0.000000 0.502650 0.210661 0.000000 
0.000000 0.000000 0.000000 0.000000 0.000000 0.481606 0.244014 0.000000 
0.000000 0.000000 0.000000 0.000000 0.000000 0.457999 0.277472 0.000000 
0.000000 0.000000 0.000000 0.000000 0.000000 0.432058 0.310596 0.000000 
0.000000 0.000000 0.000000 0.000000 0.000000 0.404044 0.342980 0.000000 
0.000000 0.000000 0.000000 0.000000 0.000000 0.374245 0.374245 0.000000 
0.000000 0.000000 0.000000 0.000000 0.000000 0.342980 0.404044 0.000000 
0.000000 0.000000 0.000000 0.000000 0.000000 0.310596 0.432058 0.000000 
0.000000 0.000000 0.000000 0.000000 0.000000 0.277472 0.457999 0.000000 
0.000000 0.000000 0.000000 0.000000 0.000000 0.244014 0.481606 0.000000 
0.000000 0.000000 0.000000 0.000000 0.000000 0.210661 0.502650 0.000000 
0.000000 0.000000 0.000000 0.000000 0.000000 0.177878 0.520932 0.000000 
0.000000 0.000000 0.000000 0.000000 0.000000 0.146162 0.536280 0.000000 
0.000000 0.000000 0.000000 0.000000 0.000000 0.116039 0.548555 0.000245 
0.000000 0.000000 0.000000 0.000000 0.000000 0.088064 0.557644 0.005149 
0.000000 0.000000 0.000000 0.000000 0.000000 0.062823 0.563468 0.015787 
0.000000 0.000000 0.000000 0.000000 0.000000 0.040930 0.565973 0.031439 
0.000000 0.000000 0.000000 0.000000 0.000000 0.023030 0.565137 0.051418 
0.000000 0.000000 0.000000 0.000000 0.000000 0.009797 0.560968 0.075064 
0.000000 0.000000 0.000000 0.000000 0.000000 0.001934 0.553504 0.101747 
0.000000 0.000000 0.000000 0.000000 0.000000 0.000000 0.542809 0.130867 
0.000000 0.000000 0.000000 0.000000 0.000000 0.000000 0.528982 0.161855 
0.000000 0.000000 0.000000 0.000000 0.000000 0.000000 0.512148 0.194168 
0.000000 0.000000 0.000000 0.000000 0.000000 0.000000 0.492461 0.227296 
0.000000 0.000000 0.000000 0.000000 0.000000 0.000000 0.470109 0.260758 
0.000000 0.000000 0.000000 0.000000 0.000000 0.000000 0.445305 0.294102 
0.000000 0.000000 0.000000 0.000000 0.000000 0.000000 0.418293 0.326905 
0.000000 0.000000 0.000000 0.000000 0.000000 0.000000 0.389349 0.358775 
0.000000 0.000000 0.000000 0.000000 0.000000 0.000000 0.358775 0.389349 
0.000000 0.000000 0.000000 0.000000 0.000000 0.000000 0.326905 0.418293 
0.000000 0.000000 0.000000 0.000000 0.000000 0.000000 0.294102 0.445305 
0.000000 0.000000 0.000000 0.000000 0.000000 0.000000 0.260758 0.470109 
0.000000 0.000000 0.000000 0.000000 0.000000 0.000000 0.227296 0.492461 
0.000000 0.000000 0.000000 0.000000 0.000000 0.000000 0.194168 0.512148 
0.000000 0.000000 0.000000 0.000000 0.000000 0.000000 0.161855 0.528982 
0.000000 0.000000 0.000000 0.000000 0.000000 0.000000 0.130867 0.542809 
0.001934 0.000000 0.000000 0.000000 0.000000 0.000000 0.101747 0.553504 
0.009797 0.000000 0.000000 0.000000 0.000000 0.000000 0.075064 0.560968 
0.023030 0.000000 0.000000 0.000000 0.000000 0.000000 0.051418 0.565137 
0.040930 0.000000 0.000000 0.000000 0.000000 0.000000 0.031439 0.565973 
0.062823 0.000000 0.000000 0.000000 0.000000 0.000000 0.015787 0.563468 
0.088064 0.000000 0.000000 0.000000 0.000000 0.000000 0.005149 0.557644 
0.116039 0.000000 0.000000 0.000000 0.000000 0.000000 0.000245 0.548555 
0.146162 0.000000 0.000000 0.000000 0.000000 0.000000 0.000000 0.536280 
0.177878 0.000000 0.000000 0.000000 0.000000 0.000000 0.000000 0.520932 
0.210661 0.000000 0.000000 0.000000 0.000000 0.000000 0.000000 0.502650 
0.244014 0.000000 0.000000 0.000000 0.000000 0.000000 0.000000 0.481606 
0.277472 0.000000 0.000000 0.000000 0.000000 0.000000 0.000000 0.457999 
0.310596 0.000000 0.000000 0.000000 0.000000 0.000000 0.000000 0.432058 
0.342980 0.000000 0.000000 0.000000 0.000000 0.000000 0.000000 0.404044 
0.374245 0.000000 0.000000 0.000000 0.000000 0.000000 0.000000 0.374245 
0.404044 0.000000 0.000000 0.000000 0.000000 0.000000 0.000000 0.342980 
0.432058 0.000000 0.000000 0.000000 0.000000 0.000000 0.000000 0.310596 
0.457999 0.000000 0.000000 0.000000 0.000000 0.000000 0.000000 0.277472 
0.481606 0.000000 0.000000 0.000000 0.000000 0.000000 0.000000 0.244014 
0.502650 0.000000 0.000000 0.000000 0.000000 0.000000 0.000000 0.210661 
0.520932 0.000000 0.000000 0.000000 0.000000 0.000000 0.000000 0.177878 
0.536280 0.000000 0.000000 0.000000 0.000000 0.000000 0.000000 0.146162 
0.548555 0.000245 0.000000 0.000000 0.000000 0.000000 0.000000 0.116039 
0.557644 0.005149 0.000000 0.000000 0.000000 0.000000 0.000000 0.088064 
0.563468 0.015787 0.000000 0.000000 0.000000 0.000000 0.000000 0.062823 
0.565973 0.031439 0.000000 0.000000 0.000000 0.000000 0.000000 0.040930 
0.565137 0.051418 0.000000 0.000000 0.000000 0.000000 0.000000 0.023030 
0.560968 0.075064 0.000000 0.000000 0.000000 0.000000 0.000000 0.009797 
0.553504 0.101747 0.000000 0.000000 0.000000 0.000000 0.000000 0.001934 
0.542809 0.130867 0.000000 0.000000 0.000000 0.000000 0.000000 0.000000 
0.528982 0.161855 0.000000 0.000000 0.000000 0.000000 0.000000 0.000000 
0.512148 0.194168 0.000000 0.000000 0.000000 0.000000 0.000000 0.000000 
0.492461 0.227296 0.000000 0.000000 0.000000 0.000000 0.000000 0.000000 
0.470109 0.260758 0.000000 0.000000 0.000000 0.000000 0.000000 0.000000 
0.445305 0.294102 0.000000 0.000000 0.000000 0.000000 0.000000 0.000000 
0.418293 0.326905 0.000000 0.000000 0.000000 0.000000 0.000000 0.000000 
0.389349 0.358775 0.000000 0.000000 0.000000 0.000000 0.000000 0.000000 
0.358775 0.389349 0.000000 0.000000 0.000000 0.000000 0.000000 0.000000 
0.326905 0.418293 0.000000 0.000000 0.000000 0.000000 0.000000 0.000000 
0.294102 0.445305 0.000000 0.000000 0.000000 0.000000 0.000000 0.000000 
0.260758 0.470109 0.000000 0.000000 0.000000 0.000000 0.000000 0.000000 
0.227296 0.492461 0.000000 0.000000 0.000000 0.000000 0.000000 0.000000 
0.194168 0.512148 0.000000 0.000000 0.000000 0.000000 0.000000 0.000000 
0.161855 0.528982 0.000000 0.000000 0.000000 0.000000 0.000000 0.000000 
0.130867 0.542809 0.000000 0.000000 0.000000 0.000000 0.000000 0.000000 
0.101747 0.553504 0.001934 0.000000 0.000000 0.000000 0.000000 0.000000 
0.075064 0.560968 0.009797 0.000000 0.000000 0.000000 0.000000 0.000000 
0.051418 0.565137 0.023030 0.000000 0.000000 0.000000 0.000000 0.000000 
0.031439 0.565973 0.040930 0.000000 0.000000 0.000000 0.000000 0.000000 
0.015787 0.563468 0.062823 0.000000 0.000000 0.000000 0.000000 0.000000 
0.005149 0.557644 0.088064 0.000000 0.000000 0.000000 0.000000 0.000000 
0.000245 0.548555 0.116039 0.000000 0.000000 0.000000 0.000000 0.000000 
0.000000 0.536280 0.146162 0.000000 0.000000 0.000000 0.000000 0.000000 
0.000000 0.520932 0.177878 0.000000 0.000000 0.000000 0.000000 0.000000 
0.000000 0.502650 0.210661 0.000000 0.000000 0.000000 0.000000 0.000000 
0.000000 0.481606 0.244014 0.000000 0.000000 0.000000 0.000000 0.000000 
0.000000 0.457999 0.277472 0.000000 0.000000 0.000000 0.000000 0.000000 
0.000000 0.432058 0.310596 0.000000 0.000000 0.000000 0.000000 0.000000 
0.000000 0.404044 0.342980 0.000000 0.000000 0.000000 0.000000 0.000000 
0.000000 0.374245 0.374245 0.000000 0.000000 0.000000 0.000000 0.000000 
0.000000 0.342980 0.404044 0.000000 0.000000 0.000000 0.000000 0.000000 
0.000000 0.310596 0.432058 0.000000 0.000000 0.000000 0.000000 0.000000 
0.000000 0.277472 0.457999 0.000000 0.000000 0.000000 0.000000 0.000000 
0.000000 0.244014 0.481606 0.000000 0.000000 0.000000 0.000000 0.000000 
0.000000 0.210661 0.502650 0.000000 0.000000 0.000000 0.000000 0.000000 
0.000000 0.177878 0.520932 0.000000 0.000000 0.000000 0.000000 0.000000 
0.000000 0.146162 0.536280 0.000000 0.000000 0.000000 0.000000 0.000000 
0.000000 0.116039 0.548555 0.000245 0.000000 0.000000 0.000000 0.000000 
0.000000 0.088064 0.557644 0.005149 0.000000 0.000000 0.000000 0.000000 
0.000000 0.062823 0.563468 0.015787 0.000000 0.000000 0.000000 0.000000 
0.000000 0.040930 0.565973 0.031439 0.000000 0.000000 0.000000 0.000000 
0.000000 0.023030 0.565137 0.051418 0.000000 0.000000 0.000000 0.000000 
0.000000 0.009797 0.560968 0.075064 0.000000 0.000000 0.000000 0.000000 
0.000000 0.001934 0.553504 0.101747 0.000000 0.000000 0.000000 0.000000 
0.000000 0.000000 0.542809 0.130867 0.000000 0.000000 0.000000 0.000000 
0.000000 0.000000 0.528982 0.161855 0.000000 0.000000 0.000000 0.000000 
0.000000 0.000000 0.512148 0.194168 0.000000 0.000000 0.000000 0.000000 
0.000000 0.000000 0.492461 0.227296 0.000000 0.000000 0.000000 0.000000 
0.000000 0.000000 0.470109 0.260758 0.000000 0.000000 0.000000 0.000000 
0.000000 0.000000 0.445305 0.294102 0.000000 0.000000 0.000000 0.000000 
0.000000 0.000000 0.418293 0.326905 0.000000 0.000000 0.000000 0.000000 
0.000000 0.000000 0.389349 0.358775 0.000000 0.000000 0.000000 0.000000 
0.000000 0.000000 0.358775 0.389349 0.000000 0.000000 0.000000 0.000000 
0.000000 0.000000 0.326905 0.418293 0.000000 0.000000 0.000000 0.000000 
0.000000 0.000000 0.294102 0.445305 0.000000 0.000000 0.000000 0.000000 
0.000000 0.000000 0.260758 0.470109 0.000000 0.000000 0.000000 0.000000 
0.000000 0.000000 0.227296 0.492461 0.000000 0.000000 0.000000 0.000000 
0.000000 0.000000 0.194168 0.512148 0.000000 0.000000 0.000000 0.000000 
0.000000 0.000000 0.161855 0.528982 0.000000 0.000000 0.000000 0.000000 
0.000000 0.000000 0.130867 0.542809 0.000000 0.000000 0.000000 0.000000 
0.000000 0.000000 0.101747 0.553504 0.001934 0.000000 0.000000 0.000000 
0.000000 0.000000 0.075064 0.560968 0.009797 0.000000 0.000000 0.000000 
0.000000 0.000000 0.051418 0.565137 0.023030 0.000000 0.000000 0.000000 
0.000000 0.000000 0.031439 0.565973 0.040930 0.000000 0.000000 0.000000 
0.000000 0.000000 0.015787 0.563468 0.062823 0.000000 0.000000 0.000000 
0.000000 0.000000 0.005149 0.557644 0.088064 0.000000 0.000000 0.000000 
0.000000 0.000000 0.000245 0.548555 0.116039 0.000000 0.000000 0.000000 
0.000000 0.000000 0.000000 0.536280 0.146162 0.000000 0.000000 0.000000 
0.000000 0.000000 0.000000 0.520932 0.177878 0.000000 0.000000 0.000000 
0.000000 0.000000 0.000000 0.502650 0.210661 0.000000 0.000000 0.000000 
0.000000 0.000000 0.000000 0.481606 0.244014 0.000000 0.000000 0.000000 
0.000000 0.000000 0.000000 0.457999 0.277472 0.000000 0.000000 0.000000 
0.000000 0.000000 0.000000 0.432058 0.310596 0.000000 0.000000 0.000000 
0.000000 0.000000 0.000000 0.404044 0.342980 0.000000 0.000000 0.000000 
TURN 12
0.000000 0.000000 0.000000 0.351303 0.351303 0.000000 0.000000 0.000000 
0.000000 0.000000 0.000000 0.321032 0.380192 0.000000 0.000000 0.000000 
0.000000 0.000000 0.000000 0.289728 0.407381 0.000000 0.000000 0.000000 
0.000000 0.000000 0.000000 0.257768 0.432580 0.000000 0.000000 0.000000 
0.000000 0.000000 0.000000 0.225559 0.455531 0.000000 0.000000 0.000000 
0.000000 0.000000 0.000000 0.193539 0.476004 0.000000 0.000000 0.000000 
0.000000 0.000000 0.000000 0.162174 0.493799 0.000000 0.000000 0.000000 
0.000000 0.000000 0.000000 0.131961 0.508745 0.000000 0.000000 0.000000 
0.000000 0.000000 0.000000 0.103425 0.520703 0.000000 0.000000 0.000000 
0.000000 0.000000 0.000000 0.077122 0.529559 0.002778 0.000000 0.000000 
0.000000 0.000000 0.000000 0.053637 0.535235 0.011363 0.000000 0.000000 
0.000000 0.000000 0.000000 0.033586 0.537676 0.025047 0.000000 0.000000 
0.000000 0.000000 0.000000 0.017612 0.536861 0.043143 0.000000 0.000000 
0.000000 0.000000 0.000000 0.006389 0.532799 0.064990 0.000000 0.000000 
0.000000 0.000000 0.000000 0.000622 0.525524 0.089958 0.000000 0.000000 
0.000000 0.000000 0.000000 0.000000 0.515105 0.117449 0.000000 0.000000 
0.000000 0.000000 0.000000 0.000000 0.501638 0.146891 0.000000 0.000000 
0.000000 0.000000 0.000000 0.000000 0.485248 0.177744 0.000000 0.000000 
0.000000 0.000000 0.000000 0.000000 0.466091 0.209497 0.000000 0.000000 
0.000000 0.000000 0.000000 0.000000 0.444352 0.241668 0.000000 0.000000 
0.000000 0.000000 0.000000 0.000000 0.420246 0.273805 0.000000 0.000000 
0.000000 0.000000 0.000000 0.000000 0.394018 0.305487 0.000000 0.000000 
0.000000 0.000000 0.000000 0.000000 0.365941 0.336319 0.000000 0.000000 
0.000000 0.000000 0.000000 0.000000 0.336319 0.365941 0.000000 0.000000 
0.000000 0.000000 0.000000 0.000000 0.305487 0.394018 0.000000 0.000000 
0.000000 0.000000 0.000000 0.000000 0.273805 0.420246 0.000000 0.000000 
0.000000 0.000000 0.000000 0.000000 0.241668 0.444352 0.000000 0.000000 
0.000000 0.000000 0.000000 0.000000 0.209497 0.466091 0.000000 0.000000 
0.000000 0.000000 0.000000 0.000000 0.177744 0.485248 0.000000 0.000000 
0.000000 0.000000 0.000000 0.000000 0.146891 0.501638 0.000000 0.000000 
0.000000 0.000000 0.000000 0.000000 0.117449 0.515105 0.000000 0.000000 
0.000000 0.000000 0.000000 0.000000 0.089958 0.525524 0.000622 0.000000 
0.000000 0.000000 0.000000 0.000000 0.064990 0.532799 0.006389 0.000000 
0.000000 0.000000 0.000000 0.000000 0.043143 0.536861 0.017612 0.000000 
0.000000 0.000000 0.000000 0.000000 0.025047 0.537676 0.033586 0.000000 
0.000000 0.000000 0.000000 0.000000 0.011363 0.535235 0.053637 0.000000 
0.000000 0.000000 0.000000 0.000000 0.002778 0.529559 0.077122 0.000000 
0.000000 0.000000 0.000000 0.000000 0.000000 0.520703 0.103425 0.000000 
0.000000 0.000000 0.000000 0.000000 0.000000 0.508745 0.131961 0.000000 
0.000000 0.000000 0.000000 0.000000 0.000000 0.493799 0.162174 0.000000 
0.000000 0.000000 0.000000 0.000000 0.000000 0.476004 0.193539 0.000000 
0.000000 0.000000 0.000000 0.000000 0.000000 0.455531 0.225559 0.000000 
0.000000 0.000000 0.000000 0.000000 0.000000 0.432580 0.257768 0.000000 
0.000000 0.000000 0.000000 0.000000 0.000000 0.407381 0.289728 0.000000 
0.000000 0.000000 0.000000 0.000000 0.000000 0.380192 0.321032 0.000000 
0.000000 0.000000 0.000000 0.000000 0.000000 0.351303 0.351303 0.000000 
0.000000 0.000000 0.000000 0.000000 0.000000 0.321032 0.380192 0.000000 
0.000000 0.000000 0.000000 0.000000 0.000000 0.289728 0.407381 0.000000 
0.000000 0.000000 0.000000 0.000000 0.000000 0.257768 0.432580 0.000000 
0.000000 0.000000 0.000000 0.000000 0.000000 0.225559 0.455531 0.000000 
0.000000 0.000000 0.000000 0.000000 0.000000 0.193539 0.476004 0.000000 
0.000000 0.000000 0.000000 0.000000 0.000000 0.162174 0.493799 0.000000 
0.000000 0.000000 0.000000 0.000000 0.000000 0.131961 0.508745 0.000000 
0.000000 0.000000 0.000000 0.000000 0.000000 0.103425 0.520703 0.000000 
0.000000 0.000000 0.000000 0.000000 0.000000 0.077122 0.529559 0.002778 
0.000000 0.000000 0.000000 0.000000 0.000000 0.053637 0.535235 0.011363 
0.000000 0.000000 0.000000 0.000000 0.000000 0.033586 0.537676 0.025047 
0.000000 0.000000 0.000000 0.000000 0.000000 0.017612 0.536861 0.043143 
0.000000 0.000000 0.000000 0.000000 0.000000 0.006389 0.532799 0.064990 
0.000000 0.000000 0.000000 0.000000 0.000000 0.000622 0.525524 0.089958 
0.000000 0.000000 0.000000 0.000000 0.000000 0.000000 0.515105 0.117449 
0.000000 0.000000 0.000000 0.000000 0.000000 0.000000 0.501638 0.146891 
0.000000 0.000000 0.000000 0.000000 0.000000 0.000000 0.485248 0.177744 
0.000000 0.000000 0.000000 0.000000 0.000000 0.000000 0.466091 0.209497 
0.000000 0.000000 0.000000 0.000000 0.000000 0.000000 0.444352 0.241668 
0.000000 0.000000 0.000000 0.000000 0.000000 0.000000 0.420246 0.273805 
0.000000 0.000000 0.000000 0.000000 0.000000 0.000000 0.394018 0.305487 
0.000000 0.000000 0.000000 0.000000 0.000000 0.000000 0.365941 0.336319 
0.000000 0.000000 0.000000 0.000000 0.000000 0.000000 0.336319 0.365941 
0.000000 0.000000 0.000000 0.000000 0.000000 0.000000 0.305487 0.394018 
0.000000 0.000000 0.000000 0.000000 0.000000 0.000000 0.273805 0.420246 
0.000000 0.000000 0.000000 0.000000 0.000000 0.000000 0.241668 0.444352 
0.000000 0.000000 0.000000 0.000000 0.000000 0.000000 0.209497 0.466091 
0.000000 0.000000 0.000000 0.000000 0.000000 0.000000 0.177744 0.485248 
0.000000 0.000000 0.000000 0.000000 0.000000 0.000000 0.146891 0.501638 
0.000000 0.000000 0.000000 0.000000 0.000000 0.000000 0.117449 0.515105 
0.000622 0.000000 0.000000 0.000000 0.000000 0.000000 0.089958 0.525524 
0.006389 0.000000 0.000000 0.000000 0.000000 0.000000 0.064990 0.532799 
0.017612 0.000000 0.000000 0.000000 0.000000 0.000000 0.043143 0.536861 
0.033586 0.000000 0.000000 0.000000 0.000000 0.000000 0.025047 0.537676 
0.053637 0.000000 0.000000 0.000000 0.000000 0.000000 0.011363 0.535235 
0.077122 0.000000 0.000000 0.000000 0.000000 0.000000 0.002778 0.529559 
0.103425 0.000000 0.000000 0.000000 0.000000 0.000000 0.000000 0.520703 
0.131961 0.000000 0.000000 0.000000 0.000000 0.000000 0.000000 0.508745 
0.162174 0.000000 0.000000 0.000000 0.000000 0.000000 0.000000 0.493799 
0.193539 0.000000 0.000000 0.000000 0.000000 0.000000 0.000000 0.476004 
0.225559 0.000000 0.000000 0.000000 0.000000 0.000000 0.000000 0.455531 
0.257768 0.000000 0.000000 0.000000 0.000000 0.000000 0.000000 0.432580 
0.289728 0.000000 0.000000 0.000000 0.000000 0.000000 0.000000 0.407381 
0.321032 0.000000 0.000000 0.000000 0.000000 0.000000 0.000000 0.380192 
0.351303 0.000000 0.000000 0.000000 0.000000 0.000000 0.000000 0.351303 
0.380192 0.000000 0.000000 0.000000 0.000000 0.000000 0.000000 0.321032 
0.407381 0.000000 0.000000 0.000000 0.000000 0.000000 0.000000 0.289728 
0.432580 0.000000 0.000000 0.000000 0.000000 0.000000 0.000000 0.257768 
0.455531 0.000000 0.000000 0.000000 0.000000 0.000000 0.000000 0.225559 
0.476004 0.000000 0.000000 0.000000 0.000000 0.000000 0.000000 0.193539 
0.493799 0.000000 0.000000 0.000000 0.000000 0.000000 0.000000 0.162174 
0.508745 0.000000 0.000000 0.000000 0.000000 0.000000 0.000000 0.131961 
0.520703 0.000000 0.000000 0.000000 0.000000 0.000000 0.000000 0.103425 
0.529559 0.002778 0.000000 0.000000 0.000000 0.000000 0.000000 0.077122 
0.535235 0.011363 0.000000 0.000000 0.000000 0.000000 0.000000 0.053637 
0.537676 0.025047 0.000000 0.000000 0.000000 0.000000 0.000000 0.033586 
0.536861 0.043143 0.000000 0.000000 0.000000 0.000000 0.000000 0.017612 
0.532799 0.064990 0.000000 0.000000 0.000000 0.000000 0.000000 0.006389 
0.525524 0.089958 0.000000 0.000000 0.000000 0.000000 0.000000 0.000622 
0.515105 0.117449 0.000000 0.000000 0.000000 0.000000 0.000000 0.000000 
0.501638 0.146891 0.000000 0.000000 0.000000 0.000000 0.000000 0.000000 
0.485248 0.177744 0.000000 0.000000 0.000000 0.000000 0.000000 0.000000 
0.466091 0.209497 0.000000 0.000000 0.000000 0.000000 0.000000 0.000000 
0.444352 0.241668 0.000000 0.000000 0.000000 0.000000 0.000000 0.000000 
0.420246 0.273805 0.000000 0.000000 0.000000 0.000000 0.000000 0.000000 
0.394018 0.305487 0.000000 0.000000 0.000000 0.000000 0.000000 0.000000 
0.365941 0.336319 0.000000 0.000000 0.000000 0.000000 0.000000 0.000000 
0.336319 0.365941 0.000000 0.000000 0.000000 0.000000 0.000000 0.000000 
0.305487 0.394018 0.000000 0.000000 0.000000 0.000000 0.000000 0.000000 
0.273805 0.420246 0.000000 0.000000 0.000000 0.000000 0.000000 0.000000 
0.241668 0.444352 0.000000 0.000000 0.000000 0.000000 0.000000 0.000000 
0.209497 0.466091 0.000000 0.000000 0.000000 0.000000 0.000000 0.000000 
0.177744 0.485248 0.000000 0.000000 0.000000 0.000000 0.000000 0.000000 
0.146891 0.501638 0.000000 0.000000 0.000000 0.000000 0.000000 0.000000 
0.117449 0.515105 0.000000 0.000000 0.000000 0.000000 0.000000 0.000000 
0.089958 0.525524 0.000622 0.000000 0.000000 0.000000 0.000000 0.000000 
0.064990 0.532799 0.006389 0.000000 0.000000 0.000000 0.000000 0.000000 
0.043143 0.536861 0.017612 0.000000 0.000000 0.000000 0.000000 0.000000 
0.025047 0.537676 0.033586 0.000000 0.000000 0.000000 0.000000 0.000000 
0.011363 0.535235 0.053637 0.000000 0.000000 0.000000 0.000000 0.000000 
0.002778 0.529559 0.077122 0.000000 0.000000 0.000000 0.000000 0.000000 
0.000000 0.520703 0.103425 0.000000 0.000000 0.000000 0.000000 0.000000 
0.000000 0.508745 0.131961 0.000000 0.000000 0.000000 0.000000 0.000000 
0.000000 0.493799 0.162174 0.000000 0.000000 0.000000 0.000000 0.000000 
0.000000 0.476004 0.193539 0.000000 0.000000 0.000000 0.000000 0.000000 
0.000000 0.455531 0.225559 0.000000 0.000000 0.000000 0.000000 0.000000 
0.000000 0.432580 0.257768 0.000000 0.000000 0.000000 0.000000 0.000000 
0.000000 0.407381 0.289728 0.000000 0.000000 0.000000 0.000000 0.000000 
0.000000 0.380192 0.321032 0.000000 0.000000 0.000000 0.000000 0.000000 
0.000000 0.351303 0.351303 0.000000 0.000000 0.000000 0.000000 0.000000 
0.000000 0.321032 0.380192 0.000000 0.000000 0.000000 0.000000 0.000000 
0.000000 0.289728 0.407381 0.000000 0.000000 0.000000 0.000000 0.000000 
0.000000 0.257768 0.432580 0.000000 0.000000 0.000000 0.000000 0.000000 
0.000000 0.225559 0.455531 0.000000 0.000000 0.000000 0.000000 0.000000 
0.000000 0.193539 0.476004 0.000000 0.000000 0.000000 0.000000 0.000000 
0.000000 0.162174 0.493799 0.000000 0.000000 0.000000 0.000000 0.000000 
0.000000 0.131961 0.508745 0.000000 0.000000 0.000000 0.000000 0.000000 
0.000000 0.103425 0.520703 0.000000 0.000000 0.000000 0.000000 0.000000 
0.000000 0.077122 0.529559 0.002778 0.000000 0.000000 0.000000 0.000000 
0.000000 0.053637 0.535235 0.011363 0.000000 0.000000 0.000000 0.000000 
0.000000 0.033586 0.537676 0.025047 0.000000 0.000000 0.000000 0.000000 
0.000000 0.017612 0.536861 0.043143 0.000000 0.000000 0.000000 0.000000 
0.000000 0.006389 0.532799 0.064990 0.000000 0.000000 0.000000 0.000000 
0.000000 0.000622 0.525524 0.089958 0.000000 0.000000 0.000000 0.000000 
0.000000 0.000000 0.515105 0.117449 0.000000 0.000000 0.000000 0.000000 
0.000000 0.000000 0.501638 0.146891 0.000000 0.000000 0.000000 0.000000 
0.000000 0.000000 0.485248 0.177744 0.000000 0.000000 0.000000 0.000000 
0.000000 0.000000 0.466091 0.209497 0.000000 0.000000 0.000000 0.000000 
0.000000 0.000000 0.444352 0.241668 0.000000 0.000000 0.000000 0.000000 
0.000000 0.000000 0.420246 0.273805 0.000000 0.000000 0.000000 0.000000 
0.000000 0.000000 0.394018 0.305487 0.000000 0.000000 0.000000 0.000000 
0.000000 0.000000 0.365941 0.336319 0.000000 0.000000 0.000000 0.000000 
0.000000 0.000000 0.336319 0.365941 0.000000 0.000000 0.000000 0.000000 
0.000000 0.000000 0.305487 0.394018 0.000000 0.000000 0.000000 0.000000 
0.000000 0.000000 0.273805 0.420246 0.000000 0.000000 0.000000 0.000000 
0.000000 0.000000 0.241668 0.444352 0.000000 0.000000 0.000000 0.000000 
0.000000 0.000000 0.209497 0.466091 0.000000 0.000000 0.000000 0.000000 
0.000000 0.000000 0.177744 0.485248 0.000000 0.000000 0.000000 0.000000 
0.000000 0.000000 0.146891 0.501638 0.000000 0.000000 0.000000 0.000000 
0.000000 0.000000 0.117449 0.515105 0.000000 0.000000 0.000000 0.000000 
0.000000 0.000000 0.089958 0.525524 0.000622 0.000000 0.000000 0.000000 
0.000000 0.000000 0.064990 0.532799 0.006389 0.000000 0.000000 0.000000 
0.000000 0.000000 0.043143 0.536861 0.017612 0.000000 0.000000 0.000000 
0.000000 0.000000 0.025047 0.537676 0.033586 0.000000 0.000000 0.000000 
0.000000 0.000000 0.011363 0.535235 0.053637 0.000000 0.000000 0.000000 
0.000000 0.000000 0.002778 0.529559 0.077122 0.000000 0.000000 0.000000 
0.000000 0.000000 0.000000 0.520703 0.103425 0.000000 0.000000 0.000000 
0.000000 0.000000 0.000000 0.508745 0.131961 0.000000 0.000000 0.000000 
0.000000 0.000000 0.000000 0.493799 0.162174 0.000000 0.000000 0.000000 
0.000000 0.000000 0.000000 0.476004 0.193539 0.000000 0.000000 0.000000 
0.000000 0.000000 0.000000 0.455531 0.225559 0.000000 0.000000 0.000000 
0.000000 0.000000 0.000000 0.432580 0.257768 0.000000 0.000000 0.000000 
0.000000 0.000000 0.000000 0.407381 0.289728 0.000000 0.000000 0.000000 
0.000000 0.000000 0.000000 0.380192 0.321032 0.000000 0.000000 0.000000 
TURN 13
0.000000 0.000000 0.000000 0.329087 0.329087 0.000000 0.000000 0.000000 
0.000000 0.000000 0.000000 0.299811 0.357066 0.000000 0.000000 0.000000 
0.000000 0.000000 0.000000 0.269586 0.383429 0.000000 0.000000 0.000000 
0.000000 0.000000 0.000000 0.238789 0.407888 0.000000 0.000000 0.000000 
0.000000 0.000000 0.000000 0.207829 0.430182 0.000000 0.000000 0.000000 
0.000000 0.000000 0.000000 0.177142 0.450084 0.000000 0.000000 0.000000 
0.000000 0.000000 0.000000 0.147196 0.467392 0.000000 0.000000 0.000000 
0.000000 0.000000 0.000000 0.118485 0.481936 0.000000 0.000000 0.000000 
0.000000 0.000000 0.000000 0.091536 0.493576 0.000000 0.000000 0.000000 
0.000000 0.000000 0.000000 0.066905 0.502200 0.001133 0.000000 0.000000 
0.000000 0.000000 0.000000 0.045177 0.507727 0.007665 0.000000 0.000000 
0.000000 0.000000 0.000000 0.026967 0.510105 0.019381 0.000000 0.000000 
0.000000 0.000000 0.000000 0.012919 0.509312 0.035593 0.000000 0.000000 
0.000000 0.000000 0.000000 0.003707 0.505355 0.055641 0.000000 0.000000 
0.000000 0.000000 0.000000 0.000035 0.498271 0.078895 0.000000 0.000000 
0.000000 0.000000 0.000000 0.000000 0.488127 0.104756 0.000000 0.000000 
0.000000 0.000000 0.000000 0.000000 0.475019 0.132653 0.000000 0.000000 
0.000000 0.000000 0.000000 0.000000 0.459073 0.162046 0.000000 0.000000 
0.000000 0.000000 0.000000 0.000000 0.440446 0.192423 0.000000 0.000000 
0.000000 0.000000 0.000000 0.000000 0.419320 0.223303 0.000000 0.000000 
0.000000 0.000000 0.000000 0.000000 0.395913 0.254234 0.000000 0.000000 
0.000000 0.000000 0.000000 0.000000 0.370468 0.284794 0.000000 0.000000 
0.000000 0.000000 0.000000 0.000000 0.343259 0.314590 0.000000 0.000000 
0.000000 0.000000 0.000000 0.000000 0.314590 0.343259 0.000000 0.000000 
0.000000 0.000000 0.000000 0.000000 0.284794 0.370468 0.000000 0.000000 
0.000000 0.000000 0.000000 0.000000 0.254234 0.395913 0.000000 0.000000 
0.000000 0.000000 0.000000 0.000000 0.223303 0.419320 0.000000 0.000000 
0.000000 0.000000 0.000000 0.000000 0.192423 0.440446 0.000000 0.000000 
0.000000 0.000000 0.000000 0.000000 0.162046 0.459073 0.000000 0.000000 
0.000000 0.000000 0.000000 0.000000 0.132653 0.475019 0.000000 0.000000 
0.000000 0.000000 0.000000 0.000000 0.104756 0.488127 0.000000 0.000000 
0.000000 0.000000 0.000000 0.000000 0.078895 0.498271 0.000035 0.000000 
0.000000 0.000000 0.000000 0.000000 0.055641 0.505355 0.003707 0.000000 
0.000000 0.000000 0.000000 0.000000 0.035593 0.509312 0.012919 0.000000 
0.000000 0.000000 0.000000 0.000000 0.019381 0.510105 0.026967 0.000000 
0.000000 0.000000 0.000000 0.000000 0.007665 0.507727 0.045177 0.000000 
0.000000 0.000000 0.000000 0.000000 0.001133 0.502200 0.066905 0.000000 
0.000000 0.000000 0.000000 0.000000 0.000000 0.493576 0.091536 0.000000 
0.000000 0.000000 0.000000 0.000000 0.000000 0.481936 0.118485 0.000000 
0.000000 0.000000 0.000000 0.000000 0.000000 0.467392 0.147196 0.000000 
0.000000 0.000000 0.000000 0.000000 0.000000 0.450084 0.177142 0.000000 
0.000000 0.000000 0.000000 0.000000 0.000000 0.430182 0.207829 0.000000 
0.000000 0.000000 0.000000 0.000000 0.000000 0.407888 0.238789 0.000000 
0.000000 0.000000 0.000000 0.000000 0.000000 0.383429 0.269586 0.000000 
0.000000 0.000000 0.000000 0.000000 0.000000 0.357066 0.299811 0.000000 
0.000000 0.000000 0.000000 0.000000 0.000000 0.329087 0.329087 0.000000 
0.000000 0.000000 0.000000 0.000000 0.000000 0.299811 0.357066 0.000000 
0.000000 0.000000 0.000000 0.000000 0.000000 0.269586 0.383429 0.000000 
0.000000 0.000000 0.000000 0.000000 0.000000 0.238789 0.407888 0.000000 
0.000000 0.000000 0.000000 0.000000 0.000000 0.207829 0.430182 0.000000 
0.000000 0.000000 0.000000 0.000000 0.000000 0.177142 0.450084 0.000000 
0.000000 0.000000 0.000000 0.000000 0.000000 0.147196 0.467392 0.000000 
0.000000 0.000000 0.000000 0.000000 0.000000 0.118485 0.481936 0.000000 
0.000000 0.000000 0.000000 0.000000 0.000000 0.091536 0.493576 0.000000 
0.000000 0.000000 0.000000 0.000000 0.000000 0.066905 0.502200 0.001133 
0.000000 0.000000 0.000000 0.000000 0.000000 0.045177 0.507727 0.007665 
0.000000 0.000000 0.000000 0.000000 0.000000 0.026967 0.510105 0.019381 
0.000000 0.000000 0.000000 0.000000 0.000000 0.012919 0.509312 0.035593 
0.000000 0.000000 0.000000 0.000000 0.000000 0.003707 0.505355 0.055641 
0.000000 0.000000 0.000000 0.000000 0.000000 0.000035 0.498271 0.078895 
0.000000 0.000000 0.000000 0.000000 0.000000 0.000000 0.488127 0.104756 
0.000000 0.000000 0.000000 0.000000 0.000000 0.000000 0.475019 0.132653 
0.000000 0.000000 0.000000 0.000000 0.000000 0.000000 0.459073 0.162046 
0.000000 0.000000 0.000000 0.000000 0.000000 0.000000 0.440446 0.192423 
0.000000 0.000000 0.000000 0.000000 0.000000 0.000000 0.419320 0.223303 
0.000000 0.000000 0.000000 0.000000 0.000000 0.000000 0.395913 0.254234 
0.000000 0.000000 0.000000 0.000000 0.000000 0.000000 0.370468 0.284794 
0.000000 0.000000 0.000000 0.000000 0.000000 0.000000 0.343259 0.314590 
0.000000 0.000000 0.000000 0.000000 0.000000 0.000000 0.314590 0.343259 
0.000000 0.000000 0.000000 0.000000 0.000000 0.000000 0.284794 0.370468 
0.000000 0.000000 0.000000 0.000000 0.000000 0.000000 0.254234 0.395913 
0.000000 0.000000 0.000000 0.000000 0.000000 0.000000 0.223303 0.419320 
0.000000 0.000000 0.000000 0.000000 0.000000 0.000000 0.192423 0.440446 
0.000000 0.000000 0.000000 0.000000 0.000000 0.000000 0.162046 0.459073 
0.000000 0.000000 0.000000 0.000000 0.000000 0.000000 0.132653 0.475019 
0.000000 0.000000 0.000000 0.000000 0.000000 0.000000 0.104756 0.488127 
0.000035 0.000000 0.000000 0.000000 0.000000 0.000000 0.078895 0.498271 
0.003707 0.000000 0.000000 0.000000 0.000000 0.000000 0.055641 0.505355 
0.012919 0.000000 0.000000 0.000000 0.000000 0.000000 0.035593 0.509312 
0.026967 0.000000 0.000000 0.000000 0.000000 0.000000 0.019381 0.510105 
0.045177 0.000000 0.000000 0.000000 0.000000 0.000000 0.007665 0.507727 
0.066905 0.000000 0.000000 0.000000 0.000000 0.000000 0.001133 0.502200 
0.091536 0.000000 0.000000 0.000000 0.000000 0.000000 0.000000 0.493576 
0.118485 0.000000 0.000000 0.000000 0.000000 0.000000 0.000000 0.481936 
0.147196 0.000000 0.000000 0.000000 0.000000 0.000000 0.000000 0.467392 
0.177142 0.000000 0.000000 0.000000 0.000000 0.000000 0.000000 0.450084 
0.207829 0.000000 0.000000 0.000000 0.000000 0.000000 0.000000 0.430182 
0.238789 0.000000 0.000000 0.000000 0.000000 0.000000 0.000000 0.407888 
0.269586 0.000000 0.000000 0.000000 0.000000 0.000000 0.000000 0.383429 
0.299811 0.000000 0.000000 0.000000 0.000000 0.000000 0.000000 0.357066 
0.329087 0.000000 0.000000 0.000000 0.000000 0.000000 0.000000 0.329087 
0.357066 0.000000 0.000000 0.000000 0.000000 0.000000 0.000000 0.299811 
0.383429 0.000000 0.000000 0.000000 0.000000 0.000000 0.000000 0.269586 
0.407888 0.000000 0.000000 0.000000 0.000000 0.000000 0.000000 0.238789 
0.430182 0.000000 0.000000 0.000000 0.000000 0.000000 0.000000 0.207829 
0.450084 0.000000 0.000000 0.000000 0.000000 0.000000 0.000000 0.177142 
0.467392 0.000000 0.000000 0.000000 0.000000 0.000000 0.000000 0.147196 
0.481936 0.000000 0.000000 0.000000 0.000000 0.000000 0.000000 0.118485 
0.493576 0.000000 0.000000 0.000000 0.000000 0.000000 0.000000 0.091536 
0.502200 0.001133 0.000000 0.000000 0.000000 0.000000 0.000000 0.066905 
0.507727 0.007665 0.000000 0.000000 0.000000 0.000000 0.000000 0.045177 
0.510105 0.019381 0.000000 0.000000 0.000000 0.000000 0.000000 0.026967 
0.509312 0.035593 0.000000 0.000000 0.000000 0.000000 0.000000 0.012919 
0.505355 0.055641 0.000000 0.000000 0.000000 0.000000 0.000000 0.003707 
0.498271 0.078895 0.000000 0.000000 0.000000 0.000000 0.000000 0.000035 
0.488127 0.104756 0.000000 0.000000 0.000000 0.000000 0.000000 0.000000 
0.475019 0.132653 0.000000 0.000000 0.000000 0.000000 0.000000 0.000000 
0.459073 0.162046 0.000000 0.000000 0.000000 0.000000 0.000000 0.000000 
0.440446 0.192423 0.000000 0.000000 0.000000 0.000000 0.000000 0.000000 
0.419320 0.223303 0.000000 0.000000 0.000000 0.000000 0.000000 0.000000 
0.395913 0.254234 0.000000 0.000000 0.000000 0.000000 0.000000 0.000000 
0.370468 0.284794 0.000000 0.000000 0.000000 0.000000 0.000000 0.000000 
0.343259 0.314590 0.000000 0.000000 0.000000 0.000000 0.000000 0.000000 
0.314590 0.343259 0.000000 0.000000 0.000000 0.000000 0.000000 0.000000 
0.284794 0.370468 0.000000 0.000000 0.000000 0.000000 0.000000 0.000000 
0.254234 0.395913 0.000000 0.000000 0.000000 0.000000 0.000000 0.000000 
0.223303 0.419320 0.000000 0.000000 0.000000 0.000000 0.000000 0.000000 
0.192423 0.440446 0.000000 0.000000 0.000000 0.000000 0.000000 0.000000 
0.162046 0.459073 0.000000 0.000000 0.000000 0.000000 0.000000 0.000000 
0.132653 0.475019 0.000000 0.000000 0.000000 0.000000 0.000000 0.000000 
0.104756 0.488127 0.000000 0.000000 0.000000 0.000000 0.000000 0.000000 
0.078895 0.498271 0.000035 0.000000 0.000000 0.000000 0.000000 0.000000 
0.055641 0.505355 0.003707 0.000000 0.000000 0.000000 0.000000 0.000000 
0.035593 0.509312 0.012919 0.000000 0.000000 0.000000 0.000000 0.000000 
0.019381 0.510105 0.026967 0.000000 0.000000 0.000000 0.000000 0.000000 
0.007665 0.507727 0.045177 0.000000 0.000000 0.000000 0.000000 0.000000 
0.001133 0.502200 0.066905 0.000000 0.000000 0.000000 0.000000 0.000000 
0.000000 0.493576 0.091536 0.000000 0.000000 0.000000 0.000000 0.000000 
0.000000 0.481936 0.118485 0.000000 0.000000 0.000000 0.000000 0.000000 
0.000000 0.467392 0.147196 0.000000 0.000000 0.000000 0.000000 0.000000 
0.000000 0.450084 0.177142 0.000000 0.000000 0.000000 0.000000 0.000000 
0.000000 0.430182 0.207829 0.000000 0.000000 0.000000 0.000000 0.000000 
0.000000 0.407888 0.238789 0.000000 0.000000 0.000000 0.000000 0.000000 
0.000000 0.383429 0.269586 0.000000 0.000000 0.000000 0.000000 0.000000 
0.000000 0.357066 0.299811 0.000000 0.000000 0.000000 0.000000 0.000000 
0.000000 0.329087 0.329087 0.000000 0.000000 0.000000 0.000000 0.000000 
0.000000 0.299811 0.357066 0.000000 0.000000 0.000000 0.000000 0.000000 
0.000000 0.269586 0.383429 0.000000 0.000000 0.000000 0.000000 0.000000 
0.000000 0.238789 0.407888 0.000000 0.000000 0.000000 0.000000 0.000000 
0.000000 0.207829 0.430182 0.000000 0.000000 0.000000 0.000000 0.000000 
0.000000 0.177142 0.450084 0.000000 0.000000 0.000000 0.000000 0.000000 
0.000000 0.147196 0.467392 0.000000 0.000000 0.000000 0.000000 0.000000 
0.000000 0.118485 0.481936 0.000000 0.000000 0.000000 0.000000 0.000000 
0.000000 0.091536 0.493576 0.000000 0.000000 0.000000 0.000000 0.000000 
0.000000 0.066905 0.502200 0.001133 0.000000 0.000000 0.000000 0.000000 
0.000000 0.045177 0.507727 0.007665 0.000000 0.000000 0.000000 0.000000 
0.000000 0.026967 0.510105 0.019381 0.000000 0.000000 0.000000 0.000000 
0.000000 0.012919 0.509312 0.035593 0.000000 0.000000 0.000000 0.000000 
0.000000 0.003707 0.505355 0.055641 0.000000 0.000000 0.000000 0.000000 
0.000000 0.000035 0.498271 0.078895 0.000000 0.000000 0.000000 0.000000 
0.000000 0.000000 0.488127 0.104756 0.000000 0.000000 0.000000 0.000000 
0.000000 0.000000 0.475019 0.132653 0.000000 0.000000 0.000000 0.000000 
0.000000 0.000000 0.459073 0.162046 0.000000 0.000000 0.000000 0.000000 
0.000000 0.000000 0.440446 0.192423 0.000000 0.000000 0.000000 0.000000 
0.000000 0.000000 0.419320 0.223303 0.000000 0.000000 0.000000 0.000000 
0.000000 0.000000 0.395913 0.254234 0.000000 0.000000 0.000000 0.000000 
0.000000 0.000000 0.370468 0.284794 0.000000 0.000000 0.000000 0.000000 
0.000000 0.000000 0.343259 0.314590 0.000000 0.000000 0.000000 0.000000 
0.000000 0.000000 0.314590 0.343259 0.000000 0.000000 0.000000 0.000000 
0.000000 0.000000 0.284794 0.370468 0.000000 0.000000 0.000000 0.000000 
0.000000 0.000000 0.254234 0.395913 0.000000 0.000000 0.000000 0.000000 
0.000000 0.000000 0.223303 0.419320 0.000000 0.000000 0.000000 0.000000 
0.000000 0.000000 0.192423 0.440446 0.000000 0.000000 0.000000 0.000000 
0.000000 0.000000 0.162046 0.459073 0.000000 0.000000 0.000000 0.000000 
0.000000 0.000000 0.132653 0.475019 0.000000 0.000000 0.000000 0.000000 
0.000000 0.000000 0.104756 0.488127 0.000000 0.000000 0.000000 0.000000 
0.000000 0.000000 0.078895 0.498271 0.000035 0.000000 0.000000 0.000000 
0.000000 0.000000 0.055641 0.505355 0.003707 0.000000 0.000000 0.000000 
0.000000 0.000000 0.035593 0.509312 0.012919 0.000000 0.000000 0.000000 
0.000000 0.000000 0.019381 0.510105 0.026967 0.000000 0.000000 0.000000 
0.000000 0.000000 0.007665 0.507727 0.045177 0.000000 0.000000 0.000000 
0.000000 0.000000 0.001133 0.502200 0.066905 0.000000 0.000000 0.000000 
0.000000 0.000000 0.000000 0.493576 0.091536 0.000000 0.000000 0.000000 
0.000000 0.000000 0.000000 0.481936 0.118485 0.000000 0.000000 0.000000 
0.000000 0.000000 0.000000 0.467392 0.147196 0.000000 0.000000 0.000000 
0.000000 0.000000 0.000000 0.450084 0.177142 0.000000 0.000000 0.000000 
0.000000 0.000000 0.000000 0.430182 0.207829 0.000000 0.000000 0.000000 
0.000000 0.000000 0.000000 0.407888 0.238789 0.000000 0.000000 0.000000 
0.000000 0.000000 0.000000 0.383429 0.269586 0.000000 0.000000 0.000000 
0.000000 0.000000 0.000000 0.357066 0.299811 0.000000 0.000000 0.000000 
TURN 14
0.000000 0.000000 0.000000 0.307596 0.307596 0.000000 0.000000 0.000000 
0.000000 0.000000 0.000000 0.279314 0.334665 0.000000 0.000000 0.000000 
0.000000 0.000000 0.000000 0.250169 0.360202 0.000000 0.000000 0.000000 
0.000000 0.000000 0.000000 0.220536 0.383920 0.000000 0.000000 0.000000 
0.000000 0.000000 0.000000 0.190825 0.405559 0.000000 0.000000 0.000000 
0.000000 0.000000 0.000000 0.161472 0.424889 0.000000 0.000000 0.000000 
0.000000 0.000000 0.000000 0.132943 0.441711 0.000000 0.000000 0.000000 
0.000000 0.000000 0.000000 0.105735 0.455853 0.000000 0.000000 0.000000 
0.000000 0.000000 0.000000 0.080373 0.467175 0.000000 0.000000 0.000000 
0.000000 0.000000 0.000000 0.057414 0.475566 0.000214 0.000000 0.000000 
0.000000 0.000000 0.000000 0.037443 0.480945 0.004693 0.000000 0.000000 
0.000000 0.000000 0.000000 0.021074 0.483259 0.014441 0.000000 0.000000 
0.000000 0.000000 0.000000 0.008952 0.482487 0.028769 0.000000 0.000000 
0.000000 0.000000 0.000000 0.001750 0.478636 0.047018 0.000000 0.000000 
0.000000 0.000000 0.000000 0.000000 0.471743 0.068558 0.000000 0.000000 
0.000000 0.000000 0.000000 0.000000 0.461874 0.092789 0.000000 0.000000 
0.000000 0.000000 0.000000 0.000000 0.449126 0.119141 0.000000 0.000000 
0.000000 0.000000 0.000000 0.000000 0.433625 0.147074 0.000000 0.000000 
0.000000 0.000000 0.000000 0.000000 0.415526 0.176075 0.000000 0.000000 
0.000000 0.000000 0.000000 0.000000 0.395015 0.205664 0.000000 0.000000 
0.000000 0.000000 0.000000 0.000000 0.372306 0.235389 0.000000 0.000000 
0.000000 0.000000 0.000000 0.000000 0.347644 0.264827 0.000000 0.000000 
0.000000 0.000000 0.000000 0.000000 0.321302 0.293586 0.000000 0.000000 
0.000000 0.000000 0.000000 0.000000 0.293586 0.321302 0.000000 0.000000 
0.000000 0.000000 0.000000 0.000000 0.264827 0.347644 0.000000 0.000000 
0.000000 0.000000 0.000000 0.000000 0.235389 0.372306 0.000000 0.000000 
0.000000 0.000000 0.000000 0.000000 0.205664 0.395015 0.000000 0.000000 
0.000000 0.000000 0.000000 0.000000 0.176075 0.415526 0.000000 0.000000 
0.000000 0.000000 0.000000 0.000000 0.147074 0.433625 0.000000 0.000000 
0.000000 0.000000 0.000000 0.000000 0.119141 0.449126 0.000000 0.000000 
0.000000 0.000000 0.000000 0.000000 0.092789 0.461874 0.000000 0.000000 
0.000000 0.000000 0.000000 0.000000 0.068558 0.471743 0.000000 0.000000 
0.000000 0.000000 0.000000 0.000000 0.047018 0.478636 0.001750 0.000000 
0.000000 0.000000 0.000000 0.000000 0.028769 0.482487 0.008952 0.000000 
0.000000 0.000000 0.000000 0.000000 0.014441 0.483259 0.021074 0.000000 
0.000000 0.000000 0.000000 0.000000 0.004693 0.480945 0.037443 0.000000 
0.000000 0.000000 0.000000 0.000000 0.000214 0.475566 0.057414 0.000000 
0.000000 0.000000 0.000000 0.000000 0.000000 0.467175 0.080373 0.000000 
0.000000 0.000000 0.000000 0.000000 0.000000 0.455853 0.105735 0.000000 
0.000000 0.000000 0.000000 0.000000 0.000000 0.441711 0.132943 0.000000 
0.000000 0.000000 0.000000 0.000000 0.000000 0.424889 0.161472 0.000000 
0.000000 0.000000 0.000000 0.000000 0.000000 0.405559 0.190825 0.000000 
0.000000 0.000000 0.000000 0.000000 0.000000 0.383920 0.220536 0.000000 
0.000000 0.000000 0.000000 0.000000 0.000000 0.360202 0.250169 0.000000 
0.000000 0.000000 0.000000 0.000000 0.000000 0.334665 0.279314 0.000000 
0.000000 0.000000 0.000000 0.000000 0.000000 0.307596 0.307596 0.000000 
0.000000 0.000000 0.000000 0.000000 0.000000 0.279314 0.334665 0.000000 
0.000000 0.000000 0.000000 0.000000 0.000000 0.250169 0.360202 0.000000 
0.000000 0.000000 0.000000 0.000000 0.000000 0.220536 0.383920 0.000000 
0.000000 0.000000 0.000000 0.000000 0.000000 0.190825 0.405559 0.000000 
0.000000 0.000000 0.000000 0.000000 0.000000 0.161472 0.424889 0.000000 
0.000000 0.000000 0.000000 0.000000 0.000000 0.132943 0.441711 0.000000 
0.000000 0.000000 0.000000 0.000000 0.000000 0.105735 0.455853 0.000000 
0.000000 0.000000 0.000000 0.000000 0.000000 0.080373 0.467175 0.000000 
0.000000 0.000000 0.000000 0.000000 0.000000 0.057414 0.475566 0.000214 
0.000000 0.000000 0.000000 0.000000 0.000000 0.037443 0.480945 0.004693 
0.000000 0.000000 0.000000 0.000000 0.000000 0.021074 0.483259 0.014441 
0.000000 0.000000 0.000000 0.000000 0.000000 0.008952 0.482487 0.028769 
0.000000 0.000000 0.000000 0.000000 0.000000 0.001750 0.478636 0.047018 
0.000000 0.000000 0.000000 0.000000 0.000000 0.000000 0.471743 0.068558 
0.000000 0.000000 0.000000 0.000000 0.000000 0.000000 0.461874 0.092789 
0.000000 0.000000 0.000000 0.000000 0.000000 0.000000 0.449126 0.119141 
0.000000 0.000000 0.000000 0.000000 0.000000 0.000000 0.433625 0.147074 
0.000000 0.000000 0.000000 0.000000 0.000000 0.000000 0.415526 0.176075 
0.000000 0.000000 0.000000 0.000000 0.000000 0.000000 0.395015 0.205664 
0.000000 0.000000 0.000000 0.000000 0.000000 0.000000 0.372306 0.235389 
0.000000 0.000000 0.000000 0.000000 0.000000 0.000000 0.347644 0.264827 
0.000000 0.000000 0.000000 0.000000 0.000000 0.000000 0.321302 0.293586 
0.000000 0.000000 0.000000 0.000000 0.000000 0.000000 0.293586 0.321302 
0.000000 0.000000 0.000000 0.000000 0.000000 0.000000 0.264827 0.347644 
0.000000 0.000000 0.000000 0.000000 0.000000 0.000000 0.235389 0.372306 
0.000000 0.000000 0.000000 0.000000 0.000000 0.000000 0.205664 0.395015 
0.000000 0.000000 0.000000 0.000000 0.000000 0.000000 0.176075 0.415526 
0.000000 0.000000 0.000000 0.000000 0.000000 0.000000 0.147074 0.433625 
0.000000 0.000000 0.000000 0.000000 0.000000 0.000000 0.119141 0.449126 
0.000000 0.000000 0.000000 0.000000 0.000000 0.000000 0.092789 0.461874 
0.000000 0.000000 0.000000 0.000000 0.000000 0.000000 0.068558 0.471743 
0.001750 0.000000 0.000000 0.000000 0.000000 0.000000 0.047018 0.478636 
0.008952 0.000000 0.000000 0.000000 0.000000 0.000000 0.028769 0.482487 
0.021074 0.000000 0.000000 0.000000 0.000000 0.000000 0.014441 0.483259 
0.037443 0.000000 0.000000 0.000000 0.000000 0.000000 0.004693 0.480945 
0.057414 0.000000 0.000000 0.000000 0.000000 0.000000 0.000214 0.475566 
0.080373 0.000000 0.000000 0.000000 0.000000 0.000000 0.000000 0.467175 
0.105735 0.000000 0.000000 0.000000 0.000000 0.000000 0.000000 0.455853 
0.132943 0.000000 0.000000 0.000000 0.000000 0.000000 0.000000 0.441711 
0.161472 0.000000 0.000000 0.000000 0.000000 0.000000 0.000000 0.424889 
0.190825 0.000000 0.000000 0.000000 0.000000 0.000000 0.000000 0.405559 
0.220536 0.000000 0.000000 0.000000 0.000000 0.000000 0.000000 0.383920 
0.250169 0.000000 0.000000 0.000000 0.000000 0.000000 0.000000 0.360202 
0.279314 0.000000 0.000000 0.000000 0.000000 0.000000 0.000000 0.334665 
0.307596 0.000000 0.000000 0.000000 0.000000 0.000000 0.000000 0.307596 
0.334665 0.000000 0.000000 0.000000 0.000000 0.000000 0.000000 0.279314 
0.360202 0.000000 0.000000 0.000000 0.000000 0.000000 0.000000 0.250169 
0.383920 0.000000 0.000000 0.000000 0.000000 0.000000 0.000000 0.220536 
0.405559 0.000000 0.000000 0.000000 0.000000 0.000000 0.000000 0.190825 
0.424889 0.000000 0.000000 0.000000 0.000000 0.000000 0.000000 0.161472 
0.441711 0.000000 0.000000 0.000000 0.000000 0.000000 0.000000 0.132943 
0.455853 0.000000 0.000000 0.000000 0.000000 0.000000 0.000000 0.105735 
0.467175 0.000000 0.000000 0.000000 0.000000 0.000000 0.000000 0.080373 
0.475566 0.000214 0.000000 0.000000 0.000000 0.000000 0.000000 0.057414 
0.480945 0.004693 0.000000 0.000000 0.000000 0.000000 0.000000 0.037443 
0.483259 0.014441 0.000000 0.000000 0.000000 0.000000 0.000000 0.021074 
0.482487 0.028769 0.000000 0.000000 0.000000 0.000000 0.000000 0.008952 
0.478636 0.047018 0.000000 0.000000 0.000000 0.000000 0.000000 0.001750 
0.471743 0.068558 0.000000 0.000000 0.000000 0.000000 0.000000 0.000000 
0.461874 0.092789 0.000000 0.000000 0.000000 0.000000 0.000000 0.000000 
0.449126 0.119141 0.000000 0.000000 0.000000 0.000000 0.000000 0.000000 
0.433625 0.147074 0.000000 0.000000 0.000000 0.000000 0.000000 0.000000 
0.415526 0.176075 0.000000 0.000000 0.000000 0.000000 0.000000 0.000000 
0.395015 0.205664 0.000000 0.000000 0.000000 0.000000 0.000000 0.000000 
0.372306 0.235389 0.000000 0.000000 0.000000 0.000000 0.000000 0.000000 
0.347644 0.264827 0.000000 0.000000 0.000000 0.000000 0.000000 0.000000 
0.321302 0.293586 0.000000 0.000000 0.000000 0.000000 0.000000 0.000000 
0.293586 0.321302 0.000000 0.000000 0.000000 0.000000 0.000000 0.000000 
0.264827 0.347644 0.000000 0.000000 0.000000 0.000000 0.000000 0.000000 
0.235389 0.372306 0.000000 0.000000 0.000000 0.000000 0.000000 0.000000 
0.205664 0.395015 0.000000 0.000000 0.000000 0.000000 0.000000 0.000000 
0.176075 0.415526 0.000000 0.000000 0.000000 0.000000 0.000000 0.000000 
0.147074 0.433625 0.000000 0.000000 0.000000 0.000000 0.000000 0.000000 
0.119141 0.449126 0.000000 0.000000 0.000000 0.000000 0.000000 0.000000 
0.092789 0.461874 0.000000 0.000000 0.000000 0.000000 0.000000 0.000000 
0.068558 0.471743 0.000000 0.000000 0.000000 0.000000 0.000000 0.000000 
0.047018 0.478636 0.001750 0.000000 0.000000 0.000000 0.000000 0.000000 
0.028769 0.482487 0.008952 0.000000 0.000000 0.000000 0.000000 0.000000 
0.014441 0.483259 0.021074 0.000000 0.000000 0.000000 0.000000 0.000000 
0.004693 0.480945 0.037443 0.000000 0.000000 0.000000 0.000000 0.000000 
0.000214 0.475566 0.057414 0.000000 0.000000 0.000000 0.000000 0.000000 
0.000000 0.467175 0.080373 0.000000 0.000000 0.000000 0.000000 0.000000 
0.000000 0.455853 0.105735 0.000000 0.000000 0.000000 0.000000 0.000000 
0.000000 0.441711 0.132943 0.000000 0.000000 0.000000 0.000000 0.000000 
0.000000 0.424889 0.161472 0.000000 0.000000 0.000000 0.000000 0.000000 
0.000000 0.405559 0.190825 0.000000 0.000000 0.000000 0.000000 0.000000 
0.000000 0.383920 0.220536 0.000000 0.000000 0.000000 0.000000 0.000000 
0.000000 0.360202 0.250169 0.000000 0.000000 0.000000 0.000000 0.000000 
0.000000 0.334665 0.279314 0.000000 0.000000 0.000000 0.000000 0.000000 
0.000000 0.307596 0.307596 0.000000 0.000000 0.000000 0.000000 0.000000 
0.000000 0.279314 0.334665 0.000000 0.000000 0.000000 0.000000 0.000000 
0.000000 0.250169 0.360202 0.000000 0.000000 0.000000 0.000000 0.000000 
0.000000 0.220536 0.383920 0.000000 0.000000 0.000000 0.000000 0.000000 
0.000000 0.190825 0.405559 0.000000 0.000000 0.000000 0.000000 0.000000 
0.000000 0.161472 0.424889 0.000000 0.000000 0.000000 0.000000 0.000000 
0.000000 0.132943 0.441711 0.000000 0.000000 0.000000 0.000000 0.000000 
0.000000 0.105735 0.455853 0.000000 0.000000 0.000000 0.000000 0.000000 
0.000000 0.080373 0.467175 0.000000 0.000000 0.000000 0.000000 0.000000 
0.000000 0.057414 0.475566 0.000214 0.000000 0.000000 0.000000 0.000000 
0.000000 0.037443 0.480945 0.004693 0.000000 0.000000 0.000000 0.000000 
0.000000 0.021074 0.483259 0.014441 0.000000 0.000000 0.000000 0.000000 
0.000000 0.008952 0.482487 0.028769 0.000000 0.000000 0.000000 0.000000 
0.000000 0.001750 0.478636 0.047018 0.000000 0.000000 0.000000 0.000000 
0.000000 0.000000 0.471743 0.068558 0.000000 0.000000 0.000000 0.000000 
0.000000 0.000000 0.461874 0.092789 0.000000 0.000000 0.000000 0.000000 
0.000000 0.000000 0.449126 0.119141 0.000000 0.000000 0.000000 0.000000 
0.000000 0.000000 0.433625 0.147074 0.000000 0.000000 0.000000 0.000000 
0.000000 0.000000 0.415526 0.176075 0.000000 0.000000 0.000000 0.000000 
0.000000 0.000000 0.395015 0.205664 0.000000 0.000000 0.000000 0.000000 
0.000000 0.000000 0.372306 0.235389 0.000000 0.000000 0.000000 0.000000 
0.000000 0.000000 0.347644 0.264827 0.000000 0.000000 0.000000 0.000000 
0.000000 0.000000 0.321302 0.293586 0.000000 0.000000 0.000000 0.000000 
0.000000 0.000000 0.293586 0.321302 0.000000 0.000000 0.000000 0.000000 
0.000000 0.000000 0.264827 0.347644 0.000000 0.000000 0.000000 0.000000 
0.000000 0.000000 0.235389 0.372306 0.000000 0.000000 0.000000 0.000000 
0.000000 0.000000 0.205664 0.395015 0.000000 0.000000 0.000000 0.000000 
0.000000 0.000000 0.176075 0.415526 0.000000 0.000000 0.000000 0.000000 
0.000000 0.000000 0.147074 0.433625 0.000000 0.000000 0.000000 0.000000 
0.000000 0.000000 0.119141 0.449126 0.000000 0.000000 0.000000 0.000000 
0.000000 0.000000 0.092789 0.461874 0.000000 0.000000 0.000000 0.000000 
0.000000 0.000000 0.068558 0.471743 0.000000 0.000000 0.000000 0.000000 
0.000000 0.000000 0.047018 0.478636 0.001750 0.000000 0.000000 0.000000 
0.000000 0.000000 0.028769 0.482487 0.008952 0.000000 0.000000 0.000000 
0.000000 0.000000 0.014441 0.483259 0.021074 0.000000 0.000000 0.000000 
0.000000 0.000000 0.004693 0.480945 0.037443 0.000000 0.000000 0.000000 
0.000000 0.000000 0.000214 0.475566 0.057414 0.000000 0.000000 0.000000 
0.000000 0.000000 0.000000 0.467175 0.080373 0.000000 0.000000 0.000000 
0.000000 0.000000 0.000000 0.455853 0.105735 0.000000 0.000000 0.000000 
0.000000 0.000000 0.000000 0.441711 0.132943 0.000000 0.000000 0.000000 
0.000000 0.000000 0.000000 0.424889 0.161472 0.000000 0.000000 0.000000 
0.000000 0.000000 0.000000 0.405559 0.190825 0.000000 0.000000 0.000000 
0.000000 0.000000 0.000000 0.383920 0.220536 0.000000 0.000000 0.000000 
0.000000 0.000000 0.000000 0.360202 0.250169 0.000000 0.000000 0.000000 
0.000000 0.000000 0.000000 0.334665 0.279314 0.000000 0.000000 0.000000 
TURN 15
0.000000 0.000000 0.000000 0.286830 0.286830 0.000000 0.000000 0.000000 
0.000000 0.000000 0.000000 0.259544 0.312989 0.000000 0.000000 0.000000 
0.000000 0.000000 0.000000 0.231477 0.337702 0.000000 0.000000 0.000000 
0.000000 0.000000 0.000000 0.203009 0.360679 0.000000 0.000000 0.000000 
0.000000 0.000000 0.000000 0.174547 0.381662 0.000000 0.000000 0.000000 
0.000000 0.000000 0.000000 0.146526 0.400420 0.000000 0.000000 0.000000 
0.000000 0.000000 0.000000 0.119415 0.416755 0.000000 0.000000 0.000000 
0.000000 0.000000 0.000000 0.093710 0.430495 0.000000 0.000000 0.000000 
0.000000 0.000000 0.000000 0.069936 0.441500 0.000000 0.000000 0.000000 
0.000000 0.000000 0.000000 0.048649 0.449658 0.000000 0.000000 0.000000 
0.000000 0.000000 0.000000 0.030434 0.454889 0.002446 0.000000 0.000000 
0.000000 0.000000 0.000000 0.015907 0.457140 0.010225 0.000000 0.000000 
0.000000 0.000000 0.000000 0.005710 0.456389 0.022670 0.000000 0.000000 
0.000000 0.000000 0.000000 0.000519 0.452643 0.039120 0.000000 0.000000 
0.000000 0.000000 0.000000 0.000000 0.445940 0.058946 0.000000 0.000000 
0.000000 0.000000 0.000000 0.000000 0.436347 0.081548 0.000000 0.000000 
0.000000 0.000000 0.000000 0.000000 0.423959 0.106355 0.000000 0.000000 
0.000000 0.000000 0.000000 0.000000 0.408902 0.132827 0.000000 0.000000 
0.000000 0.000000 0.000000 0.000000 0.391332 0.160453 0.000000 0.000000 
0.000000 0.000000 0.000000 0.000000 0.371435 0.188751 0.000000 0.000000 
0.000000 0.000000 0.000000 0.000000 0.349424 0.217269 0.000000 0.000000 
0.000000 0.000000 0.000000 0.000000 0.325545 0.245585 0.000000 0.000000 
0.000000 0.000000 0.000000 0.000000 0.300071 0.273307 0.000000 0.000000 
0.000000 0.000000 0.000000 0.000000 0.273307 0.300071 0.000000 0.000000 
0.000000 0.000000 0.000000 0.000000 0.245585 0.325545 0.000000 0.000000 
0.000000 0.000000 0.000000 0.000000 0.217269 0.349424 0.000000 0.000000 
0.000000 0.000000 0.000000 0.000000 0.188751 0.371435 0.000000 0.000000 
0.000000 0.000000 0.000000 0.000000 0.160453 0.391332 0.000000 0.000000 
0.000000 0.000000 0.000000 0.000000 0.132827 0.408902 0.000000 0.000000 
0.000000 0.000000 0.000000 0.000000 0.106355 0.423959 0.000000 0.000000 
0.000000 0.000000 0.000000 0.000000 0.081548 0.436347 0.000000 0.000000 
0.000000 0.000000 0.000000 0.000000 0.058946 0.445940 0.000000 0.000000 
0.000000 0.000000 0.000000 0.000000 0.039120 0.452643 0.000519 0.000000 
0.000000 0.000000 0.000000 0.000000 0.022670 0.456389 0.005710 0.000000 
0.000000 0.000000 0.000000 0.000000 0.010225 0.457140 0.015907 0.000000 
0.000000 0.000000 0.000000 0.000000 0.002446 0.454889 0.030434 0.000000 
0.000000 0.000000 0.000000 0.000000 0.000000 0.449658 0.048649 0.000000 
0.000000 0.000000 0.000000 0.000000 0.000000 0.441500 0.069936 0.000000 
0.000000 0.000000 0.000000 0.000000 0.000000 0.430495 0.093710 0.000000 
0.000000 0.000000 0.000000 0.000000 0.000000 0.416755 0.119415 0.000000 
0.000000 0.000000 0.000000 0.000000 0.000000 0.400420 0.146526 0.000000 
0.000000 0.000000 0.000000 0.000000 0.000000 0.381662 0.174547 0.000000 
0.000000 0.000000 0.000000 0.000000 0.000000 0.360679 0.203009 0.000000 
0.000000 0.000000 0.000000 0.000000 0.000000 0.337702 0.231477 0.000000 
0.000000 0.000000 0.000000 0.000000 0.000000 0.312989 0.259544 0.000000 
0.000000 0.000000 0.000000 0.000000 0.000000 0.286830 0.286830 0.000000 
0.000000 0.000000 0.000000 0.000000 0.000000 0.259544 0.312989 0.000000 
0.000000 0.000000 0.000000 0.000000 0.000000 0.231477 0.337702 0.000000 
0.000000 0.000000 0.000000 0.000000 0.000000 0.203009 0.360679 0.000000 
0.000000 0.000000 0.000000 0.000000 0.000000 0.174547 0.381662 0.000000 
0.000000 0.000000 0.000000 0.000000 0.000000 0.146526 0.400420 0.000000 
0.000000 0.000000 0.000000 0.000000 0.000000 0.119415 0.416755 0.000000 
0.000000 0.000000 0.000000 0.000000 0.000000 0.093710 0.430495 0.000000 
0.000000 0.000000 0.000000 0.000000 0.000000 0.069936 0.441500 0.000000 
0.000000 0.000000 0.000000 0.000000 0.000000 0.048649 0.449658 0.000000 
0.000000 0.000000 0.000000 0.000000 0.000000 0.030434 0.454889 0.002446 
0.000000 0.000000 0.000000 0.000000 0.000000 0.015907 0.457140 0.010225 
0.000000 0.000000 0.000000 0.000000 0.000000 0.005710 0.456389 0.022670 
0.000000 0.000000 0.000000 0.000000 0.000000 0.000519 0.452643 0.039120 
0.000000 0.000000 0.000000 0.000000 0.000000 0.000000 0.445940 0.058946 
0.000000 0.000000 0.000000 0.000000 0.000000 0.000000 0.436347 0.081548 
0.000000 0.000000 0.000000 0.000000 0.000000 0.000000 0.423959 0.106355 
0.000000 0.000000 0.000000 0.000000 0.000000 0.000000 0.408902 0.132827 
0.000000 0.000000 0.000000 0.000000 0.000000 0.000000 0.391332 0.160453 
0.000000 0.000000 0.000000 0.000000 0.000000 0.000000 0.371435 0.188751 
0.000000 0.000000 0.000000 0.000000 0.000000 0.000000 0.349424 0.217269 
0.000000 0.000000 0.000000 0.000000 0.000000 0.000000 0.325545 0.245585 
0.000000 0.000000 0.000000 0.000000 0.000000 0.000000 0.300071 0.273307 
0.000000 0.000000 0.000000 0.000000 0.000000 0.000000 0.273307 0.300071 
0.000000 0.000000 0.000000 0.000000 0.000000 0.000000 0.245585 0.325545 
0.000000 0.000000 0.000000 0.000000 0.000000 0.000000 0.217269 0.349424 
0.000000 0.000000 0.000000 0.000000 0.000000 0.000000 0.188751 0.371435 
0.000000 0.000000 0.000000 0.000000 0.000000 0.000000 0.160453 0.391332 
0.000000 0.000000 0.000000 0.000000 0.000000 0.000000 0.132827 0.408902 
0.000000 0.000000 0.000000 0.000000 0.000000 0.000000 0.106355 0.423959 
0.000000 0.000000 0.000000 0.000000 0.000000 0.000000 0.081548 0.436347 
0.000000 0.000000 0.000000 0.000000 0.000000 0.000000 0.058946 0.445940 
0.000519 0.000000 0.000000 0.000000 0.000000 0.000000 0.039120 0.452643 
0.005710 0.000000 0.000000 0.000000 0.000000 0.000000 0.022670 0.456389 
0.015907 0.000000 0.000000 0.000000 0.000000 0.000000 0.010225 0.457140 
0.030434 0.000000 0.000000 0.000000 0.000000 0.000000 0.002446 0.454889 
0.048649 0.000000 0.000000 0.000000 0.000000 0.000000 0.000000 0.449658 
0.069936 0.000000 0.000000 0.000000 0.000000 0.000000 0.000000 0.441500 
0.093710 0.000000 0.000000 0.000000 0.000000 0.000000 0.000000 0.430495 
0.119415 0.000000 0.000000 0.000000 0.000000 0.000000 0.000000 0.416755 
0.146526 0.000000 0.000000 0.000000 0.000000 0.000000 0.000000 0.400420 
0.174547 0.000000 0.000000 0.000000 0.000000 0.000000 0.000000 0.381662 
0.203009 0.000000 0.000000 0.000000 0.000000 0.000000 0.000000 0.360679 
0.231477 0.000000 0.000000 0.000000 0.000000 0.000000 0.000000 0.337702 
0.259544 0.000000 0.000000 0.000000 0.000000 0.000000 0.000000 0.312989 
0.286830 0.000000 0.000000 0.000000 0.000000 0.000000 0.000000 0.286830 
0.312989 0.000000 0.000000 0.000000 0.000000 0.000000 0.000000 0.259544 
0.337702 0.000000 0.000000 0.000000 0.000000 0.000000 0.000000 0.231477 
0.360679 0.000000 0.000000 0.000000 0.000000 0.000000 0.000000 0.203009 
0.381662 0.000000 0.000000 0.000000 0.000000 0.000000 0.000000 0.174547 
0.400420 0.000000 0.000000 0.000000 0.000000 0.000000 0.000000 0.146526 
0.416755 0.000000 0.000000 0.000000 0.000000 0.000000 0.000000 0.119415 
0.430495 0.000000 0.000000 0.000000 0.000000 0.000000 0.000000 0.093710 
0.441500 0.000000 0.000000 0.000000 0.000000 0.000000 0.000000 0.069936 
0.449658 0.000000 0.000000 0.000000 0.000000 0.000000 0.000000 0.048649 
0.454889 0.002446 0.000000 0.000000 0.000000 0.000000 0.000000 0.030434 
0.457140 0.010225 0.000000 0.000000 0.000000 0.000000 0.000000 0.015907 
0.456389 0.022670 0.000000 0.000000 0.000000 0.000000 0.000000 0.005710 
0.452643 0.039120 0.000000 0.000000 0.000000 0.000000 0.000000 0.000519 
0.445940 0.058946 0.000000 0.000000 0.000000 0.000000 0.000000 0.000000 
0.436347 0.081548 0.000000 0.000000 0.000000 0.000000 0.000000 0.000000 
0.423959 0.106355 0.000000 0.000000 0.000000 0.000000 0.000000 0.000000 
0.408902 0.132827 0.000000 0.000000 0.000000 0.000000 0.000000 0.000000 
0.391332 0.160453 0.000000 0.000000 0.000000 0.000000 0.000000 0.000000 
0.371435 0.188751 0.000000 0.000000 0.000000 0.000000 0.000000 0.000000 
0.349424 0.217269 0.000000 0.000000 0.000000 0.000000 0.000000 0.000000 
0.325545 0.245585 0.000000 0.000000 0.000000 0.000000 0.000000 0.000000 
0.300071 0.273307 0.000000 0.000000 0.000000 0.000000 0.000000 0.000000 
0.273307 0.300071 0.000000 0.000000 0.000000 0.000000 0.000000 0.000000 
0.245585 0.325545 0.000000 0.000000 0.000000 0.000000 0.000000 0.000000 
0.217269 0.349424 0.000000 0.000000 0.000000 0.000000 0.000000 0.000000 
0.188751 0.371435 0.000000 0.000000 0.000000 0.000000 0.000000 0.000000 
0.160453 0.391332 0.000000 0.000000 0.000000 0.000000 0.000000 0.000000 
0.132827 0.408902 0.000000 0.000000 0.000000 0.000000 0.000000 0.000000 
0.106355 0.423959 0.000000 0.000000 0.000000 0.000000 0.000000 0.000000 
0.081548 0.436347 0.000000 0.000000 0.000000 0.000000 0.000000 0.000000 
0.058946 0.445940 0.000000 0.000000 0.000000 0.000000 0.000000 0.000000 
0.039120 0.452643 0.000519 0.000000 0.000000 0.000000 0.000000 0.000000 
0.022670 0.456389 0.005710 0.000000 0.000000 0.000000 0.000000 0.000000 
0.010225 0.457140 0.015907 0.000000 0.000000 0.000000 0.000000 0.000000 
0.002446 0.454889 0.030434 0.000000 0.000000 0.000000 0.000000 0.000000 
0.000000 0.449658 0.048649 0.000000 0.000000 0.000000 0.000000 0.000000 
0.000000 0.441500 0.069936 0.000000 0.000000 0.000000 0.000000 0.000000 
0.000000 0.430495 0.093710 0.000000 0.000000 0.000000 0.000000 0.000000 
0.000000 0.416755 0.119415 0.000000 0.000000 0.000000 0.000000 0.000000 
0.000000 0.400420 0.146526 0.000000 0.000000 0.000000 0.000000 0.000000 
0.000000 0.381662 0.174547 0.000000 0.000000 0.000000 0.000000 0.000000 
0.000000 0.360679 0.203009 0.000000 0.000000 0.000000 0.000000 0.000000 
0.000000 0.337702 0.231477 0.000000 0.000000 0.000000 0.000000 0.000000 
0.000000 0.312989 0.259544 0.000000 0.000000 0.000000 0.000000 0.000000 
0.000000 0.286830 0.286830 0.000000 0.000000 0.000000 0.000000 0.000000 
0.000000 0.259544 0.312989 0.000000 0.000000 0.000000 0.000000 0.000000 
0.000000 0.231477 0.337702 0.000000 0.000000 0.000000 0.000000 0.000000 
0.000000 0.203009 0.360679 0.000000 0.000000 0.000000 0.000000 0.000000 
0.000000 0.174547 0.381662 0.000000 0.000000 0.000000 0.000000 0.000000 
0.000000 0.146526 0.400420 0.000000 0.000000 0.000000 0.000000 0.000000 
0.000000 0.119415 0.416755 0.000000 0.000000 0.000000 0.000000 0.000000 
0.000000 0.093710 0.430495 0.000000 0.000000 0.000000 0.000000 0.000000 
0.000000 0.069936 0.441500 0.000000 0.000000 0.000000 0.000000 0.000000 
0.000000 0.048649 0.449658 0.000000 0.000000 0.000000 0.000000 0.000000 
0.000000 0.030434 0.454889 0.002446 0.000000 0.000000 0.000000 0.000000 
0.000000 0.015907 0.457140 0.010225 0.000000 0.000000 0.000000 0.000000 
0.000000 0.005710 0.456389 0.022670 0.000000 0.000000 0.000000 0.000000 
0.000000 0.000519 0.452643 0.039120 0.000000 0.000000 0.000000 0.000000 
0.000000 0.000000 0.445940 0.058946 0.000000 0.000000 0.000000 0.000000 
0.000000 0.000000 0.436347 0.081548 0.000000 0.000000 0.000000 0.000000 
0.000000 0.000000 0.423959 0.106355 0.000000 0.000000 0.000000 0.000000 
0.000000 0.000000 0.408902 0.132827 0.000000 0.000000 0.000000 0.000000 
0.000000 0.000000 0.391332 0.160453 0.000000 0.000000 0.000000 0.000000 
0.000000 0.000000 0.371435 0.188751 0.000000 0.000000 0.000000 0.000000 
0.000000 0.000000 0.349424 0.217269 0.000000 0.000000 0.000000 0.000000 
0.000000 0.000000 0.325545 0.245585 0.000000 0.000000 0.000000 0.000000 
0.000000 0.000000 0.300071 0.273307 0.000000 0.000000 0.000000 0.000000 
0.000000 0.000000 0.273307 0.300071 0.000000 0.000000 0.000000 0.000000 
0.000000 0.000000 0.245585 0.325545 0.000000 0.000000 0.000000 0.000000 
0.000000 0.000000 0.217269 0.349424 0.000000 0.000000 0.000000 0.000000 
0.000000 0.000000 0.188751 0.371435 0.000000 0.000000 0.000000 0.000000 
0.000000 0.000000 0.160453 0.391332 0.000000 0.000000 0.000000 0.000000 
0.000000 0.000000 0.132827 0.408902 0.000000 0.000000 0.000000 0.000000 
0.000000 0.000000 0.106355 0.423959 0.000000 0.000000 0.000000 0.000000 
0.000000 0.000000 0.081548 0.436347 0.000000 0.000000 0.000000 0.000000 
0.000000 0.000000 0.058946 0.445940 0.000000 0.000000 0.000000 0.000000 
0.000000 0.000000 0.039120 0.452643 0.000519 0.000000 0.000000 0.000000 
0.000000 0.000000 0.022670 0.456389 0.005710 0.000000 0.000000 0.000000 
0.000000 0.000000 0.010225 0.457140 0.015907 0.000000 0.000000 0.000000 
0.000000 0.000000 0.002446 0.454889 0.030434 0.000000 0.000000 0.000000 
0.000000 0.000000 0.000000 0.449658 0.048649 0.000000 0.000000 0.000000 
0.000000 0.000000 0.000000 0.441500 0.069936 0.000000 0.000000 0.000000 
0.000000 0.000000 0.000000 0.430495 0.093710 0.000000 0.000000 0.000000 
0.000000 0.000000 0.000000 0.416755 0.119415 0.000000 0.000000 0.000000 
0.000000 0.000000 0.000000 0.400420 0.146526 0.000000 0.000000 0.000000 
0.000000 0.000000 0.000000 0.381662 0.174547 0.000000 0.000000 0.000000 
0.000000 0.000000 0.000000 0.360679 0.203009 0.000000 0.000000 0.000000 
0.000000 0.000000 0.000000 0.337702 0.231477 0.000000 0.000000 0.000000 
0.000000 0.000000 0.000000 0.312989 0.259544 0.000000 0.000000 0.000000 
TURN 16
0.000000 0.000000 0.000000 0.266791 0.266791 0.000000 0.000000 0.000000 
0.000000 0.000000 0.000000 0.240499 0.292039 0.000000 0.000000 0.000000 
0.000000 0.000000 0.000000 0.213512 0.315927 0.000000 0.000000 0.000000 
0.000000 0.000000 0.000000 0.186208 0.338163 0.000000 0.000000 0.000000 
0.000000 0.000000 0.000000 0.158994 0.358490 0.000000 0.000000 0.000000 
0.000000 0.000000 0.000000 0.132307 0.376677 0.000000 0.000000 0.000000 
0.000000 0.000000 0.000000 0.106614 0.392525 0.000000 0.000000 0.000000 
0.000000 0.000000 0.000000 0.082411 0.405863 0.000000 0.000000 0.000000 
0.000000 0.000000 0.000000 0.060224 0.416550 0.000000 0.000000 0.000000 
0.000000 0.000000 0.000000 0.040609 0.424476 0.000000 0.000000 0.000000 
0.000000 0.000000 0.000000 0.024151 0.429558 0.000925 0.000000 0.000000 
0.000000 0.000000 0.000000 0.011465 0.431745 0.006736 0.000000 0.000000 
0.000000 0.000000 0.000000 0.003194 0.431016 0.017297 0.000000 0.000000 
0.000000 0.000000 0.000000 0.000014 0.427376 0.031948 0.000000 0.000000 
0.000000 0.000000 0.000000 0.000000 0.420864 0.050060 0.000000 0.000000 
0.000000 0.000000 0.000000 0.000000 0.411545 0.071032 0.000000 0.000000 
0.000000 0.000000 0.000000 0.000000 0.399517 0.094294 0.000000 0.000000 
0.000000 0.000000 0.000000 0.000000 0.384905 0.119306 0.000000 0.000000 
0.000000 0.000000 0.000000 0.000000 0.367864 0.145556 0.000000 0.000000 
0.000000 0.000000 0.000000 0.000000 0.348580 0.172563 0.000000 0.000000 
0.000000 0.000000 0.000000 0.000000 0.327268 0.199875 0.000000 0.000000 
0.000000 0.000000 0.000000 0.000000 0.304172 0.227069 0.000000 0.000000 
0.000000 0.000000 0.000000 0.000000 0.279566 0.253754 0.000000 0.000000 
0.000000 0.000000 0.000000 0.000000 0.253754 0.279566 0.000000 0.000000 
0.000000 0.000000 0.000000 0.000000 0.227069 0.304172 0.000000 0.000000 
0.000000 0.000000 0.000000 0.000000 0.199875 0.327268 0.000000 0.000000 
0.000000 0.000000 0.000000 0.000000 0.172563 0.348580 0.000000 0.000000 
0.000000 0.000000 0.000000 0.000000 0.145556 0.367864 0.000000 0.000000 
0.000000 0.000000 0.000000 0.000000 0.119306 0.384905 0.000000 0.000000 
0.000000 0.000000 0.000000 0.000000 0.094294 0.399517 0.000000 0.000000 
0.000000 0.000000 0.000000 0.000000 0.071032 0.411545 0.000000 0.000000 
0.000000 0.000000 0.000000 0.000000 0.050060 0.420864 0.000000 0.000000 
0.000000 0.000000 0.000000 0.000000 0.031948 0.427376 0.000014 0.000000 
0.000000 0.000000 0.000000 0.000000 0.017297 0.431016 0.003194 0.000000 
0.000000 0.000000 0.000000 0.000000 0.006736 0.431745 0.011465 0.000000 
0.000000 0.000000 0.000000 0.000000 0.000925 0.429558 0.024151 0.000000 
0.000000 0.000000 0.000000 0.000000 0.000000 0.424476 0.040609 0.000000 
0.000000 0.000000 0.000000 0.000000 0.000000 0.416550 0.060224 0.000000 
0.000000 0.000000 0.000000 0.000000 0.000000 0.405863 0.082411 0.000000 
0.000000 0.000000 0.000000 0.000000 0.000000 0.392525 0.106614 0.000000 
0.000000 0.000000 0.000000 0.000000 0.000000 0.376677 0.132307 0.000000 
0.000000 0.000000 0.000000 0.000000 0.000000 0.358490 0.158994 0.000000 
0.000000 0.000000 0.000000 0.000000 0.000000 0.338163 0.186208 0.000000 
0.000000 0.000000 0.000000 0.000000 0.000000 0.315927 0.213512 0.000000 
0.000000 0.000000 0.000000 0.000000 0.000000 0.292039 0.240499 0.000000 
0.000000 0.000000 0.000000 0.000000 0.000000 0.266791 0.266791 0.000000 
0.000000 0.000000 0.000000 0.000000 0.000000 0.240499 0.292039 0.000000 
0.000000 0.000000 0.000000 0.000000 0.000000 0.213512 0.315927 0.000000 
0.000000 0.000000 0.000000 0.000000 0.000000 0.186208 0.338163 0.000000 
0.000000 0.000000 0.000000 0.000000 0.000000 0.158994 0.358490 0.000000 
0.000000 0.000000 0.000000 0.000000 0.000000 0.132307 0.376677 0.000000 
0.000000 0.000000 0.000000 0.000000 0.000000 0.106614 0.392525 0.000000 
0.000000 0.000000 0.000000 0.000000 0.000000 0.082411 0.405863 0.000000 
0.000000 0.000000 0.000000 0.000000 0.000000 0.060224 0.416550 0.000000 
0.000000 0.000000 0.000000 0.000000 0.000000 0.040609 0.424476 0.000000 
0.000000 0.000000 0.000000 0.000000 0.000000 0.024151 0.429558 0.000925 
0.000000 0.000000 0.000000 0.000000 0.000000 0.011465 0.431745 0.006736 
0.000000 0.000000 0.000000 0.000000 0.000000 0.003194 0.431016 0.017297 
0.000000 0.000000 0.000000 0.000000 0.000000 0.000014 0.427376 0.031948 
0.000000 0.000000 0.000000 0.000000 0.000000 0.000000 0.420864 0.050060 
0.000000 0.000000 0.000000 0.000000 0.000000 0.000000 0.411545 0.071032 
0.000000 0.000000 0.000000 0.000000 0.000000 0.000000 0.399517 0.094294 
0.000000 0.000000 0.000000 0.000000 0.000000 0.000000 0.384905 0.119306 
0.000000 0.000000 0.000000 0.000000 0.000000 0.000000 0.367864 0.145556 
0.000000 0.000000 0.000000 0.000000 0.000000 0.000000 0.348580 0.172563 
0.000000 0.000000 0.000000 0.000000 0.000000 0.000000 0.327268 0.199875 
0.000000 0.000000 0.000000 0.000000 0.000000 0.000000 0.304172 0.227069 
0.000000 0.000000 0.000000 0.000000 0.000000 0.000000 0.279566 0.253754 
0.000000 0.000000 0.000000 0.000000 0.000000 0.000000 0.253754 0.279566 
0.000000 0.000000 0.000000 0.000000 0.000000 0.000000 0.227069 0.304172 
0.000000 0.000000 0.000000 0.000000 0.000000 0.000000 0.199875 0.327268 
0.000000 0.000000 0.000000 0.000000 0.000000 0.000000 0.172563 0.348580 
0.000000 0.000000 0.000000 0.000000 0.000000 0.000000 0.145556 0.367864 
0.000000 0.000000 0.000000 0.000000 0.000000 0.000000 0.119306 0.384905 
0.000000 0.000000 0.000000 0.000000 0.000000 0.000000 0.094294 0.399517 
0.000000 0.000000 0.000000 0.000000 0.000000 0.000000 0.071032 0.411545 
0.000000 0.000000 0.000000 0.000000 0.000000 0.000000 0.050060 0.420864 
0.000014 0.000000 0.000000 0.000000 0.000000 0.000000 0.031948 0.427376 
0.003194 0.000000 0.000000 0.000000 0.000000 0.000000 0.017297 0.431016 
0.011465 0.000000 0.000000 0.000000 0.000000 0.000000 0.006736 0.431745 
0.024151 0.000000 0.000000 0.000000 0.000000 0.000000 0.000925 0.429558 
0.040609 0.000000 0.000000 0.000000 0.000000 0.000000 0.000000 0.424476 
0.060224 0.000000 0.000000 0.000000 0.000000 0.000000 0.000000 0.416550 
0.082411 0.000000 0.000000 0.000000 0.000000 0.000000 0.000000 0.405863 
0.106614 0.000000 0.000000 0.000000 0.000000 0.000000 0.000000 0.392525 
0.132307 0.000000 0.000000 0.000000 0.000000 0.000000 0.000000 0.376677 
0.158994 0.000000 0.000000 0.000000 0.000000 0.000000 0.000000 0.358490 
0.186208 0.000000 0.000000 0.000000 0.000000 0.000000 0.000000 0.338163 
0.213512 0.000000 0.000000 0.000000 0.000000 0.000000 0.000000 0.315927 
0.240499 0.000000 0.000000 0.000000 0.000000 0.000000 0.000000 0.292039 
0.266791 0.000000 0.000000 0.000000 0.000000 0.000000 0.000000 0.266791 
0.292039 0.000000 0.000000 0.000000 0.000000 0.000000 0.000000 0.240499 
0.315927 0.000000 0.000000 0.000000 0.000000 0.000000 0.000000 0.213512 
0.338163 0.000000 0.000000 0.000000 0.000000 0.000000 0.000000 0.186208 
0.358490 0.000000 0.000000 0.000000 0.000000 0.000000 0.000000 0.158994 
0.376677 0.000000 0.000000 0.000000 0.000000 0.000000 0.000000 0.132307 
0.392525 0.000000 0.000000 0.000000 0.000000 0.000000 0.000000 0.106614 
0.405863 0.000000 0.000000 0.000000 0.000000 0.000000 0.000000 0.082411 
0.416550 0.000000 0.000000 0.000000 0.000000 0.000000 0.000000 0.060224 
0.424476 0.000000 0.000000 0.000000 0.000000 0.000000 0.000000 0.040609 
0.429558 0.000925 0.000000 0.000000 0.000000 0.000000 0.000000 0.024151 
0.431745 0.006736 0.000000 0.000000 0.000000 0.000000 0.000000 0.011465 
0.431016 0.017297 0.000000 0.000000 0.000000 0.000000 0.000000 0.003194 
0.427376 0.031948 0.000000 0.000000 0.000000 0.000000 0.000000 0.000014 
0.420864 0.050060 0.000000 0.000000 0.000000 0.000000 0.000000 0.000000 
0.411545 0.071032 0.000000 0.000000 0.000000 0.000000 0.000000 0.000000 
0.399517 0.094294 0.000000 0.000000 0.000000 0.000000 0.000000 0.000000 
0.384905 0.119306 0.000000 0.000000 0.000000 0.000000 0.000000 0.000000 
0.367864 0.145556 0.000000 0.000000 0.000000 0.000000 0.000000 0.000000 
0.348580 0.172563 0.000000 0.000000 0.000000 0.000000 0.000000 0.000000 
0.327268 0.199875 0.000000 0.000000 0.000000 0.000000 0.000000 0.000000 
0.304172 0.227069 0.000000 0.000000 0.000000 0.000000 0.000000 0.000000 
0.279566 0.253754 0.000000 0.000000 0.000000 0.000000 0.000000 0.000000 
0.253754 0.279566 0.000000 0.000000 0.000000 0.000000 0.000000 0.000000 
0.227069 0.304172 0.000000 0.000000 0.000000 0.000000 0.000000 0.000000 
0.199875 0.327268 0.000000 0.000000 0.000000 0.000000 0.000000 0.000000 
0.172563 0.348580 0.000000 0.000000 0.000000 0.000000 0.000000 0.000000 
0.145556 0.367864 0.000000 0.000000 0.000000 0.000000 0.000000 0.000000 
0.119306 0.384905 0.000000 0.000000 0.000000 0.000000 0.000000 0.000000 
0.094294 0.399517 0.000000 0.000000 0.000000 0.000000 0.000000 0.000000 
0.071032 0.411545 0.000000 0.000000 0.000000 0.000000 0.000000 0.000000 
0.050060 0.420864 0.000000 0.000000 0.000000 0.000000 0.000000 0.000000 
0.031948 0.427376 0.000014 0.000000 0.000000 0.000000 0.000000 0.000000 
0.017297 0.431016 0.003194 0.000000 0.000000 0.000000 0.000000 0.000000 
0.006736 0.431745 0.011465 0.000000 0.000000 0.000000 0.000000 0.000000 
0.000925 0.429558 0.024151 0.000000 0.000000 0.000000 0.000000 0.000000 
0.000000 0.424476 0.040609 0.000000 0.000000 0.000000 0.000000 0.000000 
0.000000 0.416550 0.060224 0.000000 0.000000 0.000000 0.000000 0.000000 
0.000000 0.405863 0.082411 0.000000 0.000000 0.000000 0.000000 0.000000 
0.000000 0.392525 0.106614 0.000000 0.000000 0.000000 0.000000 0.000000 
0.000000 0.376677 0.132307 0.000000 0.000000 0.000000 0.000000 0.000000 
0.000000 0.358490 0.158994 0.000000 0.000000 0.000000 0.000000 0.000000 
0.000000 0.338163 0.186208 0.000000 0.000000 0.000000 0.000000 0.000000 
0.000000 0.315927 0.213512 0.000000 0.000000 0.000000 0.000000 0.000000 
0.000000 0.292039 0.240499 0.000000 0.000000 0.000000 0.000000 0.000000 
0.000000 0.266791 0.266791 0.000000 0.000000 0.000000 0.000000 0.000000 
0.000000 0.240499 0.292039 0.000000 0.000000 0.000000 0.000000 0.000000 
0.000000 0.213512 0.315927 0.000000 0.000000 0.000000 0.000000 0.000000 
0.000000 0.186208 0.338163 0.000000 0.000000 0.000000 0.000000 0.000000 
0.000000 0.158994 0.358490 0.000000 0.000000 0.000000 0.000000 0.000000 
0.000000 0.132307 0.376677 0.000000 0.000000 0.000000 0.000000 0.000000 
0.000000 0.106614 0.392525 0.000000 0.000000 0.000000 0.000000 0.000000 
0.000000 0.082411 0.405863 0.000000 0.000000 0.000000 0.000000 0.000000 
0.000000 0.060224 0.416550 0.000000 0.000000 0.000000 0.000000 0.000000 
0.000000 0.040609 0.424476 0.000000 0.000000 0.000000 0.000000 0.000000 
0.000000 0.024151 0.429558 0.000925 0.000000 0.000000 0.000000 0.000000 
0.000000 0.011465 0.431745 0.006736 0.000000 0.000000 0.000000 0.000000 
0.000000 0.003194 0.431016 0.017297 0.000000 0.000000 0.000000 0.000000 
0.000000 0.000014 0.427376 0.031948 0.000000 0.000000 0.000000 0.000000 
0.000000 0.000000 0.420864 0.050060 0.000000 0.000000 0.000000 0.000000 
0.000000 0.000000 0.411545 0.071032 0.000000 0.000000 0.000000 0.000000 
0.000000 0.000000 0.399517 0.094294 0.000000 0.000000 0.000000 0.000000 
0.000000 0.000000 0.384905 0.119306 0.000000 0.000000 0.000000 0.000000 
0.000000 0.000000 0.367864 0.145556 0.000000 0.000000 0.000000 0.000000 
0.000000 0.000000 0.348580 0.172563 0.000000 0.000000 0.000000 0.000000 
0.000000 0.000000 0.327268 0.199875 0.000000 0.000000 0.000000 0.000000 
0.000000 0.000000 0.304172 0.227069 0.000000 0.000000 0.000000 0.000000 
0.000000 0.000000 0.279566 0.253754 0.000000 0.000000 0.000000 0.000000 
0.000000 0.000000 0.253754 0.279566 0.000000 0.000000 0.000000 0.000000 
0.000000 0.000000 0.227069 0.304172 0.000000 0.000000 0.000000 0.000000 
0.000000 0.000000 0.199875 0.327268 0.000000 0.000000 0.000000 0.000000 
0.000000 0.000000 0.172563 0.348580 0.000000 0.000000 0.000000 0.000000 
0.000000 0.000000 0.145556 0.367864 0.000000 0.000000 0.000000 0.000000 
0.000000 0.000000 0.119306 0.384905 0.000000 0.000000 0.000000 0.000000 
0.000000 0.000000 0.094294 0.399517 0.000000 0.000000 0.000000 0.000000 
0.000000 0.000000 0.071032 0.411545 0.000000 0.000000 0.000000 0.000000 
0.000000 0.000000 0.050060 0.420864 0.000000 0.000000 0.000000 0.000000 
0.000000 0.000000 0.031948 0.427376 0.000014 0.000000 0.000000 0.000000 
0.000000 0.000000 0.017297 0.431016 0.003194 0.000000 0.000000 0.000000 
0.000000 0.000000 0.006736 0.431745 0.011465 0.000000 0.000000 0.000000 
0.000000 0.000000 0.000925 0.429558 0.024151 0.000000 0.000000 0.000000 
0.000000 0.000000 0.000000 0.424476 0.040609 0.000000 0.000000 0.000000 
0.000000 0.000000 0.000000 0.416550 0.060224 0.000000 0.000000 0.000000 
0.000000 0.000000 0.000000 0.405863 0.082411 0.000000 0.000000 0.000000 
0.000000 0.000000 0.000000 0.392525 0.106614 0.000000 0.000000 0.000000 
0.000000 0.000000 0.000000 0.376677 0.132307 0.000000 0.000000 0.000000 
0.000000 0.000000 0.000000 0.358490 0.158994 0.000000 0.000000 0.000000 
0.000000 0.000000 0.000000 0.338163 0.186208 0.000000 0.000000 0.000000 
0.000000 0.000000 0.000000 0.315927 0.213512 0.000000 0.000000 0.000000 
0.000000 0.000000 0.000000 0.292039 0.240499 0.000000 0.000000 0.000000 
TURN 17
0.000000 0.000000 0.000000 0.247477 0.247477 0.000000 0.000000 0.000000 
0.000000 0.000000 0.000000 0.222179 0.271815 0.000000 0.000000 0.000000 
0.000000 0.000000 0.000000 0.196272 0.294877 0.000000 0.000000 0.000000 
0.000000 0.000000 0.000000 0.170132 0.316373 0.000000 0.000000 0.000000 
0.000000 0.000000 0.000000 0.144166 0.336043 0.000000 0.000000 0.000000 
0.000000 0.000000 0.000000 0.118813 0.353659 0.000000 0.000000 0.000000 
0.000000 0.000000 0.000000 0.094538 0.369020 0.000000 0.000000 0.000000 
0.000000 0.000000 0.000000 0.071838 0.381956 0.000000 0.000000 0.000000 
0.000000 0.000000 0.000000 0.051238 0.392326 0.000000 0.000000 0.000000 
0.000000 0.000000 0.000000 0.033295 0.400019 0.000000 0.000000 0.000000 
0.000000 0.000000 0.000000 0.018594 0.404953 0.000129 0.000000 0.000000 
0.000000 0.000000 0.000000 0.007749 0.407077 0.003972 0.000000 0.000000 
0.000000 0.000000 0.000000 0.001404 0.406368 0.012650 0.000000 0.000000 
0.000000 0.000000 0.000000 0.000000 0.402835 0.025502 0.000000 0.000000 
0.000000 0.000000 0.000000 0.000000 0.396513 0.041899 0.000000 0.000000 
0.000000 0.000000 0.000000 0.000000 0.387469 0.061242 0.000000 0.000000 
0.000000 0.000000 0.000000 0.000000 0.375801 0.082959 0.000000 0.000000 
0.000000 0.000000 0.000000 0.000000 0.361633 0.106510 0.000000 0.000000 
0.000000 0.000000 0.000000 0.000000 0.345121 0.131385 0.000000 0.000000 
0.000000 0.000000 0.000000 0.000000 0.326451 0.157101 0.000000 0.000000 
0.000000 0.000000 0.000000 0.000000 0.305838 0.183206 0.000000 0.000000 
0.000000 0.000000 0.000000 0.000000 0.283525 0.209279 0.000000 0.000000 
0.000000 0.000000 0.000000 0.000000 0.259786 0.234927 0.000000 0.000000 
0.000000 0.000000 0.000000 0.000000 0.234927 0.259786 0.000000 0.000000 
0.000000 0.000000 0.000000 0.000000 0.209279 0.283525 0.000000 0.000000 
0.000000 0.000000 0.000000 0.000000 0.183206 0.305838 0.000000 0.000000 
0.000000 0.000000 0.000000 0.000000 0.157101 0.326451 0.000000 0.000000 
0.000000 0.000000 0.000000 0.000000 0.131385 0.345121 0.000000 0.000000 
0.000000 0.000000 0.000000 0.000000 0.106510 0.361633 0.000000 0.000000 
0.000000 0.000000 0.000000 0.000000 0.082959 0.375801 0.000000 0.000000 
0.000000 0.000000 0.000000 0.000000 0.061242 0.387469 0.000000 0.000000 
0.000000 0.000000 0.000000 0.000000 0.041899 0.396513 0.000000 0.000000 
0.000000 0.000000 0.000000 0.000000 0.025502 0.402835 0.000000 0.000000 
0.000000 0.000000 0.000000 0.000000 0.012650 0.406368 0.001404 0.000000 
0.000000 0.000000 0.000000 0.000000 0.003972 0.407077 0.007749 0.000000 
0.000000 0.000000 0.000000 0.000000 0.000129 0.404953 0.018594 0.000000 
0.000000 0.000000 0.000000 0.000000 0.000000 0.400019 0.033295 0.000000 
0.000000 0.000000 0.000000 0.000000 0.000000 0.392326 0.051238 0.000000 
0.000000 0.000000 0.000000 0.000000 0.000000 0.381956 0.071838 0.000000 
0.000000 0.000000 0.000000 0.000000 0.000000 0.369020 0.094538 0.000000 
0.000000 0.000000 0.000000 0.000000 0.000000 0.353659 0.118813 0.000000 
0.000000 0.000000 0.000000 0.000000 0.000000 0.336043 0.144166 0.000000 
0.000000 0.000000 0.000000 0.000000 0.000000 0.316373 0.170132 0.000000 
0.000000 0.000000 0.000000 0.000000 0.000000 0.294877 0.196272 0.000000 
0.000000 0.000000 0.000000 0.000000 0.000000 0.271815 0.222179 0.000000 
0.000000 0.000000 0.000000 0.000000 0.000000 0.247477 0.247477 0.000000 
0.000000 0.000000 0.000000 0.000000 0.000000 0.222179 0.271815 0.000000 
0.000000 0.000000 0.000000 0.000000 0.000000 0.196272 0.294877 0.000000 
0.000000 0.000000 0.000000 0.000000 0.000000 0.170132 0.316373 0.000000 
0.000000 0.000000 0.000000 0.000000 0.000000 0.144166 0.336043 0.000000 
0.000000 0.000000 0.000000 0.000000 0.000000 0.118813 0.353659 0.000000 
0.000000 0.000000 0.000000 0.000000 0.000000 0.094538 0.369020 0.000000 
0.000000 0.000000 0.000000 0.000000 0.000000 0.071838 0.381956 0.000000 
0.000000 0.000000 0.000000 0.000000 0.000000 0.051238 0.392326 0.000000 
0.000000 0.000000 0.000000 0.000000 0.000000 0.033295 0.400019 0.000000 
0.000000 0.000000 0.000000 0.000000 0.000000 0.018594 0.404953 0.000129 
0.000000 0.000000 0.000000 0.000000 0.000000 0.007749 0.407077 0.003972 
0.000000 0.000000 0.000000 0.000000 0.000000 0.001404 0.406368 0.012650 
0.000000 0.000000 0.000000 0.000000 0.000000 0.000000 0.402835 0.025502 
0.000000 0.000000 0.000000 0.000000 0.000000 0.000000 0.396513 0.041899 
0.000000 0.000000 0.000000 0.000000 0.000000 0.000000 0.387469 0.061242 
0.000000 0.000000 0.000000 0.000000 0.000000 0.000000 0.375801 0.082959 
0.000000 0.000000 0.000000 0.000000 0.000000 0.000000 0.361633 0.106510 
0.000000 0.000000 0.000000 0.000000 0.000000 0.000000 0.345121 0.131385 
0.000000 0.000000 0.000000 0.000000 0.000000 0.000000 0.326451 0.157101 
0.000000 0.000000 0.000000 0.000000 0.000000 0.000000 0.305838 0.183206 
0.000000 0.000000 0.000000 0.000000 0.000000 0.000000 0.283525 0.209279 
0.000000 0.000000 0.000000 0.000000 0.000000 0.000000 0.259786 0.234927 
0.000000 0.000000 0.000000 0.000000 0.000000 0.000000 0.234927 0.259786 
0.000000 0.000000 0.000000 0.000000 0.000000 0.000000 0.209279 0.283525 
0.000000 0.000000 0.000000 0.000000 0.000000 0.000000 0.183206 0.305838 
0.000000 0.000000 0.000000 0.000000 0.000000 0.000000 0.157101 0.326451 
0.000000 0.000000 0.000000 0.000000 0.000000 0.000000 0.131385 0.345121 
0.000000 0.000000 0.000000 0.000000 0.000000 0.000000 0.106510 0.361633 
0.000000 0.000000 0.000000 0.000000 0.000000 0.000000 0.082959 0.375801 
0.000000 0.000000 0.000000 0.000000 0.000000 0.000000 0.061242 0.387469 
0.000000 0.000000 0.000000 0.000000 0.000000 0.000000 0.041899 0.396513 
0.000000 0.000000 0.000000 0.000000 0.000000 0.000000 0.025502 0.402835 
0.001404 0.000000 0.000000 0.000000 0.000000 0.000000 0.012650 0.406368 
0.007749 0.000000 0.000000 0.000000 0.000000 0.000000 0.003972 0.407077 
0.018594 0.000000 0.000000 0.000000 0.000000 0.000000 0.000129 0.404953 
0.033295 0.000000 0.000000 0.000000 0.000000 0.000000 0.000000 0.400019 
0.051238 0.000000 0.000000 0.000000 0.000000 0.000000 0.000000 0.392326 
0.071838 0.000000 0.000000 0.000000 0.000000 0.000000 0.000000 0.381956 
0.094538 0.000000 0.000000 0.000000 0.000000 0.000000 0.000000 0.369020 
0.118813 0.000000 0.000000 0.000000 0.000000 0.000000 0.000000 0.353659 
0.144166 0.000000 0.000000 0.000000 0.000000 0.000000 0.000000 0.336043 
0.170132 0.000000 0.000000 0.000000 0.000000 0.000000 0.000000 0.316373 
0.196272 0.000000 0.000000 0.000000 0.000000 0.000000 0.000000 0.294877 
0.222179 0.000000 0.000000 0.000000 0.000000 0.000000 0.000000 0.271815 
0.247477 0.000000 0.000000 0.000000 0.000000 0.000000 0.000000 0.247477 
0.271815 0.000000 0.000000 0.000000 0.000000 0.000000 0.000000 0.222179 
0.294877 0.000000 0.000000 0.000000 0.000000 0.000000 0.000000 0.196272 
0.316373 0.000000 0.000000 0.000000 0.000000 0.000000 0.000000 0.170132 
0.336043 0.000000 0.000000 0.000000 0.000000 0.000000 0.000000 0.144166 
0.353659 0.000000 0.000000 0.000000 0.000000 0.000000 0.000000 0.118813 
0.369020 0.000000 0.000000 0.000000 0.000000 0.000000 0.000000 0.094538 
0.381956 0.000000 0.000000 0.000000 0.000000 0.000000 0.000000 0.071838 
0.392326 0.000000 0.000000 0.000000 0.000000 0.000000 0.000000 0.051238 
0.400019 0.000000 0.000000 0.000000 0.000000 0.000000 0.000000 0.033295 
0.404953 0.000129 0.000000 0.000000 0.000000 0.000000 0.000000 0.018594 
0.407077 0.003972 0.000000 0.000000 0.000000 0.000000 0.000000 0.007749 
0.406368 0.012650 0.000000 0.000000 0.000000 0.000000 0.000000 0.001404 
0.402835 0.025502 0.000000 0.000000 0.000000 0.000000 0.000000 0.000000 
0.396513 0.041899 0.000000 0.000000 0.000000 0.000000 0.000000 0.000000 
0.387469 0.061242 0.000000 0.000000 0.000000 0.000000 0.000000 0.000000 
0.375801 0.082959 0.000000 0.000000 0.000000 0.000000 0.000000 0.000000 
0.361633 0.106510 0.000000 0.000000 0.000000 0.000000 0.000000 0.000000 
0.345121 0.131385 0.000000 0.000000 0.000000 0.000000 0.000000 0.000000 
0.326451 0.157101 0.000000 0.000000 0.000000 0.000000 0.000000 0.000000 
0.305838 0.183206 0.000000 0.000000 0.000000 0.000000 0.000000 0.000000 
0.283525 0.209279 0.000000 0.000000 0.000000 0.000000 0.000000 0.000000 
0.259786 0.234927 0.000000 0.000000 0.000000 0.000000 0.000000 0.000000 
0.234927 0.259786 0.000000 0.000000 0.000000 0.000000 0.000000 0.000000 
0.209279 0.283525 0.000000 0.000000 0.000000 0.000000 0.000000 0.000000 
0.183206 0.305838 0.000000 0.000000 0.000000 0.000000 0.000000 0.000000 
0.157101 0.326451 0.000000 0.000000 0.000000 0.000000 0.000000 0.000000 
0.131385 0.345121 0.000000 0.000000 0.000000 0.000000 0.000000 0.000000 
0.106510 0.361633 0.000000 0.000000 0.000000 0.000000 0.000000 0.000000 
0.082959 0.375801 0.000000 0.000000 0.000000 0.000000 0.000000 0.000000 
0.061242 0.387469 0.000000 0.000000 0.000000 0.000000 0.000000 0.000000 
0.041899 0.396513 0.000000 0.000000 0.000000 0.000000 0.000000 0.000000 
0.025502 0.402835 0.000000 0.000000 0.000000 0.000000 0.000000 0.000000 
0.012650 0.406368 0.001404 0.000000 0.000000 0.000000 0.000000 0.000000 
0.003972 0.407077 0.007749 0.000000 0.000000 0.000000 0.000000 0.000000 
0.000129 0.404953 0.018594 0.000000 0.000000 0.000000 0.000000 0.000000 
0.000000 0.400019 0.033295 0.000000 0.000000 0.000000 0.000000 0.000000 
0.000000 0.392326 0.051238 0.000000 0.000000 0.000000 0.000000 0.000000 
0.000000 0.381956 0.071838 0.000000 0.000000 0.000000 0.000000 0.000000 
0.000000 0.369020 0.094538 0.000000 0.000000 0.000000 0.000000 0.000000 
0.000000 0.353659 0.118813 0.000000 0.000000 0.000000 0.000000 0.000000 
0.000000 0.336043 0.144166 0.000000 0.000000 0.000000 0.000000 0.000000 
0.000000 0.316373 0.170132 0.000000 0.000000 0.000000 0.000000 0.000000 
0.000000 0.294877 0.196272 0.000000 0.000000 0.000000 0.000000 0.000000 
0.000000 0.271815 0.222179 0.000000 0.000000 0.000000 0.000000 0.000000 
0.000000 0.247477 0.247477 0.000000 0.000000 0.000000 0.000000 0.000000 
0.000000 0.222179 0.271815 0.000000 0.000000 0.000000 0.000000 0.000000 
0.000000 0.196272 0.294877 0.000000 0.000000 0.000000 0.000000 0.000000 
0.000000 0.170132 0.316373 0.000000 0.000000 0.000000 0.000000 0.000000 
0.000000 0.144166 0.336043 0.000000 0.000000 0.000000 0.000000 0.000000 
0.000000 0.118813 0.353659 0.000000 0.000000 0.000000 0.000000 0.000000 
0.000000 0.094538 0.369020 0.000000 0.000000 0.000000 0.000000 0.000000 
0.000000 0.071838 0.381956 0.000000 0.000000 0.000000 0.000000 0.000000 
0.000000 0.051238 0.392326 0.000000 0.000000 0.000000 0.000000 0.000000 
0.000000 0.033295 0.400019 0.000000 0.000000 0.000000 0.000000 0.000000 
0.000000 0.018594 0.404953 0.000129 0.000000 0.000000 0.000000 0.000000 
0.000000 0.007749 0.407077 0.003972 0.000000 0.000000 0.000000 0.000000 
0.000000 0.001404 0.406368 0.012650 0.000000 0.000000 0.000000 0.000000 
0.000000 0.000000 0.402835 0.025502 0.000000 0.000000 0.000000 0.000000 
0.000000 0.000000 0.396513 0.041899 0.000000 0.000000 0.000000 0.000000 
0.000000 0.000000 0.387469 0.061242 0.000000 0.000000 0.000000 0.000000 
0.000000 0.000000 0.375801 0.082959 0.000000 0.000000 0.000000 0.000000 
0.000000 0.000000 0.361633 0.106510 0.000000 0.000000 0.000000 0.000000 
0.000000 0.000000 0.345121 0.131385 0.000000 0.000000 0.000000 0.000000 
0.000000 0.000000 0.326451 0.157101 0.000000 0.000000 0.000000 0.000000 
0.000000 0.000000 0.305838 0.183206 0.000000 0.000000 0.000000 0.000000 
0.000000 0.000000 0.283525 0.209279 0.000000 0.000000 0.000000 0.000000 
0.000000 0.000000 0.259786 0.234927 0.000000 0.000000 0.000000 0.000000 
0.000000 0.000000 0.234927 0.259786 0.000000 0.000000 0.000000 0.000000 
0.000000 0.000000 0.209279 0.283525 0.000000 0.000000 0.000000 0.000000 
0.000000 0.000000 0.183206 0.305838 0.000000 0.000000 0.000000 0.000000 
0.000000 0.000000 0.157101 0.326451 0.000000 0.000000 0.000000 0.000000 
0.000000 0.000000 0.131385 0.345121 0.000000 0.000000 0.000000 0.000000 
0.000000 0.000000 0.106510 0.361633 0.000000 0.000000 0.000000 0.000000 
0.000000 0.000000 0.082959 0.375801 0.000000 0.000000 0.000000 0.000000 
0.000000 0.000000 0.061242 0.387469 0.000000 0.000000 0.000000 0.000000 
0.000000 0.000000 0.041899 0.396513 0.000000 0.000000 0.000000 0.000000 
0.000000 0.000000 0.025502 0.402835 0.000000 0.000000 0.000000 0.000000 
0.000000 0.000000 0.012650 0.406368 0.001404 0.000000 0.000000 0.000000 
0.000000 0.000000 0.003972 0.407077 0.007749 0.000000 0.000000 0.000000 
0.000000 0.000000 0.000129 0.404953 0.018594 0.000000 0.000000 0.000000 
0.000000 0.000000 0.000000 0.400019 0.033295 0.000000 0.000000 0.000000 
0.000000 0.000000 0.000000 0.392326 0.051238 0.000000 0.000000 0.000000 
0.000000 0.000000 0.000000 0.381956 0.071838 0.000000 0.000000 0.000000 
0.000000 0.000000 0.000000 0.369020 0.094538 0.000000 0.000000 0.000000 
0.000000 0.000000 0.000000 0.353659 0.118813 0.000000 0.000000 0.000000 
0.000000 0.000000 0.000000 0.336043 0.144166 0.000000 0.000000 0.000000 
0.000000 0.000000 0.000000 0.316373 0.170132 0.000000 0.000000 0.000000 
0.000000 0.000000 0.000000 0.294877 0.196272 0.000000 0.000000 0.000000 
0.000000 0.000000 0.000000 0.271815 0.222179 0.000000 0.000000 0.000000 
TURN 18
0.000000 0.000000 0.000000 0.228888 0.228888 0.000000 0.000000 0.000000 
0.000000 0.000000 0.000000 0.204586 0.252317 0.000000 0.000000 0.000000 
0.000000 0.000000 0.000000 0.179757 0.274553 0.000000 0.000000 0.000000 
0.000000 0.000000 0.000000 0.154781 0.295308 0.000000 0.000000 0.000000 
0.000000 0.000000 0.000000 0.130065 0.314323 0.000000 0.000000 0.000000 
0.000000 0.000000 0.000000 0.106045 0.331367 0.000000 0.000000 0.000000 
0.000000 0.000000 0.000000 0.083188 0.346241 0.000000 0.000000 0.000000 
0.000000 0.000000 0.000000 0.061990 0.358775 0.000000 0.000000 0.000000 
0.000000 0.000000 0.000000 0.042978 0.368827 0.000000 0.000000 0.000000 
0.000000 0.000000 0.000000 0.026707 0.376287 0.000000 0.000000 0.000000 
0.000000 0.000000 0.000000 0.013762 0.381074 0.000000 0.000000 0.000000 
0.000000 0.000000 0.000000 0.004758 0.383134 0.001934 0.000000 0.000000 
0.000000 0.000000 0.000000 0.000339 0.382447 0.008728 0.000000 0.000000 
0.000000 0.000000 0.000000 0.000000 0.379019 0.019781 0.000000 0.000000 
0.000000 0.000000 0.000000 0.000000 0.372887 0.034464 0.000000 0.000000 
0.000000 0.000000 0.000000 0.000000 0.364119 0.052177 0.000000 0.000000 
0.000000 0.000000 0.000000 0.000000 0.352810 0.072349 0.000000 0.000000 
0.000000 0.000000 0.000000 0.000000 0.339087 0.094440 0.000000 0.000000 
0.000000 0.000000 0.000000 0.000000 0.323104 0.117939 0.000000 0.000000 
0.000000 0.000000 0.000000 0.000000 0.305048 0.142364 0.000000 0.000000 
0.000000 0.000000 0.000000 0.000000 0.285133 0.167263 0.000000 0.000000 
0.000000 0.000000 0.000000 0.000000 0.263603 0.192214 0.000000 0.000000 
0.000000 0.000000 0.000000 0.000000 0.240732 0.216825 0.000000 0.000000 
0.000000 0.000000 0.000000 0.000000 0.216825 0.240732 0.000000 0.000000 
0.000000 0.000000 0.000000 0.000000 0.192214 0.263603 0.000000 0.000000 
0.000000 0.000000 0.000000 0.000000 0.167263 0.285133 0.000000 0.000000 
0.000000 0.000000 0.000000 0.000000 0.142364 0.305048 0.000000 0.000000 
0.000000 0.000000 0.000000 0.000000 0.117939 0.323104 0.000000 0.000000 
0.000000 0.000000 0.000000 0.000000 0.094440 0.339087 0.000000 0.000000 
0.000000 0.000000 0.000000 0.000000 0.072349 0.352810 0.000000 0.000000 
0.000000 0.000000 0.000000 0.000000 0.052177 0.364119 0.000000 0.000000 
0.000000 0.000000 0.000000 0.000000 0.034464 0.372887 0.000000 0.000000 
0.000000 0.000000 0.000000 0.000000 0.019781 0.379019 0.000000 0.000000 
0.000000 0.000000 0.000000 0.000000 0.008728 0.382447 0.000339 0.000000 
0.000000 0.000000 0.000000 0.000000 0.001934 0.383134 0.004758 0.000000 
0.000000 0.000000 0.000000 0.000000 0.000000 0.381074 0.013762 0.000000 
0.000000 0.000000 0.000000 0.000000 0.000000 0.376287 0.026707 0.000000 
0.000000 0.000000 0.000000 0.000000 0.000000 0.368827 0.042978 0.000000 
0.000000 0.000000 0.000000 0.000000 0.000000 0.358775 0.061990 0.000000 
0.000000 0.000000 0.000000 0.000000 0.000000 0.346241 0.083188 0.000000 
0.000000 0.000000 0.000000 0.000000 0.000000 0.331367 0.106045 0.000000 
0.000000 0.000000 0.000000 0.000000 0.000000 0.314323 0.130065 0.000000 
0.000000 0.000000 0.000000 0.000000 0.000000 0.295308 0.154781 0.000000 
0.000000 0.000000 0.000000 0.000000 0.000000 0.274553 0.179757 0.000000 
0.000000 0.000000 0.000000 0.000000 0.000000 0.252317 0.204586 0.000000 
0.000000 0.000000 0.000000 0.000000 0.000000 0.228888 0.228888 0.000000 
0.000000 0.000000 0.000000 0.000000 0.000000 0.204586 0.252317 0.000000 
0.000000 0.000000 0.000000 0.000000 0.000000 0.179757 0.274553 0.000000 
0.000000 0.000000 0.000000 0.000000 0.000000 0.154781 0.295308 0.000000 
0.000000 0.000000 0.000000 0.000000 0.000000 0.130065 0.314323 0.000000 
0.000000 0.000000 0.000000 0.000000 0.000000 0.106045 0.331367 0.000000 
0.000000 0.000000 0.000000 0.000000 0.000000 0.083188 0.346241 0.000000 
0.000000 0.000000 0.000000 0.000000 0.000000 0.061990 0.358775 0.000000 
0.000000 0.000000 0.000000 0.000000 0.000000 0.042978 0.368827 0.000000 
0.000000 0.000000 0.000000 0.000000 0.000000 0.026707 0.376287 0.000000 
0.000000 0.000000 0.000000 0.000000 0.000000 0.013762 0.381074 0.000000 
0.000000 0.000000 0.000000 0.000000 0.000000 0.004758 0.383134 0.001934 
0.000000 0.000000 0.000000 0.000000 0.000000 0.000339 0.382447 0.008728 
0.000000 0.000000 0.000000 0.000000 0.000000 0.000000 0.379019 0.019781 
0.000000 0.000000 0.000000 0.000000 0.000000 0.000000 0.372887 0.034464 
0.000000 0.000000 0.000000 0.000000 0.000000 0.000000 0.364119 0.052177 
0.000000 0.000000 0.000000 0.000000 0.000000 0.000000 0.352810 0.072349 
0.000000 0.000000 0.000000 0.000000 0.000000 0.000000 0.339087 0.094440 
0.000000 0.000000 0.000000 0.000000 0.000000 0.000000 0.323104 0.117939 
0.000000 0.000000 0.000000 0.000000 0.000000 0.000000 0.305048 0.142364 
0.000000 0.000000 0.000000 0.000000 0.000000 0.000000 0.285133 0.167263 
0.000000 0.000000 0.000000 0.000000 0.000000 0.000000 0.263603 0.192214 
0.000000 0.000000 0.000000 0.000000 0.000000 0.000000 0.240732 0.216825 
0.000000 0.000000 0.000000 0.000000 0.000000 0.000000 0.216825 0.240732 
0.000000 0.000000 0.000000 0.000000 0.000000 0.000000 0.192214 0.263603 
0.000000 0.000000 0.000000 0.000000 0.000000 0.000000 0.167263 0.285133 
0.000000 0.000000 0.000000 0.000000 0.000000 0.000000 0.142364 0.305048 
0.000000 0.000000 0.000000 0.000000 0.000000 0.000000 0.117939 0.323104 
0.000000 0.000000 0.000000 0.000000 0.000000 0.000000 0.094440 0.339087 
0.000000 0.000000 0.000000 0.000000 0.000000 0.000000 0.072349 0.352810 
0.000000 0.000000 0.000000 0.000000 0.000000 0.000000 0.052177 0.364119 
0.000000 0.000000 0.000000 0.000000 0.000000 0.000000 0.034464 0.372887 
0.000000 0.000000 0.000000 0.000000 0.000000 0.000000 0.019781 0.379019 
0.000339 0.000000 0.000000 0.000000 0.000000 0.000000 0.008728 0.382447 
0.004758 0.000000 0.000000 0.000000 0.000000 0.000000 0.001934 0.383134 
0.013762 0.000000 0.000000 0.000000 0.000000 0.000000 0.000000 0.381074 
0.026707 0.000000 0.000000 0.000000 0.000000 0.000000 0.000000 0.376287 
0.042978 0.000000 0.000000 0.000000 0.000000 0.000000 0.000000 0.368827 
0.061990 0.000000 0.000000 0.000000 0.000000 0.000000 0.000000 0.358775 
0.083188 0.000000 0.000000 0.000000 0.000000 0.000000 0.000000 0.346241 
0.106045 0.000000 0.000000 0.000000 0.000000 0.000000 0.000000 0.331367 
0.130065 0.000000 0.000000 0.000000 0.000000 0.000000 0.000000 0.314323 
0.154781 0.000000 0.000000 0.000000 0.000000 0.000000 0.000000 0.295308 
0.179757 0.000000 0.000000 0.000000 0.000000 0.000000 0.000000 0.274553 
0.204586 0.000000 0.000000 0.000000 0.000000 0.000000 0.000000 0.252317 
0.228888 0.000000 0.000000 0.000000 0.000000 0.000000 0.000000 0.228888 
0.252317 0.000000 0.000000 0.000000 0.000000 0.000000 0.000000 0.204586 
0.274553 0.000000 0.000000 0.000000 0.000000 0.000000 0.000000 0.179757 
0.295308 0.000000 0.000000 0.000000 0.000000 0.000000 0.000000 0.154781 
0.314323 0.000000 0.000000 0.000000 0.000000 0.000000 0.000000 0.130065 
0.331367 0.000000 0.000000 0.000000 0.000000 0.000000 0.000000 0.106045 
0.346241 0.000000 0.000000 0.000000 0.000000 0.000000 0.000000 0.083188 
0.358775 0.000000 0.000000 0.000000 0.000000 0.000000 0.000000 0.061990 
0.368827 0.000000 0.000000 0.000000 0.000000 0.000000 0.000000 0.042978 
0.376287 0.000000 0.000000 0.000000 0.000000 0.000000 0.000000 0.026707 
0.381074 0.000000 0.000000 0.000000 0.000000 0.000000 0.000000 0.013762 
0.383134 0.001934 0.000000 0.000000 0.000000 0.000000 0.000000 0.004758 
0.382447 0.008728 0.000000 0.000000 0.000000 0.000000 0.000000 0.000339 
0.379019 0.019781 0.000000 0.000000 0.000000 0.000000 0.000000 0.000000 
0.372887 0.034464 0.000000 0.000000 0.000000 0.000000 0.000000 0.000000 
0.364119 0.052177 0.000000 0.000000 0.000000 0.000000 0.000000 0.000000 
0.352810 0.072349 0.000000 0.000000 0.000000 0.000000 0.000000 0.000000 
0.339087 0.094440 0.000000 0.000000 0.000000 0.000000 0.000000 0.000000 
0.323104 0.117939 0.000000 0.000000 0.000000 0.000000 0.000000 0.000000 
0.305048 0.142364 0.000000 0.000000 0.000000 0.000000 0.000000 0.000000 
0.285133 0.167263 0.000000 0.000000 0.000000 0.000000 0.000000 0.000000 
0.263603 0.192214 0.000000 0.000000 0.000000 0.000000 0.000000 0.000000 
0.240732 0.216825 0.000000 0.000000 0.000000 0.000000 0.000000 0.000000 
0.216825 0.240732 0.000000 0.000000 0.000000 0.000000 0.000000 0.000000 
0.192214 0.263603 0.000000 0.000000 0.000000 0.000000 0.000000 0.000000 
0.167263 0.285133 0.000000 0.000000 0.000000 0.000000 0.000000 0.000000 
0.142364 0.305048 0.000000 0.000000 0.000000 0.000000 0.000000 0.000000 
0.117939 0.323104 0.000000 0.000000 0.000000 0.000000 0.000000 0.000000 
0.094440 0.339087 0.000000 0.000000 0.000000 0.000000 0.000000 0.000000 
0.072349 0.352810 0.000000 0.000000 0.000000 0.000000 0.000000 0.000000 
0.052177 0.364119 0.000000 0.000000 0.000000 0.000000 0.000000 0.000000 
0.034464 0.372887 0.000000 0.000000 0.000000 0.000000 0.000000 0.000000 
0.019781 0.379019 0.000000 0.000000 0.000000 0.000000 0.000000 0.000000 
0.008728 0.382447 0.000339 0.000000 0.000000 0.000000 0.000000 0.000000 
0.001934 0.383134 0.004758 0.000000 0.000000 0.000000 0.000000 0.000000 
0.000000 0.381074 0.013762 0.000000 0.000000 0.000000 0.000000 0.000000 
0.000000 0.376287 0.026707 0.000000 0.000000 0.000000 0.000000 0.000000 
0.000000 0.368827 0.042978 0.000000 0.000000 0.000000 0.000000 0.000000 
0.000000 0.358775 0.061990 0.000000 0.000000 0.000000 0.000000 0.000000 
0.000000 0.346241 0.083188 0.000000 0.000000 0.000000 0.000000 0.000000 
0.000000 0.331367 0.106045 0.000000 0.000000 0.000000 0.000000 0.000000 
0.000000 0.314323 0.130065 0.000000 0.000000 0.000000 0.000000 0.000000 
0.000000 0.295308 0.154781 0.000000 0.000000 0.000000 0.000000 0.000000 
0.000000 0.274553 0.179757 0.000000 0.000000 0.000000 0.000000 0.000000 
0.000000 0.252317 0.204586 0.000000 0.000000 0.000000 0.000000 0.000000 
0.000000 0.228888 0.228888 0.000000 0.000000 0.000000 0.000000 0.000000 
0.000000 0.204586 0.252317 0.000000 0.000000 0.000000 0.000000 0.000000 
0.000000 0.179757 0.274553 0.000000 0.000000 0.000000 0.000000 0.000000 
0.000000 0.154781 0.295308 0.000000 0.000000 0.000000 0.000000 0.000000 
0.000000 0.130065 0.314323 0.000000 0.000000 0.000000 0.000000 0.000000 
0.000000 0.106045 0.331367 0.000000 0.000000 0.000000 0.000000 0.000000 
0.000000 0.083188 0.346241 0.000000 0.000000 0.000000 0.000000 0.000000 
0.000000 0.061990 0.358775 0.000000 0.000000 0.000000 0.000000 0.000000 
0.000000 0.042978 0.368827 0.000000 0.000000 0.000000 0.000000 0.000000 
0.000000 0.026707 0.376287 0.000000 0.000000 0.000000 0.000000 0.000000 
0.000000 0.013762 0.381074 0.000000 0.000000 0.000000 0.000000 0.000000 
0.000000 0.004758 0.383134 0.001934 0.000000 0.000000 0.000000 0.000000 
0.000000 0.000339 0.382447 0.008728 0.000000 0.000000 0.000000 0.000000 
0.000000 0.000000 0.379019 0.019781 0.000000 0.000000 0.000000 0.000000 
0.000000 0.000000 0.372887 0.034464 0.000000 0.000000 0.000000 0.000000 
0.000000 0.000000 0.364119 0.052177 0.000000 0.000000 0.000000 0.000000 
0.000000 0.000000 0.352810 0.072349 0.000000 0.000000 0.000000 0.000000 
0.000000 0.000000 0.339087 0.094440 0.000000 0.000000 0.000000 0.000000 
0.000000 0.000000 0.323104 0.117939 0.000000 0.000000 0.000000 0.000000 
0.000000 0.000000 0.305048 0.142364 0.000000 0.000000 0.000000 0.000000 
0.000000 0.000000 0.285133 0.167263 0.000000 0.000000 0.000000 0.000000 
0.000000 0.000000 0.263603 0.192214 0.000000 0.000000 0.000000 0.000000 
0.000000 0.000000 0.240732 0.216825 0.000000 0.000000 0.000000 0.000000 
0.000000 0.000000 0.216825 0.240732 0.000000 0.000000 0.000000 0.000000 
0.000000 0.000000 0.192214 0.263603 0.000000 0.000000 0.000000 0.000000 
0.000000 0.000000 0.167263 0.285133 0.000000 0.000000 0.000000 0.000000 
0.000000 0.000000 0.142364 0.305048 0.000000 0.000000 0.000000 0.000000 
0.000000 0.000000 0.117939 0.323104 0.000000 0.000000 0.000000 0.000000 
0.000000 0.000000 0.094440 0.339087 0.000000 0.000000 0.000000 0.000000 
0.000000 0.000000 0.072349 0.352810 0.000000 0.000000 0.000000 0.000000 
0.000000 0.000000 0.052177 0.364119 0.000000 0.000000 0.000000 0.000000 
0.000000 0.000000 0.034464 0.372887 0.000000 0.000000 0.000000 0.000000 
0.000000 0.000000 0.019781 0.379019 0.000000 0.000000 0.000000 0.000000 
0.000000 0.000000 0.008728 0.382447 0.000339 0.000000 0.000000 0.000000 
0.000000 0.000000 0.001934 0.383134 0.004758 0.000000 0.000000 0.000000 
0.000000 0.000000 0.000000 0.381074 0.013762 0.000000 0.000000 0.000000 
0.000000 0.000000 0.000000 0.376287 0.026707 0.000000 0.000000 0.000000 
0.000000 0.000000 0.000000 0.368827 0.042978 0.000000 0.000000 0.000000 
0.000000 0.000000 0.000000 0.358775 0.061990 0.000000 0.000000 0.000000 
0.000000 0.000000 0.000000 0.346241 0.083188 0.000000 0.000000 0.000000 
0.000000 0.000000 0.000000 0.331367 0.106045 0.000000 0.000000 0.000000 
0.000000 0.000000 0.000000 0.314323 0.130065 0.000000 0.000000 0.000000 
0.000000 0.000000 0.000000 0.295308 0.154781 0.000000 0.000000 0.000000 
0.000000 0.000000 0.000000 0.274553 0.179757 0.000000 0.000000 0.000000 
0.000000 0.000000 0.000000 0.252317 0.204586 0.000000 0.000000 0.000000 
TURN 19
0.000000 0.000000 0.000000 0.211025 0.211025 0.000000 0.000000 0.000000 
0.000000 0.000000 0.000000 0.187718 0.233544 0.000000 0.000000 0.000000 
0.000000 0.000000 0.000000 0.163969 0.254955 0.000000 0.000000 0.000000 
0.000000 0.000000 0.000000 0.140157 0.274969 0.000000 0.000000 0.000000 
0.000000 0.000000 0.000000 0.116689 0.293328 0.000000 0.000000 0.000000 
0.000000 0.000000 0.000000 0.094002 0.309800 0.000000 0.000000 0.000000 
0.000000 0.000000 0.000000 0.072563 0.324188 0.000000 0.000000 0.000000 
0.000000 0.000000 0.000000 0.052868 0.336319 0.000000 0.000000 0.000000 
0.000000 0.000000 0.000000 0.035443 0.346054 0.000000 0.000000 0.000000 
0.000000 0.000000 0.000000 0.020844 0.353282 0.000000 0.000000 0.000000 
0.000000 0.000000 0.000000 0.009656 0.357920 0.000000 0.000000 0.000000 
0.000000 0.000000 0.000000 0.002493 0.359917 0.000622 0.000000 0.000000 
0.000000 0.000000 0.000000 0.000000 0.359250 0.005532 0.000000 0.000000 
0.000000 0.000000 0.000000 0.000000 0.355928 0.014786 0.000000 0.000000 
0.000000 0.000000 0.000000 0.000000 0.349987 0.027755 0.000000 0.000000 
0.000000 0.000000 0.000000 0.000000 0.341494 0.043838 0.000000 0.000000 
0.000000 0.000000 0.000000 0.000000 0.330545 0.062465 0.000000 0.000000 
0.000000 0.000000 0.000000 0.000000 0.317266 0.083096 0.000000 0.000000 
0.000000 0.000000 0.000000 0.000000 0.301813 0.105219 0.000000 0.000000 
0.000000 0.000000 0.000000 0.000000 0.284370 0.128353 0.000000 0.000000 
0.000000 0.000000 0.000000 0.000000 0.265153 0.152046 0.000000 0.000000 
0.000000 0.000000 0.000000 0.000000 0.244407 0.175875 0.000000 0.000000 
0.000000 0.000000 0.000000 0.000000 0.222404 0.199449 0.000000 0.000000 
0.000000 0.000000 0.000000 0.000000 0.199449 0.222404 0.000000 0.000000 
0.000000 0.000000 0.000000 0.000000 0.175875 0.244407 0.000000 0.000000 
0.000000 0.000000 0.000000 0.000000 0.152046 0.265153 0.000000 0.000000 
0.000000 0.000000 0.000000 0.000000 0.128353 0.284370 0.000000 0.000000 
0.000000 0.000000 0.000000 0.000000 0.105219 0.301813 0.000000 0.000000 
0.000000 0.000000 0.000000 0.000000 0.083096 0.317266 0.000000 0.000000 
0.000000 0.000000 0.000000 0.000000 0.062465 0.330545 0.000000 0.000000 
0.000000 0.000000 0.000000 0.000000 0.043838 0.341494 0.000000 0.000000 
0.000000 0.000000 0.000000 0.000000 0.027755 0.349987 0.000000 0.000000 
0.000000 0.000000 0.000000 0.000000 0.014786 0.355928 0.000000 0.000000 
0.000000 0.000000 0.000000 0.000000 0.005532 0.359250 0.000000 0.000000 
0.000000 0.000000 0.000000 0.000000 0.000622 0.359917 0.002493 0.000000 
0.000000 0.000000 0.000000 0.000000 0.000000 0.357920 0.009656 0.000000 
0.000000 0.000000 0.000000 0.000000 0.000000 0.353282 0.020844 0.000000 
0.000000 0.000000 0.000000 0.000000 0.000000 0.346054 0.035443 0.000000 
0.000000 0.000000 0.000000 0.000000 0.000000 0.336319 0.052868 0.000000 
0.000000 0.000000 0.000000 0.000000 0.000000 0.324188 0.072563 0.000000 
0.000000 0.000000 0.000000 0.000000 0.000000 0.309800 0.094002 0.000000 
0.000000 0.000000 0.000000 0.000000 0.000000 0.293328 0.116689 0.000000 
0.000000 0.000000 0.000000 0.000000 0.000000 0.274969 0.140157 0.000000 
0.000000 0.000000 0.000000 0.000000 0.000000 0.254955 0.163969 0.000000 
0.000000 0.000000 0.000000 0.000000 0.000000 0.233544 0.187718 0.000000 
0.000000 0.000000 0.000000 0.000000 0.000000 0.211025 0.211025 0.000000 
0.000000 0.000000 0.000000 0.000000 0.000000 0.187718 0.233544 0.000000 
0.000000 0.000000 0.000000 0.000000 0.000000 0.163969 0.254955 0.000000 
0.000000 0.000000 0.000000 0.000000 0.000000 0.140157 0.274969 0.000000 
0.000000 0.000000 0.000000 0.000000 0.000000 0.116689 0.293328 0.000000 
0.000000 0.000000 0.000000 0.000000 0.000000 0.094002 0.309800 0.000000 
0.000000 0.000000 0.000000 0.000000 0.000000 0.072563 0.324188 0.000000 
0.000000 0.000000 0.000000 0.000000 0.000000 0.052868 0.336319 0.000000 
0.000000 0.000000 0.000000 0.000000 0.000000 0.035443 0.346054 0.000000 
0.000000 0.000000 0.000000 0.000000 0.000000 0.020844 0.353282 0.000000 
0.000000 0.000000 0.000000 0.000000 0.000000 0.009656 0.357920 0.000000 
0.000000 0.000000 0.000000 0.000000 0.000000 0.002493 0.359917 0.000622 
0.000000 0.000000 0.000000 0.000000 0.000000 0.000000 0.359250 0.005532 
0.000000 0.000000 0.000000 0.000000 0.000000 0.000000 0.355928 0.014786 
0.000000 0.000000 0.000000 0.000000 0.000000 0.000000 0.349987 0.027755 
0.000000 0.000000 0.000000 0.000000 0.000000 0.000000 0.341494 0.043838 
0.000000 0.000000 0.000000 0.000000 0.000000 0.000000 0.330545 0.062465 
0.000000 0.000000 0.000000 0.000000 0.000000 0.000000 0.317266 0.083096 
0.000000 0.000000 0.000000 0.000000 0.000000 0.000000 0.301813 0.105219 
0.000000 0.000000 0.000000 0.000000 0.000000 0.000000 0.284370 0.128353 
0.000000 0.000000 0.000000 0.000000 0.000000 0.000000 0.265153 0.152046 
0.000000 0.000000 0.000000 0.000000 0.000000 0.000000 0.244407 0.175875 
0.000000 0.000000 0.000000 0.000000 0.000000 0.000000 0.222404 0.199449 
0.000000 0.000000 0.000000 0.000000 0.000000 0.000000 0.199449 0.222404 
0.000000 0.000000 0.000000 0.000000 0.000000 0.000000 0.175875 0.244407 
0.000000 0.000000 0.000000 0.000000 0.000000 0.000000 0.152046 0.265153 
0.000000 0.000000 0.000000 0.000000 0.000000 0.000000 0.128353 0.284370 
0.000000 0.000000 0.000000 0.000000 0.000000 0.000000 0.105219 0.301813 
0.000000 0.000000 0.000000 0.000000 0.000000 0.000000 0.083096 0.317266 
0.000000 0.000000 0.000000 0.000000 0.000000 0.000000 0.062465 0.330545 
0.000000 0.000000 0.000000 0.000000 0.000000 0.000000 0.043838 0.341494 
0.000000 0.000000 0.000000 0.000000 0.000000 0.000000 0.027755 0.349987 
0.000000 0.000000 0.000000 0.000000 0.000000 0.000000 0.014786 0.355928 
0.000000 0.000000 0.000000 0.000000 0.000000 0.000000 0.005532 0.359250 
0.002493 0.000000 0.000000 0.000000 0.000000 0.000000 0.000622 0.359917 
0.009656 0.000000 0.000000 0.000000 0.000000 0.000000 0.000000 0.357920 
0.020844 0.000000 0.000000 0.000000 0.000000 0.000000 0.000000 0.353282 
0.035443 0.000000 0.000000 0.000000 0.000000 0.000000 0.000000 0.346054 
0.052868 0.000000 0.000000 0.000000 0.000000 0.000000 0.000000 0.336319 
0.072563 0.000000 0.000000 0.000000 0.000000 0.000000 0.000000 0.324188 
0.094002 0.000000 0.000000 0.000000 0.000000 0.000000 0.000000 0.309800 
0.116689 0.000000 0.000000 0.000000 0.000000 0.000000 0.000000 0.293328 
0.140157 0.000000 0.000000 0.000000 0.000000 0.000000 0.000000 0.274969 
0.163969 0.000000 0.000000 0.000000 0.000000 0.000000 0.000000 0.254955 
0.187718 0.000000 0.000000 0.000000 0.000000 0.000000 0.000000 0.233544 
0.211025 0.000000 0.000000 0.000000 0.000000 0.000000 0.000000 0.211025 
0.233544 0.000000 0.000000 0.000000 0.000000 0.000000 0.000000 0.187718 
0.254955 0.000000 0.000000 0.000000 0.000000 0.000000 0.000000 0.163969 
0.274969 0.000000 0.000000 0.000000 0.000000 0.000000 0.000000 0.140157 
0.293328 0.000000 0.000000 0.000000 0.000000 0.000000 0.000000 0.116689 
0.309800 0.000000 0.000000 0.000000 0.000000 0.000000 0.000000 0.094002 
0.324188 0.000000 0.000000 0.000000 0.000000 0.000000 0.000000 0.072563 
0.336319 0.000000 0.000000 0.000000 0.000000 0.000000 0.000000 0.052868 
0.346054 0.000000 0.000000 0.000000 0.000000 0.000000 0.000000 0.035443 
0.353282 0.000000 0.000000 0.000000 0.000000 0.000000 0.000000 0.020844 
0.357920 0.000000 0.000000 0.000000 0.000000 0.000000 0.000000 0.009656 
0.359917 0.000622 0.000000 0.000000 0.000000 0.000000 0.000000 0.002493 
0.359250 0.005532 0.000000 0.000000 0.000000 0.000000 0.000000 0.000000 
0.355928 0.014786 0.000000 0.000000 0.000000 0.000000 0.000000 0.000000 
0.349987 0.027755 0.000000 0.000000 0.000000 0.000000 0.000000 0.000000 
0.341494 0.043838 0.000000 0.000000 0.000000 0.000000 0.000000 0.000000 
0.330545 0.062465 0.000000 0.000000 0.000000 0.000000 0.000000 0.000000 
0.317266 0.083096 0.000000 0.000000 0.000000 0.000000 0.000000 0.000000 
0.301813 0.105219 0.000000 0.000000 0.000000 0.000000 0.000000 0.000000 
0.284370 0.128353 0.000000 0.000000 0.000000 0.000000 0.000000 0.000000 
0.265153 0.152046 0.000000 0.000000 0.000000 0.000000 0.000000 0.000000 
0.244407 0.175875 0.000000 0.000000 0.000000 0.000000 0.000000 0.000000 
0.222404 0.199449 0.000000 0.000000 0.000000 0.000000 0.000000 0.000000 
0.199449 0.222404 0.000000 0.000000 0.000000 0.000000 0.000000 0.000000 
0.175875 0.244407 0.000000 0.000000 0.000000 0.000000 0.000000 0.000000 
0.152046 0.265153 0.000000 0.000000 0.000000 0.000000 0.000000 0.000000 
0.128353 0.284370 0.000000 0.000000 0.000000 0.000000 0.000000 0.000000 
0.105219 0.301813 0.000000 0.000000 0.000000 0.000000 0.000000 0.000000 
0.083096 0.317266 0.000000 0.000000 0.000000 0.000000 0.000000 0.000000 
0.062465 0.330545 0.000000 0.000000 0.000000 0.000000 0.000000 0.000000 
0.043838 0.341494 0.000000 0.000000 0.000000 0.000000 0.000000 0.000000 
0.027755 0.349987 0.000000 0.000000 0.000000 0.000000 0.000000 0.000000 
0.014786 0.355928 0.000000 0.000000 0.000000 0.000000 0.000000 0.000000 
0.005532 0.359250 0.000000 0.000000 0.000000 0.000000 0.000000 0.000000 
0.000622 0.359917 0.002493 0.000000 0.000000 0.000000 0.000000 0.000000 
0.000000 0.357920 0.009656 0.000000 0.000000 0.000000 0.000000 0.000000 
0.000000 0.353282 0.020844 0.000000 0.000000 0.000000 0.000000 0.000000 
0.000000 0.346054 0.035443 0.000000 0.000000 0.000000 0.000000 0.000000 
0.000000 0.336319 0.052868 0.000000 0.000000 0.000000 0.000000 0.000000 
0.000000 0.324188 0.072563 0.000000 0.000000 0.000000 0.000000 0.000000 
0.000000 0.309800 0.094002 0.000000 0.000000 0.000000 0.000000 0.000000 
0.000000 0.293328 0.116689 0.000000 0.000000 0.000000 0.000000 0.000000 
0.000000 0.274969 0.140157 0.000000 0.000000 0.000000 0.000000 0.000000 
0.000000 0.254955 0.163969 0.000000 0.000000 0.000000 0.000000 0.000000 
0.000000 0.233544 0.187718 0.000000 0.000000 0.000000 0.000000 0.000000 
0.000000 0.211025 0.211025 0.000000 0.000000 0.000000 0.000000 0.000000 
0.000000 0.187718 0.233544 0.000000 0.000000 0.000000 0.000000 0.000000 
0.000000 0.163969 0.254955 0.000000 0.000000 0.000000 0.000000 0.000000 
0.000000 0.140157 0.274969 0.000000 0.000000 0.000000 0.000000 0.000000 
0.000000 0.116689 0.293328 0.000000 0.000000 0.000000 0.000000 0.000000 
0.000000 0.094002 0.309800 0.000000 0.000000 0.000000 0.000000 0.000000 
0.000000 0.072563 0.324188 0.000000 0.000000 0.000000 0.000000 0.000000 
0.000000 0.052868 0.336319 0.000000 0.000000 0.000000 0.000000 0.000000 
0.000000 0.035443 0.346054 0.000000 0.000000 0.000000 0.000000 0.000000 
0.000000 0.020844 0.353282 0.000000 0.000000 0.000000 0.000000 0.000000 
0.000000 0.009656 0.357920 0.000000 0.000000 0.000000 0.000000 0.000000 
0.000000 0.002493 0.359917 0.000622 0.000000 0.000000 0.000000 0.000000 
0.000000 0.000000 0.359250 0.005532 0.000000 0.000000 0.000000 0.000000 
0.000000 0.000000 0.355928 0.014786 0.000000 0.000000 0.000000 0.000000 
0.000000 0.000000 0.349987 0.027755 0.000000 0.000000 0.000000 0.000000 
0.000000 0.000000 0.341494 0.043838 0.000000 0.000000 0.000000 0.000000 
0.000000 0.000000 0.330545 0.062465 0.000000 0.000000 0.000000 0.000000 
0.000000 0.000000 0.317266 0.083096 0.000000 0.000000 0.000000 0.000000 
0.000000 0.000000 0.301813 0.105219 0.000000 0.000000 0.000000 0.000000 
0.000000 0.000000 0.284370 0.128353 0.000000 0.000000 0.000000 0.000000 
0.000000 0.000000 0.265153 0.152046 0.000000 0.000000 0.000000 0.000000 
0.000000 0.000000 0.244407 0.175875 0.000000 0.000000 0.000000 0.000000 
0.000000 0.000000 0.222404 0.199449 0.000000 0.000000 0.000000 0.000000 
0.000000 0.000000 0.199449 0.222404 0.000000 0.000000 0.000000 0.000000 
0.000000 0.000000 0.175875 0.244407 0.000000 0.000000 0.000000 0.000000 
0.000000 0.000000 0.152046 0.265153 0.000000 0.000000 0.000000 0.000000 
0.000000 0.000000 0.128353 0.284370 0.000000 0.000000 0.000000 0.000000 
0.000000 0.000000 0.105219 0.301813 0.000000 0.000000 0.000000 0.000000 
0.000000 0.000000 0.083096 0.317266 0.000000 0.000000 0.000000 0.000000 
0.000000 0.000000 0.062465 0.330545 0.000000 0.000000 0.000000 0.000000 
0.000000 0.000000 0.043838 0.341494 0.000000 0.000000 0.000000 0.000000 
0.000000 0.000000 0.027755 0.349987 0.000000 0.000000 0.000000 0.000000 
0.000000 0.000000 0.014786 0.355928 0.000000 0.000000 0.000000 0.000000 
0.000000 0.000000 0.005532 0.359250 0.000000 0.000000 0.000000 0.000000 
0.000000 0.000000 0.000622 0.359917 0.002493 0.000000 0.000000 0.000000 
0.000000 0.000000 0.000000 0.357920 0.009656 0.000000 0.000000 0.000000 
0.000000 0.000000 0.000000 0.353282 0.020844 0.000000 0.000000 0.000000 
0.000000 0.000000 0.000000 0.346054 0.035443 0.000000 0.000000 0.000000 
0.000000 0.000000 0.000000 0.336319 0.052868 0.000000 0.000000 0.000000 
0.000000 0.000000 0.000000 0.324188 0.072563 0.000000 0.000000 0.000000 
0.000000 0.000000 0.000000 0.309800 0.094002 0.000000 0.000000 0.000000 
0.000000 0.000000 0.000000 0.293328 0.116689 0.000000 0.000000 0.000000 
0.000000 0.000000 0.000000 0.274969 0.140157 0.000000 0.000000 0.000000 
0.000000 0.000000 0.000000 0.254955 0.163969 0.000000 0.000000 0.000000 
0.000000 0.000000 0.000000 0.233544 0.187718 0.000000 0.000000 0.000000 
TURN 20
0.000000 0.000000 0.000000 0.156923 0.156923 0.000000 0.000000 0.000000 
0.000000 0.000000 0.000000 0.135533 0.177864 0.000000 0.000000 0.000000 
0.000000 0.000000 0.000000 0.114095 0.197992 0.000000 0.000000 0.000000 
0.000000 0.000000 0.000000 0.093043 0.216973 0.000000 0.000000 0.000000 
0.000000 0.000000 0.000000 0.072844 0.234511 0.000000 0.000000 0.000000 
0.000000 0.000000 0.000000 0.054002 0.250341 0.000000 0.000000 0.000000 
0.000000 0.000000 0.000000 0.037051 0.264234 0.000000 0.000000 0.000000 
0.000000 0.000000 0.000000 0.022563 0.275993 0.000000 0.000000 0.000000 
0.000000 0.000000 0.000000 0.011141 0.285458 0.000000 0.000000 0.000000 
0.000000 0.000000 0.000000 0.003423 0.292500 0.000000 0.000000 0.000000 
0.000000 0.000000 0.000000 0.000083 0.297026 0.000000 0.000000 0.000000 
0.000000 0.000000 0.000000 0.000000 0.298976 0.000000 0.000000 0.000000 
0.000000 0.000000 0.000000 0.000000 0.298325 0.000000 0.000000 0.000000 
0.000000 0.000000 0.000000 0.000000 0.295082 0.001162 0.000000 0.000000 
0.000000 0.000000 0.000000 0.000000 0.289288 0.006778 0.000000 0.000000 
0.000000 0.000000 0.000000 0.000000 0.281021 0.016429 0.000000 0.000000 
0.000000 0.000000 0.000000 0.000000 0.270391 0.029462 0.000000 0.000000 
0.000000 0.000000 0.000000 0.000000 0.257543 0.045255 0.000000 0.000000 
0.000000 0.000000 0.000000 0.000000 0.242655 0.063221 0.000000 0.000000 
0.000000 0.000000 0.000000 0.000000 0.225940 0.082806 0.000000 0.000000 
0.000000 0.000000 0.000000 0.000000 0.207645 0.103492 0.000000 0.000000 
0.000000 0.000000 0.000000 0.000000 0.188051 0.124794 0.000000 0.000000 
0.000000 0.000000 0.000000 0.000000 0.167473 0.146260 0.000000 0.000000 
0.000000 0.000000 0.000000 0.000000 0.146260 0.167473 0.000000 0.000000 
0.000000 0.000000 0.000000 0.000000 0.124794 0.188051 0.000000 0.000000 
0.000000 0.000000 0.000000 0.000000 0.103492 0.207645 0.000000 0.000000 
0.000000 0.000000 0.000000 0.000000 0.082806 0.225940 0.000000 0.000000 
0.000000 0.000000 0.000000 0.000000 0.063221 0.242655 0.000000 0.000000 
0.000000 0.000000 0.000000 0.000000 0.045255 0.257543 0.000000 0.000000 
0.000000 0.000000 0.000000 0.000000 0.029462 0.270391 0.000000 0.000000 
0.000000 0.000000 0.000000 0.000000 0.016429 0.281021 0.000000 0.000000 
0.000000 0.000000 0.000000 0.000000 0.006778 0.289288 0.000000 0.000000 
0.000000 0.000000 0.000000 0.000000 0.001162 0.295082 0.000000 0.000000 
0.000000 0.000000 0.000000 0.000000 0.000000 0.298325 0.000000 0.000000 
0.000000 0.000000 0.000000 0.000000 0.000000 0.298976 0.000000 0.000000 
0.000000 0.000000 0.000000 0.000000 0.000000 0.297026 0.000083 0.000000 
0.000000 0.000000 0.000000 0.000000 0.000000 0.292500 0.003423 0.000000 
0.000000 0.000000 0.000000 0.000000 0.000000 0.285458 0.011141 0.000000 
0.000000 0.000000 0.000000 0.000000 0.000000 0.275993 0.022563 0.000000 
0.000000 0.000000 0.000000 0.000000 0.000000 0.264234 0.037051 0.000000 
0.000000 0.000000 0.000000 0.000000 0.000000 0.250341 0.054002 0.000000 
0.000000 0.000000 0.000000 0.000000 0.000000 0.234511 0.072844 0.000000 
0.000000 0.000000 0.000000 0.000000 0.000000 0.216973 0.093043 0.000000 
0.000000 0.000000 0.000000 0.000000 0.000000 0.197992 0.114095 0.000000 
0.000000 0.000000 0.000000 0.000000 0.000000 0.177864 0.135533 0.000000 
0.000000 0.000000 0.000000 0.000000 0.000000 0.156923 0.156923 0.000000 
0.000000 0.000000 0.000000 0.000000 0.000000 0.135533 0.177864 0.000000 
0.000000 0.000000 0.000000 0.000000 0.000000 0.114095 0.197992 0.000000 
0.000000 0.000000 0.000000 0.000000 0.000000 0.093043 0.216973 0.000000 
0.000000 0.000000 0.000000 0.000000 0.000000 0.072844 0.234511 0.000000 
0.000000 0.000000 0.000000 0.000000 0.000000 0.054002 0.250341 0.000000 
0.000000 0.000000 0.000000 0.000000 0.000000 0.037051 0.264234 0.000000 
0.000000 0.000000 0.000000 0.000000 0.000000 0.022563 0.275993 0.000000 
0.000000 0.000000 0.000000 0.000000 0.000000 0.011141 0.285458 0.000000 
0.000000 0.000000 0.000000 0.000000 0.000000 0.003423 0.292500 0.000000 
0.000000 0.000000 0.000000 0.000000 0.000000 0.000083 0.297026 0.000000 
0.000000 0.000000 0.000000 0.000000 0.000000 0.000000 0.298976 0.000000 
0.000000 0.000000 0.000000 0.000000 0.000000 0.000000 0.298325 0.000000 
0.000000 0.000000 0.000000 0.000000 0.000000 0.000000 0.295082 0.001162 
0.000000 0.000000 0.000000 0.000000 0.000000 0.000000 0.289288 0.006778 
0.000000 0.000000 0.000000 0.000000 0.000000 0.000000 0.281021 0.016429 
0.000000 0.000000 0.000000 0.000000 0.000000 0.000000 0.270391 0.029462 
0.000000 0.000000 0.000000 0.000000 0.000000 0.000000 0.257543 0.045255 
0.000000 0.000000 0.000000 0.000000 0.000000 0.000000 0.242655 0.063221 
0.000000 0.000000 0.000000 0.000000 0.000000 0.000000 0.225940 0.082806 
0.000000 0.000000 0.000000 0.000000 0.000000 0.000000 0.207645 0.103492 
0.000000 0.000000 0.000000 0.000000 0.000000 0.000000 0.188051 0.124794 
0.000000 0.000000 0.000000 0.000000 0.000000 0.000000 0.167473 0.146260 
0.000000 0.000000 0.000000 0.000000 0.000000 0.000000 0.146260 0.167473 
0.000000 0.000000 0.000000 0.000000 0.000000 0.000000 0.124794 0.188051 
0.000000 0.000000 0.000000 0.000000 0.000000 0.000000 0.103492 0.207645 
0.000000 0.000000 0.000000 0.000000 0.000000 0.000000 0.082806 0.225940 
0.000000 0.000000 0.000000 0.000000 0.000000 0.000000 0.063221 0.242655 
0.000000 0.000000 0.000000 0.000000 0.000000 0.000000 0.045255 0.257543 
0.000000 0.000000 0.000000 0.000000 0.000000 0.000000 0.029462 0.270391 
0.000000 0.000000 0.000000 0.000000 0.000000 0.000000 0.016429 0.281021 
0.000000 0.000000 0.000000 0.000000 0.000000 0.000000 0.006778 0.289288 
0.000000 0.000000 0.000000 0.000000 0.000000 0.000000 0.001162 0.295082 
0.000000 0.000000 0.000000 0.000000 0.000000 0.000000 0.000000 0.298325 
0.000000 0.000000 0.000000 0.000000 0.000000 0.000000 0.000000 0.298976 
0.000083 0.000000 0.000000 0.000000 0.000000 0.000000 0.000000 0.297026 
0.003423 0.000000 0.000000 0.000000 0.000000 0.000000 0.000000 0.292500 
0.011141 0.000000 0.000000 0.000000 0.000000 0.000000 0.000000 0.285458 
0.022563 0.000000 0.000000 0.000000 0.000000 0.000000 0.000000 0.275993 
0.037051 0.000000 0.000000 0.000000 0.000000 0.000000 0.000000 0.264234 
0.054002 0.000000 0.000000 0.000000 0.000000 0.000000 0.000000 0.250341 
0.072844 0.000000 0.000000 0.000000 0.000000 0.000000 0.000000 0.234511 
0.093043 0.000000 0.000000 0.000000 0.000000 0.000000 0.000000 0.216973 
0.114095 0.000000 0.000000 0.000000 0.000000 0.000000 0.000000 0.197992 
0.135533 0.000000 0.000000 0.000000 0.000000 0.000000 0.000000 0.177864 
0.156923 0.000000 0.000000 0.000000 0.000000 0.000000 0.000000 0.156923 
0.177864 0.000000 0.000000 0.000000 0.000000 0.000000 0.000000 0.135533 
0.197992 0.000000 0.000000 0.000000 0.000000 0.000000 0.000000 0.114095 
0.216973 0.000000 0.000000 0.000000 0.000000 0.000000 0.000000 0.093043 
0.234511 0.000000 0.000000 0.000000 0.000000 0.000000 0.000000 0.072844 
0.250341 0.000000 0.000000 0.000000 0.000000 0.000000 0.000000 0.054002 
0.264234 0.000000 0.000000 0.000000 0.000000 0.000000 0.000000 0.037051 
0.275993 0.000000 0.000000 0.000000 0.000000 0.000000 0.000000 0.022563 
0.285458 0.000000 0.000000 0.000000 0.000000 0.000000 0.000000 0.011141 
0.292500 0.000000 0.000000 0.000000 0.000000 0.000000 0.000000 0.003423 
0.297026 0.000000 0.000000 0.000000 0.000000 0.000000 0.000000 0.000083 
0.298976 0.000000 0.000000 0.000000 0.000000 0.000000 0.000000 0.000000 
0.298325 0.000000 0.000000 0.000000 0.000000 0.000000 0.000000 0.000000 
0.295082 0.001162 0.000000 0.000000 0.000000 0.000000 0.000000 0.000000 
0.289288 0.006778 0.000000 0.000000 0.000000 0.000000 0.000000 0.000000 
0.281021 0.016429 0.000000 0.000000 0.000000 0.000000 0.000000 0.000000 
0.270391 0.029462 0.000000 0.000000 0.000000 0.000000 0.000000 0.000000 
0.257543 0.045255 0.000000 0.000000 0.000000 0.000000 0.000000 0.000000 
0.242655 0.063221 0.000000 0.000000 0.000000 0.000000 0.000000 0.000000 
0.225940 0.082806 0.000000 0.000000 0.000000 0.000000 0.000000 0.000000 
0.207645 0.103492 0.000000 0.000000 0.000000 0.000000 0.000000 0.000000 
0.188051 0.124794 0.000000 0.000000 0.000000 0.000000 0.000000 0.000000 
0.167473 0.146260 0.000000 0.000000 0.000000 0.000000 0.000000 0.000000 
0.146260 0.167473 0.000000 0.000000 0.000000 0.000000 0.000000 0.000000 
0.124794 0.188051 0.000000 0.000000 0.000000 0.000000 0.000000 0.000000 
0.103492 0.207645 0.000000 0.000000 0.000000 0.000000 0.000000 0.000000 
0.082806 0.225940 0.000000 0.000000 0.000000 0.000000 0.000000 0.000000 
0.063221 0.242655 0.000000 0.000000 0.000000 0.000000 0.000000 0.000000 
0.045255 0.257543 0.000000 0.000000 0.000000 0.000000 0.000000 0.000000 
0.029462 0.270391 0.000000 0.000000 0.000000 0.000000 0.000000 0.000000 
0.016429 0.281021 0.000000 0.000000 0.000000 0.000000 0.000000 0.000000 
0.006778 0.289288 0.000000 0.000000 0.000000 0.000000 0.000000 0.000000 
0.001162 0.295082 0.000000 0.000000 0.000000 0.000000 0.000000 0.000000 
0.000000 0.298325 0.000000 0.000000 0.000000 0.000000 0.000000 0.000000 
0.000000 0.298976 0.000000 0.000000 0.000000 0.000000 0.000000 0.000000 
0.000000 0.297026 0.000083 0.000000 0.000000 0.000000 0.000000 0.000000 
0.000000 0.292500 0.003423 0.000000 0.000000 0.000000 0.000000 0.000000 
0.000000 0.285458 0.011141 0.000000 0.000000 0.000000 0.000000 0.000000 
0.000000 0.275993 0.022563 0.000000 0.000000 0.000000 0.000000 0.000000 
0.000000 0.264234 0.037051 0.000000 0.000000 0.000000 0.000000 0.000000 
0.000000 0.250341 0.054002 0.000000 0.000000 0.000000 0.000000 0.000000 
0.000000 0.234511 0.072844 0.000000 0.000000 0.000000 0.000000 0.000000 
0.000000 0.216973 0.093043 0.000000 0.000000 0.000000 0.000000 0.000000 
0.000000 0.197992 0.114095 0.000000 0.000000 0.000000 0.000000 0.000000 
0.000000 0.177864 0.135533 0.000000 0.000000 0.000000 0.000000 0.000000 
0.000000 0.156923 0.156923 0.000000 0.000000 0.000000 0.000000 0.000000 
0.000000 0.135533 0.177864 0.000000 0.000000 0.000000 0.000000 0.000000 
0.000000 0.114095 0.197992 0.000000 0.000000 0.000000 0.000000 0.000000 
0.000000 0.093043 0.216973 0.000000 0.000000 0.000000 0.000000 0.000000 
0.000000 0.072844 0.234511 0.000000 0.000000 0.000000 0.000000 0.000000 
0.000000 0.054002 0.250341 0.000000 0.000000 0.000000 0.000000 0.000000 
0.000000 0.037051 0.264234 0.000000 0.000000 0.000000 0.000000 0.000000 
0.000000 0.022563 0.275993 0.000000 0.000000 0.000000 0.000000 0.000000 
0.000000 0.011141 0.285458 0.000000 0.000000 0.000000 0.000000 0.000000 
0.000000 0.003423 0.292500 0.000000 0.000000 0.000000 0.000000 0.000000 
0.000000 0.000083 0.297026 0.000000 0.000000 0.000000 0.000000 0.000000 
0.000000 0.000000 0.298976 0.000000 0.000000 0.000000 0.000000 0.000000 
0.000000 0.000000 0.298325 0.000000 0.000000 0.000000 0.000000 0.000000 
0.000000 0.000000 0.295082 0.001162 0.000000 0.000000 0.000000 0.000000 
0.000000 0.000000 0.289288 0.006778 0.000000 0.000000 0.000000 0.000000 
0.000000 0.000000 0.281021 0.016429 0.000000 0.000000 0.000000 0.000000 
0.000000 0.000000 0.270391 0.029462 0.000000 0.000000 0.000000 0.000000 
0.000000 0.000000 0.257543 0.045255 0.000000 0.000000 0.000000 0.000000 
0.000000 0.000000 0.242655 0.063221 0.000000 0.000000 0.000000 0.000000 
0.000000 0.000000 0.225940 0.082806 0.000000 0.000000 0.000000 0.000000 
0.000000 0.000000 0.207645 0.103492 0.000000 0.000000 0.000000 0.000000 
0.000000 0.000000 0.188051 0.124794 0.000000 0.000000 0.000000 0.000000 
0.000000 0.000000 0.167473 0.146260 0.000000 0.000000 0.000000 0.000000 
0.000000 0.000000 0.146260 0.167473 0.000000 0.000000 0.000000 0.000000 
0.000000 0.000000 0.124794 0.188051 0.000000 0.000000 0.000000 0.000000 
0.000000 0.000000 0.103492 0.207645 0.000000 0.000000 0.000000 0.000000 
0.000000 0.000000 0.082806 0.225940 0.000000 0.000000 0.000000 0.000000 
0.000000 0.000000 0.063221 0.242655 0.000000 0.000000 0.000000 0.000000 
0.000000 0.000000 0.045255 0.257543 0.000000 0.000000 0.000000 0.000000 
0.000000 0.000000 0.029462 0.270391 0.000000 0.000000 0.000000 0.000000 
0.000000 0.000000 0.016429 0.281021 0.000000 0.000000 0.000000 0.000000 
0.000000 0.000000 0.006778 0.289288 0.000000 0.000000 0.000000 0.000000 
0.000000 0.000000 0.001162 0.295082 0.000000 0.000000 0.000000 0.000000 
0.000000 0.000000 0.000000 0.298325 0.000000 0.000000 0.000000 0.000000 
0.000000 0.000000 0.000000 0.298976 0.000000 0.000000 0.000000 0.000000 
0.000000 0.000000 0.000000 0.297026 0.000083 0.000000 0.000000 0.000000 
0.000000 0.000000 0.000000 0.292500 0.003423 0.000000 0.000000 0.000000 
0.000000 0.000000 0.000000 0.285458 0.011141 0.000000 0.000000 0.000000 
0.000000 0.000000 0.000000 0.275993 0.022563 0.000000 0.000000 0.000000 
0.000000 0.000000 0.000000 0.264234 0.037051 0.000000 0.000000 0.000000 
0.000000 0.000000 0.000000 0.250341 0.054002 0.000000 0.000000 0.000000 
0.000000 0.000000 0.000000 0.234511 0.072844 0.000000 0.000000 0.000000 
0.000000 0.000000 0.000000 0.216973 0.093043 0.000000 0.000000 0.000000 
0.000000 0.000000 0.000000 0.197992 0.114095 0.000000 0.000000 0.000000 
0.000000 0.000000 0.000000 0.177864 0.135533 0.000000 0.000000 0.000000 
TURN 21
0.000000 0.000000 0.000000 0.103091 0.103091 0.000000 0.000000 0.000000 
0.000000 0.000000 0.000000 0.084384 0.121845 0.000000 0.000000 0.000000 
0.000000 0.000000 0.000000 0.066201 0.140209 0.000000 0.000000 0.000000 
0.000000 0.000000 0.000000 0.049063 0.157787 0.000000 0.000000 0.000000 
0.000000 0.000000 0.000000 0.033526 0.174222 0.000000 0.000000 0.000000 
0.000000 0.000000 0.000000 0.020192 0.189201 0.000000 0.000000 0.000000 
0.000000 0.000000 0.000000 0.009701 0.202447 0.000000 0.000000 0.000000 
0.000000 0.000000 0.000000 0.002734 0.213727 0.000000 0.000000 0.000000 
0.000000 0.000000 0.000000 0.000012 0.222849 0.000000 0.000000 0.000000 
0.000000 0.000000 0.000000 0.000000 0.229660 0.000000 0.000000 0.000000 
0.000000 0.000000 0.000000 0.000000 0.234047 0.000000 0.000000 0.000000 
0.000000 0.000000 0.000000 0.000000 0.235940 0.000000 0.000000 0.000000 
0.000000 0.000000 0.000000 0.000000 0.235308 0.000000 0.000000 0.000000 
0.000000 0.000000 0.000000 0.000000 0.232162 0.000000 0.000000 0.000000 
0.000000 0.000000 0.000000 0.000000 0.226551 0.000000 0.000000 0.000000 
0.000000 0.000000 0.000000 0.000000 0.218569 0.000796 0.000000 0.000000 
0.000000 0.000000 0.000000 0.000000 0.208346 0.005733 0.000000 0.000000 
0.000000 0.000000 0.000000 0.000000 0.196056 0.014550 0.000000 0.000000 
0.000000 0.000000 0.000000 0.000000 0.181912 0.026545 0.000000 0.000000 
0.000000 0.000000 0.000000 0.000000 0.166168 0.041058 0.000000 0.000000 
0.000000 0.000000 0.000000 0.000000 0.149120 0.057468 0.000000 0.000000 
0.000000 0.000000 0.000000 0.000000 0.131101 0.075195 0.000000 0.000000 
0.000000 0.000000 0.000000 0.000000 0.112490 0.093702 0.000000 0.000000 
0.000000 0.000000 0.000000 0.000000 0.093702 0.112490 0.000000 0.000000 
0.000000 0.000000 0.000000 0.000000 0.075195 0.131101 0.000000 0.000000 
0.000000 0.000000 0.000000 0.000000 0.057468 0.149120 0.000000 0.000000 
0.000000 0.000000 0.000000 0.000000 0.041058 0.166168 0.000000 0.000000 
0.000000 0.000000 0.000000 0.000000 0.026545 0.181912 0.000000 0.000000 
0.000000 0.000000 0.000000 0.000000 0.014550 0.196056 0.000000 0.000000 
0.000000 0.000000 0.000000 0.000000 0.005733 0.208346 0.000000 0.000000 
0.000000 0.000000 0.000000 0.000000 0.000796 0.218569 0.000000 0.000000 
0.000000 0.000000 0.000000 0.000000 0.000000 0.226551 0.000000 0.000000 
0.000000 0.000000 0.000000 0.000000 0.000000 0.232162 0.000000 0.000000 
0.000000 0.000000 0.000000 0.000000 0.000000 0.235308 0.000000 0.000000 
0.000000 0.000000 0.000000 0.000000 0.000000 0.235940 0.000000 0.000000 
0.000000 0.000000 0.000000 0.000000 0.000000 0.234047 0.000000 0.000000 
0.000000 0.000000 0.000000 0.000000 0.000000 0.229660 0.000000 0.000000 
0.000000 0.000000 0.000000 0.000000 0.000000 0.222849 0.000012 0.000000 
0.000000 0.000000 0.000000 0.000000 0.000000 0.213727 0.002734 0.000000 
0.000000 0.000000 0.000000 0.000000 0.000000 0.202447 0.009701 0.000000 
0.000000 0.000000 0.000000 0.000000 0.000000 0.189201 0.020192 0.000000 
0.000000 0.000000 0.000000 0.000000 0.000000 0.174222 0.033526 0.000000 
0.000000 0.000000 0.000000 0.000000 0.000000 0.157787 0.049063 0.000000 
0.000000 0.000000 0.000000 0.000000 0.000000 0.140209 0.066201 0.000000 
0.000000 0.000000 0.000000 0.000000 0.000000 0.121845 0.084384 0.000000 
0.000000 0.000000 0.000000 0.000000 0.000000 0.103091 0.103091 0.000000 
0.000000 0.000000 0.000000 0.000000 0.000000 0.084384 0.121845 0.000000 
0.000000 0.000000 0.000000 0.000000 0.000000 0.066201 0.140209 0.000000 
0.000000 0.000000 0.000000 0.000000 0.000000 0.049063 0.157787 0.000000 
0.000000 0.000000 0.000000 0.000000 0.000000 0.033526 0.174222 0.000000 
0.000000 0.000000 0.000000 0.000000 0.000000 0.020192 0.189201 0.000000 
0.000000 0.000000 0.000000 0.000000 0.000000 0.009701 0.202447 0.000000 
0.000000 0.000000 0.000000 0.000000 0.000000 0.002734 0.213727 0.000000 
0.000000 0.000000 0.000000 0.000000 0.000000 0.000012 0.222849 0.000000 
0.000000 0.000000 0.000000 0.000000 0.000000 0.000000 0.229660 0.000000 
0.000000 0.000000 0.000000 0.000000 0.000000 0.000000 0.234047 0.000000 
0.000000 0.000000 0.000000 0.000000 0.000000 0.000000 0.235940 0.000000 
0.000000 0.000000 0.000000 0.000000 0.000000 0.000000 0.235308 0.000000 
0.000000 0.000000 0.000000 0.000000 0.000000 0.000000 0.232162 0.000000 
0.000000 0.000000 0.000000 0.000000 0.000000 0.000000 0.226551 0.000000 
0.000000 0.000000 0.000000 0.000000 0.000000 0.000000 0.218569 0.000796 
0.000000 0.000000 0.000000 0.000000 0.000000 0.000000 0.208346 0.005733 
0.000000 0.000000 0.000000 0.000000 0.000000 0.000000 0.196056 0.014550 
0.000000 0.000000 0.000000 0.000000 0.000000 0.000000 0.181912 0.026545 
0.000000 0.000000 0.000000 0.000000 0.000000 0.000000 0.166168 0.041058 
0.000000 0.000000 0.000000 0.000000 0.000000 0.000000 0.149120 0.057468 
0.000000 0.000000 0.000000 0.000000 0.000000 0.000000 0.131101 0.075195 
0.000000 0.000000 0.000000 0.000000 0.000000 0.000000 0.112490 0.093702 
0.000000 0.000000 0.000000 0.000000 0.000000 0.000000 0.093702 0.112490 
0.000000 0.000000 0.000000 0.000000 0.000000 0.000000 0.075195 0.131101 
0.000000 0.000000 0.000000 0.000000 0.000000 0.000000 0.057468 0.149120 
0.000000 0.000000 0.000000 0.000000 0.000000 0.000000 0.041058 0.166168 
0.000000 0.000000 0.000000 0.000000 0.000000 0.000000 0.026545 0.181912 
0.000000 0.000000 0.000000 0.000000 0.000000 0.000000 0.014550 0.196056 
0.000000 0.000000 0.000000 0.000000 0.000000 0.000000 0.005733 0.208346 
0.000000 0.000000 0.000000 0.000000 0.000000 0.000000 0.000796 0.218569 
0.000000 0.000000 0.000000 0.000000 0.000000 0.000000 0.000000 0.226551 
0.000000 0.000000 0.000000 0.000000 0.000000 0.000000 0.000000 0.232162 
0.000000 0.000000 0.000000 0.000000 0.000000 0.000000 0.000000 0.235308 
0.000000 0.000000 0.000000 0.000000 0.000000 0.000000 0.000000 0.235940 
0.000000 0.000000 0.000000 0.000000 0.000000 0.000000 0.000000 0.234047 
0.000000 0.000000 0.000000 0.000000 0.000000 0.000000 0.000000 0.229660 
0.000012 0.000000 0.000000 0.000000 0.000000 0.000000 0.000000 0.222849 
0.002734 0.000000 0.000000 0.000000 0.000000 0.000000 0.000000 0.213727 
0.009701 0.000000 0.000000 0.000000 0.000000 0.000000 0.000000 0.202447 
0.020192 0.000000 0.000000 0.000000 0.000000 0.000000 0.000000 0.189201 
0.033526 0.000000 0.000000 0.000000 0.000000 0.000000 0.000000 0.174222 
0.049063 0.000000 0.000000 0.000000 0.000000 0.000000 0.000000 0.157787 
0.066201 0.000000 0.000000 0.000000 0.000000 0.000000 0.000000 0.140209 
0.084384 0.000000 0.000000 0.000000 0.000000 0.000000 0.000000 0.121845 
0.103091 0.000000 0.000000 0.000000 0.000000 0.000000 0.000000 0.103091 
0.121845 0.000000 0.000000 0.000000 0.000000 0.000000 0.000000 0.084384 
0.140209 0.000000 0.000000 0.000000 0.000000 0.000000 0.000000 0.066201 
0.157787 0.000000 0.000000 0.000000 0.000000 0.000000 0.000000 0.049063 
0.174222 0.000000 0.000000 0.000000 0.000000 0.000000 0.000000 0.033526 
0.189201 0.000000 0.000000 0.000000 0.000000 0.000000 0.000000 0.020192 
0.202447 0.000000 0.000000 0.000000 0.000000 0.000000 0.000000 0.009701 
0.213727 0.000000 0.000000 0.000000 0.000000 0.000000 0.000000 0.002734 
0.222849 0.000000 0.000000 0.000000 0.000000 0.000000 0.000000 0.000012 
0.229660 0.000000 0.000000 0.000000 0.000000 0.000000 0.000000 0.000000 
0.234047 0.000000 0.000000 0.000000 0.000000 0.000000 0.000000 0.000000 
0.235940 0.000000 0.000000 0.000000 0.000000 0.000000 0.000000 0.000000 
0.235308 0.000000 0.000000 0.000000 0.000000 0.000000 0.000000 0.000000 
0.232162 0.000000 0.000000 0.000000 0.000000 0.000000 0.000000 0.000000 
0.226551 0.000000 0.000000 0.000000 0.000000 0.000000 0.000000 0.000000 
0.218569 0.000796 0.000000 0.000000 0.000000 0.000000 0.000000 0.000000 
0.208346 0.005733 0.000000 0.000000 0.000000 0.000000 0.000000 0.000000 
0.196056 0.014550 0.000000 0.000000 0.000000 0.000000 0.000000 0.000000 
0.181912 0.026545 0.000000 0.000000 0.000000 0.000000 0.000000 0.000000 
0.166168 0.041058 0.000000 0.000000 0.000000 0.000000 0.000000 0.000000 
0.149120 0.057468 0.000000 0.000000 0.000000 0.000000 0.000000 0.000000 
0.131101 0.075195 0.000000 0.000000 0.000000 0.000000 0.000000 0.000000 
0.112490 0.093702 0.000000 0.000000 0.000000 0.000000 0.000000 0.000000 
0.093702 0.112490 0.000000 0.000000 0.000000 0.000000 0.000000 0.000000 
0.075195 0.131101 0.000000 0.000000 0.000000 0.000000 0.000000 0.000000 
0.057468 0.149120 0.000000 0.000000 0.000000 0.000000 0.000000 0.000000 
0.041058 0.166168 0.000000 0.000000 0.000000 0.000000 0.000000 0.000000 
0.026545 0.181912 0.000000 0.000000 0.000000 0.000000 0.000000 0.000000 
0.014550 0.196056 0.000000 0.000000 0.000000 0.000000 0.000000 0.000000 
0.005733 0.208346 0.000000 0.000000 0.000000 0.000000 0.000000 0.000000 
0.000796 0.218569 0.000000 0.000000 0.000000 0.000000 0.000000 0.000000 
0.000000 0.226551 0.000000 0.000000 0.000000 0.000000 0.000000 0.000000 
0.000000 0.232162 0.000000 0.000000 0.000000 0.000000 0.000000 0.000000 
0.000000 0.235308 0.000000 0.000000 0.000000 0.000000 0.000000 0.000000 
0.000000 0.235940 0.000000 0.000000 0.000000 0.000000 0.000000 0.000000 
0.000000 0.234047 0.000000 0.000000 0.000000 0.000000 0.000000 0.000000 
0.000000 0.229660 0.000000 0.000000 0.000000 0.000000 0.000000 0.000000 
0.000000 0.222849 0.000012 0.000000 0.000000 0.000000 0.000000 0.000000 
0.000000 0.213727 0.002734 0.000000 0.000000 0.000000 0.000000 0.000000 
0.000000 0.202447 0.009701 0.000000 0.000000 0.000000 0.000000 0.000000 
0.000000 0.189201 0.020192 0.000000 0.000000 0.000000 0.000000 0.000000 
0.000000 0.174222 0.033526 0.000000 0.000000 0.000000 0.000000 0.000000 
0.000000 0.157787 0.049063 0.000000 0.000000 0.000000 0.000000 0.000000 
0.000000 0.140209 0.066201 0.000000 0.000000 0.000000 0.000000 0.000000 
0.000000 0.121845 0.084384 0.000000 0.000000 0.000000 0.000000 0.000000 
0.000000 0.103091 0.103091 0.000000 0.000000 0.000000 0.000000 0.000000 
0.000000 0.084384 0.121845 0.000000 0.000000 0.000000 0.000000 0.000000 
0.000000 0.066201 0.140209 0.000000 0.000000 0.000000 0.000000 0.000000 
0.000000 0.049063 0.157787 0.000000 0.000000 0.000000 0.000000 0.000000 
0.000000 0.033526 0.174222 0.000000 0.000000 0.000000 0.000000 0.000000 
0.000000 0.020192 0.189201 0.000000 0.000000 0.000000 0.000000 0.000000 
0.000000 0.009701 0.202447 0.000000 0.000000 0.000000 0.000000 0.000000 
0.000000 0.002734 0.213727 0.000000 0.000000 0.000000 0.000000 0.000000 
0.000000 0.000012 0.222849 0.000000 0.000000 0.000000 0.000000 0.000000 
0.000000 0.000000 0.229660 0.000000 0.000000 0.000000 0.000000 0.000000 
0.000000 0.000000 0.234047 0.000000 0.000000 0.000000 0.000000 0.000000 
0.000000 0.000000 0.235940 0.000000 0.000000 0.000000 0.000000 0.000000 
0.000000 0.000000 0.235308 0.000000 0.000000 0.000000 0.000000 0.000000 
0.000000 0.000000 0.232162 0.000000 0.000000 0.000000 0.000000 0.000000 
0.000000 0.000000 0.226551 0.000000 0.000000 0.000000 0.000000 0.000000 
0.000000 0.000000 0.218569 0.000796 0.000000 0.000000 0.000000 0.000000 
0.000000 0.000000 0.208346 0.005733 0.000000 0.000000 0.000000 0.000000 
0.000000 0.000000 0.196056 0.014550 0.000000 0.000000 0.000000 0.000000 
0.000000 0.000000 0.181912 0.026545 0.000000 0.000000 0.000000 0.000000 
0.000000 0.000000 0.166168 0.041058 0.000000 0.000000 0.000000 0.000000 
0.000000 0.000000 0.149120 0.057468 0.000000 0.000000 0.000000 0.000000 
0.000000 0.000000 0.131101 0.075195 0.000000 0.000000 0.000000 0.000000 
0.000000 0.000000 0.112490 0.093702 0.000000 0.000000 0.000000 0.000000 
0.000000 0.000000 0.093702 0.112490 0.000000 0.000000 0.000000 0.000000 
0.000000 0.000000 0.075195 0.131101 0.000000 0.000000 0.000000 0.000000 
0.000000 0.000000 0.057468 0.149120 0.000000 0.000000 0.000000 0.000000 
0.000000 0.000000 0.041058 0.166168 0.000000 0.000000 0.000000 0.000000 
0.000000 0.000000 0.026545 0.181912 0.000000 0.000000 0.000000 0.000000 
0.000000 0.000000 0.014550 0.196056 0.000000 0.000000 0.000000 0.000000 
0.000000 0.000000 0.005733 0.208346 0.000000 0.000000 0.000000 0.000000 
0.000000 0.000000 0.000796 0.218569 0.000000 0.000000 0.000000 0.000000 
0.000000 0.000000 0.000000 0.226551 0.000000 0.000000 0.000000 0.000000 
0.000000 0.000000 0.000000 0.232162 0.000000 0.000000 0.000000 0.000000 
0.000000 0.000000 0.000000 0.235308 0.000000 0.000000 0.000000 0.000000 
0.000000 0.000000 0.000000 0.235940 0.000000 0.000000 0.000000 0.000000 
0.000000 0.000000 0.000000 0.234047 0.000000 0.000000 0.000000 0.000000 
0.000000 0.000000 0.000000 0.229660 0.000000 0.000000 0.000000 0.000000 
0.000000 0.000000 0.000000 0.222849 0.000012 0.000000 0.000000 0.000000 
0.000000 0.000000 0.000000 0.213727 0.002734 0.000000 0.000000 0.000000 
0.000000 0.000000 0.000000 0.202447 0.009701 0.000000 0.000000 0.000000 
0.000000 0.000000 0.000000 0.189201 0.020192 0.000000 0.000000 0.000000 
0.000000 0.000000 0.000000 0.174222 0.033526 0.000000 0.000000 0.000000 
0.000000 0.000000 0.000000 0.157787 0.049063 0.000000 0.000000 0.000000 
0.000000 0.000000 0.000000 0.140209 0.066201 0.000000 0.000000 0.000000 
0.000000 0.000000 0.000000 0.121845 0.084384 0.000000 0.000000 0.000000 
TURN 22
0.000000 0.000000 0.000000 0.061950 0.061950 0.000000 0.000000 0.000000 
0.000000 0.000000 0.000000 0.046479 0.078047 0.000000 0.000000 0.000000 
0.000000 0.000000 0.000000 0.032202 0.094253 0.000000 0.000000 0.000000 
0.000000 0.000000 0.000000 0.019733 0.110097 0.000000 0.000000 0.000000 
0.000000 0.000000 0.000000 0.009734 0.125158 0.000000 0.000000 0.000000 
0.000000 0.000000 0.000000 0.002918 0.139062 0.000000 0.000000 0.000000 
0.000000 0.000000 0.000000 0.000043 0.151484 0.000000 0.000000 0.000000 
0.000000 0.000000 0.000000 0.000000 0.162146 0.000000 0.000000 0.000000 
0.000000 0.000000 0.000000 0.000000 0.170820 0.000000 0.000000 0.000000 
0.000000 0.000000 0.000000 0.000000 0.177324 0.000000 0.000000 0.000000 
0.000000 0.000000 0.000000 0.000000 0.181527 0.000000 0.000000 0.000000 
0.000000 0.000000 0.000000 0.000000 0.183343 0.000000 0.000000 0.000000 
0.000000 0.000000 0.000000 0.000000 0.182736 0.000000 0.000000 0.000000 
0.000000 0.000000 0.000000 0.000000 0.179719 0.000000 0.000000 0.000000 
0.000000 0.000000 0.000000 0.000000 0.174353 0.000000 0.000000 0.000000 
0.000000 0.000000 0.000000 0.000000 0.166744 0.000000 0.000000 0.000000 
0.000000 0.000000 0.000000 0.000000 0.157050 0.000000 0.000000 0.000000 
0.000000 0.000000 0.000000 0.000000 0.145477 0.000938 0.000000 0.000000 
0.000000 0.000000 0.000000 0.000000 0.132276 0.005882 0.000000 0.000000 
0.000000 0.000000 0.000000 0.000000 0.117750 0.014381 0.000000 0.000000 
0.000000 0.000000 0.000000 0.000000 0.102248 0.025701 0.000000 0.000000 
0.000000 0.000000 0.000000 0.000000 0.086167 0.039154 0.000000 0.000000 
0.000000 0.000000 0.000000 0.000000 0.069953 0.054102 0.000000 0.000000 
0.000000 0.000000 0.000000 0.000000 0.054102 0.069953 0.000000 0.000000 
0.000000 0.000000 0.000000 0.000000 0.039154 0.086167 0.000000 0.000000 
0.000000 0.000000 0.000000 0.000000 0.025701 0.102248 0.000000 0.000000 
0.000000 0.000000 0.000000 0.000000 0.014381 0.117750 0.000000 0.000000 
0.000000 0.000000 0.000000 0.000000 0.005882 0.132276 0.000000 0.000000 
0.000000 0.000000 0.000000 0.000000 0.000938 0.145477 0.000000 0.000000 
0.000000 0.000000 0.000000 0.000000 0.000000 0.157050 0.000000 0.000000 
0.000000 0.000000 0.000000 0.000000 0.000000 0.166744 0.000000 0.000000 
0.000000 0.000000 0.000000 0.000000 0.000000 0.174353 0.000000 0.000000 
0.000000 0.000000 0.000000 0.000000 0.000000 0.179719 0.000000 0.000000 
0.000000 0.000000 0.000000 0.000000 0.000000 0.182736 0.000000 0.000000 
0.000000 0.000000 0.000000 0.000000 0.000000 0.183343 0.000000 0.000000 
0.000000 0.000000 0.000000 0.000000 0.000000 0.181527 0.000000 0.000000 
0.000000 0.000000 0.000000 0.000000 0.000000 0.177324 0.000000 0.000000 
0.000000 0.000000 0.000000 0.000000 0.000000 0.170820 0.000000 0.000000 
0.000000 0.000000 0.000000 0.000000 0.000000 0.162146 0.000000 0.000000 
0.000000 0.000000 0.000000 0.000000 0.000000 0.151484 0.000043 0.000000 
0.000000 0.000000 0.000000 0.000000 0.000000 0.139062 0.002918 0.000000 
0.000000 0.000000 0.000000 0.000000 0.000000 0.125158 0.009734 0.000000 
0.000000 0.000000 0.000000 0.000000 0.000000 0.110097 0.019733 0.000000 
0.000000 0.000000 0.000000 0.000000 0.000000 0.094253 0.032202 0.000000 
0.000000 0.000000 0.000000 0.000000 0.000000 0.078047 0.046479 0.000000 
0.000000 0.000000 0.000000 0.000000 0.000000 0.061950 0.061950 0.000000 
0.000000 0.000000 0.000000 0.000000 0.000000 0.046479 0.078047 0.000000 
0.000000 0.000000 0.000000 0.000000 0.000000 0.032202 0.094253 0.000000 
0.000000 0.000000 0.000000 0.000000 0.000000 0.019733 0.110097 0.000000 
0.000000 0.000000 0.000000 0.000000 0.000000 0.009734 0.125158 0.000000 
0.000000 0.000000 0.000000 0.000000 0.000000 0.002918 0.139062 0.000000 
0.000000 0.000000 0.000000 0.000000 0.000000 0.000043 0.151484 0.000000 
0.000000 0.000000 0.000000 0.000000 0.000000 0.000000 0.162146 0.000000 
0.000000 0.000000 0.000000 0.000000 0.000000 0.000000 0.170820 0.000000 
0.000000 0.000000 0.000000 0.000000 0.000000 0.000000 0.177324 0.000000 
0.000000 0.000000 0.000000 0.000000 0.000000 0.000000 0.181527 0.000000 
0.000000 0.000000 0.000000 0.000000 0.000000 0.000000 0.183343 0.000000 
0.000000 0.000000 0.000000 0.000000 0.000000 0.000000 0.182736 0.000000 
0.000000 0.000000 0.000000 0.000000 0.000000 0.000000 0.179719 0.000000 
0.000000 0.000000 0.000000 0.000000 0.000000 0.000000 0.174353 0.000000 
0.000000 0.000000 0.000000 0.000000 0.000000 0.000000 0.166744 0.000000 
0.000000 0.000000 0.000000 0.000000 0.000000 0.000000 0.157050 0.000000 
0.000000 0.000000 0.000000 0.000000 0.000000 0.000000 0.145477 0.000938 
0.000000 0.000000 0.000000 0.000000 0.000000 0.000000 0.132276 0.005882 
0.000000 0.000000 0.000000 0.000000 0.000000 0.000000 0.117750 0.014381 
0.000000 0.000000 0.000000 0.000000 0.000000 0.000000 0.102248 0.025701 
0.000000 0.000000 0.000000 0.000000 0.000000 0.000000 0.086167 0.039154 
0.000000 0.000000 0.000000 0.000000 0.000000 0.000000 0.069953 0.054102 
0.000000 0.000000 0.000000 0.000000 0.000000 0.000000 0.054102 0.069953 
0.000000 0.000000 0.000000 0.000000 0.000000 0.000000 0.039154 0.086167 
0.000000 0.000000 0.000000 0.000000 0.000000 0.000000 0.025701 0.102248 
0.000000 0.000000 0.000000 0.000000 0.000000 0.000000 0.014381 0.117750 
0.000000 0.000000 0.000000 0.000000 0.000000 0.000000 0.005882 0.132276 
0.000000 0.000000 0.000000 0.000000 0.000000 0.000000 0.000938 0.145477 
0.000000 0.000000 0.000000 0.000000 0.000000 0.000000 0.000000 0.157050 
0.000000 0.000000 0.000000 0.000000 0.000000 0.000000 0.000000 0.166744 
0.000000 0.000000 0.000000 0.000000 0.000000 0.000000 0.000000 0.174353 
0.000000 0.000000 0.000000 0.000000 0.000000 0.000000 0.000000 0.179719 
0.000000 0.000000 0.000000 0.000000 0.000000 0.000000 0.000000 0.182736 
0.000000 0.000000 0.000000 0.000000 0.000000 0.000000 0.000000 0.183343 
0.000000 0.000000 0.000000 0.000000 0.000000 0.000000 0.000000 0.181527 
0.000000 0.000000 0.000000 0.000000 0.000000 0.000000 0.000000 0.177324 
0.000000 0.000000 0.000000 0.000000 0.000000 0.000000 0.000000 0.170820 
0.000000 0.000000 0.000000 0.000000 0.000000 0.000000 0.000000 0.162146 
0.000043 0.000000 0.000000 0.000000 0.000000 0.000000 0.000000 0.151484 
0.002918 0.000000 0.000000 0.000000 0.000000 0.000000 0.000000 0.139062 
0.009734 0.000000 0.000000 0.000000 0.000000 0.000000 0.000000 0.125158 
0.019733 0.000000 0.000000 0.000000 0.000000 0.000000 0.000000 0.110097 
0.032202 0.000000 0.000000 0.000000 0.000000 0.000000 0.000000 0.094253 
0.046479 0.000000 0.000000 0.000000 0.000000 0.000000 0.000000 0.078047 
0.061950 0.000000 0.000000 0.000000 0.000000 0.000000 0.000000 0.061950 
0.078047 0.000000 0.000000 0.000000 0.000000 0.000000 0.000000 0.046479 
0.094253 0.000000 0.000000 0.000000 0.000000 0.000000 0.000000 0.032202 
0.110097 0.000000 0.000000 0.000000 0.000000 0.000000 0.000000 0.019733 
0.125158 0.000000 0.000000 0.000000 0.000000 0.000000 0.000000 0.009734 
0.139062 0.000000 0.000000 0.000000 0.000000 0.000000 0.000000 0.002918 
0.151484 0.000000 0.000000 0.000000 0.000000 0.000000 0.000000 0.000043 
0.162146 0.000000 0.000000 0.000000 0.000000 0.000000 0.000000 0.000000 
0.170820 0.000000 0.000000 0.000000 0.000000 0.000000 0.000000 0.000000 
0.177324 0.000000 0.000000 0.000000 0.000000 0.000000 0.000000 0.000000 
0.181527 0.000000 0.000000 0.000000 0.000000 0.000000 0.000000 0.000000 
0.183343 0.000000 0.000000 0.000000 0.000000 0.000000 0.000000 0.000000 
0.182736 0.000000 0.000000 0.000000 0.000000 0.000000 0.000000 0.000000 
0.179719 0.000000 0.000000 0.000000 0.000000 0.000000 0.000000 0.000000 
0.174353 0.000000 0.000000 0.000000 0.000000 0.000000 0.000000 0.000000 
0.166744 0.000000 0.000000 0.000000 0.000000 0.000000 0.000000 0.000000 
0.157050 0.000000 0.000000 0.000000 0.000000 0.000000 0.000000 0.000000 
0.145477 0.000938 0.000000 0.000000 0.000000 0.000000 0.000000 0.000000 
0.132276 0.005882 0.000000 0.000000 0.000000 0.000000 0.000000 0.000000 
0.117750 0.014381 0.000000 0.000000 0.000000 0.000000 0.000000 0.000000 
0.102248 0.025701 0.000000 0.000000 0.000000 0.000000 0.000000 0.000000 
0.086167 0.039154 0.000000 0.000000 0.000000 0.000000 0.000000 0.000000 
0.069953 0.054102 0.000000 0.000000 0.000000 0.000000 0.000000 0.000000 
0.054102 0.069953 0.000000 0.000000 0.000000 0.000000 0.000000 0.000000 
0.039154 0.086167 0.000000 0.000000 0.000000 0.000000 0.000000 0.000000 
0.025701 0.102248 0.000000 0.000000 0.000000 0.000000 0.000000 0.000000 
0.014381 0.117750 0.000000 0.000000 0.000000 0.000000 0.000000 0.000000 
0.005882 0.132276 0.000000 0.000000 0.000000 0.000000 0.000000 0.000000 
0.000938 0.145477 0.000000 0.000000 0.000000 0.000000 0.000000 0.000000 
0.000000 0.157050 0.000000 0.000000 0.000000 0.000000 0.000000 0.000000 
0.000000 0.166744 0.000000 0.000000 0.000000 0.000000 0.000000 0.000000 
0.000000 0.174353 0.000000 0.000000 0.000000 0.000000 0.000000 0.000000 
0.000000 0.179719 0.000000 0.000000 0.000000 0.000000 0.000000 0.000000 
0.000000 0.182736 0.000000 0.000000 0.000000 0.000000 0.000000 0.000000 
0.000000 0.183343 0.000000 0.000000 0.000000 0.000000 0.000000 0.000000 
0.000000 0.181527 0.000000 0.000000 0.000000 0.000000 0.000000 0.000000 
0.000000 0.177324 0.000000 0.000000 0.000000 0.000000 0.000000 0.000000 
0.000000 0.170820 0.000000 0.000000 0.000000 0.000000 0.000000 0.000000 
0.000000 0.162146 0.000000 0.000000 0.000000 0.000000 0.000000 0.000000 
0.000000 0.151484 0.000043 0.000000 0.000000 0.000000 0.000000 0.000000 
0.000000 0.139062 0.002918 0.000000 0.000000 0.000000 0.000000 0.000000 
0.000000 0.125158 0.009734 0.000000 0.000000 0.000000 0.000000 0.000000 
0.000000 0.110097 0.019733 0.000000 0.000000 0.000000 0.000000 0.000000 
0.000000 0.094253 0.032202 0.000000 0.000000 0.000000 0.000000 0.000000 
0.000000 0.078047 0.046479 0.000000 0.000000 0.000000 0.000000 0.000000 
0.000000 0.061950 0.061950 0.000000 0.000000 0.000000 0.000000 0.000000 
0.000000 0.046479 0.078047 0.000000 0.000000 0.000000 0.000000 0.000000 
0.000000 0.032202 0.094253 0.000000 0.000000 0.000000 0.000000 0.000000 
0.000000 0.019733 0.110097 0.000000 0.000000 0.000000 0.000000 0.000000 
0.000000 0.009734 0.125158 0.000000 0.000000 0.000000 0.000000 0.000000 
0.000000 0.002918 0.139062 0.000000 0.000000 0.000000 0.000000 0.000000 
0.000000 0.000043 0.151484 0.000000 0.000000 0.000000 0.000000 0.000000 
0.000000 0.000000 0.162146 0.000000 0.000000 0.000000 0.000000 0.000000 
0.000000 0.000000 0.170820 0.000000 0.000000 0.000000 0.000000 0.000000 
0.000000 0.000000 0.177324 0.000000 0.000000 0.000000 0.000000 0.000000 
0.000000 0.000000 0.181527 0.000000 0.000000 0.000000 0.000000 0.000000 
0.000000 0.000000 0.183343 0.000000 0.000000 0.000000 0.000000 0.000000 
0.000000 0.000000 0.182736 0.000000 0.000000 0.000000 0.000000 0.000000 
0.000000 0.000000 0.179719 0.000000 0.000000 0.000000 0.000000 0.000000 
0.000000 0.000000 0.174353 0.000000 0.000000 0.000000 0.000000 0.000000 
0.000000 0.000000 0.166744 0.000000 0.000000 0.000000 0.000000 0.000000 
0.000000 0.000000 0.157050 0.000000 0.000000 0.000000 0.000000 0.000000 
0.000000 0.000000 0.145477 0.000938 0.000000 0.000000 0.000000 0.000000 
0.000000 0.000000 0.132276 0.005882 0.000000 0.000000 0.000000 0.000000 
0.000000 0.000000 0.117750 0.014381 0.000000 0.000000 0.000000 0.000000 
0.000000 0.000000 0.102248 0.025701 0.000000 0.000000 0.000000 0.000000 
0.000000 0.000000 0.086167 0.039154 0.000000 0.000000 0.000000 0.000000 
0.000000 0.000000 0.069953 0.054102 0.000000 0.000000 0.000000 0.000000 
0.000000 0.000000 0.054102 0.069953 0.000000 0.000000 0.000000 0.000000 
0.000000 0.000000 0.039154 0.086167 0.000000 0.000000 0.000000 0.000000 
0.000000 0.000000 0.025701 0.102248 0.000000 0.000000 0.000000 0.000000 
0.000000 0.000000 0.014381 0.117750 0.000000 0.000000 0.000000 0.000000 
0.000000 0.000000 0.005882 0.132276 0.000000 0.000000 0.000000 0.000000 
0.000000 0.000000 0.000938 0.145477 0.000000 0.000000 0.000000 0.000000 
0.000000 0.000000 0.000000 0.157050 0.000000 0.000000 0.000000 0.000000 
0.000000 0.000000 0.000000 0.166744 0.000000 0.000000 0.000000 0.000000 
0.000000 0.000000 0.000000 0.174353 0.000000 0.000000 0.000000 0.000000 
0.000000 0.000000 0.000000 0.179719 0.000000 0.000000 0.000000 0.000000 
0.000000 0.000000 0.000000 0.182736 0.000000 0.000000 0.000000 0.000000 
0.000000 0.000000 0.000000 0.183343 0.000000 0.000000 0.000000 0.000000 
0.000000 0.000000 0.000000 0.181527 0.000000 0.000000 0.000000 0.000000 
0.000000 0.000000 0.000000 0.177324 0.000000 0.000000 0.000000 0.000000 
0.000000 0.000000 0.000000 0.170820 0.000000 0.000000 0.000000 0.000000 
0.000000 0.000000 0.000000 0.162146 0.000000 0.000000 0.000000 0.000000 
0.000000 0.000000 0.000000 0.151484 0.000043 0.000000 0.000000 0.000000 
0.000000 0.000000 0.000000 0.139062 0.002918 0.000000 0.000000 0.000000 
0.000000 0.000000 0.000000 0.125158 0.009734 0.000000 0.000000 0.000000 
0.000000 0.000000 0.000000 0.110097 0.019733 0.000000 0.000000 0.000000 
0.000000 0.000000 0.000000 0.094253 0.032202 0.000000 0.000000 0.000000 
0.000000 0.000000 0.000000 0.078047 0.046479 0.000000 0.000000 0.000000 
TURN 23
0.000000 0.000000 0.000000 0.032103 0.032103 0.000000 0.000000 0.000000 
0.000000 0.000000 0.000000 0.020458 0.045045 0.000000 0.000000 0.000000 
0.000000 0.000000 0.000000 0.010778 0.058673 0.000000 0.000000 0.000000 
0.000000 0.000000 0.000000 0.003785 0.072435 0.000000 0.000000 0.000000 
0.000000 0.000000 0.000000 0.000261 0.085834 0.000000 0.000000 0.000000 
0.000000 0.000000 0.000000 0.000000 0.098431 0.000000 0.000000 0.000000 
0.000000 0.000000 0.000000 0.000000 0.109841 0.000000 0.000000 0.000000 
0.000000 0.000000 0.000000 0.000000 0.119738 0.000000 0.000000 0.000000 
0.000000 0.000000 0.000000 0.000000 0.127853 0.000000 0.000000 0.000000 
0.000000 0.000000 0.000000 0.000000 0.133974 0.000000 0.000000 0.000000 
0.000000 0.000000 0.000000 0.000000 0.137943 0.000000 0.000000 0.000000 
0.000000 0.000000 0.000000 0.000000 0.139662 0.000000 0.000000 0.000000 
0.000000 0.000000 0.000000 0.000000 0.139088 0.000000 0.000000 0.000000 
0.000000 0.000000 0.000000 0.000000 0.136235 0.000000 0.000000 0.000000 
0.000000 0.000000 0.000000 0.000000 0.131174 0.000000 0.000000 0.000000 
0.000000 0.000000 0.000000 0.000000 0.124033 0.000000 0.000000 0.000000 
0.000000 0.000000 0.000000 0.000000 0.114996 0.000000 0.000000 0.000000 
0.000000 0.000000 0.000000 0.000000 0.104306 0.000000 0.000000 0.000000 
0.000000 0.000000 0.000000 0.000000 0.092258 0.000000 0.000000 0.000000 
0.000000 0.000000 0.000000 0.000000 0.079209 0.001539 0.000000 0.000000 
0.000000 0.000000 0.000000 0.000000 0.065570 0.006898 0.000000 0.000000 
0.000000 0.000000 0.000000 0.000000 0.051809 0.015329 0.000000 0.000000 
0.000000 0.000000 0.000000 0.000000 0.038451 0.026078 0.000000 0.000000 
0.000000 0.000000 0.000000 0.000000 0.026078 0.038451 0.000000 0.000000 
0.000000 0.000000 0.000000 0.000000 0.015329 0.051809 0.000000 0.000000 
0.000000 0.000000 0.000000 0.000000 0.006898 0.065570 0.000000 0.000000 
0.000000 0.000000 0.000000 0.000000 0.001539 0.079209 0.000000 0.000000 
0.000000 0.000000 0.000000 0.000000 0.000000 0.092258 0.000000 0.000000 
0.000000 0.000000 0.000000 0.000000 0.000000 0.104306 0.000000 0.000000 
0.000000 0.000000 0.000000 0.000000 0.000000 0.114996 0.000000 0.000000 
0.000000 0.000000 0.000000 0.000000 0.000000 0.124033 0.000000 0.000000 
0.000000 0.000000 0.000000 0.000000 0.000000 0.131174 0.000000 0.000000 
0.000000 0.000000 0.000000 0.000000 0.000000 0.136235 0.000000 0.000000 
0.000000 0.000000 0.000000 0.000000 0.000000 0.139088 0.000000 0.000000 
0.000000 0.000000 0.000000 0.000000 0.000000 0.139662 0.000000 0.000000 
0.000000 0.000000 0.000000 0.000000 0.000000 0.137943 0.000000 0.000000 
0.000000 0.000000 0.000000 0.000000 0.000000 0.133974 0.000000 0.000000 
0.000000 0.000000 0.000000 0.000000 0.000000 0.127853 0.000000 0.000000 
0.000000 0.000000 0.000000 0.000000 0.000000 0.119738 0.000000 0.000000 
0.000000 0.000000 0.000000 0.000000 0.000000 0.109841 0.000000 0.000000 
0.000000 0.000000 0.000000 0.000000 0.000000 0.098431 0.000000 0.000000 
0.000000 0.000000 0.000000 0.000000 0.000000 0.085834 0.000261 0.000000 
0.000000 0.000000 0.000000 0.000000 0.000000 0.072435 0.003785 0.000000 
0.000000 0.000000 0.000000 0.000000 0.000000 0.058673 0.010778 0.000000 
0.000000 0.000000 0.000000 0.000000 0.000000 0.045045 0.020458 0.000000 
0.000000 0.000000 0.000000 0.000000 0.000000 0.032103 0.032103 0.000000 
0.000000 0.000000 0.000000 0.000000 0.000000 0.020458 0.045045 0.000000 
0.000000 0.000000 0.000000 0.000000 0.000000 0.010778 0.058673 0.000000 
0.000000 0.000000 0.000000 0.000000 0.000000 0.003785 0.072435 0.000000 
0.000000 0.000000 0.000000 0.000000 0.000000 0.000261 0.085834 0.000000 
0.000000 0.000000 0.000000 0.000000 0.000000 0.000000 0.098431 0.000000 
0.000000 0.000000 0.000000 0.000000 0.000000 0.000000 0.109841 0.000000 
0.000000 0.000000 0.000000 0.000000 0.000000 0.000000 0.119738 0.000000 
0.000000 0.000000 0.000000 0.000000 0.000000 0.000000 0.127853 0.000000 
0.000000 0.000000 0.000000 0.000000 0.000000 0.000000 0.133974 0.000000 
0.000000 0.000000 0.000000 0.000000 0.000000 0.000000 0.137943 0.000000 
0.000000 0.000000 0.000000 0.000000 0.000000 0.000000 0.139662 0.000000 
0.000000 0.000000 0.000000 0.000000 0.000000 0.000000 0.139088 0.000000 
0.000000 0.000000 0.000000 0.000000 0.000000 0.000000 0.136235 0.000000 
0.000000 0.000000 0.000000 0.000000 0.000000 0.000000 0.131174 0.000000 
0.000000 0.000000 0.000000 0.000000 0.000000 0.000000 0.124033 0.000000 
0.000000 0.000000 0.000000 0.000000 0.000000 0.000000 0.114996 0.000000 
0.000000 0.000000 0.000000 0.000000 0.000000 0.000000 0.104306 0.000000 
0.000000 0.000000 0.000000 0.000000 0.000000 0.000000 0.092258 0.000000 
0.000000 0.000000 0.000000 0.000000 0.000000 0.000000 0.079209 0.001539 
0.000000 0.000000 0.000000 0.000000 0.000000 0.000000 0.065570 0.006898 
0.000000 0.000000 0.000000 0.000000 0.000000 0.000000 0.051809 0.015329 
0.000000 0.000000 0.000000 0.000000 0.000000 0.000000 0.038451 0.026078 
0.000000 0.000000 0.000000 0.000000 0.000000 0.000000 0.026078 0.038451 
0.000000 0.000000 0.000000 0.000000 0.000000 0.000000 0.015329 0.051809 
0.000000 0.000000 0.000000 0.000000 0.000000 0.000000 0.006898 0.065570 
0.000000 0.000000 0.000000 0.000000 0.000000 0.000000 0.001539 0.079209 
0.000000 0.000000 0.000000 0.000000 0.000000 0.000000 0.000000 0.092258 
0.000000 0.000000 0.000000 0.000000 0.000000 0.000000 0.000000 0.104306 
0.000000 0.000000 0.000000 0.000000 0.000000 0.000000 0.000000 0.114996 
0.000000 0.000000 0.000000 0.000000 0.000000 0.000000 0.000000 0.124033 
0.000000 0.000000 0.000000 0.000000 0.000000 0.000000 0.000000 0.131174 
0.000000 0.000000 0.000000 0.000000 0.000000 0.000000 0.000000 0.136235 
0.000000 0.000000 0.000000 0.000000 0.000000 0.000000 0.000000 0.139088 
0.000000 0.000000 0.000000 0.000000 0.000000 0.000000 0.000000 0.139662 
0.000000 0.000000 0.000000 0.000000 0.000000 0.000000 0.000000 0.137943 
0.000000 0.000000 0.000000 0.000000 0.000000 0.000000 0.000000 0.133974 
0.000000 0.000000 0.000000 0.000000 0.000000 0.000000 0.000000 0.127853 
0.000000 0.000000 0.000000 0.000000 0.000000 0.000000 0.000000 0.119738 
0.000000 0.000000 0.000000 0.000000 0.000000 0.000000 0.000000 0.109841 
0.000000 0.000000 0.000000 0.000000 0.000000 0.000000 0.000000 0.098431 
0.000261 0.000000 0.000000 0.000000 0.000000 0.000000 0.000000 0.085834 
0.003785 0.000000 0.000000 0.000000 0.000000 0.000000 0.000000 0.072435 
0.010778 0.000000 0.000000 0.000000 0.000000 0.000000 0.000000 0.058673 
0.020458 0.000000 0.000000 0.000000 0.000000 0.000000 0.000000 0.045045 
0.032103 0.000000 0.000000 0.000000 0.000000 0.000000 0.000000 0.032103 
0.045045 0.000000 0.000000 0.000000 0.000000 0.000000 0.000000 0.020458 
0.058673 0.000000 0.000000 0.000000 0.000000 0.000000 0.000000 0.010778 
0.072435 0.000000 0.000000 0.000000 0.000000 0.000000 0.000000 0.003785 
0.085834 0.000000 0.000000 0.000000 0.000000 0.000000 0.000000 0.000261 
0.098431 0.000000 0.000000 0.000000 0.000000 0.000000 0.000000 0.000000 
0.109841 0.000000 0.000000 0.000000 0.000000 0.000000 0.000000 0.000000 
0.119738 0.000000 0.000000 0.000000 0.000000 0.000000 0.000000 0.000000 
0.127853 0.000000 0.000000 0.000000 0.000000 0.000000 0.000000 0.000000 
0.133974 0.000000 0.000000 0.000000 0.000000 0.000000 0.000000 0.000000 
0.137943 0.000000 0.000000 0.000000 0.000000 0.000000 0.000000 0.000000 
0.139662 0.000000 0.000000 0.000000 0.000000 0.000000 0.000000 0.000000 
0.139088 0.000000 0.000000 0.000000 0.000000 0.000000 0.000000 0.000000 
0.136235 0.000000 0.000000 0.000000 0.000000 0.000000 0.000000 0.000000 
0.131174 0.000000 0.000000 0.000000 0.000000 0.000000 0.000000 0.000000 
0.124033 0.000000 0.000000 0.000000 0.000000 0.000000 0.000000 0.000000 
0.114996 0.000000 0.000000 0.000000 0.000000 0.000000 0.000000 0.000000 
0.104306 0.000000 0.000000 0.000000 0.000000 0.000000 0.000000 0.000000 
0.092258 0.000000 0.000000 0.000000 0.000000 0.000000 0.000000 0.000000 
0.079209 0.001539 0.000000 0.000000 0.000000 0.000000 0.000000 0.000000 
0.065570 0.006898 0.000000 0.000000 0.000000 0.000000 0.000000 0.000000 
0.051809 0.015329 0.000000 0.000000 0.000000 0.000000 0.000000 0.000000 
0.038451 0.026078 0.000000 0.000000 0.000000 0.000000 0.000000 0.000000 
0.026078 0.038451 0.000000 0.000000 0.000000 0.000000 0.000000 0.000000 
0.015329 0.051809 0.000000 0.000000 0.000000 0.000000 0.000000 0.000000 
0.006898 0.065570 0.000000 0.000000 0.000000 0.000000 0.000000 0.000000 
0.001539 0.079209 0.000000 0.000000 0.000000 0.000000 0.000000 0.000000 
0.000000 0.092258 0.000000 0.000000 0.000000 0.000000 0.000000 0.000000 
0.000000 0.104306 0.000000 0.000000 0.000000 0.000000 0.000000 0.000000 
0.000000 0.114996 0.000000 0.000000 0.000000 0.000000 0.000000 0.000000 
0.000000 0.124033 0.000000 0.000000 0.000000 0.000000 0.000000 0.000000 
0.000000 0.131174 0.000000 0.000000 0.000000 0.000000 0.000000 0.000000 
0.000000 0.136235 0.000000 0.000000 0.000000 0.000000 0.000000 0.000000 
0.000000 0.139088 0.000000 0.000000 0.000000 0.000000 0.000000 0.000000 
0.000000 0.139662 0.000000 0.000000 0.000000 0.000000 0.000000 0.000000 
0.000000 0.137943 0.000000 0.000000 0.000000 0.000000 0.000000 0.000000 
0.000000 0.133974 0.000000 0.000000 0.000000 0.000000 0.000000 0.000000 
0.000000 0.127853 0.000000 0.000000 0.000000 0.000000 0.000000 0.000000 
0.000000 0.119738 0.000000 0.000000 0.000000 0.000000 0.000000 0.000000 
0.000000 0.109841 0.000000 0.000000 0.000000 0.000000 0.000000 0.000000 
0.000000 0.098431 0.000000 0.000000 0.000000 0.000000 0.000000 0.000000 
0.000000 0.085834 0.000261 0.000000 0.000000 0.000000 0.000000 0.000000 
0.000000 0.072435 0.003785 0.000000 0.000000 0.000000 0.000000 0.000000 
0.000000 0.058673 0.010778 0.000000 0.000000 0.000000 0.000000 0.000000 
0.000000 0.045045 0.020458 0.000000 0.000000 0.000000 0.000000 0.000000 
0.000000 0.032103 0.032103 0.000000 0.000000 0.000000 0.000000 0.000000 
0.000000 0.020458 0.045045 0.000000 0.000000 0.000000 0.000000 0.000000 
0.000000 0.010778 0.058673 0.000000 0.000000 0.000000 0.000000 0.000000 
0.000000 0.003785 0.072435 0.000000 0.000000 0.000000 0.000000 0.000000 
0.000000 0.000261 0.085834 0.000000 0.000000 0.000000 0.000000 0.000000 
0.000000 0.000000 0.098431 0.000000 0.000000 0.000000 0.000000 0.000000 
0.000000 0.000000 0.109841 0.000000 0.000000 0.000000 0.000000 0.000000 
0.000000 0.000000 0.119738 0.000000 0.000000 0.000000 0.000000 0.000000 
0.000000 0.000000 0.127853 0.000000 0.000000 0.000000 0.000000 0.000000 
0.000000 0.000000 0.133974 0.000000 0.000000 0.000000 0.000000 0.000000 
0.000000 0.000000 0.137943 0.000000 0.000000 0.000000 0.000000 0.000000 
0.000000 0.000000 0.139662 0.000000 0.000000 0.000000 0.000000 0.000000 
0.000000 0.000000 0.139088 0.000000 0.000000 0.000000 0.000000 0.000000 
0.000000 0.000000 0.136235 0.000000 0.000000 0.000000 0.000000 0.000000 
0.000000 0.000000 0.131174 0.000000 0.000000 0.000000 0.000000 0.000000 
0.000000 0.000000 0.124033 0.000000 0.000000 0.000000 0.000000 0.000000 
0.000000 0.000000 0.114996 0.000000 0.000000 0.000000 0.000000 0.000000 
0.000000 0.000000 0.104306 0.000000 0.000000 0.000000 0.000000 0.000000 
0.000000 0.000000 0.092258 0.000000 0.000000 0.000000 0.000000 0.000000 
0.000000 0.000000 0.079209 0.001539 0.000000 0.000000 0.000000 0.000000 
0.000000 0.000000 0.065570 0.006898 0.000000 0.000000 0.000000 0.000000 
0.000000 0.000000 0.051809 0.015329 0.000000 0.000000 0.000000 0.000000 
0.000000 0.000000 0.038451 0.026078 0.000000 0.000000 0.000000 0.000000 
0.000000 0.000000 0.026078 0.038451 0.000000 0.000000 0.000000 0.000000 
0.000000 0.000000 0.015329 0.051809 0.000000 0.000000 0.000000 0.000000 
0.000000 0.000000 0.006898 0.065570 0.000000 0.000000 0.000000 0.000000 
0.000000 0.000000 0.001539 0.079209 0.000000 0.000000 0.000000 0.000000 
0.000000 0.000000 0.000000 0.092258 0.000000 0.000000 0.000000 0.000000 
0.000000 0.000000 0.000000 0.104306 0.000000 0.000000 0.000000 0.000000 
0.000000 0.000000 0.000000 0.114996 0.000000 0.000000 0.000000 0.000000 
0.000000 0.000000 0.000000 0.124033 0.000000 0.000000 0.000000 0.000000 
0.000000 0.000000 0.000000 0.131174 0.000000 0.000000 0.000000 0.000000 
0.000000 0.000000 0.000000 0.136235 0.000000 0.000000 0.000000 0.000000 
0.000000 0.000000 0.000000 0.139088 0.000000 0.000000 0.000000 0.000000 
0.000000 0.000000 0.000000 0.139662 0.000000 0.000000 0.000000 0.000000 
0.000000 0.000000 0.000000 0.137943 0.000000 0.000000 0.000000 0.000000 
0.000000 0.000000 0.000000 0.133974 0.000000 0.000000 0.000000 0.000000 
0.000000 0.000000 0.000000 0.127853 0.000000 0.000000 0.000000 0.000000 
0.000000 0.000000 0.000000 0.119738 0.000000 0.000000 0.000000 0.000000 
0.000000 0.000000 0.000000 0.109841 0.000000 0.000000 0.000000 0.000000 
0.000000 0.000000 0.000000 0.098431 0.000000 0.000000 0.000000 0.000000 
0.000000 0.000000 0.000000 0.085834 0.000261 0.000000 0.000000 0.000000 
0.000000 0.000000 0.000000 0.072435 0.003785 0.000000 0.000000 0.000000 
0.000000 0.000000 0.000000 0.058673 0.010778 0.000000 0.000000 0.000000 
0.000000 0.000000 0.000000 0.045045 0.020458 0.000000 0.000000 0.000000 
TURN 24
0.000000 0.000000 0.000000 0.012444 0.012444 0.000000 0.000000 0.000000 
0.000000 0.000000 0.000000 0.005251 0.021701 0.000000 0.000000 0.000000 
0.000000 0.000000 0.000000 0.000903 0.032309 0.000000 0.000000 0.000000 
0.000000 0.000000 0.000000 0.000000 0.043621 0.000000 0.000000 0.000000 
0.000000 0.000000 0.000000 0.000000 0.055056 0.000000 0.000000 0.000000 
0.000000 0.000000 0.000000 0.000000 0.066098 0.000000 0.000000 0.000000 
0.000000 0.000000 0.000000 0.000000 0.076299 0.000000 0.000000 0.000000 
0.000000 0.000000 0.000000 0.000000 0.085279 0.000000 0.000000 0.000000 
0.000000 0.000000 0.000000 0.000000 0.092720 0.000000 0.000000 0.000000 
0.000000 0.000000 0.000000 0.000000 0.098376 0.000000 0.000000 0.000000 
0.000000 0.000000 0.000000 0.000000 0.102061 0.000000 0.000000 0.000000 
0.000000 0.000000 0.000000 0.000000 0.103662 0.000000 0.000000 0.000000 
0.000000 0.000000 0.000000 0.000000 0.103127 0.000000 0.000000 0.000000 
0.000000 0.000000 0.000000 0.000000 0.100474 0.000000 0.000000 0.000000 
0.000000 0.000000 0.000000 0.000000 0.095784 0.000000 0.000000 0.000000 
0.000000 0.000000 0.000000 0.000000 0.089209 0.000000 0.000000 0.000000 
0.000000 0.000000 0.000000 0.000000 0.080963 0.000000 0.000000 0.000000 
0.000000 0.000000 0.000000 0.000000 0.071329 0.000000 0.000000 0.000000 
0.000000 0.000000 0.000000 0.000000 0.060655 0.000000 0.000000 0.000000 
0.000000 0.000000 0.000000 0.000000 0.049357 0.000000 0.000000 0.000000 
0.000000 0.000000 0.000000 0.000000 0.037915 0.000058 0.000000 0.000000 
0.000000 0.000000 0.000000 0.000000 0.026878 0.002670 0.000000 0.000000 
0.000000 0.000000 0.000000 0.000000 0.016860 0.008542 0.000000 0.000000 
0.000000 0.000000 0.000000 0.000000 0.008542 0.016860 0.000000 0.000000 
0.000000 0.000000 0.000000 0.000000 0.002670 0.026878 0.000000 0.000000 
0.000000 0.000000 0.000000 0.000000 0.000058 0.037915 0.000000 0.000000 
0.000000 0.000000 0.000000 0.000000 0.000000 0.049357 0.000000 0.000000 
0.000000 0.000000 0.000000 0.000000 0.000000 0.060655 0.000000 0.000000 
0.000000 0.000000 0.000000 0.000000 0.000000 0.071329 0.000000 0.000000 
0.000000 0.000000 0.000000 0.000000 0.000000 0.080963 0.000000 0.000000 
0.000000 0.000000 0.000000 0.000000 0.000000 0.089209 0.000000 0.000000 
0.000000 0.000000 0.000000 0.000000 0.000000 0.095784 0.000000 0.000000 
0.000000 0.000000 0.000000 0.000000 0.000000 0.100474 0.000000 0.000000 
0.000000 0.000000 0.000000 0.000000 0.000000 0.103127 0.000000 0.000000 
0.000000 0.000000 0.000000 0.000000 0.000000 0.103662 0.000000 0.000000 
0.000000 0.000000 0.000000 0.000000 0.000000 0.102061 0.000000 0.000000 
0.000000 0.000000 0.000000 0.000000 0.000000 0.098376 0.000000 0.000000 
0.000000 0.000000 0.000000 0.000000 0.000000 0.092720 0.000000 0.000000 
0.000000 0.000000 0.000000 0.000000 0.000000 0.085279 0.000000 0.000000 
0.000000 0.000000 0.000000 0.000000 0.000000 0.076299 0.000000 0.000000 
0.000000 0.000000 0.000000 0.000000 0.000000 0.066098 0.000000 0.000000 
0.000000 0.000000 0.000000 0.000000 0.000000 0.055056 0.000000 0.000000 
0.000000 0.000000 0.000000 0.000000 0.000000 0.043621 0.000000 0.000000 
0.000000 0.000000 0.000000 0.000000 0.000000 0.032309 0.000903 0.000000 
0.000000 0.000000 0.000000 0.000000 0.000000 0.021701 0.005251 0.000000 
0.000000 0.000000 0.000000 0.000000 0.000000 0.012444 0.012444 0.000000 
0.000000 0.000000 0.000000 0.000000 0.000000 0.005251 0.021701 0.000000 
0.000000 0.000000 0.000000 0.000000 0.000000 0.000903 0.032309 0.000000 
0.000000 0.000000 0.000000 0.000000 0.000000 0.000000 0.043621 0.000000 
0.000000 0.000000 0.000000 0.000000 0.000000 0.000000 0.055056 0.000000 
0.000000 0.000000 0.000000 0.000000 0.000000 0.000000 0.066098 0.000000 
0.000000 0.000000 0.000000 0.000000 0.000000 0.000000 0.076299 0.000000 
0.000000 0.000000 0.000000 0.000000 0.000000 0.000000 0.085279 0.000000 
0.000000 0.000000 0.000000 0.000000 0.000000 0.000000 0.092720 0.000000 
0.000000 0.000000 0.000000 0.000000 0.000000 0.000000 0.098376 0.000000 
0.000000 0.000000 0.000000 0.000000 0.000000 0.000000 0.102061 0.000000 
0.000000 0.000000 0.000000 0.000000 0.000000 0.000000 0.103662 0.000000 
0.000000 0.000000 0.000000 0.000000 0.000000 0.000000 0.103127 0.000000 
0.000000 0.000000 0.000000 0.000000 0.000000 0.000000 0.100474 0.000000 
0.000000 0.000000 0.000000 0.000000 0.000000 0.000000 0.095784 0.000000 
0.000000 0.000000 0.000000 0.000000 0.000000 0.000000 0.089209 0.000000 
0.000000 0.000000 0.000000 0.000000 0.000000 0.000000 0.080963 0.000000 
0.000000 0.000000 0.000000 0.000000 0.000000 0.000000 0.071329 0.000000 
0.000000 0.000000 0.000000 0.000000 0.000000 0.000000 0.060655 0.000000 
0.000000 0.000000 0.000000 0.000000 0.000000 0.000000 0.049357 0.000000 
0.000000 0.000000 0.000000 0.000000 0.000000 0.000000 0.037915 0.000058 
0.000000 0.000000 0.000000 0.000000 0.000000 0.000000 0.026878 0.002670 
0.000000 0.000000 0.000000 0.000000 0.000000 0.000000 0.016860 0.008542 
0.000000 0.000000 0.000000 0.000000 0.000000 0.000000 0.008542 0.016860 
0.000000 0.000000 0.000000 0.000000 0.000000 0.000000 0.002670 0.026878 
0.000000 0.000000 0.000000 0.000000 0.000000 0.000000 0.000058 0.037915 
0.000000 0.000000 0.000000 0.000000 0.000000 0.000000 0.000000 0.049357 
0.000000 0.000000 0.000000 0.000000 0.000000 0.000000 0.000000 0.060655 
0.000000 0.000000 0.000000 0.000000 0.000000 0.000000 0.000000 0.071329 
0.000000 0.000000 0.000000 0.000000 0.000000 0.000000 0.000000 0.080963 
0.000000 0.000000 0.000000 0.000000 0.000000 0.000000 0.000000 0.089209 
0.000000 0.000000 0.000000 0.000000 0.000000 0.000000 0.000000 0.095784 
0.000000 0.000000 0.000000 0.000000 0.000000 0.000000 0.000000 0.100474 
0.000000 0.000000 0.000000 0.000000 0.000000 0.000000 0.000000 0.103127 
0.000000 0.000000 0.000000 0.000000 0.000000 0.000000 0.000000 0.103662 
0.000000 0.000000 0.000000 0.000000 0.000000 0.000000 0.000000 0.102061 
0.000000 0.000000 0.000000 0.000000 0.000000 0.000000 0.000000 0.098376 
0.000000 0.000000 0.000000 0.000000 0.000000 0.000000 0.000000 0.092720 
0.000000 0.000000 0.000000 0.000000 0.000000 0.000000 0.000000 0.085279 
0.000000 0.000000 0.000000 0.000000 0.000000 0.000000 0.000000 0.076299 
0.000000 0.000000 0.000000 0.000000 0.000000 0.000000 0.000000 0.066098 
0.000000 0.000000 0.000000 0.000000 0.000000 0.000000 0.000000 0.055056 
0.000000 0.000000 0.000000 0.000000 0.000000 0.000000 0.000000 0.043621 
0.000903 0.000000 0.000000 0.000000 0.000000 0.000000 0.000000 0.032309 
0.005251 0.000000 0.000000 0.000000 0.000000 0.000000 0.000000 0.021701 
0.012444 0.000000 0.000000 0.000000 0.000000 0.000000 0.000000 0.012444 
0.021701 0.000000 0.000000 0.000000 0.000000 0.000000 0.000000 0.005251 
0.032309 0.000000 0.000000 0.000000 0.000000 0.000000 0.000000 0.000903 
0.043621 0.000000 0.000000 0.000000 0.000000 0.000000 0.000000 0.000000 
0.055056 0.000000 0.000000 0.000000 0.000000 0.000000 0.000000 0.000000 
0.066098 0.000000 0.000000 0.000000 0.000000 0.000000 0.000000 0.000000 
0.076299 0.000000 0.000000 0.000000 0.000000 0.000000 0.000000 0.000000 
0.085279 0.000000 0.000000 0.000000 0.000000 0.000000 0.000000 0.000000 
0.092720 0.000000 0.000000 0.000000 0.000000 0.000000 0.000000 0.000000 
0.098376 0.000000 0.000000 0.000000 0.000000 0.000000 0.000000 0.000000 
0.102061 0.000000 0.000000 0.000000 0.000000 0.000000 0.000000 0.000000 
0.103662 0.000000 0.000000 0.000000 0.000000 0.000000 0.000000 0.000000 
0.103127 0.000000 0.000000 0.000000 0.000000 0.000000 0.000000 0.000000 
0.100474 0.000000 0.000000 0.000000 0.000000 0.000000 0.000000 0.000000 
0.095784 0.000000 0.000000 0.000000 0.000000 0.000000 0.000000 0.000000 
0.089209 0.000000 0.000000 0.000000 0.000000 0.000000 0.000000 0.000000 
0.080963 0.000000 0.000000 0.000000 0.000000 0.000000 0.000000 0.000000 
0.071329 0.000000 0.000000 0.000000 0.000000 0.000000 0.000000 0.000000 
0.060655 0.000000 0.000000 0.000000 0.000000 0.000000 0.000000 0.000000 
0.049357 0.000000 0.000000 0.000000 0.000000 0.000000 0.000000 0.000000 
0.037915 0.000058 0.000000 0.000000 0.000000 0.000000 0.000000 0.000000 
0.026878 0.002670 0.000000 0.000000 0.000000 0.000000 0.000000 0.000000 
0.016860 0.008542 0.000000 0.000000 0.000000 0.000000 0.000000 0.000000 
0.008542 0.016860 0.000000 0.000000 0.000000 0.000000 0.000000 0.000000 
0.002670 0.026878 0.000000 0.000000 0.000000 0.000000 0.000000 0.000000 
0.000058 0.037915 0.000000 0.000000 0.000000 0.000000 0.000000 0.000000 
0.000000 0.049357 0.000000 0.000000 0.000000 0.000000 0.000000 0.000000 
0.000000 0.060655 0.000000 0.000000 0.000000 0.000000 0.000000 0.000000 
0.000000 0.071329 0.000000 0.000000 0.000000 0.000000 0.000000 0.000000 
0.000000 0.080963 0.000000 0.000000 0.000000 0.000000 0.000000 0.000000 
0.000000 0.089209 0.000000 0.000000 0.000000 0.000000 0.000000 0.000000 
0.000000 0.095784 0.000000 0.000000 0.000000 0.000000 0.000000 0.000000 
0.000000 0.100474 0.000000 0.000000 0.000000 0.000000 0.000000 0.000000 
0.000000 0.103127 0.000000 0.000000 0.000000 0.000000 0.000000 0.000000 
0.000000 0.103662 0.000000 0.000000 0.000000 0.000000 0.000000 0.000000 
0.000000 0.102061 0.000000 0.000000 0.000000 0.000000 0.000000 0.000000 
0.000000 0.098376 0.000000 0.000000 0.000000 0.000000 0.000000 0.000000 
0.000000 0.092720 0.000000 0.000000 0.000000 0.000000 0.000000 0.000000 
0.000000 0.085279 0.000000 0.000000 0.000000 0.000000 0.000000 0.000000 
0.000000 0.076299 0.000000 0.000000 0.000000 0.000000 0.000000 0.000000 
0.000000 0.066098 0.000000 0.000000 0.000000 0.000000 0.000000 0.000000 
0.000000 0.055056 0.000000 0.000000 0.000000 0.000000 0.000000 0.000000 
0.000000 0.043621 0.000000 0.000000 0.000000 0.000000 0.000000 0.000000 
0.000000 0.032309 0.000903 0.000000 0.000000 0.000000 0.000000 0.000000 
0.000000 0.021701 0.005251 0.000000 0.000000 0.000000 0.000000 0.000000 
0.000000 0.012444 0.012444 0.000000 0.000000 0.000000 0.000000 0.000000 
0.000000 0.005251 0.021701 0.000000 0.000000 0.000000 0.000000 0.000000 
0.000000 0.000903 0.032309 0.000000 0.000000 0.000000 0.000000 0.000000 
0.000000 0.000000 0.043621 0.000000 0.000000 0.000000 0.000000 0.000000 
0.000000 0.000000 0.055056 0.000000 0.000000 0.000000 0.000000 0.000000 
0.000000 0.000000 0.066098 0.000000 0.000000 0.000000 0.000000 0.000000 
0.000000 0.000000 0.076299 0.000000 0.000000 0.000000 0.000000 0.000000 
0.000000 0.000000 0.085279 0.000000 0.000000 0.000000 0.000000 0.000000 
0.000000 0.000000 0.092720 0.000000 0.000000 0.000000 0.000000 0.000000 
0.000000 0.000000 0.098376 0.000000 0.000000 0.000000 0.000000 0.000000 
0.000000 0.000000 0.102061 0.000000 0.000000 0.000000 0.000000 0.000000 
0.000000 0.000000 0.103662 0.000000 0.000000 0.000000 0.000000 0.000000 
0.000000 0.000000 0.103127 0.000000 0.000000 0.000000 0.000000 0.000000 
0.000000 0.000000 0.100474 0.000000 0.000000 0.000000 0.000000 0.000000 
0.000000 0.000000 0.095784 0.000000 0.000000 0.000000 0.000000 0.000000 
0.000000 0.000000 0.089209 0.000000 0.000000 0.000000 0.000000 0.000000 
0.000000 0.000000 0.080963 0.000000 0.000000 0.000000 0.000000 0.000000 
0.000000 0.000000 0.071329 0.000000 0.000000 0.000000 0.000000 0.000000 
0.000000 0.000000 0.060655 0.000000 0.000000 0.000000 0.000000 0.000000 
0.000000 0.000000 0.049357 0.000000 0.000000 0.000000 0.000000 0.000000 
0.000000 0.000000 0.037915 0.000058 0.000000 0.000000 0.000000 0.000000 
0.000000 0.000000 0.026878 0.002670 0.000000 0.000000 0.000000 0.000000 
0.000000 0.000000 0.016860 0.008542 0.000000 0.000000 0.000000 0.000000 
0.000000 0.000000 0.008542 0.016860 0.000000 0.000000 0.000000 0.000000 
0.000000 0.000000 0.002670 0.026878 0.000000 0.000000 0.000000 0.000000 
0.000000 0.000000 0.000058 0.037915 0.000000 0.000000 0.000000 0.000000 
0.000000 0.000000 0.000000 0.049357 0.000000 0.000000 0.000000 0.000000 
0.000000 0.000000 0.000000 0.060655 0.000000 0.000000 0.000000 0.000000 
0.000000 0.000000 0.000000 0.071329 0.000000 0.000000 0.000000 0.000000 
0.000000 0.000000 0.000000 0.080963 0.000000 0.000000 0.000000 0.000000 
0.000000 0.000000 0.000000 0.089209 0.000000 0.000000 0.000000 0.000000 
0.000000 0.000000 0.000000 0.095784 0.000000 0.000000 0.000000 0.000000 
0.000000 0.000000 0.000000 0.100474 0.000000 0.000000 0.000000 0.000000 
0.000000 0.000000 0.000000 0.103127 0.000000 0.000000 0.000000 0.000000 
0.000000 0.000000 0.000000 0.103662 0.000000 0.000000 0.000000 0.000000 
0.000000 0.000000 0.000000 0.102061 0.000000 0.000000 0.000000 0.000000 
0.000000 0.000000 0.000000 0.098376 0.000000 0.000000 0.000000 0.000000 
0.000000 0.000000 0.000000 0.092720 0.000000 0.000000 0.000000 0.000000 
0.000000 0.000000 0.000000 0.085279 0.000000 0.000000 0.000000 0.000000 
0.000000 0.000000 0.000000 0.076299 0.000000 0.000000 0.000000 0.000000 
0.000000 0.000000 0.000000 0.066098 0.000000 0.000000 0.000000 0.000000 
0.000000 0.000000 0.000000 0.055056 0.000000 0.000000 0.000000 0.000000 
0.000000 0.000000 0.000000 0.043621 0.000000 0.000000 0.000000 0.000000 
0.000000 0.000000 0.000000 0.032309 0.000903 0.000000 0.000000 0.000000 
0.000000 0.000000 0.000000 0.021701 0.005251 0.000000 0.000000 0.000000 
TURN 25
0.000000 0.000000 0.000000 0.002091 0.002091 0.000000 0.000000 0.000000 
0.000000 0.000000 0.000000 0.000013 0.007105 0.000000 0.000000 0.000000 
0.000000 0.000000 0.000000 0.000000 0.014226 0.000000 0.000000 0.000000 
0.000000 0.000000 0.000000 0.000000 0.022699 0.000000 0.000000 0.000000 
0.000000 0.000000 0.000000 0.000000 0.031850 0.000000 0.000000 0.000000 
0.000000 0.000000 0.000000 0.000000 0.041080 0.000000 0.000000 0.000000 
0.000000 0.000000 0.000000 0.000000 0.049868 0.000000 0.000000 0.000000 
0.000000 0.000000 0.000000 0.000000 0.057769 0.000000 0.000000 0.000000 
0.000000 0.000000 0.000000 0.000000 0.064417 0.000000 0.000000 0.000000 
0.000000 0.000000 0.000000 0.000000 0.069522 0.000000 0.000000 0.000000 
0.000000 0.000000 0.000000 0.000000 0.072872 0.000000 0.000000 0.000000 
0.000000 0.000000 0.000000 0.000000 0.074332 0.000000 0.000000 0.000000 
0.000000 0.000000 0.000000 0.000000 0.073844 0.000000 0.000000 0.000000 
0.000000 0.000000 0.000000 0.000000 0.071427 0.000000 0.000000 0.000000 
0.000000 0.000000 0.000000 0.000000 0.067177 0.000000 0.000000 0.000000 
0.000000 0.000000 0.000000 0.000000 0.061269 0.000000 0.000000 0.000000 
0.000000 0.000000 0.000000 0.000000 0.053954 0.000000 0.000000 0.000000 
0.000000 0.000000 0.000000 0.000000 0.045559 0.000000 0.000000 0.000000 
0.000000 0.000000 0.000000 0.000000 0.036490 0.000000 0.000000 0.000000 
0.000000 0.000000 0.000000 0.000000 0.027229 0.000000 0.000000 0.000000 
0.000000 0.000000 0.000000 0.000000 0.018337 0.000000 0.000000 0.000000 
0.000000 0.000000 0.000000 0.000000 0.010451 0.000000 0.000000 0.000000 
0.000000 0.000000 0.000000 0.000000 0.004285 0.000630 0.000000 0.000000 
0.000000 0.000000 0.000000 0.000000 0.000630 0.004285 0.000000 0.000000 
0.000000 0.000000 0.000000 0.000000 0.000000 0.010451 0.000000 0.000000 
0.000000 0.000000 0.000000 0.000000 0.000000 0.018337 0.000000 0.000000 
0.000000 0.000000 0.000000 0.000000 0.000000 0.027229 0.000000 0.000000 
0.000000 0.000000 0.000000 0.000000 0.000000 0.036490 0.000000 0.000000 
0.000000 0.000000 0.000000 0.000000 0.000000 0.045559 0.000000 0.000000 
0.000000 0.000000 0.000000 0.000000 0.000000 0.053954 0.000000 0.000000 
0.000000 0.000000 0.000000 0.000000 0.000000 0.061269 0.000000 0.000000 
0.000000 0.000000 0.000000 0.000000 0.000000 0.067177 0.000000 0.000000 
0.000000 0.000000 0.000000 0.000000 0.000000 0.071427 0.000000 0.000000 
0.000000 0.000000 0.000000 0.000000 0.000000 0.073844 0.000000 0.000000 
0.000000 0.000000 0.000000 0.000000 0.000000 0.074332 0.000000 0.000000 
0.000000 0.000000 0.000000 0.000000 0.000000 0.072872 0.000000 0.000000 
0.000000 0.000000 0.000000 0.000000 0.000000 0.069522 0.000000 0.000000 
0.000000 0.000000 0.000000 0.000000 0.000000 0.064417 0.000000 0.000000 
0.000000 0.000000 0.000000 0.000000 0.000000 0.057769 0.000000 0.000000 
0.000000 0.000000 0.000000 0.000000 0.000000 0.049868 0.000000 0.000000 
0.000000 0.000000 0.000000 0.000000 0.000000 0.041080 0.000000 0.000000 
0.000000 0.000000 0.000000 0.000000 0.000000 0.031850 0.000000 0.000000 
0.000000 0.000000 0.000000 0.000000 0.000000 0.022699 0.000000 0.000000 
0.000000 0.000000 0.000000 0.000000 0.000000 0.014226 0.000000 0.000000 
0.000000 0.000000 0.000000 0.000000 0.000000 0.007105 0.000013 0.000000 
0.000000 0.000000 0.000000 0.000000 0.000000 0.002091 0.002091 0.000000 
0.000000 0.000000 0.000000 0.000000 0.000000 0.000013 0.007105 0.000000 
0.000000 0.000000 0.000000 0.000000 0.000000 0.000000 0.014226 0.000000 
0.000000 0.000000 0.000000 0.000000 0.000000 0.000000 0.022699 0.000000 
0.000000 0.000000 0.000000 0.000000 0.000000 0.000000 0.031850 0.000000 
0.000000 0.000000 0.000000 0.000000 0.000000 0.000000 0.041080 0.000000 
0.000000 0.000000 0.000000 0.000000 0.000000 0.000000 0.049868 0.000000 
0.000000 0.000000 0.000000 0.000000 0.000000 0.000000 0.057769 0.000000 
0.000000 0.000000 0.000000 0.000000 0.000000 0.000000 0.064417 0.000000 
0.000000 0.000000 0.000000 0.000000 0.000000 0.000000 0.069522 0.000000 
0.000000 0.000000 0.000000 0.000000 0.000000 0.000000 0.072872 0.000000 
0.000000 0.000000 0.000000 0.000000 0.000000 0.000000 0.074332 0.000000 
0.000000 0.000000 0.000000 0.000000 0.000000 0.000000 0.073844 0.000000 
0.000000 0.000000 0.000000 0.000000 0.000000 0.000000 0.071427 0.000000 
0.000000 0.000000 0.000000 0.000000 0.000000 0.000000 0.067177 0.000000 
0.000000 0.000000 0.000000 0.000000 0.000000 0.000000 0.061269 0.000000 
0.000000 0.000000 0.000000 0.000000 0.000000 0.000000 0.053954 0.000000 
0.000000 0.000000 0.000000 0.000000 0.000000 0.000000 0.045559 0.000000 
0.000000 0.000000 0.000000 0.000000 0.000000 0.000000 0.036490 0.000000 
0.000000 0.000000 0.000000 0.000000 0.000000 0.000000 0.027229 0.000000 
0.000000 0.000000 0.000000 0.000000 0.000000 0.000000 0.018337 0.000000 
0.000000 0.000000 0.000000 0.000000 0.000000 0.000000 0.010451 0.000000 
0.000000 0.000000 0.000000 0.000000 0.000000 0.000000 0.004285 0.000630 
0.000000 0.000000 0.000000 0.000000 0.000000 0.000000 0.000630 0.004285 
0.000000 0.000000 0.000000 0.000000 0.000000 0.000000 0.000000 0.010451 
0.000000 0.000000 0.000000 0.000000 0.000000 0.000000 0.000000 0.018337 
0.000000 0.000000 0.000000 0.000000 0.000000 0.000000 0.000000 0.027229 
0.000000 0.000000 0.000000 0.000000 0.000000 0.000000 0.000000 0.036490 
0.000000 0.000000 0.000000 0.000000 0.000000 0.000000 0.000000 0.045559 
0.000000 0.000000 0.000000 0.000000 0.000000 0.000000 0.000000 0.053954 
0.000000 0.000000 0.000000 0.000000 0.000000 0.000000 0.000000 0.061269 
0.000000 0.000000 0.000000 0.000000 0.000000 0.000000 0.000000 0.067177 
0.000000 0.000000 0.000000 0.000000 0.000000 0.000000 0.000000 0.071427 
0.000000 0.000000 0.000000 0.000000 0.000000 0.000000 0.000000 0.073844 
0.000000 0.000000 0.000000 0.000000 0.000000 0.000000 0.000000 0.074332 
0.000000 0.000000 0.000000 0.000000 0.000000 0.000000 0.000000 0.072872 
0.000000 0.000000 0.000000 0.000000 0.000000 0.000000 0.000000 0.069522 
0.000000 0.000000 0.000000 0.000000 0.000000 0.000000 0.000000 0.064417 
0.000000 0.000000 0.000000 0.000000 0.000000 0.000000 0.000000 0.057769 
0.000000 0.000000 0.000000 0.000000 0.000000 0.000000 0.000000 0.049868 
0.000000 0.000000 0.000000 0.000000 0.000000 0.000000 0.000000 0.041080 
0.000000 0.000000 0.000000 0.000000 0.000000 0.000000 0.000000 0.031850 
0.000000 0.000000 0.000000 0.000000 0.000000 0.000000 0.000000 0.022699 
0.000000 0.000000 0.000000 0.000000 0.000000 0.000000 0.000000 0.014226 
0.000013 0.000000 0.000000 0.000000 0.000000 0.000000 0.000000 0.007105 
0.002091 0.000000 0.000000 0.000000 0.000000 0.000000 0.000000 0.002091 
0.007105 0.000000 0.000000 0.000000 0.000000 0.000000 0.000000 0.000013 
0.014226 0.000000 0.000000 0.000000 0.000000 0.000000 0.000000 0.000000 
0.022699 0.000000 0.000000 0.000000 0.000000 0.000000 0.000000 0.000000 
0.031850 0.000000 0.000000 0.000000 0.000000 0.000000 0.000000 0.000000 
0.041080 0.000000 0.000000 0.000000 0.000000 0.000000 0.000000 0.000000 
0.049868 0.000000 0.000000 0.000000 0.000000 0.000000 0.000000 0.000000 
0.057769 0.000000 0.000000 0.000000 0.000000 0.000000 0.000000 0.000000 
0.064417 0.000000 0.000000 0.000000 0.000000 0.000000 0.000000 0.000000 
0.069522 0.000000 0.000000 0.000000 0.000000 0.000000 0.000000 0.000000 
0.072872 0.000000 0.000000 0.000000 0.000000 0.000000 0.000000 0.000000 
0.074332 0.000000 0.000000 0.000000 0.000000 0.000000 0.000000 0.000000 
0.073844 0.000000 0.000000 0.000000 0.000000 0.000000 0.000000 0.000000 
0.071427 0.000000 0.000000 0.000000 0.000000 0.000000 0.000000 0.000000 
0.067177 0.000000 0.000000 0.000000 0.000000 0.000000 0.000000 0.000000 
0.061269 0.000000 0.000000 0.000000 0.000000 0.000000 0.000000 0.000000 
0.053954 0.000000 0.000000 0.000000 0.000000 0.000000 0.000000 0.000000 
0.045559 0.000000 0.000000 0.000000 0.000000 0.000000 0.000000 0.000000 
0.036490 0.000000 0.000000 0.000000 0.000000 0.000000 0.000000 0.000000 
0.027229 0.000000 0.000000 0.000000 0.000000 0.000000 0.000000 0.000000 
0.018337 0.000000 0.000000 0.000000 0.000000 0.000000 0.000000 0.000000 
0.010451 0.000000 0.000000 0.000000 0.000000 0.000000 0.000000 0.000000 
0.004285 0.000630 0.000000 0.000000 0.000000 0.000000 0.000000 0.000000 
0.000630 0.004285 0.000000 0.000000 0.000000 0.000000 0.000000 0.000000 
0.000000 0.010451 0.000000 0.000000 0.000000 0.000000 0.000000 0.000000 
0.000000 0.018337 0.000000 0.000000 0.000000 0.000000 0.000000 0.000000 
0.000000 0.027229 0.000000 0.000000 0.000000 0.000000 0.000000 0.000000 
0.000000 0.036490 0.000000 0.000000 0.000000 0.000000 0.000000 0.000000 
0.000000 0.045559 0.000000 0.000000 0.000000 0.000000 0.000000 0.000000 
0.000000 0.053954 0.000000 0.000000 0.000000 0.000000 0.000000 0.000000 
0.000000 0.061269 0.000000 0.000000 0.000000 0.000000 0.000000 0.000000 
0.000000 0.067177 0.000000 0.000000 0.000000 0.000000 0.000000 0.000000 
0.000000 0.071427 0.000000 0.000000 0.000000 0.000000 0.000000 0.000000 
0.000000 0.073844 0.000000 0.000000 0.000000 0.000000 0.000000 0.000000 
0.000000 0.074332 0.000000 0.000000 0.000000 0.000000 0.000000 0.000000 
0.000000 0.072872 0.000000 0.000000 0.000000 0.000000 0.000000 0.000000 
0.000000 0.069522 0.000000 0.000000 0.000000 0.000000 0.000000 0.000000 
0.000000 0.064417 0.000000 0.000000 0.000000 0.000000 0.000000 0.000000 
0.000000 0.057769 0.000000 0.000000 0.000000 0.000000 0.000000 0.000000 
0.000000 0.049868 0.000000 0.000000 0.000000 0.000000 0.000000 0.000000 
0.000000 0.041080 0.000000 0.000000 0.000000 0.000000 0.000000 0.000000 
0.000000 0.031850 0.000000 0.000000 0.000000 0.000000 0.000000 0.000000 
0.000000 0.022699 0.000000 0.000000 0.000000 0.000000 0.000000 0.000000 
0.000000 0.014226 0.000000 0.000000 0.000000 0.000000 0.000000 0.000000 
0.000000 0.007105 0.000013 0.000000 0.000000 0.000000 0.000000 0.000000 
0.000000 0.002091 0.002091 0.000000 0.000000 0.000000 0.000000 0.000000 
0.000000 0.000013 0.007105 0.000000 0.000000 0.000000 0.000000 0.000000 
0.000000 0.000000 0.014226 0.000000 0.000000 0.000000 0.000000 0.000000 
0.000000 0.000000 0.022699 0.000000 0.000000 0.000000 0.000000 0.000000 
0.000000 0.000000 0.031850 0.000000 0.000000 0.000000 0.000000 0.000000 
0.000000 0.000000 0.041080 0.000000 0.000000 0.000000 0.000000 0.000000 
0.000000 0.000000 0.049868 0.000000 0.000000 0.000000 0.000000 0.000000 
0.000000 0.000000 0.057769 0.000000 0.000000 0.000000 0.000000 0.000000 
0.000000 0.000000 0.064417 0.000000 0.000000 0.000000 0.000000 0.000000 
0.000000 0.000000 0.069522 0.000000 0.000000 0.000000 0.000000 0.000000 
0.000000 0.000000 0.072872 0.000000 0.000000 0.000000 0.000000 0.000000 
0.000000 0.000000 0.074332 0.000000 0.000000 0.000000 0.000000 0.000000 
0.000000 0.000000 0.073844 0.000000 0.000000 0.000000 0.000000 0.000000 
0.000000 0.000000 0.071427 0.000000 0.000000 0.000000 0.000000 0.000000 
0.000000 0.000000 0.067177 0.000000 0.000000 0.000000 0.000000 0.000000 
0.000000 0.000000 0.061269 0.000000 0.000000 0.000000 0.000000 0.000000 
0.000000 0.000000 0.053954 0.000000 0.000000 0.000000 0.000000 0.000000 
0.000000 0.000000 0.045559 0.000000 0.000000 0.000000 0.000000 0.000000 
0.000000 0.000000 0.036490 0.000000 0.000000 0.000000 0.000000 0.000000 
0.000000 0.000000 0.027229 0.000000 0.000000 0.000000 0.000000 0.000000 
0.000000 0.000000 0.018337 0.000000 0.000000 0.000000 0.000000 0.000000 
0.000000 0.000000 0.010451 0.000000 0.000000 0.000000 0.000000 0.000000 
0.000000 0.000000 0.004285 0.000630 0.000000 0.000000 0.000000 0.000000 
0.000000 0.000000 0.000630 0.004285 0.000000 0.000000 0.000000 0.000000 
0.000000 0.000000 0.000000 0.010451 0.000000 0.000000 0.000000 0.000000 
0.000000 0.000000 0.000000 0.018337 0.000000 0.000000 0.000000 0.000000 
0.000000 0.000000 0.000000 0.027229 0.000000 0.000000 0.000000 0.000000 
0.000000 0.000000 0.000000 0.036490 0.000000 0.000000 0.000000 0.000000 
0.000000 0.000000 0.000000 0.045559 0.000000 0.000000 0.000000 0.000000 
0.000000 0.000000 0.000000 0.053954 0.000000 0.000000 0.000000 0.000000 
0.000000 0.000000 0.000000 0.061269 0.000000 0.000000 0.000000 0.000000 
0.000000 0.000000 0.000000 0.067177 0.000000 0.000000 0.000000 0.000000 
0.000000 0.000000 0.000000 0.071427 0.000000 0.000000 0.000000 0.000000 
0.000000 0.000000 0.000000 0.073844 0.000000 0.000000 0.000000 0.000000 
0.000000 0.000000 0.000000 0.074332 0.000000 0.000000 0.000000 0.000000 
0.000000 0.000000 0.000000 0.072872 0.000000 0.000000 0.000000 0.000000 
0.000000 0.000000 0.000000 0.069522 0.000000 0.000000 0.000000 0.000000 
0.000000 0.000000 0.000000 0.064417 0.000000 0.000000 0.000000 0.000000 
0.000000 0.000000 0.000000 0.057769 0.000000 0.000000 0.000000 0.000000 
0.000000 0.000000 0.000000 0.049868 0.000000 0.000000 0.000000 0.000000 
0.000000 0.000000 0.000000 0.041080 0.000000 0.000000 0.000000 0.000000 
0.000000 0.000000 0.000000 0.031850 0.000000 0.000000 0.000000 0.000000 
0.000000 0.000000 0.000000 0.022699 0.000000 0.000000 0.000000 0.000000 
0.000000 0.000000 0.000000 0.014226 0.000000 0.000000 0.000000 0.000000 
0.000000 0.000000 0.000000 0.007105 0.000013 0.000000 0.000000 0.000000 
TURN 26
0.000000 0.000000 0.000000 0.000000 0.000000 0.000000 0.000000 0.000000 
0.000000 0.000000 0.000000 0.000000 0.000525 0.000000 0.000000 0.000000 
0.000000 0.000000 0.000000 0.000000 0.003665 0.000000 0.000000 0.000000 
0.000000 0.000000 0.000000 0.000000 0.008892 0.000000 0.000000 0.000000 
0.000000 0.000000 0.000000 0.000000 0.015425 0.000000 0.000000 0.000000 
0.000000 0.000000 0.000000 0.000000 0.022572 0.000000 0.000000 0.000000 
0.000000 0.000000 0.000000 0.000000 0.029730 0.000000 0.000000 0.000000 
0.000000 0.000000 0.000000 0.000000 0.036386 0.000000 0.000000 0.000000 
0.000000 0.000000 0.000000 0.000000 0.042115 0.000000 0.000000 0.000000 
0.000000 0.000000 0.000000 0.000000 0.046582 0.000000 0.000000 0.000000 
0.000000 0.000000 0.000000 0.000000 0.049542 0.000000 0.000000 0.000000 
0.000000 0.000000 0.000000 0.000000 0.050839 0.000000 0.000000 0.000000 
0.000000 0.000000 0.000000 0.000000 0.050405 0.000000 0.000000 0.000000 
0.000000 0.000000 0.000000 0.000000 0.048263 0.000000 0.000000 0.000000 
0.000000 0.000000 0.000000 0.000000 0.044524 0.000000 0.000000 0.000000 
0.000000 0.000000 0.000000 0.000000 0.039389 0.000000 0.000000 0.000000 
0.000000 0.000000 0.000000 0.000000 0.033149 0.000000 0.000000 0.000000 
0.000000 0.000000 0.000000 0.000000 0.026184 0.000000 0.000000 0.000000 
0.000000 0.000000 0.000000 0.000000 0.018961 0.000000 0.000000 0.000000 
0.000000 0.000000 0.000000 0.000000 0.012040 0.000000 0.000000 0.000000 
0.000000 0.000000 0.000000 0.000000 0.006068 0.000000 0.000000 0.000000 
0.000000 0.000000 0.000000 0.000000 0.001782 0.000000 0.000000 0.000000 
0.000000 0.000000 0.000000 0.000000 0.000007 0.000000 0.000000 0.000000 
0.000000 0.000000 0.000000 0.000000 0.000000 0.000007 0.000000 0.000000 
0.000000 0.000000 0.000000 0.000000 0.000000 0.001782 0.000000 0.000000 
0.000000 0.000000 0.000000 0.000000 0.000000 0.006068 0.000000 0.000000 
0.000000 0.000000 0.000000 0.000000 0.000000 0.012040 0.000000 0.000000 
0.000000 0.000000 0.000000 0.000000 0.000000 0.018961 0.000000 0.000000 
0.000000 0.000000 0.000000 0.000000 0.000000 0.026184 0.000000 0.000000 
0.000000 0.000000 0.000000 0.000000 0.000000 0.033149 0.000000 0.000000 
0.000000 0.000000 0.000000 0.000000 0.000000 0.039389 0.000000 0.000000 
0.000000 0.000000 0.000000 0.000000 0.000000 0.044524 0.000000 0.000000 
0.000000 0.000000 0.000000 0.000000 0.000000 0.048263 0.000000 0.000000 
0.000000 0.000000 0.000000 0.000000 0.000000 0.050405 0.000000 0.000000 
0.000000 0.000000 0.000000 0.000000 0.000000 0.050839 0.000000 0.000000 
0.000000 0.000000 0.000000 0.000000 0.000000 0.049542 0.000000 0.000000 
0.000000 0.000000 0.000000 0.000000 0.000000 0.046582 0.000000 0.000000 
0.000000 0.000000 0.000000 0.000000 0.000000 0.042115 0.000000 0.000000 
0.000000 0.000000 0.000000 0.000000 0.000000 0.036386 0.000000 0.000000 
0.000000 0.000000 0.000000 0.000000 0.000000 0.029730 0.000000 0.000000 
0.000000 0.000000 0.000000 0.000000 0.000000 0.022572 0.000000 0.000000 
0.000000 0.000000 0.000000 0.000000 0.000000 0.015425 0.000000 0.000000 
0.000000 0.000000 0.000000 0.000000 0.000000 0.008892 0.000000 0.000000 
0.000000 0.000000 0.000000 0.000000 0.000000 0.003665 0.000000 0.000000 
0.000000 0.000000 0.000000 0.000000 0.000000 0.000525 0.000000 0.000000 
0.000000 0.000000 0.000000 0.000000 0.000000 0.000000 0.000000 0.000000 
0.000000 0.000000 0.000000 0.000000 0.000000 0.000000 0.000525 0.000000 
0.000000 0.000000 0.000000 0.000000 0.000000 0.000000 0.003665 0.000000 
0.000000 0.000000 0.000000 0.000000 0.000000 0.000000 0.008892 0.000000 
0.000000 0.000000 0.000000 0.000000 0.000000 0.000000 0.015425 0.000000 
0.000000 0.000000 0.000000 0.000000 0.000000 0.000000 0.022572 0.000000 
0.000000 0.000000 0.000000 0.000000 0.000000 0.000000 0.029730 0.000000 
0.000000 0.000000 0.000000 0.000000 0.000000 0.000000 0.036386 0.000000 
0.000000 0.000000 0.000000 0.000000 0.000000 0.000000 0.042115 0.000000 
0.000000 0.000000 0.000000 0.000000 0.000000 0.000000 0.046582 0.000000 
0.000000 0.000000 0.000000 0.000000 0.000000 0.000000 0.049542 0.000000 
0.000000 0.000000 0.000000 0.000000 0.000000 0.000000 0.050839 0.000000 
0.000000 0.000000 0.000000 0.000000 0.000000 0.000000 0.050405 0.000000 
0.000000 0.000000 0.000000 0.000000 0.000000 0.000000 0.048263 0.000000 
0.000000 0.000000 0.000000 0.000000 0.000000 0.000000 0.044524 0.000000 
0.000000 0.000000 0.000000 0.000000 0.000000 0.000000 0.039389 0.000000 
0.000000 0.000000 0.000000 0.000000 0.000000 0.000000 0.033149 0.000000 
0.000000 0.000000 0.000000 0.000000 0.000000 0.000000 0.026184 0.000000 
0.000000 0.000000 0.000000 0.000000 0.000000 0.000000 0.018961 0.000000 
0.000000 0.000000 0.000000 0.000000 0.000000 0.000000 0.012040 0.000000 
0.000000 0.000000 0.000000 0.000000 0.000000 0.000000 0.006068 0.000000 
0.000000 0.000000 0.000000 0.000000 0.000000 0.000000 0.001782 0.000000 
0.000000 0.000000 0.000000 0.000000 0.000000 0.000000 0.000007 0.000000 
0.000000 0.000000 0.000000 0.000000 0.000000 0.000000 0.000000 0.000007 
0.000000 0.000000 0.000000 0.000000 0.000000 0.000000 0.000000 0.001782 
0.000000 0.000000 0.000000 0.000000 0.000000 0.000000 0.000000 0.006068 
0.000000 0.000000 0.000000 0.000000 0.000000 0.000000 0.000000 0.012040 
0.000000 0.000000 0.000000 0.000000 0.000000 0.000000 0.000000 0.018961 
0.000000 0.000000 0.000000 0.000000 0.000000 0.000000 0.000000 0.026184 
0.000000 0.000000 0.000000 0.000000 0.000000 0.000000 0.000000 0.033149 
0.000000 0.000000 0.000000 0.000000 0.000000 0.000000 0.000000 0.039389 
0.000000 0.000000 0.000000 0.000000 0.000000 0.000000 0.000000 0.044524 
0.000000 0.000000 0.000000 0.000000 0.000000 0.000000 0.000000 0.048263 
0.000000 0.000000 0.000000 0.000000 0.000000 0.000000 0.000000 0.050405 
0.000000 0.000000 0.000000 0.000000 0.000000 0.000000 0.000000 0.050839 
0.000000 0.000000 0.000000 0.000000 0.000000 0.000000 0.000000 0.049542 
0.000000 0.000000 0.000000 0.000000 0.000000 0.000000 0.000000 0.046582 
0.000000 0.000000 0.000000 0.000000 0.000000 0.000000 0.000000 0.042115 
0.000000 0.000000 0.000000 0.000000 0.000000 0.000000 0.000000 0.036386 
0.000000 0.000000 0.000000 0.000000 0.000000 0.000000 0.000000 0.029730 
0.000000 0.000000 0.000000 0.000000 0.000000 0.000000 0.000000 0.022572 
0.000000 0.000000 0.000000 0.000000 0.000000 0.000000 0.000000 0.015425 
0.000000 0.000000 0.000000 0.000000 0.000000 0.000000 0.000000 0.008892 
0.000000 0.000000 0.000000 0.000000 0.000000 0.000000 0.000000 0.003665 
0.000000 0.000000 0.000000 0.000000 0.000000 0.000000 0.000000 0.000525 
0.000000 0.000000 0.000000 0.000000 0.000000 0.000000 0.000000 0.000000 
0.000525 0.000000 0.000000 0.000000 0.000000 0.000000 0.000000 0.000000 
0.003665 0.000000 0.000000 0.000000 0.000000 0.000000 0.000000 0.000000 
0.008892 0.000000 0.000000 0.000000 0.000000 0.000000 0.000000 0.000000 
0.015425 0.000000 0.000000 0.000000 0.000000 0.000000 0.000000 0.000000 
0.022572 0.000000 0.000000 0.000000 0.000000 0.000000 0.000000 0.000000 
0.029730 0.000000 0.000000 0.000000 0.000000 0.000000 0.000000 0.000000 
0.036386 0.000000 0.000000 0.000000 0.000000 0.000000 0.000000 0.000000 
0.042115 0.000000 0.000000 0.000000 0.000000 0.000000 0.000000 0.000000 
0.046582 0.000000 0.000000 0.000000 0.000000 0.000000 0.000000 0.000000 
0.049542 0.000000 0.000000 0.000000 0.000000 0.000000 0.000000 0.000000 
0.050839 0.000000 0.000000 0.000000 0.000000 0.000000 0.000000 0.000000 
0.050405 0.000000 0.000000 0.000000 0.000000 0.000000 0.000000 0.000000 
0.048263 0.000000 0.000000 0.000000 0.000000 0.000000 0.000000 0.000000 
0.044524 0.000000 0.000000 0.000000 0.000000 0.000000 0.000000 0.000000 
0.039389 0.000000 0.000000 0.000000 0.000000 0.000000 0.000000 0.000000 
0.033149 0.000000 0.000000 0.000000 0.000000 0.000000 0.000000 0.000000 
0.026184 0.000000 0.000000 0.000000 0.000000 0.000000 0.000000 0.000000 
0.018961 0.000000 0.000000 0.000000 0.000000 0.000000 0.000000 0.000000 
0.012040 0.000000 0.000000 0.000000 0.000000 0.000000 0.000000 0.000000 
0.006068 0.000000 0.000000 0.000000 0.000000 0.000000 0.000000 0.000000 
0.001782 0.000000 0.000000 0.000000 0.000000 0.000000 0.000000 0.000000 
0.000007 0.000000 0.000000 0.000000 0.000000 0.000000 0.000000 0.000000 
0.000000 0.000007 0.000000 0.000000 0.000000 0.000000 0.000000 0.000000 
0.000000 0.001782 0.000000 0.000000 0.000000 0.000000 0.000000 0.000000 
0.000000 0.006068 0.000000 0.000000 0.000000 0.000000 0.000000 0.000000 
0.000000 0.012040 0.000000 0.000000 0.000000 0.000000 0.000000 0.000000 
0.000000 0.018961 0.000000 0.000000 0.000000 0.000000 0.000000 0.000000 
0.000000 0.026184 0.000000 0.000000 0.000000 0.000000 0.000000 0.000000 
0.000000 0.033149 0.000000 0.000000 0.000000 0.000000 0.000000 0.000000 
0.000000 0.039389 0.000000 0.000000 0.000000 0.000000 0.000000 0.000000 
0.000000 0.044524 0.000000 0.000000 0.000000 0.000000 0.000000 0.000000 
0.000000 0.048263 0.000000 0.000000 0.000000 0.000000 0.000000 0.000000 
0.000000 0.050405 0.000000 0.000000 0.000000 0.000000 0.000000 0.000000 
0.000000 0.050839 0.000000 0.000000 0.000000 0.000000 0.000000 0.000000 
0.000000 0.049542 0.000000 0.000000 0.000000 0.000000 0.000000 0.000000 
0.000000 0.046582 0.000000 0.000000 0.000000 0.000000 0.000000 0.000000 
0.000000 0.042115 0.000000 0.000000 0.000000 0.000000 0.000000 0.000000 
0.000000 0.036386 0.000000 0.000000 0.000000 0.000000 0.000000 0.000000 
0.000000 0.029730 0.000000 0.000000 0.000000 0.000000 0.000000 0.000000 
0.000000 0.022572 0.000000 0.000000 0.000000 0.000000 0.000000 0.000000 
0.000000 0.015425 0.000000 0.000000 0.000000 0.000000 0.000000 0.000000 
0.000000 0.008892 0.000000 0.000000 0.000000 0.000000 0.000000 0.000000 
0.000000 0.003665 0.000000 0.000000 0.000000 0.000000 0.000000 0.000000 
0.000000 0.000525 0.000000 0.000000 0.000000 0.000000 0.000000 0.000000 
0.000000 0.000000 0.000000 0.000000 0.000000 0.000000 0.000000 0.000000 
0.000000 0.000000 0.000525 0.000000 0.000000 0.000000 0.000000 0.000000 
0.000000 0.000000 0.003665 0.000000 0.000000 0.000000 0.000000 0.000000 
0.000000 0.000000 0.008892 0.000000 0.000000 0.000000 0.000000 0.000000 
0.000000 0.000000 0.015425 0.000000 0.000000 0.000000 0.000000 0.000000 
0.000000 0.000000 0.022572 0.000000 0.000000 0.000000 0.000000 0.000000 
0.000000 0.000000 0.029730 0.000000 0.000000 0.000000 0.000000 0.000000 
0.000000 0.000000 0.036386 0.000000 0.000000 0.000000 0.000000 0.000000 
0.000000 0.000000 0.042115 0.000000 0.000000 0.000000 0.000000 0.000000 
0.000000 0.000000 0.046582 0.000000 0.000000 0.000000 0.000000 0.000000 
0.000000 0.000000 0.049542 0.000000 0.000000 0.000000 0.000000 0.000000 
0.000000 0.000000 0.050839 0.000000 0.000000 0.000000 0.000000 0.000000 
0.000000 0.000000 0.050405 0.000000 0.000000 0.000000 0.000000 0.000000 
0.000000 0.000000 0.048263 0.000000 0.000000 0.000000 0.000000 0.000000 
0.000000 0.000000 0.044524 0.000000 0.000000 0.000000 0.000000 0.000000 
0.000000 0.000000 0.039389 0.000000 0.000000 0.000000 0.000000 0.000000 
0.000000 0.000000 0.033149 0.000000 0.000000 0.000000 0.000000 0.000000 
0.000000 0.000000 0.026184 0.000000 0.000000 0.000000 0.000000 0.000000 
0.000000 0.000000 0.018961 0.000000 0.000000 0.000000 0.000000 0.000000 
0.000000 0.000000 0.012040 0.000000 0.000000 0.000000 0.000000 0.000000 
0.000000 0.000000 0.006068 0.000000 0.000000 0.000000 0.000000 0.000000 
0.000000 0.000000 0.001782 0.000000 0.000000 0.000000 0.000000 0.000000 
0.000000 0.000000 0.000007 0.000000 0.000000 0.000000 0.000000 0.000000 
0.000000 0.000000 0.000000 0.000007 0.000000 0.000000 0.000000 0.000000 
0.000000 0.000000 0.000000 0.001782 0.000000 0.000000 0.000000 0.000000 
0.000000 0.000000 0.000000 0.006068 0.000000 0.000000 0.000000 0.000000 
0.000000 0.000000 0.000000 0.012040 0.000000 0.000000 0.000000 0.000000 
0.000000 0.000000 0.000000 0.018961 0.000000 0.000000 0.000000 0.000000 
0.000000 0.000000 0.000000 0.026184 0.000000 0.000000 0.000000 0.000000 
0.000000 0.000000 0.000000 0.033149 0.000000 0.000000 0.000000 0.000000 
0.000000 0.000000 0.000000 0.039389 0.000000 0.000000 0.000000 0.000000 
0.000000 0.000000 0.000000 0.044524 0.000000 0.000000 0.000000 0.000000 
0.000000 0.000000 0.000000 0.048263 0.000000 0.000000 0.000000 0.000000 
0.000000 0.000000 0.000000 0.050405 0.000000 0.000000 0.000000 0.000000 
0.000000 0.000000 0.000000 0.050839 0.000000 0.000000 0.000000 0.000000 
0.000000 0.000000 0.000000 0.049542 0.000000 0.000000 0.000000 0.000000 
0.000000 0.000000 0.000000 0.046582 0.000000 0.000000 0.000000 0.000000 
0.000000 0.000000 0.000000 0.042115 0.000000 0.000000 0.000000 0.000000 
0.000000 0.000000 0.000000 0.036386 0.000000 0.000000 0.000000 0.000000 
0.000000 0.000000 0.000000 0.029730 0.000000 0.000000 0.000000 0.000000 
0.000000 0.000000 0.000000 0.022572 0.000000 0.000000 0.000000 0.000000 
0.000000 0.000000 0.000000 0.015425 0.000000 0.000000 0.000000 0.000000 
0.000000 0.000000 0.000000 0.008892 0.000000 0.000000 0.000000 0.000000 
0.000000 0.000000 0.000000 0.003665 0.000000 0.000000 0.000000 0.000000 
0.000000 0.000000 0.000000 0.000525 0.000000 0.000000 0.000000 0.000000 
TURN 27
0.000000 0.000000 0.000000 0.000000 0.000000 0.000000 0.000000 0.000000 
0.000000 0.000000 0.000000 0.000000 0.000000 0.000000 0.000000 0.000000 
0.000000 0.000000 0.000000 0.000000 0.000011 0.000000 0.000000 0.000000 
0.000000 0.000000 0.000000 0.000000 0.001563 0.000000 0.000000 0.000000 
0.000000 0.000000 0.000000 0.000000 0.005128 0.000000 0.000000 0.000000 
0.000000 0.000000 0.000000 0.000000 0.009909 0.000000 0.000000 0.000000 
0.000000 0.000000 0.000000 0.000000 0.015213 0.000000 0.000000 0.000000 
0.000000 0.000000 0.000000 0.000000 0.020449 0.000000 0.000000 0.000000 
0.000000 0.000000 0.000000 0.000000 0.025129 0.000000 0.000000 0.000000 
0.000000 0.000000 0.000000 0.000000 0.028867 0.000000 0.000000 0.000000 
0.000000 0.000000 0.000000 0.000000 0.031380 0.000000 0.000000 0.000000 
0.000000 0.000000 0.000000 0.000000 0.032489 0.000000 0.000000 0.000000 
0.000000 0.000000 0.000000 0.000000 0.032118 0.000000 0.000000 0.000000 
0.000000 0.000000 0.000000 0.000000 0.030290 0.000000 0.000000 0.000000 
0.000000 0.000000 0.000000 0.000000 0.027135 0.000000 0.000000 0.000000 
0.000000 0.000000 0.000000 0.000000 0.022885 0.000000 0.000000 0.000000 
0.000000 0.000000 0.000000 0.000000 0.017872 0.000000 0.000000 0.000000 
0.000000 0.000000 0.000000 0.000000 0.012535 0.000000 0.000000 0.000000 
0.000000 0.000000 0.000000 0.000000 0.007412 0.000000 0.000000 0.000000 
0.000000 0.000000 0.000000 0.000000 0.003146 0.000000 0.000000 0.000000 
0.000000 0.000000 0.000000 0.000000 0.000481 0.000000 0.000000 0.000000 
0.000000 0.000000 0.000000 0.000000 0.000000 0.000000 0.000000 0.000000 
0.000000 0.000000 0.000000 0.000000 0.000000 0.000000 0.000000 0.000000 
0.000000 0.000000 0.000000 0.000000 0.000000 0.000000 0.000000 0.000000 
0.000000 0.000000 0.000000 0.000000 0.000000 0.000000 0.000000 0.000000 
0.000000 0.000000 0.000000 0.000000 0.000000 0.000481 0.000000 0.000000 
0.000000 0.000000 0.000000 0.000000 0.000000 0.003146 0.000000 0.000000 
0.000000 0.000000 0.000000 0.000000 0.000000 0.007412 0.000000 0.000000 
0.000000 0.000000 0.000000 0.000000 0.000000 0.012535 0.000000 0.000000 
0.000000 0.000000 0.000000 0.000000 0.000000 0.017872 0.000000 0.000000 
0.000000 0.000000 0.000000 0.000000 0.000000 0.022885 0.000000 0.000000 
0.000000 0.000000 0.000000 0.000000 0.000000 0.027135 0.000000 0.000000 
0.000000 0.000000 0.000000 0.000000 0.000000 0.030290 0.000000 0.000000 
0.000000 0.000000 0.000000 0.000000 0.000000 0.032118 0.000000 0.000000 
0.000000 0.000000 0.000000 0.000000 0.000000 0.032489 0.000000 0.000000 
0.000000 0.000000 0.000000 0.000000 0.000000 0.031380 0.000000 0.000000 
0.000000 0.000000 0.000000 0.000000 0.000000 0.028867 0.000000 0.000000 
0.000000 0.000000 0.000000 0.000000 0.000000 0.025129 0.000000 0.000000 
0.000000 0.000000 0.000000 0.000000 0.000000 0.020449 0.000000 0.000000 
0.000000 0.000000 0.000000 0.000000 0.000000 0.015213 0.000000 0.000000 
0.000000 0.000000 0.000000 0.000000 0.000000 0.009909 0.000000 0.000000 
0.000000 0.000000 0.000000 0.000000 0.000000 0.005128 0.000000 0.000000 
0.000000 0.000000 0.000000 0.000000 0.000000 0.001563 0.000000 0.000000 
0.000000 0.000000 0.000000 0.000000 0.000000 0.000011 0.000000 0.000000 
0.000000 0.000000 0.000000 0.000000 0.000000 0.000000 0.000000 0.000000 
0.000000 0.000000 0.000000 0.000000 0.000000 0.000000 0.000000 0.000000 
0.000000 0.000000 0.000000 0.000000 0.000000 0.000000 0.000000 0.000000 
0.000000 0.000000 0.000000 0.000000 0.000000 0.000000 0.000011 0.000000 
0.000000 0.000000 0.000000 0.000000 0.000000 0.000000 0.001563 0.000000 
0.000000 0.000000 0.000000 0.000000 0.000000 0.000000 0.005128 0.000000 
0.000000 0.000000 0.000000 0.000000 0.000000 0.000000 0.009909 0.000000 
0.000000 0.000000 0.000000 0.000000 0.000000 0.000000 0.015213 0.000000 
0.000000 0.000000 0.000000 0.000000 0.000000 0.000000 0.020449 0.000000 
0.000000 0.000000 0.000000 0.000000 0.000000 0.000000 0.025129 0.000000 
0.000000 0.000000 0.000000 0.000000 0.000000 0.000000 0.028867 0.000000 
0.000000 0.000000 0.000000 0.000000 0.000000 0.000000 0.031380 0.000000 
0.000000 0.000000 0.000000 0.000000 0.000000 0.000000 0.032489 0.000000 
0.000000 0.000000 0.000000 0.000000 0.000000 0.000000 0.032118 0.000000 
0.000000 0.000000 0.000000 0.000000 0.000000 0.000000 0.030290 0.000000 
0.000000 0.000000 0.000000 0.000000 0.000000 0.000000 0.027135 0.000000 
0.000000 0.000000 0.000000 0.000000 0.000000 0.000000 0.022885 0.000000 
0.000000 0.000000 0.000000 0.000000 0.000000 0.000000 0.017872 0.000000 
0.000000 0.000000 0.000000 0.000000 0.000000 0.000000 0.012535 0.000000 
0.000000 0.000000 0.000000 0.000000 0.000000 0.000000 0.007412 0.000000 
0.000000 0.000000 0.000000 0.000000 0.000000 0.000000 0.003146 0.000000 
0.000000 0.000000 0.000000 0.000000 0.000000 0.000000 0.000481 0.000000 
0.000000 0.000000 0.000000 0.000000 0.000000 0.000000 0.000000 0.000000 
0.000000 0.000000 0.000000 0.000000 0.000000 0.000000 0.000000 0.000000 
0.000000 0.000000 0.000000 0.000000 0.000000 0.000000 0.000000 0.000000 
0.000000 0.000000 0.000000 0.000000 0.000000 0.000000 0.000000 0.000000 
0.000000 0.000000 0.000000 0.000000 0.000000 0.000000 0.000000 0.000481 
0.000000 0.000000 0.000000 0.000000 0.000000 0.000000 0.000000 0.003146 
0.000000 0.000000 0.000000 0.000000 0.000000 0.000000 0.000000 0.007412 
0.000000 0.000000 0.000000 0.000000 0.000000 0.000000 0.000000 0.012535 
0.000000 0.000000 0.000000 0.000000 0.000000 0.000000 0.000000 0.017872 
0.000000 0.000000 0.000000 0.000000 0.000000 0.000000 0.000000 0.022885 
0.000000 0.000000 0.000000 0.000000 0.000000 0.000000 0.000000 0.027135 
0.000000 0.000000 0.000000 0.000000 0.000000 0.000000 0.000000 0.030290 
0.000000 0.000000 0.000000 0.000000 0.000000 0.000000 0.000000 0.032118 
0.000000 0.000000 0.000000 0.000000 0.000000 0.000000 0.000000 0.032489 
0.000000 0.000000 0.000000 0.000000 0.000000 0.000000 0.000000 0.031380 
0.000000 0.000000 0.000000 0.000000 0.000000 0.000000 0.000000 0.028867 
0.000000 0.000000 0.000000 0.000000 0.000000 0.000000 0.000000 0.025129 
0.000000 0.000000 0.000000 0.000000 0.000000 0.000000 0.000000 0.020449 
0.000000 0.000000 0.000000 0.000000 0.000000 0.000000 0.000000 0.015213 
0.000000 0.000000 0.000000 0.000000 0.000000 0.000000 0.000000 0.009909 
0.000000 0.000000 0.000000 0.000000 0.000000 0.000000 0.000000 0.005128 
0.000000 0.000000 0.000000 0.000000 0.000000 0.000000 0.000000 0.001563 
0.000000 0.000000 0.000000 0.000000 0.000000 0.000000 0.000000 0.000011 
0.000000 0.000000 0.000000 0.000000 0.000000 0.000000 0.000000 0.000000 
0.000000 0.000000 0.000000 0.000000 0.000000 0.000000 0.000000 0.000000 
0.000000 0.000000 0.000000 0.000000 0.000000 0.000000 0.000000 0.000000 
0.000011 0.000000 0.000000 0.000000 0.000000 0.000000 0.000000 0.000000 
0.001563 0.000000 0.000000 0.000000 0.000000 0.000000 0.000000 0.000000 
0.005128 0.000000 0.000000 0.000000 0.000000 0.000000 0.000000 0.000000 
0.009909 0.000000 0.000000 0.000000 0.000000 0.000000 0.000000 0.000000 
0.015213 0.000000 0.000000 0.000000 0.000000 0.000000 0.000000 0.000000 
0.020449 0.000000 0.000000 0.000000 0.000000 0.000000 0.000000 0.000000 
0.025129 0.000000 0.000000 0.000000 0.000000 0.000000 0.000000 0.000000 
0.028867 0.000000 0.000000 0.000000 0.000000 0.000000 0.000000 0.000000 
0.031380 0.000000 0.000000 0.000000 0.000000 0.000000 0.000000 0.000000 
0.032489 0.000000 0.000000 0.000000 0.000000 0.000000 0.000000 0.000000 
0.032118 0.000000 0.000000 0.000000 0.000000 0.000000 0.000000 0.000000 
0.030290 0.000000 0.000000 0.000000 0.000000 0.000000 0.000000 0.000000 
0.027135 0.000000 0.000000 0.000000 0.000000 0.000000 0.000000 0.000000 
0.022885 0.000000 0.000000 0.000000 0.000000 0.000000 0.000000 0.000000 
0.017872 0.000000 0.000000 0.000000 0.000000 0.000000 0.000000 0.000000 
0.012535 0.000000 0.000000 0.000000 0.000000 0.000000 0.000000 0.000000 
0.007412 0.000000 0.000000 0.000000 0.000000 0.000000 0.000000 0.000000 
0.003146 0.000000 0.000000 0.000000 0.000000 0.000000 0.000000 0.000000 
0.000481 0.000000 0.000000 0.000000 0.000000 0.000000 0.000000 0.000000 
0.000000 0.000000 0.000000 0.000000 0.000000 0.000000 0.000000 0.000000 
0.000000 0.000000 0.000000 0.000000 0.000000 0.000000 0.000000 0.000000 
0.000000 0.000000 0.000000 0.000000 0.000000 0.000000 0.000000 0.000000 
0.000000 0.000000 0.000000 0.000000 0.000000 0.000000 0.000000 0.000000 
0.000000 0.000481 0.000000 0.000000 0.000000 0.000000 0.000000 0.000000 
0.000000 0.003146 0.000000 0.000000 0.000000 0.000000 0.000000 0.000000 
0.000000 0.007412 0.000000 0.000000 0.000000 0.000000 0.000000 0.000000 
0.000000 0.012535 0.000000 0.000000 0.000000 0.000000 0.000000 0.000000 
0.000000 0.017872 0.000000 0.000000 0.000000 0.000000 0.000000 0.000000 
0.000000 0.022885 0.000000 0.000000 0.000000 0.000000 0.000000 0.000000 
0.000000 0.027135 0.000000 0.000000 0.000000 0.000000 0.000000 0.000000 
0.000000 0.030290 0.000000 0.000000 0.000000 0.000000 0.000000 0.000000 
0.000000 0.032118 0.000000 0.000000 0.000000 0.000000 0.000000 0.000000 
0.000000 0.032489 0.000000 0.000000 0.000000 0.000000 0.000000 0.000000 
0.000000 0.031380 0.000000 0.000000 0.000000 0.000000 0.000000 0.000000 
0.000000 0.028867 0.000000 0.000000 0.000000 0.000000 0.000000 0.000000 
0.000000 0.025129 0.000000 0.000000 0.000000 0.000000 0.000000 0.000000 
0.000000 0.020449 0.000000 0.000000 0.000000 0.000000 0.000000 0.000000 
0.000000 0.015213 0.000000 0.000000 0.000000 0.000000 0.000000 0.000000 
0.000000 0.009909 0.000000 0.000000 0.000000 0.000000 0.000000 0.000000 
0.000000 0.005128 0.000000 0.000000 0.000000 0.000000 0.000000 0.000000 
0.000000 0.001563 0.000000 0.000000 0.000000 0.000000 0.000000 0.000000 
0.000000 0.000011 0.000000 0.000000 0.000000 0.000000 0.000000 0.000000 
0.000000 0.000000 0.000000 0.000000 0.000000 0.000000 0.000000 0.000000 
0.000000 0.000000 0.000000 0.000000 0.000000 0.000000 0.000000 0.000000 
0.000000 0.000000 0.000000 0.000000 0.000000 0.000000 0.000000 0.000000 
0.000000 0.000000 0.000011 0.000000 0.000000 0.000000 0.000000 0.000000 
0.000000 0.000000 0.001563 0.000000 0.000000 0.000000 0.000000 0.000000 
0.000000 0.000000 0.005128 0.000000 0.000000 0.000000 0.000000 0.000000 
0.000000 0.000000 0.009909 0.000000 0.000000 0.000000 0.000000 0.000000 
0.000000 0.000000 0.015213 0.000000 0.000000 0.000000 0.000000 0.000000 
0.000000 0.000000 0.020449 0.000000 0.000000 0.000000 0.000000 0.000000 
0.000000 0.000000 0.025129 0.000000 0.000000 0.000000 0.000000 0.000000 
0.000000 0.000000 0.028867 0.000000 0.000000 0.000000 0.000000 0.000000 
0.000000 0.000000 0.031380 0.000000 0.000000 0.000000 0.000000 0.000000 
0.000000 0.000000 0.032489 0.000000 0.000000 0.000000 0.000000 0.000000 
0.000000 0.000000 0.032118 0.000000 0.000000 0.000000 0.000000 0.000000 
0.000000 0.000000 0.030290 0.000000 0.000000 0.000000 0.000000 0.000000 
0.000000 0.000000 0.027135 0.000000 0.000000 0.000000 0.000000 0.000000 
0.000000 0.000000 0.022885 0.000000 0.000000 0.000000 0.000000 0.000000 
0.000000 0.000000 0.017872 0.000000 0.000000 0.000000 0.000000 0.000000 
0.000000 0.000000 0.012535 0.000000 0.000000 0.000000 0.000000 0.000000 
0.000000 0.000000 0.007412 0.000000 0.000000 0.000000 0.000000 0.000000 
0.000000 0.000000 0.003146 0.000000 0.000000 0.000000 0.000000 0.000000 
0.000000 0.000000 0.000481 0.000000 0.000000 0.000000 0.000000 0.000000 
0.000000 0.000000 0.000000 0.000000 0.000000 0.000000 0.000000 0.000000 
0.000000 0.000000 0.000000 0.000000 0.000000 0.000000 0.000000 0.000000 
0.000000 0.000000 0.000000 0.000000 0.000000 0.000000 0.000000 0.000000 
0.000000 0.000000 0.000000 0.000000 0.000000 0.000000 0.000000 0.000000 
0.000000 0.000000 0.000000 0.000481 0.000000 0.000000 0.000000 0.000000 
0.000000 0.000000 0.000000 0.003146 0.000000 0.000000 0.000000 0.000000 
0.000000 0.000000 0.000000 0.007412 0.000000 0.000000 0.000000 0.000000 
0.000000 0.000000 0.000000 0.012535 0.000000 0.000000 0.000000 0.000000 
0.000000 0.000000 0.000000 0.017872 0.000000 0.000000 0.000000 0.000000 
0.000000 0.000000 0.000000 0.022885 0.000000 0.000000 0.000000 0.000000 
0.000000 0.000000 0.000000 0.027135 0.000000 0.000000 0.000000 0.000000 
0.000000 0.000000 0.000000 0.030290 0.000000 0.000000 0.000000 0.000000 
0.000000 0.000000 0.000000 0.032118 0.000000 0.000000 0.000000 0.000000 
0.000000 0.000000 0.000000 0.032489 0.000000 0.000000 0.000000 0.000000 
0.000000 0.000000 0.000000 0.031380 0.000000 0.000000 0.000000 0.000000 
0.000000 0.000000 0.000000 0.028867 0.000000 0.000000 0.000000 0.000000 
0.000000 0.000000 0.000000 0.025129 0.000000 0.000000 0.000000 0.000000 
0.000000 0.000000 0.000000 0.020449 0.000000 0.000000 0.000000 0.000000 
0.000000 0.000000 0.000000 0.015213 0.000000 0.000000 0.000000 0.000000 
0.000000 0.000000 0.000000 0.009909 0.000000 0.000000 0.000000 0.000000 
0.000000 0.000000 0.000000 0.005128 0.000000 0.000000 0.000000 0.000000 
0.000000 0.000000 0.000000 0.001563 0.000000 0.000000 0.000000 0.000000 
0.000000 0.000000 0.000000 0.000011 0.000000 0.000000 0.000000 0.000000 
0.000000 0.000000 0.000000 0.000000 0.000000 0.000000 0.000000 0.000000 
TURN 28
0.000000 0.000000 0.000000 0.000000 0.000000 0.000000 0.000000 0.000000 
0.000000 0.000000 0.000000 0.000000 0.000000 0.000000 0.000000 0.000000 
0.000000 0.000000 0.000000 0.000000 0.000000 0.000000 0.000000 0.000000 
0.000000 0.000000 0.000000 0.000000 0.000000 0.000000 0.000000 0.000000 
0.000000 0.000000 0.000000 0.000000 0.000420 0.000000 0.000000 0.000000 
0.000000 0.000000 0.000000 0.000000 0.002540 0.000000 0.000000 0.000000 
0.000000 0.000000 0.000000 0.000000 0.005756 0.000000 0.000000 0.000000 
0.000000 0.000000 0.000000 0.000000 0.009391 0.000000 0.000000 0.000000 
0.000000 0.000000 0.000000 0.000000 0.012885 0.000000 0.000000 0.000000 
0.000000 0.000000 0.000000 0.000000 0.015799 0.000000 0.000000 0.000000 
0.000000 0.000000 0.000000 0.000000 0.017807 0.000000 0.000000 0.000000 
0.000000 0.000000 0.000000 0.000000 0.018705 0.000000 0.000000 0.000000 
0.000000 0.000000 0.000000 0.000000 0.018403 0.000000 0.000000 0.000000 
0.000000 0.000000 0.000000 0.000000 0.016932 0.000000 0.000000 0.000000 
0.000000 0.000000 0.000000 0.000000 0.014438 0.000000 0.000000 0.000000 
0.000000 0.000000 0.000000 0.000000 0.011186 0.000000 0.000000 0.000000 
0.000000 0.000000 0.000000 0.000000 0.007558 0.000000 0.000000 0.000000 
0.000000 0.000000 0.000000 0.000000 0.004056 0.000000 0.000000 0.000000 
0.000000 0.000000 0.000000 0.000000 0.001296 0.000000 0.000000 0.000000 
0.000000 0.000000 0.000000 0.000000 0.000015 0.000000 0.000000 0.000000 
0.000000 0.000000 0.000000 0.000000 0.000000 0.000000 0.000000 0.000000 
0.000000 0.000000 0.000000 0.000000 0.000000 0.000000 0.000000 0.000000 
0.000000 0.000000 0.000000 0.000000 0.000000 0.000000 0.000000 0.000000 
0.000000 0.000000 0.000000 0.000000 0.000000 0.000000 0.000000 0.000000 
0.000000 0.000000 0.000000 0.000000 0.000000 0.000000 0.000000 0.000000 
0.000000 0.000000 0.000000 0.000000 0.000000 0.000000 0.000000 0.000000 
0.000000 0.000000 0.000000 0.000000 0.000000 0.000015 0.000000 0.000000 
0.000000 0.000000 0.000000 0.000000 0.000000 0.001296 0.000000 0.000000 
0.000000 0.000000 0.000000 0.000000 0.000000 0.004056 0.000000 0.000000 
0.000000 0.000000 0.000000 0.000000 0.000000 0.007558 0.000000 0.000000 
0.000000 0.000000 0.000000 0.000000 0.000000 0.011186 0.000000 0.000000 
0.000000 0.000000 0.000000 0.000000 0.000000 0.014438 0.000000 0.000000 
0.000000 0.000000 0.000000 0.000000 0.000000 0.016932 0.000000 0.000000 
0.000000 0.000000 0.000000 0.000000 0.000000 0.018403 0.000000 0.000000 
0.000000 0.000000 0.000000 0.000000 0.000000 0.018705 0.000000 0.000000 
0.000000 0.000000 0.000000 0.000000 0.000000 0.017807 0.000000 0.000000 
0.000000 0.000000 0.000000 0.000000 0.000000 0.015799 0.000000 0.000000 
0.000000 0.000000 0.000000 0.000000 0.000000 0.012885 0.000000 0.000000 
0.000000 0.000000 0.000000 0.000000 0.000000 0.009391 0.000000 0.000000 
0.000000 0.000000 0.000000 0.000000 0.000000 0.005756 0.000000 0.000000 
0.000000 0.000000 0.000000 0.000000 0.000000 0.002540 0.000000 0.000000 
0.000000 0.000000 0.000000 0.000000 0.000000 0.000420 0.000000 0.000000 
0.000000 0.000000 0.000000 0.000000 0.000000 0.000000 0.000000 0.000000 
0.000000 0.000000 0.000000 0.000000 0.000000 0.000000 0.000000 0.000000 
0.000000 0.000000 0.000000 0.000000 0.000000 0.000000 0.000000 0.000000 
0.000000 0.000000 0.000000 0.000000 0.000000 0.000000 0.000000 0.000000 
0.000000 0.000000 0.000000 0.000000 0.000000 0.000000 0.000000 0.000000 
0.000000 0.000000 0.000000 0.000000 0.000000 0.000000 0.000000 0.000000 
0.000000 0.000000 0.000000 0.000000 0.000000 0.000000 0.000000 0.000000 
0.000000 0.000000 0.000000 0.000000 0.000000 0.000000 0.000420 0.000000 
0.000000 0.000000 0.000000 0.000000 0.000000 0.000000 0.002540 0.000000 
0.000000 0.000000 0.000000 0.000000 0.000000 0.000000 0.005756 0.000000 
0.000000 0.000000 0.000000 0.000000 0.000000 0.000000 0.009391 0.000000 
0.000000 0.000000 0.000000 0.000000 0.000000 0.000000 0.012885 0.000000 
0.000000 0.000000 0.000000 0.000000 0.000000 0.000000 0.015799 0.000000 
0.000000 0.000000 0.000000 0.000000 0.000000 0.000000 0.017807 0.000000 
0.000000 0.000000 0.000000 0.000000 0.000000 0.000000 0.018705 0.000000 
0.000000 0.000000 0.000000 0.000000 0.000000 0.000000 0.018403 0.000000 
0.000000 0.000000 0.000000 0.000000 0.000000 0.000000 0.016932 0.000000 
0.000000 0.000000 0.000000 0.000000 0.000000 0.000000 0.014438 0.000000 
0.000000 0.000000 0.000000 0.000000 0.000000 0.000000 0.011186 0.000000 
0.000000 0.000000 0.000000 0.000000 0.000000 0.000000 0.007558 0.000000 
0.000000 0.000000 0.000000 0.000000 0.000000 0.000000 0.004056 0.000000 
0.000000 0.000000 0.000000 0.000000 0.000000 0.000000 0.001296 0.000000 
0.000000 0.000000 0.000000 0.000000 0.000000 0.000000 0.000015 0.000000 
0.000000 0.000000 0.000000 0.000000 0.000000 0.000000 0.000000 0.000000 
0.000000 0.000000 0.000000 0.000000 0.000000 0.000000 0.000000 0.000000 
0.000000 0.000000 0.000000 0.000000 0.000000 0.000000 0.000000 0.000000 
0.000000 0.000000 0.000000 0.000000 0.000000 0.000000 0.000000 0.000000 
0.000000 0.000000 0.000000 0.000000 0.000000 0.000000 0.000000 0.000000 
0.000000 0.000000 0.000000 0.000000 0.000000 0.000000 0.000000 0.000000 
0.000000 0.000000 0.000000 0.000000 0.000000 0.000000 0.000000 0.000015 
0.000000 0.000000 0.000000 0.000000 0.000000 0.000000 0.000000 0.001296 
0.000000 0.000000 0.000000 0.000000 0.000000 0.000000 0.000000 0.004056 
0.000000 0.000000 0.000000 0.000000 0.000000 0.000000 0.000000 0.007558 
0.000000 0.000000 0.000000 0.000000 0.000000 0.000000 0.000000 0.011186 
0.000000 0.000000 0.000000 0.000000 0.000000 0.000000 0.000000 0.014438 
0.000000 0.000000 0.000000 0.000000 0.000000 0.000000 0.000000 0.016932 
0.000000 0.000000 0.000000 0.000000 0.000000 0.000000 0.000000 0.018403 
0.000000 0.000000 0.000000 0.000000 0.000000 0.000000 0.000000 0.018705 
0.000000 0.000000 0.000000 0.000000 0.000000 0.000000 0.000000 0.017807 
0.000000 0.000000 0.000000 0.000000 0.000000 0.000000 0.000000 0.015799 
0.000000 0.000000 0.000000 0.000000 0.000000 0.000000 0.000000 0.012885 
0.000000 0.000000 0.000000 0.000000 0.000000 0.000000 0.000000 0.009391 
0.000000 0.000000 0.000000 0.000000 0.000000 0.000000 0.000000 0.005756 
0.000000 0.000000 0.000000 0.000000 0.000000 0.000000 0.000000 0.002540 
0.000000 0.000000 0.000000 0.000000 0.000000 0.000000 0.000000 0.000420 
0.000000 0.000000 0.000000 0.000000 0.000000 0.000000 0.000000 0.000000 
0.000000 0.000000 0.000000 0.000000 0.000000 0.000000 0.000000 0.000000 
0.000000 0.000000 0.000000 0.000000 0.000000 0.000000 0.000000 0.000000 
0.000000 0.000000 0.000000 0.000000 0.000000 0.000000 0.000000 0.000000 
0.000000 0.000000 0.000000 0.000000 0.000000 0.000000 0.000000 0.000000 
0.000000 0.000000 0.000000 0.000000 0.000000 0.000000 0.000000 0.000000 
0.000000 0.000000 0.000000 0.000000 0.000000 0.000000 0.000000 0.000000 
0.000420 0.000000 0.000000 0.000000 0.000000 0.000000 0.000000 0.000000 
0.002540 0.000000 0.000000 0.000000 0.000000 0.000000 0.000000 0.000000 
0.005756 0.000000 0.000000 0.000000 0.000000 0.000000 0.000000 0.000000 
0.009391 0.000000 0.000000 0.000000 0.000000 0.000000 0.000000 0.000000 
0.012885 0.000000 0.000000 0.000000 0.000000 0.000000 0.000000 0.000000 
0.015799 0.000000 0.000000 0.000000 0.000000 0.000000 0.000000 0.000000 
0.017807 0.000000 0.000000 0.000000 0.000000 0.000000 0.000000 0.000000 
0.018705 0.000000 0.000000 0.000000 0.000000 0.000000 0.000000 0.000000 
0.018403 0.000000 0.000000 0.000000 0.000000 0.000000 0.000000 0.000000 
0.016932 0.000000 0.000000 0.000000 0.000000 0.000000 0.000000 0.000000 
0.014438 0.000000 0.000000 0.000000 0.000000 0.000000 0.000000 0.000000 
0.011186 0.000000 0.000000 0.000000 0.000000 0.000000 0.000000 0.000000 
0.007558 0.000000 0.000000 0.000000 0.000000 0.000000 0.000000 0.000000 
0.004056 0.000000 0.000000 0.000000 0.000000 0.000000 0.000000 0.000000 
0.001296 0.000000 0.000000 0.000000 0.000000 0.000000 0.000000 0.000000 
0.000015 0.000000 0.000000 0.000000 0.000000 0.000000 0.000000 0.000000 
0.000000 0.000000 0.000000 0.000000 0.000000 0.000000 0.000000 0.000000 
0.000000 0.000000 0.000000 0.000000 0.000000 0.000000 0.000000 0.000000 
0.000000 0.000000 0.000000 0.000000 0.000000 0.000000 0.000000 0.000000 
0.000000 0.000000 0.000000 0.000000 0.000000 0.000000 0.000000 0.000000 
0.000000 0.000000 0.000000 0.000000 0.000000 0.000000 0.000000 0.000000 
0.000000 0.000000 0.000000 0.000000 0.000000 0.000000 0.000000 0.000000 
0.000000 0.000015 0.000000 0.000000 0.000000 0.000000 0.000000 0.000000 
0.000000 0.001296 0.000000 0.000000 0.000000 0.000000 0.000000 0.000000 
0.000000 0.004056 0.000000 0.000000 0.000000 0.000000 0.000000 0.000000 
0.000000 0.007558 0.000000 0.000000 0.000000 0.000000 0.000000 0.000000 
0.000000 0.011186 0.000000 0.000000 0.000000 0.000000 0.000000 0.000000 
0.000000 0.014438 0.000000 0.000000 0.000000 0.000000 0.000000 0.000000 
0.000000 0.016932 0.000000 0.000000 0.000000 0.000000 0.000000 0.000000 
0.000000 0.018403 0.000000 0.000000 0.000000 0.000000 0.000000 0.000000 
0.000000 0.018705 0.000000 0.000000 0.000000 0.000000 0.000000 0.000000 
0.000000 0.017807 0.000000 0.000000 0.000000 0.000000 0.000000 0.000000 
0.000000 0.015799 0.000000 0.000000 0.000000 0.000000 0.000000 0.000000 
0.000000 0.012885 0.000000 0.000000 0.000000 0.000000 0.000000 0.000000 
0.000000 0.009391 0.000000 0.000000 0.000000 0.000000 0.000000 0.000000 
0.000000 0.005756 0.000000 0.000000 0.000000 0.000000 0.000000 0.000000 
0.000000 0.002540 0.000000 0.000000 0.000000 0.000000 0.000000 0.000000 
0.000000 0.000420 0.000000 0.000000 0.000000 0.000000 0.000000 0.000000 
0.000000 0.000000 0.000000 0.000000 0.000000 0.000000 0.000000 0.000000 
0.000000 0.000000 0.000000 0.000000 0.000000 0.000000 0.000000 0.000000 
0.000000 0.000000 0.000000 0.000000 0.000000 0.000000 0.000000 0.000000 
0.000000 0.000000 0.000000 0.000000 0.000000 0.000000 0.000000 0.000000 
0.000000 0.000000 0.000000 0.000000 0.000000 0.000000 0.000000 0.000000 
0.000000 0.000000 0.000000 0.000000 0.000000 0.000000 0.000000 0.000000 
0.000000 0.000000 0.000000 0.000000 0.000000 0.000000 0.000000 0.000000 
0.000000 0.000000 0.000420 0.000000 0.000000 0.000000 0.000000 0.000000 
0.000000 0.000000 0.002540 0.000000 0.000000 0.000000 0.000000 0.000000 
0.000000 0.000000 0.005756 0.000000 0.000000 0.000000 0.000000 0.000000 
0.000000 0.000000 0.009391 0.000000 0.000000 0.000000 0.000000 0.000000 
0.000000 0.000000 0.012885 0.000000 0.000000 0.000000 0.000000 0.000000 
0.000000 0.000000 0.015799 0.000000 0.000000 0.000000 0.000000 0.000000 
0.000000 0.000000 0.017807 0.000000 0.000000 0.000000 0.000000 0.000000 
0.000000 0.000000 0.018705 0.000000 0.000000 0.000000 0.000000 0.000000 
0.000000 0.000000 0.018403 0.000000 0.000000 0.000000 0.000000 0.000000 
0.000000 0.000000 0.016932 0.000000 0.000000 0.000000 0.000000 0.000000 
0.000000 0.000000 0.014438 0.000000 0.000000 0.000000 0.000000 0.000000 
0.000000 0.000000 0.011186 0.000000 0.000000 0.000000 0.000000 0.000000 
0.000000 0.000000 0.007558 0.000000 0.000000 0.000000 0.000000 0.000000 
0.000000 0.000000 0.004056 0.000000 0.000000 0.000000 0.000000 0.000000 
0.000000 0.000000 0.001296 0.000000 0.000000 0.000000 0.000000 0.000000 
0.000000 0.000000 0.000015 0.000000 0.000000 0.000000 0.000000 0.000000 
0.000000 0.000000 0.000000 0.000000 0.000000 0.000000 0.000000 0.000000 
0.000000 0.000000 0.000000 0.000000 0.000000 0.000000 0.000000 0.000000 
0.000000 0.000000 0.000000 0.000000 0.000000 0.000000 0.000000 0.000000 
0.000000 0.000000 0.000000 0.000000 0.000000 0.000000 0.000000 0.000000 
0.000000 0.000000 0.000000 0.000000 0.000000 0.000000 0.000000 0.000000 
0.000000 0.000000 0.000000 0.000000 0.000000 0.000000 0.000000 0.000000 
0.000000 0.000000 0.000000 0.000015 0.000000 0.000000 0.000000 0.000000 
0.000000 0.000000 0.000000 0.001296 0.000000 0.000000 0.000000 0.000000 
0.000000 0.000000 0.000000 0.004056 0.000000 0.000000 0.000000 0.000000 
0.000000 0.000000 0.000000 0.007558 0.000000 0.000000 0.000000 0.000000 
0.000000 0.000000 0.000000 0.011186 0.000000 0.000000 0.000000 0.000000 
0.000000 0.000000 0.000000 0.014438 0.000000 0.000000 0.000000 0.000000 
0.000000 0.000000 0.000000 0.016932 0.000000 0.000000 0.000000 0.000000 
0.000000 0.000000 0.000000 0.018403 0.000000 0.000000 0.000000 0.000000 
0.000000 0.000000 0.000000 0.018705 0.000000 0.000000 0.000000 0.000000 
0.000000 0.000000 0.000000 0.017807 0.000000 0.000000 0.000000 0.000000 
0.000000 0.000000 0.000000 0.015799 0.000000 0.000000 0.000000 0.000000 
0.000000 0.000000 0.000000 0.012885 0.000000 0.000000 0.000000 0.000000 
0.000000 0.000000 0.000000 0.009391 0.000000 0.000000 0.000000 0.000000 
0.000000 0.000000 0.000000 0.005756 0.000000 0.000000 0.000000 0.000000 
0.000000 0.000000 0.000000 0.002540 0.000000 0.000000 0.000000 0.000000 
0.000000 0.000000 0.000000 0.000420 0.000000 0.000000 0.000000 0.000000 
0.000000 0.000000 0.000000 0.000000 0.000000 0.000000 0.000000 0.000000 
0.000000 0.000000 0.000000 0.000000 0.000000 0.000000 0.000000 0.000000 
0.000000 0.000000 0.000000 0.000000 0.000000 0.000000 0.000000 0.000000 
TURN 29
0.000000 0.000000 0.000000 0.000000 0.000000 0.000000 0.000000 0.000000 
0.000000 0.000000 0.000000 0.000000 0.000000 0.000000 0.000000 0.000000 
0.000000 0.000000 0.000000 0.000000 0.000000 0.000000 0.000000 0.000000 
0.000000 0.000000 0.000000 0.000000 0.000000 0.000000 0.000000 0.000000 
0.000000 0.000000 0.000000 0.000000 0.000000 0.000000 0.000000 0.000000 
0.000000 0.000000 0.000000 0.000000 0.000007 0.000000 0.000000 0.000000 
0.000000 0.000000 0.000000 0.000000 0.000890 0.000000 0.000000 0.000000 
0.000000 0.000000 0.000000 0.000000 0.002735 0.000000 0.000000 0.000000 
0.000000 0.000000 0.000000 0.000000 0.004904 0.000000 0.000000 0.000000 
0.000000 0.000000 0.000000 0.000000 0.006895 0.000000 0.000000 0.000000 
0.000000 0.000000 0.000000 0.000000 0.008338 0.000000 0.000000 0.000000 
0.000000 0.000000 0.000000 0.000000 0.008998 0.000000 0.000000 0.000000 
0.000000 0.000000 0.000000 0.000000 0.008775 0.000000 0.000000 0.000000 
0.000000 0.000000 0.000000 0.000000 0.007703 0.000000 0.000000 0.000000 
0.000000 0.000000 0.000000 0.000000 0.005948 0.000000 0.000000 0.000000 
0.000000 0.000000 0.000000 0.000000 0.003814 0.000000 0.000000 0.000000 
0.000000 0.000000 0.000000 0.000000 0.001735 0.000000 0.000000 0.000000 
0.000000 0.000000 0.000000 0.000000 0.000283 0.000000 0.000000 0.000000 
0.000000 0.000000 0.000000 0.000000 0.000000 0.000000 0.000000 0.000000 
0.000000 0.000000 0.000000 0.000000 0.000000 0.000000 0.000000 0.000000 
0.000000 0.000000 0.000000 0.000000 0.000000 0.000000 0.000000 0.000000 
0.000000 0.000000 0.000000 0.000000 0.000000 0.000000 0.000000 0.000000 
0.000000 0.000000 0.000000 0.000000 0.000000 0.000000 0.000000 0.000000 
0.000000 0.000000 0.000000 0.000000 0.000000 0.000000 0.000000 0.000000 
0.000000 0.000000 0.000000 0.000000 0.000000 0.000000 0.000000 0.000000 
0.000000 0.000000 0.000000 0.000000 0.000000 0.000000 0.000000 0.000000 
0.000000 0.000000 0.000000 0.000000 0.000000 0.000000 0.000000 0.000000 
0.000000 0.000000 0.000000 0.000000 0.000000 0.000000 0.000000 0.000000 
0.000000 0.000000 0.000000 0.000000 0.000000 0.000283 0.000000 0.000000 
0.000000 0.000000 0.000000 0.000000 0.000000 0.001735 0.000000 0.000000 
0.000000 0.000000 0.000000 0.000000 0.000000 0.003814 0.000000 0.000000 
0.000000 0.000000 0.000000 0.000000 0.000000 0.005948 0.000000 0.000000 
0.000000 0.000000 0.000000 0.000000 0.000000 0.007703 0.000000 0.000000 
0.000000 0.000000 0.000000 0.000000 0.000000 0.008775 0.000000 0.000000 
0.000000 0.000000 0.000000 0.000000 0.000000 0.008998 0.000000 0.000000 
0.000000 0.000000 0.000000 0.000000 0.000000 0.008338 0.000000 0.000000 
0.000000 0.000000 0.000000 0.000000 0.000000 0.006895 0.000000 0.000000 
0.000000 0.000000 0.000000 0.000000 0.000000 0.004904 0.000000 0.000000 
0.000000 0.000000 0.000000 0.000000 0.000000 0.002735 0.000000 0.000000 
0.000000 0.000000 0.000000 0.000000 0.000000 0.000890 0.000000 0.000000 
0.000000 0.000000 0.000000 0.000000 0.000000 0.000007 0.000000 0.000000 
0.000000 0.000000 0.000000 0.000000 0.000000 0.000000 0.000000 0.000000 
0.000000 0.000000 0.000000 0.000000 0.000000 0.000000 0.000000 0.000000 
0.000000 0.000000 0.000000 0.000000 0.000000 0.000000 0.000000 0.000000 
0.000000 0.000000 0.000000 0.000000 0.000000 0.000000 0.000000 0.000000 
0.000000 0.000000 0.000000 0.000000 0.000000 0.000000 0.000000 0.000000 
0.000000 0.000000 0.000000 0.000000 0.000000 0.000000 0.000000 0.000000 
0.000000 0.000000 0.000000 0.000000 0.000000 0.000000 0.000000 0.000000 
0.000000 0.000000 0.000000 0.000000 0.000000 0.000000 0.000000 0.000000 
0.000000 0.000000 0.000000 0.000000 0.000000 0.000000 0.000000 0.000000 
0.000000 0.000000 0.000000 0.000000 0.000000 0.000000 0.000007 0.000000 
0.000000 0.000000 0.000000 0.000000 0.000000 0.000000 0.000890 0.000000 
0.000000 0.000000 0.000000 0.000000 0.000000 0.000000 0.002735 0.000000 
0.000000 0.000000 0.000000 0.000000 0.000000 0.000000 0.004904 0.000000 
0.000000 0.000000 0.000000 0.000000 0.000000 0.000000 0.006895 0.000000 
0.000000 0.000000 0.000000 0.000000 0.000000 0.000000 0.008338 0.000000 
0.000000 0.000000 0.000000 0.000000 0.000000 0.000000 0.008998 0.000000 
0.000000 0.000000 0.000000 0.000000 0.000000 0.000000 0.008775 0.000000 
0.000000 0.000000 0.000000 0.000000 0.000000 0.000000 0.007703 0.000000 
0.000000 0.000000 0.000000 0.000000 0.000000 0.000000 0.005948 0.000000 
0.000000 0.000000 0.000000 0.000000 0.000000 0.000000 0.003814 0.000000 
0.000000 0.000000 0.000000 0.000000 0.000000 0.000000 0.001735 0.000000 
0.000000 0.000000 0.000000 0.000000 0.000000 0.000000 0.000283 0.000000 
0.000000 0.000000 0.000000 0.000000 0.000000 0.000000 0.000000 0.000000 
0.000000 0.000000 0.000000 0.000000 0.000000 0.000000 0.000000 0.000000 
0.000000 0.000000 0.000000 0.000000 0.000000 0.000000 0.000000 0.000000 
0.000000 0.000000 0.000000 0.000000 0.000000 0.000000 0.000000 0.000000 
0.000000 0.000000 0.000000 0.000000 0.000000 0.000000 0.000000 0.000000 
0.000000 0.000000 0.000000 0.000000 0.000000 0.000000 0.000000 0.000000 
0.000000 0.000000 0.000000 0.000000 0.000000 0.000000 0.000000 0.000000 
0.000000 0.000000 0.000000 0.000000 0.000000 0.000000 0.000000 0.000000 
0.000000 0.000000 0.000000 0.000000 0.000000 0.000000 0.000000 0.000000 
0.000000 0.000000 0.000000 0.000000 0.000000 0.000000 0.000000 0.000000 
0.000000 0.000000 0.000000 0.000000 0.000000 0.000000 0.000000 0.000283 
0.000000 0.000000 0.000000 0.000000 0.000000 0.000000 0.000000 0.001735 
0.000000 0.000000 0.000000 0.000000 0.000000 0.000000 0.000000 0.003814 
0.000000 0.000000 0.000000 0.000000 0.000000 0.000000 0.000000 0.005948 
0.000000 0.000000 0.000000 0.000000 0.000000 0.000000 0.000000 0.007703 
0.000000 0.000000 0.000000 0.000000 0.000000 0.000000 0.000000 0.008775 
0.000000 0.000000 0.000000 0.000000 0.000000 0.000000 0.000000 0.008998 
0.000000 0.000000 0.000000 0.000000 0.000000 0.000000 0.000000 0.008338 
0.000000 0.000000 0.000000 0.000000 0.000000 0.000000 0.000000 0.006895 
0.000000 0.000000 0.000000 0.000000 0.000000 0.000000 0.000000 0.004904 
0.000000 0.000000 0.000000 0.000000 0.000000 0.000000 0.000000 0.002735 
0.000000 0.000000 0.000000 0.000000 0.000000 0.000000 0.000000 0.000890 
0.000000 0.000000 0.000000 0.000000 0.000000 0.000000 0.000000 0.000007 
0.000000 0.000000 0.000000 0.000000 0.000000 0.000000 0.000000 0.000000 
0.000000 0.000000 0.000000 0.000000 0.000000 0.000000 0.000000 0.000000 
0.000000 0.000000 0.000000 0.000000 0.000000 0.000000 0.000000 0.000000 
0.000000 0.000000 0.000000 0.000000 0.000000 0.000000 0.000000 0.000000 
0.000000 0.000000 0.000000 0.000000 0.000000 0.000000 0.000000 0.000000 
0.000000 0.000000 0.000000 0.000000 0.000000 0.000000 0.000000 0.000000 
0.000000 0.000000 0.000000 0.000000 0.000000 0.000000 0.000000 0.000000 
0.000000 0.000000 0.000000 0.000000 0.000000 0.000000 0.000000 0.000000 
0.000000 0.000000 0.000000 0.000000 0.000000 0.000000 0.000000 0.000000 
0.000007 0.000000 0.000000 0.000000 0.000000 0.000000 0.000000 0.000000 
0.000890 0.000000 0.000000 0.000000 0.000000 0.000000 0.000000 0.000000 
0.002735 0.000000 0.000000 0.000000 0.000000 0.000000 0.000000 0.000000 
0.004904 0.000000 0.000000 0.000000 0.000000 0.000000 0.000000 0.000000 
0.006895 0.000000 0.000000 0.000000 0.000000 0.000000 0.000000 0.000000 
0.008338 0.000000 0.000000 0.000000 0.000000 0.000000 0.000000 0.000000 
0.008998 0.000000 0.000000 0.000000 0.000000 0.000000 0.000000 0.000000 
0.008775 0.000000 0.000000 0.000000 0.000000 0.000000 0.000000 0.000000 
0.007703 0.000000 0.000000 0.000000 0.000000 0.000000 0.000000 0.000000 
0.005948 0.000000 0.000000 0.000000 0.000000 0.000000 0.000000 0.000000 
0.003814 0.000000 0.000000 0.000000 0.000000 0.000000 0.000000 0.000000 
0.001735 0.000000 0.000000 0.000000 0.000000 0.000000 0.000000 0.000000 
0.000283 0.000000 0.000000 0.000000 0.000000 0.000000 0.000000 0.000000 
0.000000 0.000000 0.000000 0.000000 0.000000 0.000000 0.000000 0.000000 
0.000000 0.000000 0.000000 0.000000 0.000000 0.000000 0.000000 0.000000 
0.000000 0.000000 0.000000 0.000000 0.000000 0.000000 0.000000 0.000000 
0.000000 0.000000 0.000000 0.000000 0.000000 0.000000 0.000000 0.000000 
0.000000 0.000000 0.000000 0.000000 0.000000 0.000000 0.000000 0.000000 
0.000000 0.000000 0.000000 0.000000 0.000000 0.000000 0.000000 0.000000 
0.000000 0.000000 0.000000 0.000000 0.000000 0.000000 0.000000 0.000000 
0.000000 0.000000 0.000000 0.000000 0.000000 0.000000 0.000000 0.000000 
0.000000 0.000000 0.000000 0.000000 0.000000 0.000000 0.000000 0.000000 
0.000000 0.000000 0.000000 0.000000 0.000000 0.000000 0.000000 0.000000 
0.000000 0.000283 0.000000 0.000000 0.000000 0.000000 0.000000 0.000000 
0.000000 0.001735 0.000000 0.000000 0.000000 0.000000 0.000000 0.000000 
0.000000 0.003814 0.000000 0.000000 0.000000 0.000000 0.000000 0.000000 
0.000000 0.005948 0.000000 0.000000 0.000000 0.000000 0.000000 0.000000 
0.000000 0.007703 0.000000 0.000000 0.000000 0.000000 0.000000 0.000000 
0.000000 0.008775 0.000000 0.000000 0.000000 0.000000 0.000000 0.000000 
0.000000 0.008998 0.000000 0.000000 0.000000 0.000000 0.000000 0.000000 
0.000000 0.008338 0.000000 0.000000 0.000000 0.000000 0.000000 0.000000 
0.000000 0.006895 0.000000 0.000000 0.000000 0.000000 0.000000 0.000000 
0.000000 0.004904 0.000000 0.000000 0.000000 0.000000 0.000000 0.000000 
0.000000 0.002735 0.000000 0.000000 0.000000 0.000000 0.000000 0.000000 
0.000000 0.000890 0.000000 0.000000 0.000000 0.000000 0.000000 0.000000 
0.000000 0.000007 0.000000 0.000000 0.000000 0.000000 0.000000 0.000000 
0.000000 0.000000 0.000000 0.000000 0.000000 0.000000 0.000000 0.000000 
0.000000 0.000000 0.000000 0.000000 0.000000 0.000000 0.000000 0.000000 
0.000000 0.000000 0.000000 0.000000 0.000000 0.000000 0.000000 0.000000 
0.000000 0.000000 0.000000 0.000000 0.000000 0.000000 0.000000 0.000000 
0.000000 0.000000 0.000000 0.000000 0.000000 0.000000 0.000000 0.000000 
0.000000 0.000000 0.000000 0.000000 0.000000 0.000000 0.000000 0.000000 
0.000000 0.000000 0.000000 0.000000 0.000000 0.000000 0.000000 0.000000 
0.000000 0.000000 0.000000 0.000000 0.000000 0.000000 0.000000 0.000000 
0.000000 0.000000 0.000000 0.000000 0.000000 0.000000 0.000000 0.000000 
0.000000 0.000000 0.000007 0.000000 0.000000 0.000000 0.000000 0.000000 
0.000000 0.000000 0.000890 0.000000 0.000000 0.000000 0.000000 0.000000 
0.000000 0.000000 0.002735 0.000000 0.000000 0.000000 0.000000 0.000000 
0.000000 0.000000 0.004904 0.000000 0.000000 0.000000 0.000000 0.000000 
0.000000 0.000000 0.006895 0.000000 0.000000 0.000000 0.000000 0.000000 
0.000000 0.000000 0.008338 0.000000 0.000000 0.000000 0.000000 0.000000 
0.000000 0.000000 0.008998 0.000000 0.000000 0.000000 0.000000 0.000000 
0.000000 0.000000 0.008775 0.000000 0.000000 0.000000 0.000000 0.000000 
0.000000 0.000000 0.007703 0.000000 0.000000 0.000000 0.000000 0.000000 
0.000000 0.000000 0.005948 0.000000 0.000000 0.000000 0.000000 0.000000 
0.000000 0.000000 0.003814 0.000000 0.000000 0.000000 0.000000 0.000000 
0.000000 0.000000 0.001735 0.000000 0.000000 0.000000 0.000000 0.000000 
0.000000 0.000000 0.000283 0.000000 0.000000 0.000000 0.000000 0.000000 
0.000000 0.000000 0.000000 0.000000 0.000000 0.000000 0.000000 0.000000 
0.000000 0.000000 0.000000 0.000000 0.000000 0.000000 0.000000 0.000000 
0.000000 0.000000 0.000000 0.000000 0.000000 0.000000 0.000000 0.000000 
0.000000 0.000000 0.000000 0.000000 0.000000 0.000000 0.000000 0.000000 
0.000000 0.000000 0.000000 0.000000 0.000000 0.000000 0.000000 0.000000 
0.000000 0.000000 0.000000 0.000000 0.000000 0.000000 0.000000 0.000000 
0.000000 0.000000 0.000000 0.000000 0.000000 0.000000 0.000000 0.000000 
0.000000 0.000000 0.000000 0.000000 0.000000 0.000000 0.000000 0.000000 
0.000000 0.000000 0.000000 0.000000 0.000000 0.000000 0.000000 0.000000 
0.000000 0.000000 0.000000 0.000000 0.000000 0.000000 0.000000 0.000000 
0.000000 0.000000 0.000000 0.000283 0.000000 0.000000 0.000000 0.000000 
0.000000 0.000000 0.000000 0.001735 0.000000 0.000000 0.000000 0.000000 
0.000000 0.000000 0.000000 0.003814 0.000000 0.000000 0.000000 0.000000 
0.000000 0.000000 0.000000 0.005948 0.000000 0.000000 0.000000 0.000000 
0.000000 0.000000 0.000000 0.007703 0.000000 0.000000 0.000000 0.000000 
0.000000 0.000000 0.000000 0.008775 0.000000 0.000000 0.000000 0.000000 
0.000000 0.000000 0.000000 0.008998 0.000000 0.000000 0.000000 0.000000 
0.000000 0.000000 0.000000 0.008338 0.000000 0.000000 0.000000 0.000000 
0.000000 0.000000 0.000000 0.006895 0.000000 0.000000 0.000000 0.000000 
0.000000 0.000000 0.000000 0.004904 0.000000 0.000000 0.000000 0.000000 
0.000000 0.000000 0.000000 0.002735 0.000000 0.000000 0.000000 0.000000 
0.000000 0.000000 0.000000 0.000890 0.000000 0.000000 0.000000 0.000000 
0.000000 0.000000 0.000000 0.000007 0.000000 0.000000 0.000000 0.000000 
0.000000 0.000000 0.000000 0.000000 0.000000 0.000000 0.000000 0.000000 
0.000000 0.000000 0.000000 0.000000 0.000000 0.000000 0.000000 0.000000 
0.000000 0.000000 0.000000 0.000000 0.000000 0.000000 0.000000 0.000000 
0.000000 0.000000 0.000000 0.000000 0.000000 0.000000 0.000000 0.000000 
TURN 30
0.000000 0.000000 0.000000 0.000000 0.000000 0.000000 0.000000 0.000000 
0.000000 0.000000 0.000000 0.000000 0.000000 0.000000 0.000000 0.000000 
0.000000 0.000000 0.000000 0.000000 0.000000 0.000000 0.000000 0.000000 
0.000000 0.000000 0.000000 0.000000 0.000000 0.000000 0.000000 0.000000 
0.000000 0.000000 0.000000 0.000000 0.000000 0.000000 0.000000 0.000000 
0.000000 0.000000 0.000000 0.000000 0.000000 0.000000 0.000000 0.000000 
0.000000 0.000000 0.000000 0.000000 0.000000 0.000000 0.000000 0.000000 
0.000000 0.000000 0.000000 0.000000 0.000081 0.000000 0.000000 0.000000 
0.000000 0.000000 0.000000 0.000000 0.000780 0.000000 0.000000 0.000000 
0.000000 0.000000 0.000000 0.000000 0.001746 0.000000 0.000000 0.000000 
0.000000 0.000000 0.000000 0.000000 0.002561 0.000000 0.000000 0.000000 
0.000000 0.000000 0.000000 0.000000 0.002957 0.000000 0.000000 0.000000 
0.000000 0.000000 0.000000 0.000000 0.002822 0.000000 0.000000 0.000000 
0.000000 0.000000 0.000000 0.000000 0.002192 0.000000 0.000000 0.000000 
0.000000 0.000000 0.000000 0.000000 0.001259 0.000000 0.000000 0.000000 
0.000000 0.000000 0.000000 0.000000 0.000365 0.000000 0.000000 0.000000 
0.000000 0.000000 0.000000 0.000000 0.000000 0.000000 0.000000 0.000000 
0.000000 0.000000 0.000000 0.000000 0.000000 0.000000 0.000000 0.000000 
0.000000 0.000000 0.000000 0.000000 0.000000 0.000000 0.000000 0.000000 
0.000000 0.000000 0.000000 0.000000 0.000000 0.000000 0.000000 0.000000 
0.000000 0.000000 0.000000 0.000000 0.000000 0.000000 0.000000 0.000000 
0.000000 0.000000 0.000000 0.000000 0.000000 0.000000 0.000000 0.000000 
0.000000 0.000000 0.000000 0.000000 0.000000 0.000000 0.000000 0.000000 
0.000000 0.000000 0.000000 0.000000 0.000000 0.000000 0.000000 0.000000 
0.000000 0.000000 0.000000 0.000000 0.000000 0.000000 0.000000 0.000000 
0.000000 0.000000 0.000000 0.000000 0.000000 0.000000 0.000000 0.000000 
0.000000 0.000000 0.000000 0.000000 0.000000 0.000000 0.000000 0.000000 
0.000000 0.000000 0.000000 0.000000 0.000000 0.000000 0.000000 0.000000 
0.000000 0.000000 0.000000 0.000000 0.000000 0.000000 0.000000 0.000000 
0.000000 0.000000 0.000000 0.000000 0.000000 0.000000 0.000000 0.000000 
0.000000 0.000000 0.000000 0.000000 0.000000 0.000365 0.000000 0.000000 
0.000000 0.000000 0.000000 0.000000 0.000000 0.001259 0.000000 0.000000 
0.000000 0.000000 0.000000 0.000000 0.000000 0.002192 0.000000 0.000000 
0.000000 0.000000 0.000000 0.000000 0.000000 0.002822 0.000000 0.000000 
0.000000 0.000000 0.000000 0.000000 0.000000 0.002957 0.000000 0.000000 
0.000000 0.000000 0.000000 0.000000 0.000000 0.002561 0.000000 0.000000 
0.000000 0.000000 0.000000 0.000000 0.000000 0.001746 0.000000 0.000000 
0.000000 0.000000 0.000000 0.000000 0.000000 0.000780 0.000000 0.000000 
0.000000 0.000000 0.000000 0.000000 0.000000 0.000081 0.000000 0.000000 
0.000000 0.000000 0.000000 0.000000 0.000000 0.000000 0.000000 0.000000 
0.000000 0.000000 0.000000 0.000000 0.000000 0.000000 0.000000 0.000000 
0.000000 0.000000 0.000000 0.000000 0.000000 0.000000 0.000000 0.000000 
0.000000 0.000000 0.000000 0.000000 0.000000 0.000000 0.000000 0.000000 
0.000000 0.000000 0.000000 0.000000 0.000000 0.000000 0.000000 0.000000 
0.000000 0.000000 0.000000 0.000000 0.000000 0.000000 0.000000 0.000000 
0.000000 0.000000 0.000000 0.000000 0.000000 0.000000 0.000000 0.000000 
0.000000 0.000000 0.000000 0.000000 0.000000 0.000000 0.000000 0.000000 
0.000000 0.000000 0.000000 0.000000 0.000000 0.000000 0.000000 0.000000 
0.000000 0.000000 0.000000 0.000000 0.000000 0.000000 0.000000 0.000000 
0.000000 0.000000 0.000000 0.000000 0.000000 0.000000 0.000000 0.000000 
0.000000 0.000000 0.000000 0.000000 0.000000 0.000000 0.000000 0.000000 
0.000000 0.000000 0.000000 0.000000 0.000000 0.000000 0.000000 0.000000 
0.000000 0.000000 0.000000 0.000000 0.000000 0.000000 0.000081 0.000000 
0.000000 0.000000 0.000000 0.000000 0.000000 0.000000 0.000780 0.000000 
0.000000 0.000000 0.000000 0.000000 0.000000 0.000000 0.001746 0.000000 
0.000000 0.000000 0.000000 0.000000 0.000000 0.000000 0.002561 0.000000 
0.000000 0.000000 0.000000 0.000000 0.000000 0.000000 0.002957 0.000000 
0.000000 0.000000 0.000000 0.000000 0.000000 0.000000 0.002822 0.000000 
0.000000 0.000000 0.000000 0.000000 0.000000 0.000000 0.002192 0.000000 
0.000000 0.000000 0.000000 0.000000 0.000000 0.000000 0.001259 0.000000 
0.000000 0.000000 0.000000 0.000000 0.000000 0.000000 0.000365 0.000000 
0.000000 0.000000 0.000000 0.000000 0.000000 0.000000 0.000000 0.000000 
0.000000 0.000000 0.000000 0.000000 0.000000 0.000000 0.000000 0.000000 
0.000000 0.000000 0.000000 0.000000 0.000000 0.000000 0.000000 0.000000 
0.000000 0.000000 0.000000 0.000000 0.000000 0.000000 0.000000 0.000000 
0.000000 0.000000 0.000000 0.000000 0.000000 0.000000 0.000000 0.000000 
0.000000 0.000000 0.000000 0.000000 0.000000 0.000000 0.000000 0.000000 
0.000000 0.000000 0.000000 0.000000 0.000000 0.000000 0.000000 0.000000 
0.000000 0.000000 0.000000 0.000000 0.000000 0.000000 0.000000 0.000000 
0.000000 0.000000 0.000000 0.000000 0.000000 0.000000 0.000000 0.000000 
0.000000 0.000000 0.000000 0.000000 0.000000 0.000000 0.000000 0.000000 
0.000000 0.000000 0.000000 0.000000 0.000000 0.000000 0.000000 0.000000 
0.000000 0.000000 0.000000 0.000000 0.000000 0.000000 0.000000 0.000000 
0.000000 0.000000 0.000000 0.000000 0.000000 0.000000 0.000000 0.000000 
0.000000 0.000000 0.000000 0.000000 0.000000 0.000000 0.000000 0.000000 
0.000000 0.000000 0.000000 0.000000 0.000000 0.000000 0.000000 0.000365
[truncated: 257,409 more chars]
