# Supplementary material for: Robust optimization through neuroevolution
Source: PLoS One. 2019 Mar 1;14(3):e0213193. doi: 10.1371/journal.pone.0213193 (PMC6396973; doi:10.1371/journal.pone.0213193)
Supplement: S3 File — (ZIP) [file pone.0213193.s003.zip › foraging/cforaging/marxbot-wall.sample]

8 180 50 4 2 
TURN 0
0.000000 0.000000 0.908863 0.925261 0.925261 0.908863 0.000000 0.000000 
0.000000 0.000000 0.671532 0.925216 0.925261 0.909904 0.000000 0.000000 
0.000000 0.000000 0.470056 0.925083 0.925261 0.910952 0.000000 0.000000 
0.000000 0.000000 0.304432 0.924862 0.925261 0.912004 0.000000 0.000000 
0.000000 0.000000 0.174652 0.924555 0.925261 0.913053 0.000000 0.000000 
0.000000 0.000000 0.080706 0.924164 0.925261 0.914095 0.000000 0.000000 
0.000000 0.000000 0.022584 0.923694 0.925261 0.915124 0.000000 0.000000 
0.000000 0.000000 0.000272 0.923148 0.925261 0.916134 0.000000 0.000000 
0.000000 0.000000 0.000000 0.922530 0.925261 0.917120 0.000000 0.000000 
0.000000 0.000000 0.000000 0.921844 0.925261 0.918076 0.000000 0.000000 
0.000000 0.000000 0.000000 0.921097 0.925261 0.918995 0.000000 0.000000 
0.000000 0.000000 0.000000 0.920294 0.925261 0.919873 0.000000 0.000000 
0.000000 0.000000 0.000000 0.919440 0.925261 0.920702 0.000000 0.000000 
0.000000 0.000000 0.000000 0.918540 0.925261 0.921478 0.000000 0.000000 
0.000000 0.000000 0.000000 0.917602 0.925261 0.922195 0.000000 0.000000 
0.000000 0.000000 0.000000 0.916631 0.925261 0.922847 0.000000 0.000000 
0.000000 0.000000 0.000000 0.915632 0.925261 0.923430 0.006953 0.000000 
0.000000 0.000000 0.000000 0.914611 0.925261 0.923939 0.047168 0.000000 
0.000000 0.000000 0.000000 0.913575 0.925261 0.924370 0.123200 0.000000 
0.000000 0.000000 0.000000 0.912529 0.925261 0.924719 0.235062 0.000000 
0.000000 0.000000 0.000000 0.911478 0.925261 0.924983 0.382763 0.000000 
0.000000 0.000000 0.000000 0.910427 0.925261 0.925160 0.566312 0.000000 
0.000000 0.000000 0.000000 0.909382 0.925261 0.925250 0.785715 0.000000 
0.000000 0.000000 0.000000 0.785715 0.925250 0.925261 0.909382 0.000000 
0.000000 0.000000 0.000000 0.566312 0.925160 0.925261 0.910427 0.000000 
0.000000 0.000000 0.000000 0.382763 0.924983 0.925261 0.911478 0.000000 
0.000000 0.000000 0.000000 0.235062 0.924719 0.925261 0.912529 0.000000 
0.000000 0.000000 0.000000 0.123200 0.924370 0.925261 0.913575 0.000000 
0.000000 0.000000 0.000000 0.047168 0.923939 0.925261 0.914611 0.000000 
0.000000 0.000000 0.000000 0.006953 0.923430 0.925261 0.915632 0.000000 
0.000000 0.000000 0.000000 0.000000 0.922847 0.925261 0.916631 0.000000 
0.000000 0.000000 0.000000 0.000000 0.922195 0.925261 0.917602 0.000000 
0.000000 0.000000 0.000000 0.000000 0.921478 0.925261 0.918540 0.000000 
0.000000 0.000000 0.000000 0.000000 0.920702 0.925261 0.919440 0.000000 
0.000000 0.000000 0.000000 0.000000 0.919873 0.925261 0.920294 0.000000 
0.000000 0.000000 0.000000 0.000000 0.918995 0.925261 0.921097 0.000000 
0.000000 0.000000 0.000000 0.000000 0.918076 0.925261 0.921844 0.000000 
0.000000 0.000000 0.000000 0.000000 0.917120 0.925261 0.922530 0.000000 
0.000000 0.000000 0.000000 0.000000 0.916134 0.925261 0.923148 0.000272 
0.000000 0.000000 0.000000 0.000000 0.915124 0.925261 0.923694 0.022584 
0.000000 0.000000 0.000000 0.000000 0.914095 0.925261 0.924164 0.080706 
0.000000 0.000000 0.000000 0.000000 0.913053 0.925261 0.924555 0.174652 
0.000000 0.000000 0.000000 0.000000 0.912004 0.925261 0.924862 0.304432 
0.000000 0.000000 0.000000 0.000000 0.910952 0.925261 0.925083 0.470056 
0.000000 0.000000 0.000000 0.000000 0.909904 0.925261 0.925216 0.671532 
0.000000 0.000000 0.000000 0.000000 0.908863 0.925261 0.925261 0.908863 
0.000000 0.000000 0.000000 0.000000 0.671532 0.925216 0.925261 0.909904 
0.000000 0.000000 0.000000 0.000000 0.470056 0.925083 0.925261 0.910952 
0.000000 0.000000 0.000000 0.000000 0.304432 0.924862 0.925261 0.912004 
0.000000 0.000000 0.000000 0.000000 0.174652 0.924555 0.925261 0.913053 
0.000000 0.000000 0.000000 0.000000 0.080706 0.924164 0.925261 0.914095 
0.000000 0.000000 0.000000 0.000000 0.022584 0.923694 0.925261 0.915124 
0.000000 0.000000 0.000000 0.000000 0.000272 0.923148 0.925261 0.916134 
0.000000 0.000000 0.000000 0.000000 0.000000 0.922530 0.925261 0.917120 
0.000000 0.000000 0.000000 0.000000 0.000000 0.921844 0.925261 0.918076 
0.000000 0.000000 0.000000 0.000000 0.000000 0.921097 0.925261 0.918995 
0.000000 0.000000 0.000000 0.000000 0.000000 0.920294 0.925261 0.919873 
0.000000 0.000000 0.000000 0.000000 0.000000 0.919440 0.925261 0.920702 
0.000000 0.000000 0.000000 0.000000 0.000000 0.918540 0.925261 0.921478 
0.000000 0.000000 0.000000 0.000000 0.000000 0.917602 0.925261 0.922195 
0.000000 0.000000 0.000000 0.000000 0.000000 0.916631 0.925261 0.922847 
0.006953 0.000000 0.000000 0.000000 0.000000 0.915632 0.925261 0.923430 
0.047168 0.000000 0.000000 0.000000 0.000000 0.914611 0.925261 0.923939 
0.123200 0.000000 0.000000 0.000000 0.000000 0.913575 0.925261 0.924370 
0.235062 0.000000 0.000000 0.000000 0.000000 0.912529 0.925261 0.924719 
0.382763 0.000000 0.000000 0.000000 0.000000 0.911478 0.925261 0.924983 
0.566312 0.000000 0.000000 0.000000 0.000000 0.910427 0.925261 0.925160 
0.785715 0.000000 0.000000 0.000000 0.000000 0.909382 0.925261 0.925250 
0.909382 0.000000 0.000000 0.000000 0.000000 0.785715 0.925250 0.925261 
0.910427 0.000000 0.000000 0.000000 0.000000 0.566312 0.925160 0.925261 
0.911478 0.000000 0.000000 0.000000 0.000000 0.382763 0.924983 0.925261 
0.912529 0.000000 0.000000 0.000000 0.000000 0.235062 0.924719 0.925261 
0.913575 0.000000 0.000000 0.000000 0.000000 0.123200 0.924370 0.925261 
0.914611 0.000000 0.000000 0.000000 0.000000 0.047168 0.923939 0.925261 
0.915632 0.000000 0.000000 0.000000 0.000000 0.006953 0.923430 0.925261 
0.916631 0.000000 0.000000 0.000000 0.000000 0.000000 0.922847 0.925261 
0.917602 0.000000 0.000000 0.000000 0.000000 0.000000 0.922195 0.925261 
0.918540 0.000000 0.000000 0.000000 0.000000 0.000000 0.921478 0.925261 
0.919440 0.000000 0.000000 0.000000 0.000000 0.000000 0.920702 0.925261 
0.920294 0.000000 0.000000 0.000000 0.000000 0.000000 0.919873 0.925261 
0.921097 0.000000 0.000000 0.000000 0.000000 0.000000 0.918995 0.925261 
0.921844 0.000000 0.000000 0.000000 0.000000 0.000000 0.918076 0.925261 
0.922530 0.000000 0.000000 0.000000 0.000000 0.000000 0.917120 0.925261 
0.923148 0.000272 0.000000 0.000000 0.000000 0.000000 0.916134 0.925261 
0.923694 0.022584 0.000000 0.000000 0.000000 0.000000 0.915124 0.925261 
0.924164 0.080706 0.000000 0.000000 0.000000 0.000000 0.914095 0.925261 
0.924555 0.174652 0.000000 0.000000 0.000000 0.000000 0.913053 0.925261 
0.924862 0.304432 0.000000 0.000000 0.000000 0.000000 0.912004 0.925261 
0.925083 0.470056 0.000000 0.000000 0.000000 0.000000 0.910952 0.925261 
0.925216 0.671532 0.000000 0.000000 0.000000 0.000000 0.909904 0.925261 
0.925261 0.908863 0.000000 0.000000 0.000000 0.000000 0.908863 0.925261 
0.925216 0.909904 0.000000 0.000000 0.000000 0.000000 0.671532 0.925216 
0.925083 0.910952 0.000000 0.000000 0.000000 0.000000 0.470056 0.925083 
0.924862 0.912004 0.000000 0.000000 0.000000 0.000000 0.304432 0.924862 
0.924555 0.913053 0.000000 0.000000 0.000000 0.000000 0.174652 0.924555 
0.924164 0.914095 0.000000 0.000000 0.000000 0.000000 0.080706 0.924164 
0.923694 0.915124 0.000000 0.000000 0.000000 0.000000 0.022584 0.923694 
0.923148 0.916134 0.000000 0.000000 0.000000 0.000000 0.000272 0.923148 
0.922530 0.917120 0.000000 0.000000 0.000000 0.000000 0.000000 0.922530 
0.921844 0.918076 0.000000 0.000000 0.000000 0.000000 0.000000 0.921844 
0.921097 0.918995 0.000000 0.000000 0.000000 0.000000 0.000000 0.921097 
0.920294 0.919873 0.000000 0.000000 0.000000 0.000000 0.000000 0.920294 
0.920702 0.920702 0.000000 0.000000 0.000000 0.000000 0.000000 0.919440 
0.921478 0.921478 0.000000 0.000000 0.000000 0.000000 0.000000 0.918540 
0.922195 0.922195 0.000000 0.000000 0.000000 0.000000 0.000000 0.917602 
0.922847 0.922847 0.000000 0.000000 0.000000 0.000000 0.000000 0.916631 
0.923430 0.923430 0.006953 0.000000 0.000000 0.000000 0.000000 0.915632 
0.923939 0.923939 0.047168 0.000000 0.000000 0.000000 0.000000 0.914611 
0.924370 0.924370 0.123200 0.000000 0.000000 0.000000 0.000000 0.913575 
0.924719 0.924719 0.235062 0.000000 0.000000 0.000000 0.000000 0.912529 
0.924983 0.924983 0.382763 0.000000 0.000000 0.000000 0.000000 0.911478 
0.925160 0.925160 0.566312 0.000000 0.000000 0.000000 0.000000 0.910427 
0.925250 0.925250 0.785715 0.000000 0.000000 0.000000 0.000000 0.909382 
0.925250 0.925250 0.909382 0.000000 0.000000 0.000000 0.000000 0.785715 
0.925160 0.925160 0.910427 0.000000 0.000000 0.000000 0.000000 0.566312 
0.924983 0.924983 0.911478 0.000000 0.000000 0.000000 0.000000 0.382763 
0.924719 0.924719 0.912529 0.000000 0.000000 0.000000 0.000000 0.235062 
0.924370 0.924370 0.913575 0.000000 0.000000 0.000000 0.000000 0.123200 
0.923939 0.923939 0.914611 0.000000 0.000000 0.000000 0.000000 0.047168 
0.923430 0.923430 0.915632 0.000000 0.000000 0.000000 0.000000 0.006953 
0.922847 0.922847 0.916631 0.000000 0.000000 0.000000 0.000000 0.000000 
0.922195 0.922195 0.917602 0.000000 0.000000 0.000000 0.000000 0.000000 
0.921478 0.921478 0.918540 0.000000 0.000000 0.000000 0.000000 0.000000 
0.920702 0.920702 0.919440 0.000000 0.000000 0.000000 0.000000 0.000000 
0.919873 0.920294 0.920294 0.000000 0.000000 0.000000 0.000000 0.000000 
0.918995 0.921097 0.921097 0.000000 0.000000 0.000000 0.000000 0.000000 
0.918076 0.921844 0.921844 0.000000 0.000000 0.000000 0.000000 0.000000 
0.917120 0.922530 0.922530 0.000000 0.000000 0.000000 0.000000 0.000000 
0.916134 0.923148 0.923148 0.000272 0.000000 0.000000 0.000000 0.000000 
0.915124 0.923694 0.923694 0.022584 0.000000 0.000000 0.000000 0.000000 
0.914095 0.924164 0.924164 0.080706 0.000000 0.000000 0.000000 0.000000 
0.913053 0.924555 0.924555 0.174652 0.000000 0.000000 0.000000 0.000000 
0.912004 0.924862 0.924862 0.304432 0.000000 0.000000 0.000000 0.000000 
0.910952 0.925083 0.925083 0.470056 0.000000 0.000000 0.000000 0.000000 
0.909904 0.925216 0.925216 0.671532 0.000000 0.000000 0.000000 0.000000 
0.908863 0.925261 0.925261 0.908863 0.000000 0.000000 0.000000 0.000000 
0.671532 0.925216 0.925216 0.909904 0.000000 0.000000 0.000000 0.000000 
0.470056 0.925083 0.925083 0.910952 0.000000 0.000000 0.000000 0.000000 
0.304432 0.924862 0.924862 0.912004 0.000000 0.000000 0.000000 0.000000 
0.174652 0.924555 0.924555 0.913053 0.000000 0.000000 0.000000 0.000000 
0.080706 0.924164 0.924164 0.914095 0.000000 0.000000 0.000000 0.000000 
0.022584 0.923694 0.923694 0.915124 0.000000 0.000000 0.000000 0.000000 
0.000272 0.923148 0.923148 0.916134 0.000000 0.000000 0.000000 0.000000 
0.000000 0.922530 0.922530 0.917120 0.000000 0.000000 0.000000 0.000000 
0.000000 0.921844 0.921844 0.918076 0.000000 0.000000 0.000000 0.000000 
0.000000 0.921097 0.921097 0.918995 0.000000 0.000000 0.000000 0.000000 
0.000000 0.920294 0.920294 0.919873 0.000000 0.000000 0.000000 0.000000 
0.000000 0.919440 0.920702 0.920702 0.000000 0.000000 0.000000 0.000000 
0.000000 0.918540 0.921478 0.921478 0.000000 0.000000 0.000000 0.000000 
0.000000 0.917602 0.922195 0.922195 0.000000 0.000000 0.000000 0.000000 
0.000000 0.916631 0.922847 0.922847 0.000000 0.000000 0.000000 0.000000 
0.000000 0.915632 0.923430 0.923430 0.006953 0.000000 0.000000 0.000000 
0.000000 0.914611 0.923939 0.923939 0.047168 0.000000 0.000000 0.000000 
0.000000 0.913575 0.924370 0.924370 0.123200 0.000000 0.000000 0.000000 
0.000000 0.912529 0.924719 0.924719 0.235062 0.000000 0.000000 0.000000 
0.000000 0.911478 0.924983 0.924983 0.382763 0.000000 0.000000 0.000000 
0.000000 0.910427 0.925160 0.925160 0.566312 0.000000 0.000000 0.000000 
0.000000 0.909382 0.925250 0.925250 0.785715 0.000000 0.000000 0.000000 
0.000000 0.785715 0.925250 0.925250 0.909382 0.000000 0.000000 0.000000 
0.000000 0.566312 0.925160 0.925160 0.910427 0.000000 0.000000 0.000000 
0.000000 0.382763 0.924983 0.924983 0.911478 0.000000 0.000000 0.000000 
0.000000 0.235062 0.924719 0.924719 0.912529 0.000000 0.000000 0.000000 
0.000000 0.123200 0.924370 0.924370 0.913575 0.000000 0.000000 0.000000 
0.000000 0.047168 0.923939 0.923939 0.914611 0.000000 0.000000 0.000000 
0.000000 0.006953 0.923430 0.923430 0.915632 0.000000 0.000000 0.000000 
0.000000 0.000000 0.922847 0.922847 0.916631 0.000000 0.000000 0.000000 
0.000000 0.000000 0.922195 0.922195 0.917602 0.000000 0.000000 0.000000 
0.000000 0.000000 0.921478 0.921478 0.918540 0.000000 0.000000 0.000000 
0.000000 0.000000 0.920702 0.920702 0.919440 0.000000 0.000000 0.000000 
0.000000 0.000000 0.919873 0.920294 0.920294 0.000000 0.000000 0.000000 
0.000000 0.000000 0.918995 0.921097 0.921097 0.000000 0.000000 0.000000 
0.000000 0.000000 0.918076 0.921844 0.921844 0.000000 0.000000 0.000000 
0.000000 0.000000 0.917120 0.922530 0.922530 0.000000 0.000000 0.000000 
0.000000 0.000000 0.916134 0.923148 0.923148 0.000272 0.000000 0.000000 
0.000000 0.000000 0.915124 0.923694 0.923694 0.022584 0.000000 0.000000 
0.000000 0.000000 0.914095 0.924164 0.924164 0.080706 0.000000 0.000000 
0.000000 0.000000 0.913053 0.924555 0.924555 0.174652 0.000000 0.000000 
0.000000 0.000000 0.912004 0.924862 0.924862 0.304432 0.000000 0.000000 
0.000000 0.000000 0.910952 0.925083 0.925083 0.470056 0.000000 0.000000 
0.000000 0.000000 0.909904 0.925216 0.925216 0.671532 0.000000 0.000000 
TURN 1
0.000000 0.000000 0.864927 0.888980 0.888980 0.864927 0.000000 0.000000 
0.000000 0.000000 0.633413 0.888914 0.888980 0.866450 0.000000 0.000000 
0.000000 0.000000 0.437904 0.888718 0.888980 0.867985 0.000000 0.000000 
0.000000 0.000000 0.278393 0.888393 0.888980 0.869525 0.000000 0.000000 
0.000000 0.000000 0.154871 0.887941 0.888980 0.871062 0.000000 0.000000 
0.000000 0.000000 0.067323 0.887368 0.888980 0.872589 0.000000 0.000000 
0.000000 0.000000 0.015730 0.886677 0.888980 0.874097 0.000000 0.000000 
0.000000 0.000000 0.000000 0.885874 0.888980 0.875578 0.000000 0.000000 
0.000000 0.000000 0.000000 0.884966 0.888980 0.877024 0.000000 0.000000 
0.000000 0.000000 0.000000 0.883959 0.888980 0.878426 0.000000 0.000000 
0.000000 0.000000 0.000000 0.882862 0.888980 0.879776 0.000000 0.000000 
0.000000 0.000000 0.000000 0.881682 0.888980 0.881064 0.000000 0.000000 
0.000000 0.000000 0.000000 0.880428 0.888980 0.882282 0.000000 0.000000 
0.000000 0.000000 0.000000 0.879108 0.888980 0.883421 0.000000 0.000000 
0.000000 0.000000 0.000000 0.877731 0.888980 0.884474 0.000000 0.000000 
0.000000 0.000000 0.000000 0.876306 0.888980 0.885433 0.000000 0.000000 
0.000000 0.000000 0.000000 0.874842 0.888980 0.886289 0.003412 0.000000 
0.000000 0.000000 0.000000 0.873346 0.888980 0.887037 0.037033 0.000000 
0.000000 0.000000 0.000000 0.871827 0.888980 0.887670 0.106601 0.000000 
0.000000 0.000000 0.000000 0.870294 0.888980 0.888183 0.212135 0.000000 
0.000000 0.000000 0.000000 0.868755 0.888980 0.888571 0.353649 0.000000 
0.000000 0.000000 0.000000 0.867217 0.888980 0.888832 0.531158 0.000000 
0.000000 0.000000 0.000000 0.865687 0.888980 0.888963 0.744669 0.000000 
0.000000 0.000000 0.000000 0.744669 0.888963 0.888980 0.865687 0.000000 
0.000000 0.000000 0.000000 0.531158 0.888832 0.888980 0.867217 0.000000 
0.000000 0.000000 0.000000 0.353649 0.888571 0.888980 0.868755 0.000000 
0.000000 0.000000 0.000000 0.212135 0.888183 0.888980 0.870294 0.000000 
0.000000 0.000000 0.000000 0.106601 0.887670 0.888980 0.871827 0.000000 
0.000000 0.000000 0.000000 0.037033 0.887037 0.888980 0.873346 0.000000 
0.000000 0.000000 0.000000 0.003412 0.886289 0.888980 0.874842 0.000000 
0.000000 0.000000 0.000000 0.000000 0.885433 0.888980 0.876306 0.000000 
0.000000 0.000000 0.000000 0.000000 0.884474 0.888980 0.877731 0.000000 
0.000000 0.000000 0.000000 0.000000 0.883421 0.888980 0.879108 0.000000 
0.000000 0.000000 0.000000 0.000000 0.882282 0.888980 0.880428 0.000000 
0.000000 0.000000 0.000000 0.000000 0.881064 0.888980 0.881682 0.000000 
0.000000 0.000000 0.000000 0.000000 0.879776 0.888980 0.882862 0.000000 
0.000000 0.000000 0.000000 0.000000 0.878426 0.888980 0.883959 0.000000 
0.000000 0.000000 0.000000 0.000000 0.877024 0.888980 0.884966 0.000000 
0.000000 0.000000 0.000000 0.000000 0.875578 0.888980 0.885874 0.000000 
0.000000 0.000000 0.000000 0.000000 0.874097 0.888980 0.886677 0.015730 
0.000000 0.000000 0.000000 0.000000 0.872589 0.888980 0.887368 0.067323 
0.000000 0.000000 0.000000 0.000000 0.871062 0.888980 0.887941 0.154871 
0.000000 0.000000 0.000000 0.000000 0.869525 0.888980 0.888393 0.278393 
0.000000 0.000000 0.000000 0.000000 0.867985 0.888980 0.888718 0.437904 
0.000000 0.000000 0.000000 0.000000 0.866450 0.888980 0.888914 0.633413 
0.000000 0.000000 0.000000 0.000000 0.864927 0.888980 0.888980 0.864927 
0.000000 0.000000 0.000000 0.000000 0.633413 0.888914 0.888980 0.866450 
0.000000 0.000000 0.000000 0.000000 0.437904 0.888718 0.888980 0.867985 
0.000000 0.000000 0.000000 0.000000 0.278393 0.888393 0.888980 0.869525 
0.000000 0.000000 0.000000 0.000000 0.154871 0.887941 0.888980 0.871062 
0.000000 0.000000 0.000000 0.000000 0.067323 0.887368 0.888980 0.872589 
0.000000 0.000000 0.000000 0.000000 0.015730 0.886677 0.888980 0.874097 
0.000000 0.000000 0.000000 0.000000 0.000000 0.885874 0.888980 0.875578 
0.000000 0.000000 0.000000 0.000000 0.000000 0.884966 0.888980 0.877024 
0.000000 0.000000 0.000000 0.000000 0.000000 0.883959 0.888980 0.878426 
0.000000 0.000000 0.000000 0.000000 0.000000 0.882862 0.888980 0.879776 
0.000000 0.000000 0.000000 0.000000 0.000000 0.881682 0.888980 0.881064 
0.000000 0.000000 0.000000 0.000000 0.000000 0.880428 0.888980 0.882282 
0.000000 0.000000 0.000000 0.000000 0.000000 0.879108 0.888980 0.883421 
0.000000 0.000000 0.000000 0.000000 0.000000 0.877731 0.888980 0.884474 
0.000000 0.000000 0.000000 0.000000 0.000000 0.876306 0.888980 0.885433 
0.003412 0.000000 0.000000 0.000000 0.000000 0.874842 0.888980 0.886289 
0.037033 0.000000 0.000000 0.000000 0.000000 0.873346 0.888980 0.887037 
0.106601 0.000000 0.000000 0.000000 0.000000 0.871827 0.888980 0.887670 
0.212135 0.000000 0.000000 0.000000 0.000000 0.870294 0.888980 0.888183 
0.353649 0.000000 0.000000 0.000000 0.000000 0.868755 0.888980 0.888571 
0.531158 0.000000 0.000000 0.000000 0.000000 0.867217 0.888980 0.888832 
0.744669 0.000000 0.000000 0.000000 0.000000 0.865687 0.888980 0.888963 
0.865687 0.000000 0.000000 0.000000 0.000000 0.744669 0.888963 0.888980 
0.867217 0.000000 0.000000 0.000000 0.000000 0.531158 0.888832 0.888980 
0.868755 0.000000 0.000000 0.000000 0.000000 0.353649 0.888571 0.888980 
0.870294 0.000000 0.000000 0.000000 0.000000 0.212135 0.888183 0.888980 
0.871827 0.000000 0.000000 0.000000 0.000000 0.106601 0.887670 0.888980 
0.873346 0.000000 0.000000 0.000000 0.000000 0.037033 0.887037 0.888980 
0.874842 0.000000 0.000000 0.000000 0.000000 0.003412 0.886289 0.888980 
0.876306 0.000000 0.000000 0.000000 0.000000 0.000000 0.885433 0.888980 
0.877731 0.000000 0.000000 0.000000 0.000000 0.000000 0.884474 0.888980 
0.879108 0.000000 0.000000 0.000000 0.000000 0.000000 0.883421 0.888980 
0.880428 0.000000 0.000000 0.000000 0.000000 0.000000 0.882282 0.888980 
0.881682 0.000000 0.000000 0.000000 0.000000 0.000000 0.881064 0.888980 
0.882862 0.000000 0.000000 0.000000 0.000000 0.000000 0.879776 0.888980 
0.883959 0.000000 0.000000 0.000000 0.000000 0.000000 0.878426 0.888980 
0.884966 0.000000 0.000000 0.000000 0.000000 0.000000 0.877024 0.888980 
0.885874 0.000000 0.000000 0.000000 0.000000 0.000000 0.875578 0.888980 
0.886677 0.015730 0.000000 0.000000 0.000000 0.000000 0.874097 0.888980 
0.887368 0.067323 0.000000 0.000000 0.000000 0.000000 0.872589 0.888980 
0.887941 0.154871 0.000000 0.000000 0.000000 0.000000 0.871062 0.888980 
0.888393 0.278393 0.000000 0.000000 0.000000 0.000000 0.869525 0.888980 
0.888718 0.437904 0.000000 0.000000 0.000000 0.000000 0.867985 0.888980 
0.888914 0.633413 0.000000 0.000000 0.000000 0.000000 0.866450 0.888980 
0.888980 0.864927 0.000000 0.000000 0.000000 0.000000 0.864927 0.888980 
0.888914 0.866450 0.000000 0.000000 0.000000 0.000000 0.633413 0.888914 
0.888718 0.867985 0.000000 0.000000 0.000000 0.000000 0.437904 0.888718 
0.888393 0.869525 0.000000 0.000000 0.000000 0.000000 0.278393 0.888393 
0.887941 0.871062 0.000000 0.000000 0.000000 0.000000 0.154871 0.887941 
0.887368 0.872589 0.000000 0.000000 0.000000 0.000000 0.067323 0.887368 
0.886677 0.874097 0.000000 0.000000 0.000000 0.000000 0.015730 0.886677 
0.885874 0.875578 0.000000 0.000000 0.000000 0.000000 0.000000 0.885874 
0.884966 0.877024 0.000000 0.000000 0.000000 0.000000 0.000000 0.884966 
0.883959 0.878426 0.000000 0.000000 0.000000 0.000000 0.000000 0.883959 
0.882862 0.879776 0.000000 0.000000 0.000000 0.000000 0.000000 0.882862 
0.881682 0.881064 0.000000 0.000000 0.000000 0.000000 0.000000 0.881682 
0.882282 0.882282 0.000000 0.000000 0.000000 0.000000 0.000000 0.880428 
0.883421 0.883421 0.000000 0.000000 0.000000 0.000000 0.000000 0.879108 
0.884474 0.884474 0.000000 0.000000 0.000000 0.000000 0.000000 0.877731 
0.885433 0.885433 0.000000 0.000000 0.000000 0.000000 0.000000 0.876306 
0.886289 0.886289 0.003412 0.000000 0.000000 0.000000 0.000000 0.874842 
0.887037 0.887037 0.037033 0.000000 0.000000 0.000000 0.000000 0.873346 
0.887670 0.887670 0.106601 0.000000 0.000000 0.000000 0.000000 0.871827 
0.888183 0.888183 0.212135 0.000000 0.000000 0.000000 0.000000 0.870294 
0.888571 0.888571 0.353649 0.000000 0.000000 0.000000 0.000000 0.868755 
0.888832 0.888832 0.531158 0.000000 0.000000 0.000000 0.000000 0.867217 
0.888963 0.888963 0.744669 0.000000 0.000000 0.000000 0.000000 0.865687 
0.888963 0.888963 0.865687 0.000000 0.000000 0.000000 0.000000 0.744669 
0.888832 0.888832 0.867217 0.000000 0.000000 0.000000 0.000000 0.531158 
0.888571 0.888571 0.868755 0.000000 0.000000 0.000000 0.000000 0.353649 
0.888183 0.888183 0.870294 0.000000 0.000000 0.000000 0.000000 0.212135 
0.887670 0.887670 0.871827 0.000000 0.000000 0.000000 0.000000 0.106601 
0.887037 0.887037 0.873346 0.000000 0.000000 0.000000 0.000000 0.037033 
0.886289 0.886289 0.874842 0.000000 0.000000 0.000000 0.000000 0.003412 
0.885433 0.885433 0.876306 0.000000 0.000000 0.000000 0.000000 0.000000 
0.884474 0.884474 0.877731 0.000000 0.000000 0.000000 0.000000 0.000000 
0.883421 0.883421 0.879108 0.000000 0.000000 0.000000 0.000000 0.000000 
0.882282 0.882282 0.880428 0.000000 0.000000 0.000000 0.000000 0.000000 
0.881064 0.881682 0.881682 0.000000 0.000000 0.000000 0.000000 0.000000 
0.879776 0.882862 0.882862 0.000000 0.000000 0.000000 0.000000 0.000000 
0.878426 0.883959 0.883959 0.000000 0.000000 0.000000 0.000000 0.000000 
0.877024 0.884966 0.884966 0.000000 0.000000 0.000000 0.000000 0.000000 
0.875578 0.885874 0.885874 0.000000 0.000000 0.000000 0.000000 0.000000 
0.874097 0.886677 0.886677 0.015730 0.000000 0.000000 0.000000 0.000000 
0.872589 0.887368 0.887368 0.067323 0.000000 0.000000 0.000000 0.000000 
0.871062 0.887941 0.887941 0.154871 0.000000 0.000000 0.000000 0.000000 
0.869525 0.888393 0.888393 0.278393 0.000000 0.000000 0.000000 0.000000 
0.867985 0.888718 0.888718 0.437904 0.000000 0.000000 0.000000 0.000000 
0.866450 0.888914 0.888914 0.633413 0.000000 0.000000 0.000000 0.000000 
0.864927 0.888980 0.888980 0.864927 0.000000 0.000000 0.000000 0.000000 
0.633413 0.888914 0.888914 0.866450 0.000000 0.000000 0.000000 0.000000 
0.437904 0.888718 0.888718 0.867985 0.000000 0.000000 0.000000 0.000000 
0.278393 0.888393 0.888393 0.869525 0.000000 0.000000 0.000000 0.000000 
0.154871 0.887941 0.887941 0.871062 0.000000 0.000000 0.000000 0.000000 
0.067323 0.887368 0.887368 0.872589 0.000000 0.000000 0.000000 0.000000 
0.015730 0.886677 0.886677 0.874097 0.000000 0.000000 0.000000 0.000000 
0.000000 0.885874 0.885874 0.875578 0.000000 0.000000 0.000000 0.000000 
0.000000 0.884966 0.884966 0.877024 0.000000 0.000000 0.000000 0.000000 
0.000000 0.883959 0.883959 0.878426 0.000000 0.000000 0.000000 0.000000 
0.000000 0.882862 0.882862 0.879776 0.000000 0.000000 0.000000 0.000000 
0.000000 0.881682 0.881682 0.881064 0.000000 0.000000 0.000000 0.000000 
0.000000 0.880428 0.882282 0.882282 0.000000 0.000000 0.000000 0.000000 
0.000000 0.879108 0.883421 0.883421 0.000000 0.000000 0.000000 0.000000 
0.000000 0.877731 0.884474 0.884474 0.000000 0.000000 0.000000 0.000000 
0.000000 0.876306 0.885433 0.885433 0.000000 0.000000 0.000000 0.000000 
0.000000 0.874842 0.886289 0.886289 0.003412 0.000000 0.000000 0.000000 
0.000000 0.873346 0.887037 0.887037 0.037033 0.000000 0.000000 0.000000 
0.000000 0.871827 0.887670 0.887670 0.106601 0.000000 0.000000 0.000000 
0.000000 0.870294 0.888183 0.888183 0.212135 0.000000 0.000000 0.000000 
0.000000 0.868755 0.888571 0.888571 0.353649 0.000000 0.000000 0.000000 
0.000000 0.867217 0.888832 0.888832 0.531158 0.000000 0.000000 0.000000 
0.000000 0.865687 0.888963 0.888963 0.744669 0.000000 0.000000 0.000000 
0.000000 0.744669 0.888963 0.888963 0.865687 0.000000 0.000000 0.000000 
0.000000 0.531158 0.888832 0.888832 0.867217 0.000000 0.000000 0.000000 
0.000000 0.353649 0.888571 0.888571 0.868755 0.000000 0.000000 0.000000 
0.000000 0.212135 0.888183 0.888183 0.870294 0.000000 0.000000 0.000000 
0.000000 0.106601 0.887670 0.887670 0.871827 0.000000 0.000000 0.000000 
0.000000 0.037033 0.887037 0.887037 0.873346 0.000000 0.000000 0.000000 
0.000000 0.003412 0.886289 0.886289 0.874842 0.000000 0.000000 0.000000 
0.000000 0.000000 0.885433 0.885433 0.876306 0.000000 0.000000 0.000000 
0.000000 0.000000 0.884474 0.884474 0.877731 0.000000 0.000000 0.000000 
0.000000 0.000000 0.883421 0.883421 0.879108 0.000000 0.000000 0.000000 
0.000000 0.000000 0.882282 0.882282 0.880428 0.000000 0.000000 0.000000 
0.000000 0.000000 0.881064 0.881682 0.881682 0.000000 0.000000 0.000000 
0.000000 0.000000 0.879776 0.882862 0.882862 0.000000 0.000000 0.000000 
0.000000 0.000000 0.878426 0.883959 0.883959 0.000000 0.000000 0.000000 
0.000000 0.000000 0.877024 0.884966 0.884966 0.000000 0.000000 0.000000 
0.000000 0.000000 0.875578 0.885874 0.885874 0.000000 0.000000 0.000000 
0.000000 0.000000 0.874097 0.886677 0.886677 0.015730 0.000000 0.000000 
0.000000 0.000000 0.872589 0.887368 0.887368 0.067323 0.000000 0.000000 
0.000000 0.000000 0.871062 0.887941 0.887941 0.154871 0.000000 0.000000 
0.000000 0.000000 0.869525 0.888393 0.888393 0.278393 0.000000 0.000000 
0.000000 0.000000 0.867985 0.888718 0.888718 0.437904 0.000000 0.000000 
0.000000 0.000000 0.866450 0.888914 0.888914 0.633413 0.000000 0.000000 
TURN 2
0.000000 0.000000 0.822080 0.853424 0.853424 0.822080 0.000000 0.000000 
0.000000 0.000000 0.596407 0.853338 0.853424 0.824060 0.000000 0.000000 
0.000000 0.000000 0.406890 0.853082 0.853424 0.826056 0.000000 0.000000 
0.000000 0.000000 0.253519 0.852657 0.853424 0.828059 0.000000 0.000000 
0.000000 0.000000 0.136279 0.852068 0.853424 0.830060 0.000000 0.000000 
0.000000 0.000000 0.055152 0.851319 0.853424 0.832047 0.000000 0.000000 
0.000000 0.000000 0.010113 0.850416 0.853424 0.834011 0.000000 0.000000 
0.000000 0.000000 0.000000 0.849368 0.853424 0.835941 0.000000 0.000000 
0.000000 0.000000 0.000000 0.848182 0.853424 0.837825 0.000000 0.000000 
0.000000 0.000000 0.000000 0.846869 0.853424 0.839652 0.000000 0.000000 
0.000000 0.000000 0.000000 0.845437 0.853424 0.841411 0.000000 0.000000 
0.000000 0.000000 0.000000 0.843898 0.853424 0.843091 0.000000 0.000000 
0.000000 0.000000 0.000000 0.842262 0.853424 0.844680 0.000000 0.000000 
0.000000 0.000000 0.000000 0.840541 0.853424 0.846167 0.000000 0.000000 
0.000000 0.000000 0.000000 0.838746 0.853424 0.847541 0.000000 0.000000 
0.000000 0.000000 0.000000 0.836889 0.853424 0.848792 0.000000 0.000000 
0.000000 0.000000 0.000000 0.834981 0.853424 0.849910 0.001118 0.000000 
0.000000 0.000000 0.000000 0.833033 0.853424 0.850886 0.028123 0.000000 
0.000000 0.000000 0.000000 0.831056 0.853424 0.851713 0.091203 0.000000 
0.000000 0.000000 0.000000 0.829061 0.853424 0.852383 0.190384 0.000000 
0.000000 0.000000 0.000000 0.827057 0.853424 0.852890 0.325687 0.000000 
0.000000 0.000000 0.000000 0.825056 0.853424 0.853231 0.497130 0.000000 
0.000000 0.000000 0.000000 0.823067 0.853424 0.853403 0.704724 0.000000 
0.000000 0.000000 0.000000 0.704724 0.853403 0.853424 0.823067 0.000000 
0.000000 0.000000 0.000000 0.497130 0.853231 0.853424 0.825056 0.000000 
0.000000 0.000000 0.000000 0.325687 0.852890 0.853424 0.827057 0.000000 
0.000000 0.000000 0.000000 0.190384 0.852383 0.853424 0.829061 0.000000 
0.000000 0.000000 0.000000 0.091203 0.851713 0.853424 0.831056 0.000000 
0.000000 0.000000 0.000000 0.028123 0.850886 0.853424 0.833033 0.000000 
0.000000 0.000000 0.000000 0.001118 0.849910 0.853424 0.834981 0.000000 
0.000000 0.000000 0.000000 0.000000 0.848792 0.853424 0.836889 0.000000 
0.000000 0.000000 0.000000 0.000000 0.847541 0.853424 0.838746 0.000000 
0.000000 0.000000 0.000000 0.000000 0.846167 0.853424 0.840541 0.000000 
0.000000 0.000000 0.000000 0.000000 0.844680 0.853424 0.842262 0.000000 
0.000000 0.000000 0.000000 0.000000 0.843091 0.853424 0.843898 0.000000 
0.000000 0.000000 0.000000 0.000000 0.841411 0.853424 0.845437 0.000000 
0.000000 0.000000 0.000000 0.000000 0.839652 0.853424 0.846869 0.000000 
0.000000 0.000000 0.000000 0.000000 0.837825 0.853424 0.848182 0.000000 
0.000000 0.000000 0.000000 0.000000 0.835941 0.853424 0.849368 0.000000 
0.000000 0.000000 0.000000 0.000000 0.834011 0.853424 0.850416 0.010113 
0.000000 0.000000 0.000000 0.000000 0.832047 0.853424 0.851319 0.055152 
0.000000 0.000000 0.000000 0.000000 0.830060 0.853424 0.852068 0.136279 
0.000000 0.000000 0.000000 0.000000 0.828059 0.853424 0.852657 0.253519 
0.000000 0.000000 0.000000 0.000000 0.826056 0.853424 0.853082 0.406890 
0.000000 0.000000 0.000000 0.000000 0.824060 0.853424 0.853338 0.596407 
0.000000 0.000000 0.000000 0.000000 0.822080 0.853424 0.853424 0.822080 
0.000000 0.000000 0.000000 0.000000 0.596407 0.853338 0.853424 0.824060 
0.000000 0.000000 0.000000 0.000000 0.406890 0.853082 0.853424 0.826056 
0.000000 0.000000 0.000000 0.000000 0.253519 0.852657 0.853424 0.828059 
0.000000 0.000000 0.000000 0.000000 0.136279 0.852068 0.853424 0.830060 
0.000000 0.000000 0.000000 0.000000 0.055152 0.851319 0.853424 0.832047 
0.000000 0.000000 0.000000 0.000000 0.010113 0.850416 0.853424 0.834011 
0.000000 0.000000 0.000000 0.000000 0.000000 0.849368 0.853424 0.835941 
0.000000 0.000000 0.000000 0.000000 0.000000 0.848182 0.853424 0.837825 
0.000000 0.000000 0.000000 0.000000 0.000000 0.846869 0.853424 0.839652 
0.000000 0.000000 0.000000 0.000000 0.000000 0.845437 0.853424 0.841411 
0.000000 0.000000 0.000000 0.000000 0.000000 0.843898 0.853424 0.843091 
0.000000 0.000000 0.000000 0.000000 0.000000 0.842262 0.853424 0.844680 
0.000000 0.000000 0.000000 0.000000 0.000000 0.840541 0.853424 0.846167 
0.000000 0.000000 0.000000 0.000000 0.000000 0.838746 0.853424 0.847541 
0.000000 0.000000 0.000000 0.000000 0.000000 0.836889 0.853424 0.848792 
0.001118 0.000000 0.000000 0.000000 0.000000 0.834981 0.853424 0.849910 
0.028123 0.000000 0.000000 0.000000 0.000000 0.833033 0.853424 0.850886 
0.091203 0.000000 0.000000 0.000000 0.000000 0.831056 0.853424 0.851713 
0.190384 0.000000 0.000000 0.000000 0.000000 0.829061 0.853424 0.852383 
0.325687 0.000000 0.000000 0.000000 0.000000 0.827057 0.853424 0.852890 
0.497130 0.000000 0.000000 0.000000 0.000000 0.825056 0.853424 0.853231 
0.704724 0.000000 0.000000 0.000000 0.000000 0.823067 0.853424 0.853403 
0.823067 0.000000 0.000000 0.000000 0.000000 0.704724 0.853403 0.853424 
0.825056 0.000000 0.000000 0.000000 0.000000 0.497130 0.853231 0.853424 
0.827057 0.000000 0.000000 0.000000 0.000000 0.325687 0.852890 0.853424 
0.829061 0.000000 0.000000 0.000000 0.000000 0.190384 0.852383 0.853424 
0.831056 0.000000 0.000000 0.000000 0.000000 0.091203 0.851713 0.853424 
0.833033 0.000000 0.000000 0.000000 0.000000 0.028123 0.850886 0.853424 
0.834981 0.000000 0.000000 0.000000 0.000000 0.001118 0.849910 0.853424 
0.836889 0.000000 0.000000 0.000000 0.000000 0.000000 0.848792 0.853424 
0.838746 0.000000 0.000000 0.000000 0.000000 0.000000 0.847541 0.853424 
0.840541 0.000000 0.000000 0.000000 0.000000 0.000000 0.846167 0.853424 
0.842262 0.000000 0.000000 0.000000 0.000000 0.000000 0.844680 0.853424 
0.843898 0.000000 0.000000 0.000000 0.000000 0.000000 0.843091 0.853424 
0.845437 0.000000 0.000000 0.000000 0.000000 0.000000 0.841411 0.853424 
0.846869 0.000000 0.000000 0.000000 0.000000 0.000000 0.839652 0.853424 
0.848182 0.000000 0.000000 0.000000 0.000000 0.000000 0.837825 0.853424 
0.849368 0.000000 0.000000 0.000000 0.000000 0.000000 0.835941 0.853424 
0.850416 0.010113 0.000000 0.000000 0.000000 0.000000 0.834011 0.853424 
0.851319 0.055152 0.000000 0.000000 0.000000 0.000000 0.832047 0.853424 
0.852068 0.136279 0.000000 0.000000 0.000000 0.000000 0.830060 0.853424 
0.852657 0.253519 0.000000 0.000000 0.000000 0.000000 0.828059 0.853424 
0.853082 0.406890 0.000000 0.000000 0.000000 0.000000 0.826056 0.853424 
0.853338 0.596407 0.000000 0.000000 0.000000 0.000000 0.824060 0.853424 
0.853424 0.822080 0.000000 0.000000 0.000000 0.000000 0.822080 0.853424 
0.853338 0.824060 0.000000 0.000000 0.000000 0.000000 0.596407 0.853338 
0.853082 0.826056 0.000000 0.000000 0.000000 0.000000 0.406890 0.853082 
0.852657 0.828059 0.000000 0.000000 0.000000 0.000000 0.253519 0.852657 
0.852068 0.830060 0.000000 0.000000 0.000000 0.000000 0.136279 0.852068 
0.851319 0.832047 0.000000 0.000000 0.000000 0.000000 0.055152 0.851319 
0.850416 0.834011 0.000000 0.000000 0.000000 0.000000 0.010113 0.850416 
0.849368 0.835941 0.000000 0.000000 0.000000 0.000000 0.000000 0.849368 
0.848182 0.837825 0.000000 0.000000 0.000000 0.000000 0.000000 0.848182 
0.846869 0.839652 0.000000 0.000000 0.000000 0.000000 0.000000 0.846869 
0.845437 0.841411 0.000000 0.000000 0.000000 0.000000 0.000000 0.845437 
0.843898 0.843091 0.000000 0.000000 0.000000 0.000000 0.000000 0.843898 
0.844680 0.844680 0.000000 0.000000 0.000000 0.000000 0.000000 0.842262 
0.846167 0.846167 0.000000 0.000000 0.000000 0.000000 0.000000 0.840541 
0.847541 0.847541 0.000000 0.000000 0.000000 0.000000 0.000000 0.838746 
0.848792 0.848792 0.000000 0.000000 0.000000 0.000000 0.000000 0.836889 
0.849910 0.849910 0.001118 0.000000 0.000000 0.000000 0.000000 0.834981 
0.850886 0.850886 0.028123 0.000000 0.000000 0.000000 0.000000 0.833033 
0.851713 0.851713 0.091203 0.000000 0.000000 0.000000 0.000000 0.831056 
0.852383 0.852383 0.190384 0.000000 0.000000 0.000000 0.000000 0.829061 
0.852890 0.852890 0.325687 0.000000 0.000000 0.000000 0.000000 0.827057 
0.853231 0.853231 0.497130 0.000000 0.000000 0.000000 0.000000 0.825056 
0.853403 0.853403 0.704724 0.000000 0.000000 0.000000 0.000000 0.823067 
0.853403 0.853403 0.823067 0.000000 0.000000 0.000000 0.000000 0.704724 
0.853231 0.853231 0.825056 0.000000 0.000000 0.000000 0.000000 0.497130 
0.852890 0.852890 0.827057 0.000000 0.000000 0.000000 0.000000 0.325687 
0.852383 0.852383 0.829061 0.000000 0.000000 0.000000 0.000000 0.190384 
0.851713 0.851713 0.831056 0.000000 0.000000 0.000000 0.000000 0.091203 
0.850886 0.850886 0.833033 0.000000 0.000000 0.000000 0.000000 0.028123 
0.849910 0.849910 0.834981 0.000000 0.000000 0.000000 0.000000 0.001118 
0.848792 0.848792 0.836889 0.000000 0.000000 0.000000 0.000000 0.000000 
0.847541 0.847541 0.838746 0.000000 0.000000 0.000000 0.000000 0.000000 
0.846167 0.846167 0.840541 0.000000 0.000000 0.000000 0.000000 0.000000 
0.844680 0.844680 0.842262 0.000000 0.000000 0.000000 0.000000 0.000000 
0.843091 0.843898 0.843898 0.000000 0.000000 0.000000 0.000000 0.000000 
0.841411 0.845437 0.845437 0.000000 0.000000 0.000000 0.000000 0.000000 
0.839652 0.846869 0.846869 0.000000 0.000000 0.000000 0.000000 0.000000 
0.837825 0.848182 0.848182 0.000000 0.000000 0.000000 0.000000 0.000000 
0.835941 0.849368 0.849368 0.000000 0.000000 0.000000 0.000000 0.000000 
0.834011 0.850416 0.850416 0.010113 0.000000 0.000000 0.000000 0.000000 
0.832047 0.851319 0.851319 0.055152 0.000000 0.000000 0.000000 0.000000 
0.830060 0.852068 0.852068 0.136279 0.000000 0.000000 0.000000 0.000000 
0.828059 0.852657 0.852657 0.253519 0.000000 0.000000 0.000000 0.000000 
0.826056 0.853082 0.853082 0.406890 0.000000 0.000000 0.000000 0.000000 
0.824060 0.853338 0.853338 0.596407 0.000000 0.000000 0.000000 0.000000 
0.822080 0.853424 0.853424 0.822080 0.000000 0.000000 0.000000 0.000000 
0.596407 0.853338 0.853338 0.824060 0.000000 0.000000 0.000000 0.000000 
0.406890 0.853082 0.853082 0.826056 0.000000 0.000000 0.000000 0.000000 
0.253519 0.852657 0.852657 0.828059 0.000000 0.000000 0.000000 0.000000 
0.136279 0.852068 0.852068 0.830060 0.000000 0.000000 0.000000 0.000000 
0.055152 0.851319 0.851319 0.832047 0.000000 0.000000 0.000000 0.000000 
0.010113 0.850416 0.850416 0.834011 0.000000 0.000000 0.000000 0.000000 
0.000000 0.849368 0.849368 0.835941 0.000000 0.000000 0.000000 0.000000 
0.000000 0.848182 0.848182 0.837825 0.000000 0.000000 0.000000 0.000000 
0.000000 0.846869 0.846869 0.839652 0.000000 0.000000 0.000000 0.000000 
0.000000 0.845437 0.845437 0.841411 0.000000 0.000000 0.000000 0.000000 
0.000000 0.843898 0.843898 0.843091 0.000000 0.000000 0.000000 0.000000 
0.000000 0.842262 0.844680 0.844680 0.000000 0.000000 0.000000 0.000000 
0.000000 0.840541 0.846167 0.846167 0.000000 0.000000 0.000000 0.000000 
0.000000 0.838746 0.847541 0.847541 0.000000 0.000000 0.000000 0.000000 
0.000000 0.836889 0.848792 0.848792 0.000000 0.000000 0.000000 0.000000 
0.000000 0.834981 0.849910 0.849910 0.001118 0.000000 0.000000 0.000000 
0.000000 0.833033 0.850886 0.850886 0.028123 0.000000 0.000000 0.000000 
0.000000 0.831056 0.851713 0.851713 0.091203 0.000000 0.000000 0.000000 
0.000000 0.829061 0.852383 0.852383 0.190384 0.000000 0.000000 0.000000 
0.000000 0.827057 0.852890 0.852890 0.325687 0.000000 0.000000 0.000000 
0.000000 0.825056 0.853231 0.853231 0.497130 0.000000 0.000000 0.000000 
0.000000 0.823067 0.853403 0.853403 0.704724 0.000000 0.000000 0.000000 
0.000000 0.704724 0.853403 0.853403 0.823067 0.000000 0.000000 0.000000 
0.000000 0.497130 0.853231 0.853231 0.825056 0.000000 0.000000 0.000000 
0.000000 0.325687 0.852890 0.852890 0.827057 0.000000 0.000000 0.000000 
0.000000 0.190384 0.852383 0.852383 0.829061 0.000000 0.000000 0.000000 
0.000000 0.091203 0.851713 0.851713 0.831056 0.000000 0.000000 0.000000 
0.000000 0.028123 0.850886 0.850886 0.833033 0.000000 0.000000 0.000000 
0.000000 0.001118 0.849910 0.849910 0.834981 0.000000 0.000000 0.000000 
0.000000 0.000000 0.848792 0.848792 0.836889 0.000000 0.000000 0.000000 
0.000000 0.000000 0.847541 0.847541 0.838746 0.000000 0.000000 0.000000 
0.000000 0.000000 0.846167 0.846167 0.840541 0.000000 0.000000 0.000000 
0.000000 0.000000 0.844680 0.844680 0.842262 0.000000 0.000000 0.000000 
0.000000 0.000000 0.843091 0.843898 0.843898 0.000000 0.000000 0.000000 
0.000000 0.000000 0.841411 0.845437 0.845437 0.000000 0.000000 0.000000 
0.000000 0.000000 0.839652 0.846869 0.846869 0.000000 0.000000 0.000000 
0.000000 0.000000 0.837825 0.848182 0.848182 0.000000 0.000000 0.000000 
0.000000 0.000000 0.835941 0.849368 0.849368 0.000000 0.000000 0.000000 
0.000000 0.000000 0.834011 0.850416 0.850416 0.010113 0.000000 0.000000 
0.000000 0.000000 0.832047 0.851319 0.851319 0.055152 0.000000 0.000000 
0.000000 0.000000 0.830060 0.852068 0.852068 0.136279 0.000000 0.000000 
0.000000 0.000000 0.828059 0.852657 0.852657 0.253519 0.000000 0.000000 
0.000000 0.000000 0.826056 0.853082 0.853082 0.406890 0.000000 0.000000 
0.000000 0.000000 0.824060 0.853338 0.853338 0.596407 0.000000 0.000000 
TURN 3
0.000000 0.000000 0.780321 0.818594 0.818594 0.780321 0.000000 0.000000 
0.000000 0.000000 0.560516 0.818489 0.818594 0.782732 0.000000 0.000000 
0.000000 0.000000 0.377016 0.818175 0.818594 0.785165 0.000000 0.000000 
0.000000 0.000000 0.229808 0.817655 0.818594 0.787607 0.000000 0.000000 
0.000000 0.000000 0.118876 0.816934 0.818594 0.790046 0.000000 0.000000 
0.000000 0.000000 0.044193 0.816017 0.818594 0.792470 0.000000 0.000000 
0.000000 0.000000 0.005731 0.814913 0.818594 0.794866 0.000000 0.000000 
0.000000 0.000000 0.000000 0.813630 0.818594 0.797221 0.000000 0.000000 
0.000000 0.000000 0.000000 0.812180 0.818594 0.799521 0.000000 0.000000 
0.000000 0.000000 0.000000 0.810573 0.818594 0.801753 0.000000 0.000000 
0.000000 0.000000 0.000000 0.808822 0.818594 0.803902 0.000000 0.000000 
0.000000 0.000000 0.000000 0.806941 0.818594 0.805955 0.000000 0.000000 
0.000000 0.000000 0.000000 0.804942 0.818594 0.807897 0.000000 0.000000 
0.000000 0.000000 0.000000 0.802839 0.818594 0.809715 0.000000 0.000000 
0.000000 0.000000 0.000000 0.800647 0.818594 0.811395 0.000000 0.000000 
0.000000 0.000000 0.000000 0.798379 0.818594 0.812925 0.000000 0.000000 
0.000000 0.000000 0.000000 0.796050 0.818594 0.814293 0.000072 0.000000 
0.000000 0.000000 0.000000 0.793672 0.818594 0.815488 0.020436 0.000000 
0.000000 0.000000 0.000000 0.791261 0.818594 0.816500 0.077005 0.000000 
0.000000 0.000000 0.000000 0.788827 0.818594 0.817320 0.169809 0.000000 
0.000000 0.000000 0.000000 0.786385 0.818594 0.817941 0.298877 0.000000 
0.000000 0.000000 0.000000 0.783947 0.818594 0.818358 0.464228 0.000000 
0.000000 0.000000 0.000000 0.781523 0.818594 0.818568 0.665880 0.000000 
0.000000 0.000000 0.000000 0.665880 0.818568 0.818594 0.781523 0.000000 
0.000000 0.000000 0.000000 0.464228 0.818358 0.818594 0.783947 0.000000 
0.000000 0.000000 0.000000 0.298877 0.817941 0.818594 0.786385 0.000000 
0.000000 0.000000 0.000000 0.169809 0.817320 0.818594 0.788827 0.000000 
0.000000 0.000000 0.000000 0.077005 0.816500 0.818594 0.791261 0.000000 
0.000000 0.000000 0.000000 0.020436 0.815488 0.818594 0.793672 0.000000 
0.000000 0.000000 0.000000 0.000072 0.814293 0.818594 0.796050 0.000000 
0.000000 0.000000 0.000000 0.000000 0.812925 0.818594 0.798379 0.000000 
0.000000 0.000000 0.000000 0.000000 0.811395 0.818594 0.800647 0.000000 
0.000000 0.000000 0.000000 0.000000 0.809715 0.818594 0.802839 0.000000 
0.000000 0.000000 0.000000 0.000000 0.807897 0.818594 0.804942 0.000000 
0.000000 0.000000 0.000000 0.000000 0.805955 0.818594 0.806941 0.000000 
0.000000 0.000000 0.000000 0.000000 0.803902 0.818594 0.808822 0.000000 
0.000000 0.000000 0.000000 0.000000 0.801753 0.818594 0.810573 0.000000 
0.000000 0.000000 0.000000 0.000000 0.799521 0.818594 0.812180 0.000000 
0.000000 0.000000 0.000000 0.000000 0.797221 0.818594 0.813630 0.000000 
0.000000 0.000000 0.000000 0.000000 0.794866 0.818594 0.814913 0.005731 
0.000000 0.000000 0.000000 0.000000 0.792470 0.818594 0.816017 0.044193 
0.000000 0.000000 0.000000 0.000000 0.790046 0.818594 0.816934 0.118876 
0.000000 0.000000 0.000000 0.000000 0.787607 0.818594 0.817655 0.229808 
0.000000 0.000000 0.000000 0.000000 0.785165 0.818594 0.818175 0.377016 
0.000000 0.000000 0.000000 0.000000 0.782732 0.818594 0.818489 0.560516 
0.000000 0.000000 0.000000 0.000000 0.780321 0.818594 0.818594 0.780321 
0.000000 0.000000 0.000000 0.000000 0.560516 0.818489 0.818594 0.782732 
0.000000 0.000000 0.000000 0.000000 0.377016 0.818175 0.818594 0.785165 
0.000000 0.000000 0.000000 0.000000 0.229808 0.817655 0.818594 0.787607 
0.000000 0.000000 0.000000 0.000000 0.118876 0.816934 0.818594 0.790046 
0.000000 0.000000 0.000000 0.000000 0.044193 0.816017 0.818594 0.792470 
0.000000 0.000000 0.000000 0.000000 0.005731 0.814913 0.818594 0.794866 
0.000000 0.000000 0.000000 0.000000 0.000000 0.813630 0.818594 0.797221 
0.000000 0.000000 0.000000 0.000000 0.000000 0.812180 0.818594 0.799521 
0.000000 0.000000 0.000000 0.000000 0.000000 0.810573 0.818594 0.801753 
0.000000 0.000000 0.000000 0.000000 0.000000 0.808822 0.818594 0.803902 
0.000000 0.000000 0.000000 0.000000 0.000000 0.806941 0.818594 0.805955 
0.000000 0.000000 0.000000 0.000000 0.000000 0.804942 0.818594 0.807897 
0.000000 0.000000 0.000000 0.000000 0.000000 0.802839 0.818594 0.809715 
0.000000 0.000000 0.000000 0.000000 0.000000 0.800647 0.818594 0.811395 
0.000000 0.000000 0.000000 0.000000 0.000000 0.798379 0.818594 0.812925 
0.000072 0.000000 0.000000 0.000000 0.000000 0.796050 0.818594 0.814293 
0.020436 0.000000 0.000000 0.000000 0.000000 0.793672 0.818594 0.815488 
0.077005 0.000000 0.000000 0.000000 0.000000 0.791261 0.818594 0.816500 
0.169809 0.000000 0.000000 0.000000 0.000000 0.788827 0.818594 0.817320 
0.298877 0.000000 0.000000 0.000000 0.000000 0.786385 0.818594 0.817941 
0.464228 0.000000 0.000000 0.000000 0.000000 0.783947 0.818594 0.818358 
0.665880 0.000000 0.000000 0.000000 0.000000 0.781523 0.818594 0.818568 
0.781523 0.000000 0.000000 0.000000 0.000000 0.665880 0.818568 0.818594 
0.783947 0.000000 0.000000 0.000000 0.000000 0.464228 0.818358 0.818594 
0.786385 0.000000 0.000000 0.000000 0.000000 0.298877 0.817941 0.818594 
0.788827 0.000000 0.000000 0.000000 0.000000 0.169809 0.817320 0.818594 
0.791261 0.000000 0.000000 0.000000 0.000000 0.077005 0.816500 0.818594 
0.793672 0.000000 0.000000 0.000000 0.000000 0.020436 0.815488 0.818594 
0.796050 0.000000 0.000000 0.000000 0.000000 0.000072 0.814293 0.818594 
0.798379 0.000000 0.000000 0.000000 0.000000 0.000000 0.812925 0.818594 
0.800647 0.000000 0.000000 0.000000 0.000000 0.000000 0.811395 0.818594 
0.802839 0.000000 0.000000 0.000000 0.000000 0.000000 0.809715 0.818594 
0.804942 0.000000 0.000000 0.000000 0.000000 0.000000 0.807897 0.818594 
0.806941 0.000000 0.000000 0.000000 0.000000 0.000000 0.805955 0.818594 
0.808822 0.000000 0.000000 0.000000 0.000000 0.000000 0.803902 0.818594 
0.810573 0.000000 0.000000 0.000000 0.000000 0.000000 0.801753 0.818594 
0.812180 0.000000 0.000000 0.000000 0.000000 0.000000 0.799521 0.818594 
0.813630 0.000000 0.000000 0.000000 0.000000 0.000000 0.797221 0.818594 
0.814913 0.005731 0.000000 0.000000 0.000000 0.000000 0.794866 0.818594 
0.816017 0.044193 0.000000 0.000000 0.000000 0.000000 0.792470 0.818594 
0.816934 0.118876 0.000000 0.000000 0.000000 0.000000 0.790046 0.818594 
0.817655 0.229808 0.000000 0.000000 0.000000 0.000000 0.787607 0.818594 
0.818175 0.377016 0.000000 0.000000 0.000000 0.000000 0.785165 0.818594 
0.818489 0.560516 0.000000 0.000000 0.000000 0.000000 0.782732 0.818594 
0.818594 0.780321 0.000000 0.000000 0.000000 0.000000 0.780321 0.818594 
0.818489 0.782732 0.000000 0.000000 0.000000 0.000000 0.560516 0.818489 
0.818175 0.785165 0.000000 0.000000 0.000000 0.000000 0.377016 0.818175 
0.817655 0.787607 0.000000 0.000000 0.000000 0.000000 0.229808 0.817655 
0.816934 0.790046 0.000000 0.000000 0.000000 0.000000 0.118876 0.816934 
0.816017 0.792470 0.000000 0.000000 0.000000 0.000000 0.044193 0.816017 
0.814913 0.794866 0.000000 0.000000 0.000000 0.000000 0.005731 0.814913 
0.813630 0.797221 0.000000 0.000000 0.000000 0.000000 0.000000 0.813630 
0.812180 0.799521 0.000000 0.000000 0.000000 0.000000 0.000000 0.812180 
0.810573 0.801753 0.000000 0.000000 0.000000 0.000000 0.000000 0.810573 
0.808822 0.803902 0.000000 0.000000 0.000000 0.000000 0.000000 0.808822 
0.806941 0.805955 0.000000 0.000000 0.000000 0.000000 0.000000 0.806941 
0.807897 0.807897 0.000000 0.000000 0.000000 0.000000 0.000000 0.804942 
0.809715 0.809715 0.000000 0.000000 0.000000 0.000000 0.000000 0.802839 
0.811395 0.811395 0.000000 0.000000 0.000000 0.000000 0.000000 0.800647 
0.812925 0.812925 0.000000 0.000000 0.000000 0.000000 0.000000 0.798379 
0.814293 0.814293 0.000072 0.000000 0.000000 0.000000 0.000000 0.796050 
0.815488 0.815488 0.020436 0.000000 0.000000 0.000000 0.000000 0.793672 
0.816500 0.816500 0.077005 0.000000 0.000000 0.000000 0.000000 0.791261 
0.817320 0.817320 0.169809 0.000000 0.000000 0.000000 0.000000 0.788827 
0.817941 0.817941 0.298877 0.000000 0.000000 0.000000 0.000000 0.786385 
0.818358 0.818358 0.464228 0.000000 0.000000 0.000000 0.000000 0.783947 
0.818568 0.818568 0.665880 0.000000 0.000000 0.000000 0.000000 0.781523 
0.818568 0.818568 0.781523 0.000000 0.000000 0.000000 0.000000 0.665880 
0.818358 0.818358 0.783947 0.000000 0.000000 0.000000 0.000000 0.464228 
0.817941 0.817941 0.786385 0.000000 0.000000 0.000000 0.000000 0.298877 
0.817320 0.817320 0.788827 0.000000 0.000000 0.000000 0.000000 0.169809 
0.816500 0.816500 0.791261 0.000000 0.000000 0.000000 0.000000 0.077005 
0.815488 0.815488 0.793672 0.000000 0.000000 0.000000 0.000000 0.020436 
0.814293 0.814293 0.796050 0.000000 0.000000 0.000000 0.000000 0.000072 
0.812925 0.812925 0.798379 0.000000 0.000000 0.000000 0.000000 0.000000 
0.811395 0.811395 0.800647 0.000000 0.000000 0.000000 0.000000 0.000000 
0.809715 0.809715 0.802839 0.000000 0.000000 0.000000 0.000000 0.000000 
0.807897 0.807897 0.804942 0.000000 0.000000 0.000000 0.000000 0.000000 
0.805955 0.806941 0.806941 0.000000 0.000000 0.000000 0.000000 0.000000 
0.803902 0.808822 0.808822 0.000000 0.000000 0.000000 0.000000 0.000000 
0.801753 0.810573 0.810573 0.000000 0.000000 0.000000 0.000000 0.000000 
0.799521 0.812180 0.812180 0.000000 0.000000 0.000000 0.000000 0.000000 
0.797221 0.813630 0.813630 0.000000 0.000000 0.000000 0.000000 0.000000 
0.794866 0.814913 0.814913 0.005731 0.000000 0.000000 0.000000 0.000000 
0.792470 0.816017 0.816017 0.044193 0.000000 0.000000 0.000000 0.000000 
0.790046 0.816934 0.816934 0.118876 0.000000 0.000000 0.000000 0.000000 
0.787607 0.817655 0.817655 0.229808 0.000000 0.000000 0.000000 0.000000 
0.785165 0.818175 0.818175 0.377016 0.000000 0.000000 0.000000 0.000000 
0.782732 0.818489 0.818489 0.560516 0.000000 0.000000 0.000000 0.000000 
0.780321 0.818594 0.818594 0.780321 0.000000 0.000000 0.000000 0.000000 
0.560516 0.818489 0.818489 0.782732 0.000000 0.000000 0.000000 0.000000 
0.377016 0.818175 0.818175 0.785165 0.000000 0.000000 0.000000 0.000000 
0.229808 0.817655 0.817655 0.787607 0.000000 0.000000 0.000000 0.000000 
0.118876 0.816934 0.816934 0.790046 0.000000 0.000000 0.000000 0.000000 
0.044193 0.816017 0.816017 0.792470 0.000000 0.000000 0.000000 0.000000 
0.005731 0.814913 0.814913 0.794866 0.000000 0.000000 0.000000 0.000000 
0.000000 0.813630 0.813630 0.797221 0.000000 0.000000 0.000000 0.000000 
0.000000 0.812180 0.812180 0.799521 0.000000 0.000000 0.000000 0.000000 
0.000000 0.810573 0.810573 0.801753 0.000000 0.000000 0.000000 0.000000 
0.000000 0.808822 0.808822 0.803902 0.000000 0.000000 0.000000 0.000000 
0.000000 0.806941 0.806941 0.805955 0.000000 0.000000 0.000000 0.000000 
0.000000 0.804942 0.807897 0.807897 0.000000 0.000000 0.000000 0.000000 
0.000000 0.802839 0.809715 0.809715 0.000000 0.000000 0.000000 0.000000 
0.000000 0.800647 0.811395 0.811395 0.000000 0.000000 0.000000 0.000000 
0.000000 0.798379 0.812925 0.812925 0.000000 0.000000 0.000000 0.000000 
0.000000 0.796050 0.814293 0.814293 0.000072 0.000000 0.000000 0.000000 
0.000000 0.793672 0.815488 0.815488 0.020436 0.000000 0.000000 0.000000 
0.000000 0.791261 0.816500 0.816500 0.077005 0.000000 0.000000 0.000000 
0.000000 0.788827 0.817320 0.817320 0.169809 0.000000 0.000000 0.000000 
0.000000 0.786385 0.817941 0.817941 0.298877 0.000000 0.000000 0.000000 
0.000000 0.783947 0.818358 0.818358 0.464228 0.000000 0.000000 0.000000 
0.000000 0.781523 0.818568 0.818568 0.665880 0.000000 0.000000 0.000000 
0.000000 0.665880 0.818568 0.818568 0.781523 0.000000 0.000000 0.000000 
0.000000 0.464228 0.818358 0.818358 0.783947 0.000000 0.000000 0.000000 
0.000000 0.298877 0.817941 0.817941 0.786385 0.000000 0.000000 0.000000 
0.000000 0.169809 0.817320 0.817320 0.788827 0.000000 0.000000 0.000000 
0.000000 0.077005 0.816500 0.816500 0.791261 0.000000 0.000000 0.000000 
0.000000 0.020436 0.815488 0.815488 0.793672 0.000000 0.000000 0.000000 
0.000000 0.000072 0.814293 0.814293 0.796050 0.000000 0.000000 0.000000 
0.000000 0.000000 0.812925 0.812925 0.798379 0.000000 0.000000 0.000000 
0.000000 0.000000 0.811395 0.811395 0.800647 0.000000 0.000000 0.000000 
0.000000 0.000000 0.809715 0.809715 0.802839 0.000000 0.000000 0.000000 
0.000000 0.000000 0.807897 0.807897 0.804942 0.000000 0.000000 0.000000 
0.000000 0.000000 0.805955 0.806941 0.806941 0.000000 0.000000 0.000000 
0.000000 0.000000 0.803902 0.808822 0.808822 0.000000 0.000000 0.000000 
0.000000 0.000000 0.801753 0.810573 0.810573 0.000000 0.000000 0.000000 
0.000000 0.000000 0.799521 0.812180 0.812180 0.000000 0.000000 0.000000 
0.000000 0.000000 0.797221 0.813630 0.813630 0.000000 0.000000 0.000000 
0.000000 0.000000 0.794866 0.814913 0.814913 0.005731 0.000000 0.000000 
0.000000 0.000000 0.792470 0.816017 0.816017 0.044193 0.000000 0.000000 
0.000000 0.000000 0.790046 0.816934 0.816934 0.118876 0.000000 0.000000 
0.000000 0.000000 0.787607 0.817655 0.817655 0.229808 0.000000 0.000000 
0.000000 0.000000 0.785165 0.818175 0.818175 0.377016 0.000000 0.000000 
0.000000 0.000000 0.782732 0.818489 0.818489 0.560516 0.000000 0.000000 
TURN 4
0.000000 0.000000 0.739650 0.784490 0.784490 0.739650 0.000000 0.000000 
0.000000 0.000000 0.525738 0.784367 0.784490 0.742468 0.000000 0.000000 
0.000000 0.000000 0.348280 0.783998 0.784490 0.745312 0.000000 0.000000 
0.000000 0.000000 0.207262 0.783387 0.784490 0.748167 0.000000 0.000000 
0.000000 0.000000 0.102661 0.782540 0.784490 0.751020 0.000000 0.000000 
0.000000 0.000000 0.034447 0.781463 0.784490 0.753857 0.000000 0.000000 
0.000000 0.000000 0.002585 0.780166 0.784490 0.756662 0.000000 0.000000 
0.000000 0.000000 0.000000 0.778661 0.784490 0.759420 0.000000 0.000000 
0.000000 0.000000 0.000000 0.776958 0.784490 0.762114 0.000000 0.000000 
0.000000 0.000000 0.000000 0.775073 0.784490 0.764729 0.000000 0.000000 
0.000000 0.000000 0.000000 0.773018 0.784490 0.767249 0.000000 0.000000 
0.000000 0.000000 0.000000 0.770811 0.784490 0.769655 0.000000 0.000000 
0.000000 0.000000 0.000000 0.768467 0.784490 0.771933 0.000000 0.000000 
0.000000 0.000000 0.000000 0.766002 0.784490 0.774066 0.000000 0.000000 
0.000000 0.000000 0.000000 0.763433 0.784490 0.776037 0.000000 0.000000 
0.000000 0.000000 0.000000 0.760776 0.784490 0.777833 0.000000 0.000000 
0.000000 0.000000 0.000000 0.758048 0.784490 0.779439 0.000000 0.000000 
0.000000 0.000000 0.000000 0.755264 0.784490 0.780842 0.013975 0.000000 
0.000000 0.000000 0.000000 0.752442 0.784490 0.782030 0.064007 0.000000 
0.000000 0.000000 0.000000 0.749595 0.784490 0.782993 0.150411 0.000000 
0.000000 0.000000 0.000000 0.746739 0.784490 0.783723 0.273217 0.000000 
0.000000 0.000000 0.000000 0.743888 0.784490 0.784213 0.432453 0.000000 
0.000000 0.000000 0.000000 0.741055 0.784490 0.784459 0.628137 0.000000 
0.000000 0.000000 0.000000 0.628137 0.784459 0.784490 0.741055 0.000000 
0.000000 0.000000 0.000000 0.432453 0.784213 0.784490 0.743888 0.000000 
0.000000 0.000000 0.000000 0.273217 0.783723 0.784490 0.746739 0.000000 
0.000000 0.000000 0.000000 0.150411 0.782993 0.784490 0.749595 0.000000 
0.000000 0.000000 0.000000 0.064007 0.782030 0.784490 0.752442 0.000000 
0.000000 0.000000 0.000000 0.013975 0.780842 0.784490 0.755264 0.000000 
0.000000 0.000000 0.000000 0.000000 0.779439 0.784490 0.758048 0.000000 
0.000000 0.000000 0.000000 0.000000 0.777833 0.784490 0.760776 0.000000 
0.000000 0.000000 0.000000 0.000000 0.776037 0.784490 0.763433 0.000000 
0.000000 0.000000 0.000000 0.000000 0.774066 0.784490 0.766002 0.000000 
0.000000 0.000000 0.000000 0.000000 0.771933 0.784490 0.768467 0.000000 
0.000000 0.000000 0.000000 0.000000 0.769655 0.784490 0.770811 0.000000 
0.000000 0.000000 0.000000 0.000000 0.767249 0.784490 0.773018 0.000000 
0.000000 0.000000 0.000000 0.000000 0.764729 0.784490 0.775073 0.000000 
0.000000 0.000000 0.000000 0.000000 0.762114 0.784490 0.776958 0.000000 
0.000000 0.000000 0.000000 0.000000 0.759420 0.784490 0.778661 0.000000 
0.000000 0.000000 0.000000 0.000000 0.756662 0.784490 0.780166 0.002585 
0.000000 0.000000 0.000000 0.000000 0.753857 0.784490 0.781463 0.034447 
0.000000 0.000000 0.000000 0.000000 0.751020 0.784490 0.782540 0.102661 
0.000000 0.000000 0.000000 0.000000 0.748167 0.784490 0.783387 0.207262 
0.000000 0.000000 0.000000 0.000000 0.745312 0.784490 0.783998 0.348280 
0.000000 0.000000 0.000000 0.000000 0.742468 0.784490 0.784367 0.525738 
0.000000 0.000000 0.000000 0.000000 0.739650 0.784490 0.784490 0.739650 
0.000000 0.000000 0.000000 0.000000 0.525738 0.784367 0.784490 0.742468 
0.000000 0.000000 0.000000 0.000000 0.348280 0.783998 0.784490 0.745312 
0.000000 0.000000 0.000000 0.000000 0.207262 0.783387 0.784490 0.748167 
0.000000 0.000000 0.000000 0.000000 0.102661 0.782540 0.784490 0.751020 
0.000000 0.000000 0.000000 0.000000 0.034447 0.781463 0.784490 0.753857 
0.000000 0.000000 0.000000 0.000000 0.002585 0.780166 0.784490 0.756662 
0.000000 0.000000 0.000000 0.000000 0.000000 0.778661 0.784490 0.759420 
0.000000 0.000000 0.000000 0.000000 0.000000 0.776958 0.784490 0.762114 
0.000000 0.000000 0.000000 0.000000 0.000000 0.775073 0.784490 0.764729 
0.000000 0.000000 0.000000 0.000000 0.000000 0.773018 0.784490 0.767249 
0.000000 0.000000 0.000000 0.000000 0.000000 0.770811 0.784490 0.769655 
0.000000 0.000000 0.000000 0.000000 0.000000 0.768467 0.784490 0.771933 
0.000000 0.000000 0.000000 0.000000 0.000000 0.766002 0.784490 0.774066 
0.000000 0.000000 0.000000 0.000000 0.000000 0.763433 0.784490 0.776037 
0.000000 0.000000 0.000000 0.000000 0.000000 0.760776 0.784490 0.777833 
0.000000 0.000000 0.000000 0.000000 0.000000 0.758048 0.784490 0.779439 
0.013975 0.000000 0.000000 0.000000 0.000000 0.755264 0.784490 0.780842 
0.064007 0.000000 0.000000 0.000000 0.000000 0.752442 0.784490 0.782030 
0.150411 0.000000 0.000000 0.000000 0.000000 0.749595 0.784490 0.782993 
0.273217 0.000000 0.000000 0.000000 0.000000 0.746739 0.784490 0.783723 
0.432453 0.000000 0.000000 0.000000 0.000000 0.743888 0.784490 0.784213 
0.628137 0.000000 0.000000 0.000000 0.000000 0.741055 0.784490 0.784459 
0.741055 0.000000 0.000000 0.000000 0.000000 0.628137 0.784459 0.784490 
0.743888 0.000000 0.000000 0.000000 0.000000 0.432453 0.784213 0.784490 
0.746739 0.000000 0.000000 0.000000 0.000000 0.273217 0.783723 0.784490 
0.749595 0.000000 0.000000 0.000000 0.000000 0.150411 0.782993 0.784490 
0.752442 0.000000 0.000000 0.000000 0.000000 0.064007 0.782030 0.784490 
0.755264 0.000000 0.000000 0.000000 0.000000 0.013975 0.780842 0.784490 
0.758048 0.000000 0.000000 0.000000 0.000000 0.000000 0.779439 0.784490 
0.760776 0.000000 0.000000 0.000000 0.000000 0.000000 0.777833 0.784490 
0.763433 0.000000 0.000000 0.000000 0.000000 0.000000 0.776037 0.784490 
0.766002 0.000000 0.000000 0.000000 0.000000 0.000000 0.774066 0.784490 
0.768467 0.000000 0.000000 0.000000 0.000000 0.000000 0.771933 0.784490 
0.770811 0.000000 0.000000 0.000000 0.000000 0.000000 0.769655 0.784490 
0.773018 0.000000 0.000000 0.000000 0.000000 0.000000 0.767249 0.784490 
0.775073 0.000000 0.000000 0.000000 0.000000 0.000000 0.764729 0.784490 
0.776958 0.000000 0.000000 0.000000 0.000000 0.000000 0.762114 0.784490 
0.778661 0.000000 0.000000 0.000000 0.000000 0.000000 0.759420 0.784490 
0.780166 0.002585 0.000000 0.000000 0.000000 0.000000 0.756662 0.784490 
0.781463 0.034447 0.000000 0.000000 0.000000 0.000000 0.753857 0.784490 
0.782540 0.102661 0.000000 0.000000 0.000000 0.000000 0.751020 0.784490 
0.783387 0.207262 0.000000 0.000000 0.000000 0.000000 0.748167 0.784490 
0.783998 0.348280 0.000000 0.000000 0.000000 0.000000 0.745312 0.784490 
0.784367 0.525738 0.000000 0.000000 0.000000 0.000000 0.742468 0.784490 
0.784490 0.739650 0.000000 0.000000 0.000000 0.000000 0.739650 0.784490 
0.784367 0.742468 0.000000 0.000000 0.000000 0.000000 0.525738 0.784367 
0.783998 0.745312 0.000000 0.000000 0.000000 0.000000 0.348280 0.783998 
0.783387 0.748167 0.000000 0.000000 0.000000 0.000000 0.207262 0.783387 
0.782540 0.751020 0.000000 0.000000 0.000000 0.000000 0.102661 0.782540 
0.781463 0.753857 0.000000 0.000000 0.000000 0.000000 0.034447 0.781463 
0.780166 0.756662 0.000000 0.000000 0.000000 0.000000 0.002585 0.780166 
0.778661 0.759420 0.000000 0.000000 0.000000 0.000000 0.000000 0.778661 
0.776958 0.762114 0.000000 0.000000 0.000000 0.000000 0.000000 0.776958 
0.775073 0.764729 0.000000 0.000000 0.000000 0.000000 0.000000 0.775073 
0.773018 0.767249 0.000000 0.000000 0.000000 0.000000 0.000000 0.773018 
0.770811 0.769655 0.000000 0.000000 0.000000 0.000000 0.000000 0.770811 
0.771933 0.771933 0.000000 0.000000 0.000000 0.000000 0.000000 0.768467 
0.774066 0.774066 0.000000 0.000000 0.000000 0.000000 0.000000 0.766002 
0.776037 0.776037 0.000000 0.000000 0.000000 0.000000 0.000000 0.763433 
0.777833 0.777833 0.000000 0.000000 0.000000 0.000000 0.000000 0.760776 
0.779439 0.779439 0.000000 0.000000 0.000000 0.000000 0.000000 0.758048 
0.780842 0.780842 0.013975 0.000000 0.000000 0.000000 0.000000 0.755264 
0.782030 0.782030 0.064007 0.000000 0.000000 0.000000 0.000000 0.752442 
0.782993 0.782993 0.150411 0.000000 0.000000 0.000000 0.000000 0.749595 
0.783723 0.783723 0.273217 0.000000 0.000000 0.000000 0.000000 0.746739 
0.784213 0.784213 0.432453 0.000000 0.000000 0.000000 0.000000 0.743888 
0.784459 0.784459 0.628137 0.000000 0.000000 0.000000 0.000000 0.741055 
0.784459 0.784459 0.741055 0.000000 0.000000 0.000000 0.000000 0.628137 
0.784213 0.784213 0.743888 0.000000 0.000000 0.000000 0.000000 0.432453 
0.783723 0.783723 0.746739 0.000000 0.000000 0.000000 0.000000 0.273217 
0.782993 0.782993 0.749595 0.000000 0.000000 0.000000 0.000000 0.150411 
0.782030 0.782030 0.752442 0.000000 0.000000 0.000000 0.000000 0.064007 
0.780842 0.780842 0.755264 0.000000 0.000000 0.000000 0.000000 0.013975 
0.779439 0.779439 0.758048 0.000000 0.000000 0.000000 0.000000 0.000000 
0.777833 0.777833 0.760776 0.000000 0.000000 0.000000 0.000000 0.000000 
0.776037 0.776037 0.763433 0.000000 0.000000 0.000000 0.000000 0.000000 
0.774066 0.774066 0.766002 0.000000 0.000000 0.000000 0.000000 0.000000 
0.771933 0.771933 0.768467 0.000000 0.000000 0.000000 0.000000 0.000000 
0.769655 0.770811 0.770811 0.000000 0.000000 0.000000 0.000000 0.000000 
0.767249 0.773018 0.773018 0.000000 0.000000 0.000000 0.000000 0.000000 
0.764729 0.775073 0.775073 0.000000 0.000000 0.000000 0.000000 0.000000 
0.762114 0.776958 0.776958 0.000000 0.000000 0.000000 0.000000 0.000000 
0.759420 0.778661 0.778661 0.000000 0.000000 0.000000 0.000000 0.000000 
0.756662 0.780166 0.780166 0.002585 0.000000 0.000000 0.000000 0.000000 
0.753857 0.781463 0.781463 0.034447 0.000000 0.000000 0.000000 0.000000 
0.751020 0.782540 0.782540 0.102661 0.000000 0.000000 0.000000 0.000000 
0.748167 0.783387 0.783387 0.207262 0.000000 0.000000 0.000000 0.000000 
0.745312 0.783998 0.783998 0.348280 0.000000 0.000000 0.000000 0.000000 
0.742468 0.784367 0.784367 0.525738 0.000000 0.000000 0.000000 0.000000 
0.739650 0.784490 0.784490 0.739650 0.000000 0.000000 0.000000 0.000000 
0.525738 0.784367 0.784367 0.742468 0.000000 0.000000 0.000000 0.000000 
0.348280 0.783998 0.783998 0.745312 0.000000 0.000000 0.000000 0.000000 
0.207262 0.783387 0.783387 0.748167 0.000000 0.000000 0.000000 0.000000 
0.102661 0.782540 0.782540 0.751020 0.000000 0.000000 0.000000 0.000000 
0.034447 0.781463 0.781463 0.753857 0.000000 0.000000 0.000000 0.000000 
0.002585 0.780166 0.780166 0.756662 0.000000 0.000000 0.000000 0.000000 
0.000000 0.778661 0.778661 0.759420 0.000000 0.000000 0.000000 0.000000 
0.000000 0.776958 0.776958 0.762114 0.000000 0.000000 0.000000 0.000000 
0.000000 0.775073 0.775073 0.764729 0.000000 0.000000 0.000000 0.000000 
0.000000 0.773018 0.773018 0.767249 0.000000 0.000000 0.000000 0.000000 
0.000000 0.770811 0.770811 0.769655 0.000000 0.000000 0.000000 0.000000 
0.000000 0.768467 0.771933 0.771933 0.000000 0.000000 0.000000 0.000000 
0.000000 0.766002 0.774066 0.774066 0.000000 0.000000 0.000000 0.000000 
0.000000 0.763433 0.776037 0.776037 0.000000 0.000000 0.000000 0.000000 
0.000000 0.760776 0.777833 0.777833 0.000000 0.000000 0.000000 0.000000 
0.000000 0.758048 0.779439 0.779439 0.000000 0.000000 0.000000 0.000000 
0.000000 0.755264 0.780842 0.780842 0.013975 0.000000 0.000000 0.000000 
0.000000 0.752442 0.782030 0.782030 0.064007 0.000000 0.000000 0.000000 
0.000000 0.749595 0.782993 0.782993 0.150411 0.000000 0.000000 0.000000 
0.000000 0.746739 0.783723 0.783723 0.273217 0.000000 0.000000 0.000000 
0.000000 0.743888 0.784213 0.784213 0.432453 0.000000 0.000000 0.000000 
0.000000 0.741055 0.784459 0.784459 0.628137 0.000000 0.000000 0.000000 
0.000000 0.628137 0.784459 0.784459 0.741055 0.000000 0.000000 0.000000 
0.000000 0.432453 0.784213 0.784213 0.743888 0.000000 0.000000 0.000000 
0.000000 0.273217 0.783723 0.783723 0.746739 0.000000 0.000000 0.000000 
0.000000 0.150411 0.782993 0.782993 0.749595 0.000000 0.000000 0.000000 
0.000000 0.064007 0.782030 0.782030 0.752442 0.000000 0.000000 0.000000 
0.000000 0.013975 0.780842 0.780842 0.755264 0.000000 0.000000 0.000000 
0.000000 0.000000 0.779439 0.779439 0.758048 0.000000 0.000000 0.000000 
0.000000 0.000000 0.777833 0.777833 0.760776 0.000000 0.000000 0.000000 
0.000000 0.000000 0.776037 0.776037 0.763433 0.000000 0.000000 0.000000 
0.000000 0.000000 0.774066 0.774066 0.766002 0.000000 0.000000 0.000000 
0.000000 0.000000 0.771933 0.771933 0.768467 0.000000 0.000000 0.000000 
0.000000 0.000000 0.769655 0.770811 0.770811 0.000000 0.000000 0.000000 
0.000000 0.000000 0.767249 0.773018 0.773018 0.000000 0.000000 0.000000 
0.000000 0.000000 0.764729 0.775073 0.775073 0.000000 0.000000 0.000000 
0.000000 0.000000 0.762114 0.776958 0.776958 0.000000 0.000000 0.000000 
0.000000 0.000000 0.759420 0.778661 0.778661 0.000000 0.000000 0.000000 
0.000000 0.000000 0.756662 0.780166 0.780166 0.002585 0.000000 0.000000 
0.000000 0.000000 0.753857 0.781463 0.781463 0.034447 0.000000 0.000000 
0.000000 0.000000 0.751020 0.782540 0.782540 0.102661 0.000000 0.000000 
0.000000 0.000000 0.748167 0.783387 0.783387 0.207262 0.000000 0.000000 
0.000000 0.000000 0.745312 0.783998 0.783998 0.348280 0.000000 0.000000 
0.000000 0.000000 0.742468 0.784367 0.784367 0.525738 0.000000 0.000000 
TURN 5
0.000000 0.000000 0.700068 0.751111 0.751111 0.700068 0.000000 0.000000 
0.000000 0.000000 0.492074 0.750970 0.751111 0.703267 0.000000 0.000000 
0.000000 0.000000 0.320683 0.750550 0.751111 0.706497 0.000000 0.000000 
0.000000 0.000000 0.185879 0.749852 0.751111 0.709740 0.000000 0.000000 
0.000000 0.000000 0.087634 0.748885 0.751111 0.712983 0.000000 0.000000 
0.000000 0.000000 0.025913 0.747657 0.751111 0.716208 0.000000 0.000000 
0.000000 0.000000 0.000675 0.746177 0.751111 0.719399 0.000000 0.000000 
0.000000 0.000000 0.000000 0.744459 0.751111 0.722536 0.000000 0.000000 
0.000000 0.000000 0.000000 0.742517 0.751111 0.725603 0.000000 0.000000 
0.000000 0.000000 0.000000 0.740367 0.751111 0.728581 0.000000 0.000000 
0.000000 0.000000 0.000000 0.738025 0.751111 0.731450 0.000000 0.000000 
0.000000 0.000000 0.000000 0.735509 0.751111 0.734192 0.000000 0.000000 
0.000000 0.000000 0.000000 0.732838 0.751111 0.736788 0.000000 0.000000 
0.000000 0.000000 0.000000 0.730030 0.751111 0.739219 0.000000 0.000000 
0.000000 0.000000 0.000000 0.727104 0.751111 0.741467 0.000000 0.000000 
0.000000 0.000000 0.000000 0.724080 0.751111 0.743515 0.000000 0.000000 
0.000000 0.000000 0.000000 0.720975 0.751111 0.745347 0.000000 0.000000 
0.000000 0.000000 0.000000 0.717809 0.751111 0.746947 0.008737 0.000000 
0.000000 0.000000 0.000000 0.714599 0.751111 0.748303 0.052211 0.000000 
0.000000 0.000000 0.000000 0.711363 0.751111 0.749402 0.132189 0.000000 
0.000000 0.000000 0.000000 0.708118 0.751111 0.750235 0.248709 0.000000 
0.000000 0.000000 0.000000 0.704879 0.751111 0.750795 0.401804 0.000000 
0.000000 0.000000 0.000000 0.701663 0.751111 0.751076 0.591495 0.000000 
0.000000 0.000000 0.000000 0.591495 0.751076 0.751111 0.701663 0.000000 
0.000000 0.000000 0.000000 0.401804 0.750795 0.751111 0.704879 0.000000 
0.000000 0.000000 0.000000 0.248709 0.750235 0.751111 0.708118 0.000000 
0.000000 0.000000 0.000000 0.132189 0.749402 0.751111 0.711363 0.000000 
0.000000 0.000000 0.000000 0.052211 0.748303 0.751111 0.714599 0.000000 
0.000000 0.000000 0.000000 0.008737 0.746947 0.751111 0.717809 0.000000 
0.000000 0.000000 0.000000 0.000000 0.745347 0.751111 0.720975 0.000000 
0.000000 0.000000 0.000000 0.000000 0.743515 0.751111 0.724080 0.000000 
0.000000 0.000000 0.000000 0.000000 0.741467 0.751111 0.727104 0.000000 
0.000000 0.000000 0.000000 0.000000 0.739219 0.751111 0.730030 0.000000 
0.000000 0.000000 0.000000 0.000000 0.736788 0.751111 0.732838 0.000000 
0.000000 0.000000 0.000000 0.000000 0.734192 0.751111 0.735509 0.000000 
0.000000 0.000000 0.000000 0.000000 0.731450 0.751111 0.738025 0.000000 
0.000000 0.000000 0.000000 0.000000 0.728581 0.751111 0.740367 0.000000 
0.000000 0.000000 0.000000 0.000000 0.725603 0.751111 0.742517 0.000000 
0.000000 0.000000 0.000000 0.000000 0.722536 0.751111 0.744459 0.000000 
0.000000 0.000000 0.000000 0.000000 0.719399 0.751111 0.746177 0.000675 
0.000000 0.000000 0.000000 0.000000 0.716208 0.751111 0.747657 0.025913 
0.000000 0.000000 0.000000 0.000000 0.712983 0.751111 0.748885 0.087634 
0.000000 0.000000 0.000000 0.000000 0.709740 0.751111 0.749852 0.185879 
0.000000 0.000000 0.000000 0.000000 0.706497 0.751111 0.750550 0.320683 
0.000000 0.000000 0.000000 0.000000 0.703267 0.751111 0.750970 0.492074 
0.000000 0.000000 0.000000 0.000000 0.700068 0.751111 0.751111 0.700068 
0.000000 0.000000 0.000000 0.000000 0.492074 0.750970 0.751111 0.703267 
0.000000 0.000000 0.000000 0.000000 0.320683 0.750550 0.751111 0.706497 
0.000000 0.000000 0.000000 0.000000 0.185879 0.749852 0.751111 0.709740 
0.000000 0.000000 0.000000 0.000000 0.087634 0.748885 0.751111 0.712983 
0.000000 0.000000 0.000000 0.000000 0.025913 0.747657 0.751111 0.716208 
0.000000 0.000000 0.000000 0.000000 0.000675 0.746177 0.751111 0.719399 
0.000000 0.000000 0.000000 0.000000 0.000000 0.744459 0.751111 0.722536 
0.000000 0.000000 0.000000 0.000000 0.000000 0.742517 0.751111 0.725603 
0.000000 0.000000 0.000000 0.000000 0.000000 0.740367 0.751111 0.728581 
0.000000 0.000000 0.000000 0.000000 0.000000 0.738025 0.751111 0.731450 
0.000000 0.000000 0.000000 0.000000 0.000000 0.735509 0.751111 0.734192 
0.000000 0.000000 0.000000 0.000000 0.000000 0.732838 0.751111 0.736788 
0.000000 0.000000 0.000000 0.000000 0.000000 0.730030 0.751111 0.739219 
0.000000 0.000000 0.000000 0.000000 0.000000 0.727104 0.751111 0.741467 
0.000000 0.000000 0.000000 0.000000 0.000000 0.724080 0.751111 0.743515 
0.000000 0.000000 0.000000 0.000000 0.000000 0.720975 0.751111 0.745347 
0.008737 0.000000 0.000000 0.000000 0.000000 0.717809 0.751111 0.746947 
0.052211 0.000000 0.000000 0.000000 0.000000 0.714599 0.751111 0.748303 
0.132189 0.000000 0.000000 0.000000 0.000000 0.711363 0.751111 0.749402 
0.248709 0.000000 0.000000 0.000000 0.000000 0.708118 0.751111 0.750235 
0.401804 0.000000 0.000000 0.000000 0.000000 0.704879 0.751111 0.750795 
0.591495 0.000000 0.000000 0.000000 0.000000 0.701663 0.751111 0.751076 
0.701663 0.000000 0.000000 0.000000 0.000000 0.591495 0.751076 0.751111 
0.704879 0.000000 0.000000 0.000000 0.000000 0.401804 0.750795 0.751111 
0.708118 0.000000 0.000000 0.000000 0.000000 0.248709 0.750235 0.751111 
0.711363 0.000000 0.000000 0.000000 0.000000 0.132189 0.749402 0.751111 
0.714599 0.000000 0.000000 0.000000 0.000000 0.052211 0.748303 0.751111 
0.717809 0.000000 0.000000 0.000000 0.000000 0.008737 0.746947 0.751111 
0.720975 0.000000 0.000000 0.000000 0.000000 0.000000 0.745347 0.751111 
0.724080 0.000000 0.000000 0.000000 0.000000 0.000000 0.743515 0.751111 
0.727104 0.000000 0.000000 0.000000 0.000000 0.000000 0.741467 0.751111 
0.730030 0.000000 0.000000 0.000000 0.000000 0.000000 0.739219 0.751111 
0.732838 0.000000 0.000000 0.000000 0.000000 0.000000 0.736788 0.751111 
0.735509 0.000000 0.000000 0.000000 0.000000 0.000000 0.734192 0.751111 
0.738025 0.000000 0.000000 0.000000 0.000000 0.000000 0.731450 0.751111 
0.740367 0.000000 0.000000 0.000000 0.000000 0.000000 0.728581 0.751111 
0.742517 0.000000 0.000000 0.000000 0.000000 0.000000 0.725603 0.751111 
0.744459 0.000000 0.000000 0.000000 0.000000 0.000000 0.722536 0.751111 
0.746177 0.000675 0.000000 0.000000 0.000000 0.000000 0.719399 0.751111 
0.747657 0.025913 0.000000 0.000000 0.000000 0.000000 0.716208 0.751111 
0.748885 0.087634 0.000000 0.000000 0.000000 0.000000 0.712983 0.751111 
0.749852 0.185879 0.000000 0.000000 0.000000 0.000000 0.709740 0.751111 
0.750550 0.320683 0.000000 0.000000 0.000000 0.000000 0.706497 0.751111 
0.750970 0.492074 0.000000 0.000000 0.000000 0.000000 0.703267 0.751111 
0.751111 0.700068 0.000000 0.000000 0.000000 0.000000 0.700068 0.751111 
0.750970 0.703267 0.000000 0.000000 0.000000 0.000000 0.492074 0.750970 
0.750550 0.706497 0.000000 0.000000 0.000000 0.000000 0.320683 0.750550 
0.749852 0.709740 0.000000 0.000000 0.000000 0.000000 0.185879 0.749852 
0.748885 0.712983 0.000000 0.000000 0.000000 0.000000 0.087634 0.748885 
0.747657 0.716208 0.000000 0.000000 0.000000 0.000000 0.025913 0.747657 
0.746177 0.719399 0.000000 0.000000 0.000000 0.000000 0.000675 0.746177 
0.744459 0.722536 0.000000 0.000000 0.000000 0.000000 0.000000 0.744459 
0.742517 0.725603 0.000000 0.000000 0.000000 0.000000 0.000000 0.742517 
0.740367 0.728581 0.000000 0.000000 0.000000 0.000000 0.000000 0.740367 
0.738025 0.731450 0.000000 0.000000 0.000000 0.000000 0.000000 0.738025 
0.735509 0.734192 0.000000 0.000000 0.000000 0.000000 0.000000 0.735509 
0.736788 0.736788 0.000000 0.000000 0.000000 0.000000 0.000000 0.732838 
0.739219 0.739219 0.000000 0.000000 0.000000 0.000000 0.000000 0.730030 
0.741467 0.741467 0.000000 0.000000 0.000000 0.000000 0.000000 0.727104 
0.743515 0.743515 0.000000 0.000000 0.000000 0.000000 0.000000 0.724080 
0.745347 0.745347 0.000000 0.000000 0.000000 0.000000 0.000000 0.720975 
0.746947 0.746947 0.008737 0.000000 0.000000 0.000000 0.000000 0.717809 
0.748303 0.748303 0.052211 0.000000 0.000000 0.000000 0.000000 0.714599 
0.749402 0.749402 0.132189 0.000000 0.000000 0.000000 0.000000 0.711363 
0.750235 0.750235 0.248709 0.000000 0.000000 0.000000 0.000000 0.708118 
0.750795 0.750795 0.401804 0.000000 0.000000 0.000000 0.000000 0.704879 
0.751076 0.751076 0.591495 0.000000 0.000000 0.000000 0.000000 0.701663 
0.751076 0.751076 0.701663 0.000000 0.000000 0.000000 0.000000 0.591495 
0.750795 0.750795 0.704879 0.000000 0.000000 0.000000 0.000000 0.401804 
0.750235 0.750235 0.708118 0.000000 0.000000 0.000000 0.000000 0.248709 
0.749402 0.749402 0.711363 0.000000 0.000000 0.000000 0.000000 0.132189 
0.748303 0.748303 0.714599 0.000000 0.000000 0.000000 0.000000 0.052211 
0.746947 0.746947 0.717809 0.000000 0.000000 0.000000 0.000000 0.008737 
0.745347 0.745347 0.720975 0.000000 0.000000 0.000000 0.000000 0.000000 
0.743515 0.743515 0.724080 0.000000 0.000000 0.000000 0.000000 0.000000 
0.741467 0.741467 0.727104 0.000000 0.000000 0.000000 0.000000 0.000000 
0.739219 0.739219 0.730030 0.000000 0.000000 0.000000 0.000000 0.000000 
0.736788 0.736788 0.732838 0.000000 0.000000 0.000000 0.000000 0.000000 
0.734192 0.735509 0.735509 0.000000 0.000000 0.000000 0.000000 0.000000 
0.731450 0.738025 0.738025 0.000000 0.000000 0.000000 0.000000 0.000000 
0.728581 0.740367 0.740367 0.000000 0.000000 0.000000 0.000000 0.000000 
0.725603 0.742517 0.742517 0.000000 0.000000 0.000000 0.000000 0.000000 
0.722536 0.744459 0.744459 0.000000 0.000000 0.000000 0.000000 0.000000 
0.719399 0.746177 0.746177 0.000675 0.000000 0.000000 0.000000 0.000000 
0.716208 0.747657 0.747657 0.025913 0.000000 0.000000 0.000000 0.000000 
0.712983 0.748885 0.748885 0.087634 0.000000 0.000000 0.000000 0.000000 
0.709740 0.749852 0.749852 0.185879 0.000000 0.000000 0.000000 0.000000 
0.706497 0.750550 0.750550 0.320683 0.000000 0.000000 0.000000 0.000000 
0.703267 0.750970 0.750970 0.492074 0.000000 0.000000 0.000000 0.000000 
0.700068 0.751111 0.751111 0.700068 0.000000 0.000000 0.000000 0.000000 
0.492074 0.750970 0.750970 0.703267 0.000000 0.000000 0.000000 0.000000 
0.320683 0.750550 0.750550 0.706497 0.000000 0.000000 0.000000 0.000000 
0.185879 0.749852 0.749852 0.709740 0.000000 0.000000 0.000000 0.000000 
0.087634 0.748885 0.748885 0.712983 0.000000 0.000000 0.000000 0.000000 
0.025913 0.747657 0.747657 0.716208 0.000000 0.000000 0.000000 0.000000 
0.000675 0.746177 0.746177 0.719399 0.000000 0.000000 0.000000 0.000000 
0.000000 0.744459 0.744459 0.722536 0.000000 0.000000 0.000000 0.000000 
0.000000 0.742517 0.742517 0.725603 0.000000 0.000000 0.000000 0.000000 
0.000000 0.740367 0.740367 0.728581 0.000000 0.000000 0.000000 0.000000 
0.000000 0.738025 0.738025 0.731450 0.000000 0.000000 0.000000 0.000000 
0.000000 0.735509 0.735509 0.734192 0.000000 0.000000 0.000000 0.000000 
0.000000 0.732838 0.736788 0.736788 0.000000 0.000000 0.000000 0.000000 
0.000000 0.730030 0.739219 0.739219 0.000000 0.000000 0.000000 0.000000 
0.000000 0.727104 0.741467 0.741467 0.000000 0.000000 0.000000 0.000000 
0.000000 0.724080 0.743515 0.743515 0.000000 0.000000 0.000000 0.000000 
0.000000 0.720975 0.745347 0.745347 0.000000 0.000000 0.000000 0.000000 
0.000000 0.717809 0.746947 0.746947 0.008737 0.000000 0.000000 0.000000 
0.000000 0.714599 0.748303 0.748303 0.052211 0.000000 0.000000 0.000000 
0.000000 0.711363 0.749402 0.749402 0.132189 0.000000 0.000000 0.000000 
0.000000 0.708118 0.750235 0.750235 0.248709 0.000000 0.000000 0.000000 
0.000000 0.704879 0.750795 0.750795 0.401804 0.000000 0.000000 0.000000 
0.000000 0.701663 0.751076 0.751076 0.591495 0.000000 0.000000 0.000000 
0.000000 0.591495 0.751076 0.751076 0.701663 0.000000 0.000000 0.000000 
0.000000 0.401804 0.750795 0.750795 0.704879 0.000000 0.000000 0.000000 
0.000000 0.248709 0.750235 0.750235 0.708118 0.000000 0.000000 0.000000 
0.000000 0.132189 0.749402 0.749402 0.711363 0.000000 0.000000 0.000000 
0.000000 0.052211 0.748303 0.748303 0.714599 0.000000 0.000000 0.000000 
0.000000 0.008737 0.746947 0.746947 0.717809 0.000000 0.000000 0.000000 
0.000000 0.000000 0.745347 0.745347 0.720975 0.000000 0.000000 0.000000 
0.000000 0.000000 0.743515 0.743515 0.724080 0.000000 0.000000 0.000000 
0.000000 0.000000 0.741467 0.741467 0.727104 0.000000 0.000000 0.000000 
0.000000 0.000000 0.739219 0.739219 0.730030 0.000000 0.000000 0.000000 
0.000000 0.000000 0.736788 0.736788 0.732838 0.000000 0.000000 0.000000 
0.000000 0.000000 0.734192 0.735509 0.735509 0.000000 0.000000 0.000000 
0.000000 0.000000 0.731450 0.738025 0.738025 0.000000 0.000000 0.000000 
0.000000 0.000000 0.728581 0.740367 0.740367 0.000000 0.000000 0.000000 
0.000000 0.000000 0.725603 0.742517 0.742517 0.000000 0.000000 0.000000 
0.000000 0.000000 0.722536 0.744459 0.744459 0.000000 0.000000 0.000000 
0.000000 0.000000 0.719399 0.746177 0.746177 0.000675 0.000000 0.000000 
0.000000 0.000000 0.716208 0.747657 0.747657 0.025913 0.000000 0.000000 
0.000000 0.000000 0.712983 0.748885 0.748885 0.087634 0.000000 0.000000 
0.000000 0.000000 0.709740 0.749852 0.749852 0.185879 0.000000 0.000000 
0.000000 0.000000 0.706497 0.750550 0.750550 0.320683 0.000000 0.000000 
0.000000 0.000000 0.703267 0.750970 0.750970 0.492074 0.000000 0.000000 
TURN 6
0.000000 0.000000 0.661574 0.718458 0.718458 0.661574 0.000000 0.000000 
0.000000 0.000000 0.459523 0.718301 0.718458 0.665129 0.000000 0.000000 
0.000000 0.000000 0.294226 0.717830 0.718458 0.668719 0.000000 0.000000 
0.000000 0.000000 0.165660 0.717051 0.718458 0.672327 0.000000 0.000000 
0.000000 0.000000 0.073796 0.715970 0.718458 0.675934 0.000000 0.000000 
0.000000 0.000000 0.018592 0.714598 0.718458 0.679524 0.000000 0.000000 
0.000000 0.000000 0.000001 0.712944 0.718458 0.683076 0.000000 0.000000 
0.000000 0.000000 0.000000 0.711026 0.718458 0.686571 0.000000 0.000000 
0.000000 0.000000 0.000000 0.708857 0.718458 0.689988 0.000000 0.000000 
0.000000 0.000000 0.000000 0.706456 0.718458 0.693307 0.000000 0.000000 
0.000000 0.000000 0.000000 0.703842 0.718458 0.696507 0.000000 0.000000 
0.000000 0.000000 0.000000 0.701035 0.718458 0.699565 0.000000 0.000000 
0.000000 0.000000 0.000000 0.698055 0.718458 0.702461 0.000000 0.000000 
0.000000 0.000000 0.000000 0.694923 0.718458 0.705174 0.000000 0.000000 
0.000000 0.000000 0.000000 0.691662 0.718458 0.707684 0.000000 0.000000 
0.000000 0.000000 0.000000 0.688291 0.718458 0.709971 0.000000 0.000000 
0.000000 0.000000 0.000000 0.684832 0.718458 0.712017 0.000000 0.000000 
0.000000 0.000000 0.000000 0.681306 0.718458 0.713805 0.004724 0.000000 
0.000000 0.000000 0.000000 0.677733 0.718458 0.715320 0.041614 0.000000 
0.000000 0.000000 0.000000 0.674132 0.718458 0.716548 0.115142 0.000000 
0.000000 0.000000 0.000000 0.670522 0.718458 0.717479 0.225353 0.000000 
0.000000 0.000000 0.000000 0.666921 0.718458 0.718105 0.372281 0.000000 
0.000000 0.000000 0.000000 0.663347 0.718458 0.718419 0.555954 0.000000 
0.000000 0.000000 0.000000 0.555954 0.718419 0.718458 0.663347 0.000000 
0.000000 0.000000 0.000000 0.372281 0.718105 0.718458 0.666921 0.000000 
0.000000 0.000000 0.000000 0.225353 0.717479 0.718458 0.670522 0.000000 
0.000000 0.000000 0.000000 0.115142 0.716548 0.718458 0.674132 0.000000 
0.000000 0.000000 0.000000 0.041614 0.715320 0.718458 0.677733 0.000000 
0.000000 0.000000 0.000000 0.004724 0.713805 0.718458 0.681306 0.000000 
0.000000 0.000000 0.000000 0.000000 0.712017 0.718458 0.684832 0.000000 
0.000000 0.000000 0.000000 0.000000 0.709971 0.718458 0.688291 0.000000 
0.000000 0.000000 0.000000 0.000000 0.707684 0.718458 0.691662 0.000000 
0.000000 0.000000 0.000000 0.000000 0.705174 0.718458 0.694923 0.000000 
0.000000 0.000000 0.000000 0.000000 0.702461 0.718458 0.698055 0.000000 
0.000000 0.000000 0.000000 0.000000 0.699565 0.718458 0.701035 0.000000 
0.000000 0.000000 0.000000 0.000000 0.696507 0.718458 0.703842 0.000000 
0.000000 0.000000 0.000000 0.000000 0.693307 0.718458 0.706456 0.000000 
0.000000 0.000000 0.000000 0.000000 0.689988 0.718458 0.708857 0.000000 
0.000000 0.000000 0.000000 0.000000 0.686571 0.718458 0.711026 0.000000 
0.000000 0.000000 0.000000 0.000000 0.683076 0.718458 0.712944 0.000001 
0.000000 0.000000 0.000000 0.000000 0.679524 0.718458 0.714598 0.018592 
0.000000 0.000000 0.000000 0.000000 0.675934 0.718458 0.715970 0.073796 
0.000000 0.000000 0.000000 0.000000 0.672327 0.718458 0.717051 0.165660 
0.000000 0.000000 0.000000 0.000000 0.668719 0.718458 0.717830 0.294226 
0.000000 0.000000 0.000000 0.000000 0.665129 0.718458 0.718301 0.459523 
0.000000 0.000000 0.000000 0.000000 0.661574 0.718458 0.718458 0.661574 
0.000000 0.000000 0.000000 0.000000 0.459523 0.718301 0.718458 0.665129 
0.000000 0.000000 0.000000 0.000000 0.294226 0.717830 0.718458 0.668719 
0.000000 0.000000 0.000000 0.000000 0.165660 0.717051 0.718458 0.672327 
0.000000 0.000000 0.000000 0.000000 0.073796 0.715970 0.718458 0.675934 
0.000000 0.000000 0.000000 0.000000 0.018592 0.714598 0.718458 0.679524 
0.000000 0.000000 0.000000 0.000000 0.000001 0.712944 0.718458 0.683076 
0.000000 0.000000 0.000000 0.000000 0.000000 0.711026 0.718458 0.686571 
0.000000 0.000000 0.000000 0.000000 0.000000 0.708857 0.718458 0.689988 
0.000000 0.000000 0.000000 0.000000 0.000000 0.706456 0.718458 0.693307 
0.000000 0.000000 0.000000 0.000000 0.000000 0.703842 0.718458 0.696507 
0.000000 0.000000 0.000000 0.000000 0.000000 0.701035 0.718458 0.699565 
0.000000 0.000000 0.000000 0.000000 0.000000 0.698055 0.718458 0.702461 
0.000000 0.000000 0.000000 0.000000 0.000000 0.694923 0.718458 0.705174 
0.000000 0.000000 0.000000 0.000000 0.000000 0.691662 0.718458 0.707684 
0.000000 0.000000 0.000000 0.000000 0.000000 0.688291 0.718458 0.709971 
0.000000 0.000000 0.000000 0.000000 0.000000 0.684832 0.718458 0.712017 
0.004724 0.000000 0.000000 0.000000 0.000000 0.681306 0.718458 0.713805 
0.041614 0.000000 0.000000 0.000000 0.000000 0.677733 0.718458 0.715320 
0.115142 0.000000 0.000000 0.000000 0.000000 0.674132 0.718458 0.716548 
0.225353 0.000000 0.000000 0.000000 0.000000 0.670522 0.718458 0.717479 
0.372281 0.000000 0.000000 0.000000 0.000000 0.666921 0.718458 0.718105 
0.555954 0.000000 0.000000 0.000000 0.000000 0.663347 0.718458 0.718419 
0.663347 0.000000 0.000000 0.000000 0.000000 0.555954 0.718419 0.718458 
0.666921 0.000000 0.000000 0.000000 0.000000 0.372281 0.718105 0.718458 
0.670522 0.000000 0.000000 0.000000 0.000000 0.225353 0.717479 0.718458 
0.674132 0.000000 0.000000 0.000000 0.000000 0.115142 0.716548 0.718458 
0.677733 0.000000 0.000000 0.000000 0.000000 0.041614 0.715320 0.718458 
0.681306 0.000000 0.000000 0.000000 0.000000 0.004724 0.713805 0.718458 
0.684832 0.000000 0.000000 0.000000 0.000000 0.000000 0.712017 0.718458 
0.688291 0.000000 0.000000 0.000000 0.000000 0.000000 0.709971 0.718458 
0.691662 0.000000 0.000000 0.000000 0.000000 0.000000 0.707684 0.718458 
0.694923 0.000000 0.000000 0.000000 0.000000 0.000000 0.705174 0.718458 
0.698055 0.000000 0.000000 0.000000 0.000000 0.000000 0.702461 0.718458 
0.701035 0.000000 0.000000 0.000000 0.000000 0.000000 0.699565 0.718458 
0.703842 0.000000 0.000000 0.000000 0.000000 0.000000 0.696507 0.718458 
0.706456 0.000000 0.000000 0.000000 0.000000 0.000000 0.693307 0.718458 
0.708857 0.000000 0.000000 0.000000 0.000000 0.000000 0.689988 0.718458 
0.711026 0.000000 0.000000 0.000000 0.000000 0.000000 0.686571 0.718458 
0.712944 0.000001 0.000000 0.000000 0.000000 0.000000 0.683076 0.718458 
0.714598 0.018592 0.000000 0.000000 0.000000 0.000000 0.679524 0.718458 
0.715970 0.073796 0.000000 0.000000 0.000000 0.000000 0.675934 0.718458 
0.717051 0.165660 0.000000 0.000000 0.000000 0.000000 0.672327 0.718458 
0.717830 0.294226 0.000000 0.000000 0.000000 0.000000 0.668719 0.718458 
0.718301 0.459523 0.000000 0.000000 0.000000 0.000000 0.665129 0.718458 
0.718458 0.661574 0.000000 0.000000 0.000000 0.000000 0.661574 0.718458 
0.718301 0.665129 0.000000 0.000000 0.000000 0.000000 0.459523 0.718301 
0.717830 0.668719 0.000000 0.000000 0.000000 0.000000 0.294226 0.717830 
0.717051 0.672327 0.000000 0.000000 0.000000 0.000000 0.165660 0.717051 
0.715970 0.675934 0.000000 0.000000 0.000000 0.000000 0.073796 0.715970 
0.714598 0.679524 0.000000 0.000000 0.000000 0.000000 0.018592 0.714598 
0.712944 0.683076 0.000000 0.000000 0.000000 0.000000 0.000001 0.712944 
0.711026 0.686571 0.000000 0.000000 0.000000 0.000000 0.000000 0.711026 
0.708857 0.689988 0.000000 0.000000 0.000000 0.000000 0.000000 0.708857 
0.706456 0.693307 0.000000 0.000000 0.000000 0.000000 0.000000 0.706456 
0.703842 0.696507 0.000000 0.000000 0.000000 0.000000 0.000000 0.703842 
0.701035 0.699565 0.000000 0.000000 0.000000 0.000000 0.000000 0.701035 
0.702461 0.702461 0.000000 0.000000 0.000000 0.000000 0.000000 0.698055 
0.705174 0.705174 0.000000 0.000000 0.000000 0.000000 0.000000 0.694923 
0.707684 0.707684 0.000000 0.000000 0.000000 0.000000 0.000000 0.691662 
0.709971 0.709971 0.000000 0.000000 0.000000 0.000000 0.000000 0.688291 
0.712017 0.712017 0.000000 0.000000 0.000000 0.000000 0.000000 0.684832 
0.713805 0.713805 0.004724 0.000000 0.000000 0.000000 0.000000 0.681306 
0.715320 0.715320 0.041614 0.000000 0.000000 0.000000 0.000000 0.677733 
0.716548 0.716548 0.115142 0.000000 0.000000 0.000000 0.000000 0.674132 
0.717479 0.717479 0.225353 0.000000 0.000000 0.000000 0.000000 0.670522 
0.718105 0.718105 0.372281 0.000000 0.000000 0.000000 0.000000 0.666921 
0.718419 0.718419 0.555954 0.000000 0.000000 0.000000 0.000000 0.663347 
0.718419 0.718419 0.663347 0.000000 0.000000 0.000000 0.000000 0.555954 
0.718105 0.718105 0.666921 0.000000 0.000000 0.000000 0.000000 0.372281 
0.717479 0.717479 0.670522 0.000000 0.000000 0.000000 0.000000 0.225353 
0.716548 0.716548 0.674132 0.000000 0.000000 0.000000 0.000000 0.115142 
0.715320 0.715320 0.677733 0.000000 0.000000 0.000000 0.000000 0.041614 
0.713805 0.713805 0.681306 0.000000 0.000000 0.000000 0.000000 0.004724 
0.712017 0.712017 0.684832 0.000000 0.000000 0.000000 0.000000 0.000000 
0.709971 0.709971 0.688291 0.000000 0.000000 0.000000 0.000000 0.000000 
0.707684 0.707684 0.691662 0.000000 0.000000 0.000000 0.000000 0.000000 
0.705174 0.705174 0.694923 0.000000 0.000000 0.000000 0.000000 0.000000 
0.702461 0.702461 0.698055 0.000000 0.000000 0.000000 0.000000 0.000000 
0.699565 0.701035 0.701035 0.000000 0.000000 0.000000 0.000000 0.000000 
0.696507 0.703842 0.703842 0.000000 0.000000 0.000000 0.000000 0.000000 
0.693307 0.706456 0.706456 0.000000 0.000000 0.000000 0.000000 0.000000 
0.689988 0.708857 0.708857 0.000000 0.000000 0.000000 0.000000 0.000000 
0.686571 0.711026 0.711026 0.000000 0.000000 0.000000 0.000000 0.000000 
0.683076 0.712944 0.712944 0.000001 0.000000 0.000000 0.000000 0.000000 
0.679524 0.714598 0.714598 0.018592 0.000000 0.000000 0.000000 0.000000 
0.675934 0.715970 0.715970 0.073796 0.000000 0.000000 0.000000 0.000000 
0.672327 0.717051 0.717051 0.165660 0.000000 0.000000 0.000000 0.000000 
0.668719 0.717830 0.717830 0.294226 0.000000 0.000000 0.000000 0.000000 
0.665129 0.718301 0.718301 0.459523 0.000000 0.000000 0.000000 0.000000 
0.661574 0.718458 0.718458 0.661574 0.000000 0.000000 0.000000 0.000000 
0.459523 0.718301 0.718301 0.665129 0.000000 0.000000 0.000000 0.000000 
0.294226 0.717830 0.717830 0.668719 0.000000 0.000000 0.000000 0.000000 
0.165660 0.717051 0.717051 0.672327 0.000000 0.000000 0.000000 0.000000 
0.073796 0.715970 0.715970 0.675934 0.000000 0.000000 0.000000 0.000000 
0.018592 0.714598 0.714598 0.679524 0.000000 0.000000 0.000000 0.000000 
0.000001 0.712944 0.712944 0.683076 0.000000 0.000000 0.000000 0.000000 
0.000000 0.711026 0.711026 0.686571 0.000000 0.000000 0.000000 0.000000 
0.000000 0.708857 0.708857 0.689988 0.000000 0.000000 0.000000 0.000000 
0.000000 0.706456 0.706456 0.693307 0.000000 0.000000 0.000000 0.000000 
0.000000 0.703842 0.703842 0.696507 0.000000 0.000000 0.000000 0.000000 
0.000000 0.701035 0.701035 0.699565 0.000000 0.000000 0.000000 0.000000 
0.000000 0.698055 0.702461 0.702461 0.000000 0.000000 0.000000 0.000000 
0.000000 0.694923 0.705174 0.705174 0.000000 0.000000 0.000000 0.000000 
0.000000 0.691662 0.707684 0.707684 0.000000 0.000000 0.000000 0.000000 
0.000000 0.688291 0.709971 0.709971 0.000000 0.000000 0.000000 0.000000 
0.000000 0.684832 0.712017 0.712017 0.000000 0.000000 0.000000 0.000000 
0.000000 0.681306 0.713805 0.713805 0.004724 0.000000 0.000000 0.000000 
0.000000 0.677733 0.715320 0.715320 0.041614 0.000000 0.000000 0.000000 
0.000000 0.674132 0.716548 0.716548 0.115142 0.000000 0.000000 0.000000 
0.000000 0.670522 0.717479 0.717479 0.225353 0.000000 0.000000 0.000000 
0.000000 0.666921 0.718105 0.718105 0.372281 0.000000 0.000000 0.000000 
0.000000 0.663347 0.718419 0.718419 0.555954 0.000000 0.000000 0.000000 
0.000000 0.555954 0.718419 0.718419 0.663347 0.000000 0.000000 0.000000 
0.000000 0.372281 0.718105 0.718105 0.666921 0.000000 0.000000 0.000000 
0.000000 0.225353 0.717479 0.717479 0.670522 0.000000 0.000000 0.000000 
0.000000 0.115142 0.716548 0.716548 0.674132 0.000000 0.000000 0.000000 
0.000000 0.041614 0.715320 0.715320 0.677733 0.000000 0.000000 0.000000 
0.000000 0.004724 0.713805 0.713805 0.681306 0.000000 0.000000 0.000000 
0.000000 0.000000 0.712017 0.712017 0.684832 0.000000 0.000000 0.000000 
0.000000 0.000000 0.709971 0.709971 0.688291 0.000000 0.000000 0.000000 
0.000000 0.000000 0.707684 0.707684 0.691662 0.000000 0.000000 0.000000 
0.000000 0.000000 0.705174 0.705174 0.694923 0.000000 0.000000 0.000000 
0.000000 0.000000 0.702461 0.702461 0.698055 0.000000 0.000000 0.000000 
0.000000 0.000000 0.699565 0.701035 0.701035 0.000000 0.000000 0.000000 
0.000000 0.000000 0.696507 0.703842 0.703842 0.000000 0.000000 0.000000 
0.000000 0.000000 0.693307 0.706456 0.706456 0.000000 0.000000 0.000000 
0.000000 0.000000 0.689988 0.708857 0.708857 0.000000 0.000000 0.000000 
0.000000 0.000000 0.686571 0.711026 0.711026 0.000000 0.000000 0.000000 
0.000000 0.000000 0.683076 0.712944 0.712944 0.000001 0.000000 0.000000 
0.000000 0.000000 0.679524 0.714598 0.714598 0.018592 0.000000 0.000000 
0.000000 0.000000 0.675934 0.715970 0.715970 0.073796 0.000000 0.000000 
0.000000 0.000000 0.672327 0.717051 0.717051 0.165660 0.000000 0.000000 
0.000000 0.000000 0.668719 0.717830 0.717830 0.294226 0.000000 0.000000 
0.000000 0.000000 0.665129 0.718301 0.718301 0.459523 0.000000 0.000000 
TURN 7
0.000000 0.000000 0.624169 0.686531 0.686531 0.624169 0.000000 0.000000 
0.000000 0.000000 0.428087 0.686358 0.686531 0.628055 0.000000 0.000000 
0.000000 0.000000 0.268907 0.685840 0.686531 0.631980 0.000000 0.000000 
0.000000 0.000000 0.146605 0.684984 0.686531 0.635926 0.000000 0.000000 
0.000000 0.000000 0.061146 0.683795 0.686531 0.639874 0.000000 0.000000 
0.000000 0.000000 0.012484 0.682286 0.686531 0.643804 0.000000 0.000000 
0.000000 0.000000 0.000000 0.680469 0.686531 0.647695 0.000000 0.000000 
0.000000 0.000000 0.000000 0.678360 0.686531 0.651524 0.000000 0.000000 
0.000000 0.000000 0.000000 0.675977 0.686531 0.655270 0.000000 0.000000 
0.000000 0.000000 0.000000 0.673340 0.686531 0.658909 0.000000 0.000000 
0.000000 0.000000 0.000000 0.670469 0.686531 0.662418 0.000000 0.000000 
0.000000 0.000000 0.000000 0.667387 0.686531 0.665774 0.000000 0.000000 
0.000000 0.000000 0.000000 0.664117 0.686531 0.668953 0.000000 0.000000 
0.000000 0.000000 0.000000 0.660681 0.686531 0.671933 0.000000 0.000000 
0.000000 0.000000 0.000000 0.657104 0.686531 0.674689 0.000000 0.000000 
0.000000 0.000000 0.000000 0.653409 0.686531 0.677202 0.000000 0.000000 
0.000000 0.000000 0.000000 0.649618 0.686531 0.679450 0.000000 0.000000 
0.000000 0.000000 0.000000 0.645756 0.686531 0.681415 0.001935 0.000000 
0.000000 0.000000 0.000000 0.641843 0.686531 0.683080 0.032219 0.000000 
0.000000 0.000000 0.000000 0.637901 0.686531 0.684430 0.099273 0.000000 
0.000000 0.000000 0.000000 0.633952 0.686531 0.685454 0.203148 0.000000 
0.000000 0.000000 0.000000 0.630014 0.686531 0.686142 0.343885 0.000000 
0.000000 0.000000 0.000000 0.626106 0.686531 0.686487 0.521514 0.000000 
0.000000 0.000000 0.000000 0.521514 0.686487 0.686531 0.626106 0.000000 
0.000000 0.000000 0.000000 0.343885 0.686142 0.686531 0.630014 0.000000 
0.000000 0.000000 0.000000 0.203148 0.685454 0.686531 0.633952 0.000000 
0.000000 0.000000 0.000000 0.099273 0.684430 0.686531 0.637901 0.000000 
0.000000 0.000000 0.000000 0.032219 0.683080 0.686531 0.641843 0.000000 
0.000000 0.000000 0.000000 0.001935 0.681415 0.686531 0.645756 0.000000 
0.000000 0.000000 0.000000 0.000000 0.679450 0.686531 0.649618 0.000000 
0.000000 0.000000 0.000000 0.000000 0.677202 0.686531 0.653409 0.000000 
0.000000 0.000000 0.000000 0.000000 0.674689 0.686531 0.657104 0.000000 
0.000000 0.000000 0.000000 0.000000 0.671933 0.686531 0.660681 0.000000 
0.000000 0.000000 0.000000 0.000000 0.668953 0.686531 0.664117 0.000000 
0.000000 0.000000 0.000000 0.000000 0.665774 0.686531 0.667387 0.000000 
0.000000 0.000000 0.000000 0.000000 0.662418 0.686531 0.670469 0.000000 
0.000000 0.000000 0.000000 0.000000 0.658909 0.686531 0.673340 0.000000 
0.000000 0.000000 0.000000 0.000000 0.655270 0.686531 0.675977 0.000000 
0.000000 0.000000 0.000000 0.000000 0.651524 0.686531 0.678360 0.000000 
0.000000 0.000000 0.000000 0.000000 0.647695 0.686531 0.680469 0.000000 
0.000000 0.000000 0.000000 0.000000 0.643804 0.686531 0.682286 0.012484 
0.000000 0.000000 0.000000 0.000000 0.639874 0.686531 0.683795 0.061146 
0.000000 0.000000 0.000000 0.000000 0.635926 0.686531 0.684984 0.146605 
0.000000 0.000000 0.000000 0.000000 0.631980 0.686531 0.685840 0.268907 
0.000000 0.000000 0.000000 0.000000 0.628055 0.686531 0.686358 0.428087 
0.000000 0.000000 0.000000 0.000000 0.624169 0.686531 0.686531 0.624169 
0.000000 0.000000 0.000000 0.000000 0.428087 0.686358 0.686531 0.628055 
0.000000 0.000000 0.000000 0.000000 0.268907 0.685840 0.686531 0.631980 
0.000000 0.000000 0.000000 0.000000 0.146605 0.684984 0.686531 0.635926 
0.000000 0.000000 0.000000 0.000000 0.061146 0.683795 0.686531 0.639874 
0.000000 0.000000 0.000000 0.000000 0.012484 0.682286 0.686531 0.643804 
0.000000 0.000000 0.000000 0.000000 0.000000 0.680469 0.686531 0.647695 
0.000000 0.000000 0.000000 0.000000 0.000000 0.678360 0.686531 0.651524 
0.000000 0.000000 0.000000 0.000000 0.000000 0.675977 0.686531 0.655270 
0.000000 0.000000 0.000000 0.000000 0.000000 0.673340 0.686531 0.658909 
0.000000 0.000000 0.000000 0.000000 0.000000 0.670469 0.686531 0.662418 
0.000000 0.000000 0.000000 0.000000 0.000000 0.667387 0.686531 0.665774 
0.000000 0.000000 0.000000 0.000000 0.000000 0.664117 0.686531 0.668953 
0.000000 0.000000 0.000000 0.000000 0.000000 0.660681 0.686531 0.671933 
0.000000 0.000000 0.000000 0.000000 0.000000 0.657104 0.686531 0.674689 
0.000000 0.000000 0.000000 0.000000 0.000000 0.653409 0.686531 0.677202 
0.000000 0.000000 0.000000 0.000000 0.000000 0.649618 0.686531 0.679450 
0.001935 0.000000 0.000000 0.000000 0.000000 0.645756 0.686531 0.681415 
0.032219 0.000000 0.000000 0.000000 0.000000 0.641843 0.686531 0.683080 
0.099273 0.000000 0.000000 0.000000 0.000000 0.637901 0.686531 0.684430 
0.203148 0.000000 0.000000 0.000000 0.000000 0.633952 0.686531 0.685454 
0.343885 0.000000 0.000000 0.000000 0.000000 0.630014 0.686531 0.686142 
0.521514 0.000000 0.000000 0.000000 0.000000 0.626106 0.686531 0.686487 
0.626106 0.000000 0.000000 0.000000 0.000000 0.521514 0.686487 0.686531 
0.630014 0.000000 0.000000 0.000000 0.000000 0.343885 0.686142 0.686531 
0.633952 0.000000 0.000000 0.000000 0.000000 0.203148 0.685454 0.686531 
0.637901 0.000000 0.000000 0.000000 0.000000 0.099273 0.684430 0.686531 
0.641843 0.000000 0.000000 0.000000 0.000000 0.032219 0.683080 0.686531 
0.645756 0.000000 0.000000 0.000000 0.000000 0.001935 0.681415 0.686531 
0.649618 0.000000 0.000000 0.000000 0.000000 0.000000 0.679450 0.686531 
0.653409 0.000000 0.000000 0.000000 0.000000 0.000000 0.677202 0.686531 
0.657104 0.000000 0.000000 0.000000 0.000000 0.000000 0.674689 0.686531 
0.660681 0.000000 0.000000 0.000000 0.000000 0.000000 0.671933 0.686531 
0.664117 0.000000 0.000000 0.000000 0.000000 0.000000 0.668953 0.686531 
0.667387 0.000000 0.000000 0.000000 0.000000 0.000000 0.665774 0.686531 
0.670469 0.000000 0.000000 0.000000 0.000000 0.000000 0.662418 0.686531 
0.673340 0.000000 0.000000 0.000000 0.000000 0.000000 0.658909 0.686531 
0.675977 0.000000 0.000000 0.000000 0.000000 0.000000 0.655270 0.686531 
0.678360 0.000000 0.000000 0.000000 0.000000 0.000000 0.651524 0.686531 
0.680469 0.000000 0.000000 0.000000 0.000000 0.000000 0.647695 0.686531 
0.682286 0.012484 0.000000 0.000000 0.000000 0.000000 0.643804 0.686531 
0.683795 0.061146 0.000000 0.000000 0.000000 0.000000 0.639874 0.686531 
0.684984 0.146605 0.000000 0.000000 0.000000 0.000000 0.635926 0.686531 
0.685840 0.268907 0.000000 0.000000 0.000000 0.000000 0.631980 0.686531 
0.686358 0.428087 0.000000 0.000000 0.000000 0.000000 0.628055 0.686531 
0.686531 0.624169 0.000000 0.000000 0.000000 0.000000 0.624169 0.686531 
0.686358 0.628055 0.000000 0.000000 0.000000 0.000000 0.428087 0.686358 
0.685840 0.631980 0.000000 0.000000 0.000000 0.000000 0.268907 0.685840 
0.684984 0.635926 0.000000 0.000000 0.000000 0.000000 0.146605 0.684984 
0.683795 0.639874 0.000000 0.000000 0.000000 0.000000 0.061146 0.683795 
0.682286 0.643804 0.000000 0.000000 0.000000 0.000000 0.012484 0.682286 
0.680469 0.647695 0.000000 0.000000 0.000000 0.000000 0.000000 0.680469 
0.678360 0.651524 0.000000 0.000000 0.000000 0.000000 0.000000 0.678360 
0.675977 0.655270 0.000000 0.000000 0.000000 0.000000 0.000000 0.675977 
0.673340 0.658909 0.000000 0.000000 0.000000 0.000000 0.000000 0.673340 
0.670469 0.662418 0.000000 0.000000 0.000000 0.000000 0.000000 0.670469 
0.667387 0.665774 0.000000 0.000000 0.000000 0.000000 0.000000 0.667387 
0.668953 0.668953 0.000000 0.000000 0.000000 0.000000 0.000000 0.664117 
0.671933 0.671933 0.000000 0.000000 0.000000 0.000000 0.000000 0.660681 
0.674689 0.674689 0.000000 0.000000 0.000000 0.000000 0.000000 0.657104 
0.677202 0.677202 0.000000 0.000000 0.000000 0.000000 0.000000 0.653409 
0.679450 0.679450 0.000000 0.000000 0.000000 0.000000 0.000000 0.649618 
0.681415 0.681415 0.001935 0.000000 0.000000 0.000000 0.000000 0.645756 
0.683080 0.683080 0.032219 0.000000 0.000000 0.000000 0.000000 0.641843 
0.684430 0.684430 0.099273 0.000000 0.000000 0.000000 0.000000 0.637901 
0.685454 0.685454 0.203148 0.000000 0.000000 0.000000 0.000000 0.633952 
0.686142 0.686142 0.343885 0.000000 0.000000 0.000000 0.000000 0.630014 
0.686487 0.686487 0.521514 0.000000 0.000000 0.000000 0.000000 0.626106 
0.686487 0.686487 0.626106 0.000000 0.000000 0.000000 0.000000 0.521514 
0.686142 0.686142 0.630014 0.000000 0.000000 0.000000 0.000000 0.343885 
0.685454 0.685454 0.633952 0.000000 0.000000 0.000000 0.000000 0.203148 
0.684430 0.684430 0.637901 0.000000 0.000000 0.000000 0.000000 0.099273 
0.683080 0.683080 0.641843 0.000000 0.000000 0.000000 0.000000 0.032219 
0.681415 0.681415 0.645756 0.000000 0.000000 0.000000 0.000000 0.001935 
0.679450 0.679450 0.649618 0.000000 0.000000 0.000000 0.000000 0.000000 
0.677202 0.677202 0.653409 0.000000 0.000000 0.000000 0.000000 0.000000 
0.674689 0.674689 0.657104 0.000000 0.000000 0.000000 0.000000 0.000000 
0.671933 0.671933 0.660681 0.000000 0.000000 0.000000 0.000000 0.000000 
0.668953 0.668953 0.664117 0.000000 0.000000 0.000000 0.000000 0.000000 
0.665774 0.667387 0.667387 0.000000 0.000000 0.000000 0.000000 0.000000 
0.662418 0.670469 0.670469 0.000000 0.000000 0.000000 0.000000 0.000000 
0.658909 0.673340 0.673340 0.000000 0.000000 0.000000 0.000000 0.000000 
0.655270 0.675977 0.675977 0.000000 0.000000 0.000000 0.000000 0.000000 
0.651524 0.678360 0.678360 0.000000 0.000000 0.000000 0.000000 0.000000 
0.647695 0.680469 0.680469 0.000000 0.000000 0.000000 0.000000 0.000000 
0.643804 0.682286 0.682286 0.012484 0.000000 0.000000 0.000000 0.000000 
0.639874 0.683795 0.683795 0.061146 0.000000 0.000000 0.000000 0.000000 
0.635926 0.684984 0.684984 0.146605 0.000000 0.000000 0.000000 0.000000 
0.631980 0.685840 0.685840 0.268907 0.000000 0.000000 0.000000 0.000000 
0.628055 0.686358 0.686358 0.428087 0.000000 0.000000 0.000000 0.000000 
0.624169 0.686531 0.686531 0.624169 0.000000 0.000000 0.000000 0.000000 
0.428087 0.686358 0.686358 0.628055 0.000000 0.000000 0.000000 0.000000 
0.268907 0.685840 0.685840 0.631980 0.000000 0.000000 0.000000 0.000000 
0.146605 0.684984 0.684984 0.635926 0.000000 0.000000 0.000000 0.000000 
0.061146 0.683795 0.683795 0.639874 0.000000 0.000000 0.000000 0.000000 
0.012484 0.682286 0.682286 0.643804 0.000000 0.000000 0.000000 0.000000 
0.000000 0.680469 0.680469 0.647695 0.000000 0.000000 0.000000 0.000000 
0.000000 0.678360 0.678360 0.651524 0.000000 0.000000 0.000000 0.000000 
0.000000 0.675977 0.675977 0.655270 0.000000 0.000000 0.000000 0.000000 
0.000000 0.673340 0.673340 0.658909 0.000000 0.000000 0.000000 0.000000 
0.000000 0.670469 0.670469 0.662418 0.000000 0.000000 0.000000 0.000000 
0.000000 0.667387 0.667387 0.665774 0.000000 0.000000 0.000000 0.000000 
0.000000 0.664117 0.668953 0.668953 0.000000 0.000000 0.000000 0.000000 
0.000000 0.660681 0.671933 0.671933 0.000000 0.000000 0.000000 0.000000 
0.000000 0.657104 0.674689 0.674689 0.000000 0.000000 0.000000 0.000000 
0.000000 0.653409 0.677202 0.677202 0.000000 0.000000 0.000000 0.000000 
0.000000 0.649618 0.679450 0.679450 0.000000 0.000000 0.000000 0.000000 
0.000000 0.645756 0.681415 0.681415 0.001935 0.000000 0.000000 0.000000 
0.000000 0.641843 0.683080 0.683080 0.032219 0.000000 0.000000 0.000000 
0.000000 0.637901 0.684430 0.684430 0.099273 0.000000 0.000000 0.000000 
0.000000 0.633952 0.685454 0.685454 0.203148 0.000000 0.000000 0.000000 
0.000000 0.630014 0.686142 0.686142 0.343885 0.000000 0.000000 0.000000 
0.000000 0.626106 0.686487 0.686487 0.521514 0.000000 0.000000 0.000000 
0.000000 0.521514 0.686487 0.686487 0.626106 0.000000 0.000000 0.000000 
0.000000 0.343885 0.686142 0.686142 0.630014 0.000000 0.000000 0.000000 
0.000000 0.203148 0.685454 0.685454 0.633952 0.000000 0.000000 0.000000 
0.000000 0.099273 0.684430 0.684430 0.637901 0.000000 0.000000 0.000000 
0.000000 0.032219 0.683080 0.683080 0.641843 0.000000 0.000000 0.000000 
0.000000 0.001935 0.681415 0.681415 0.645756 0.000000 0.000000 0.000000 
0.000000 0.000000 0.679450 0.679450 0.649618 0.000000 0.000000 0.000000 
0.000000 0.000000 0.677202 0.677202 0.653409 0.000000 0.000000 0.000000 
0.000000 0.000000 0.674689 0.674689 0.657104 0.000000 0.000000 0.000000 
0.000000 0.000000 0.671933 0.671933 0.660681 0.000000 0.000000 0.000000 
0.000000 0.000000 0.668953 0.668953 0.664117 0.000000 0.000000 0.000000 
0.000000 0.000000 0.665774 0.667387 0.667387 0.000000 0.000000 0.000000 
0.000000 0.000000 0.662418 0.670469 0.670469 0.000000 0.000000 0.000000 
0.000000 0.000000 0.658909 0.673340 0.673340 0.000000 0.000000 0.000000 
0.000000 0.000000 0.655270 0.675977 0.675977 0.000000 0.000000 0.000000 
0.000000 0.000000 0.651524 0.678360 0.678360 0.000000 0.000000 0.000000 
0.000000 0.000000 0.647695 0.680469 0.680469 0.000000 0.000000 0.000000 
0.000000 0.000000 0.643804 0.682286 0.682286 0.012484 0.000000 0.000000 
0.000000 0.000000 0.639874 0.683795 0.683795 0.061146 0.000000 0.000000 
0.000000 0.000000 0.635926 0.684984 0.684984 0.146605 0.000000 0.000000 
0.000000 0.000000 0.631980 0.685840 0.685840 0.268907 0.000000 0.000000 
0.000000 0.000000 0.628055 0.686358 0.686358 0.428087 0.000000 0.000000 
TURN 8
0.000000 0.000000 0.587852 0.655329 0.655329 0.587852 0.000000 0.000000 
0.000000 0.000000 0.397764 0.655141 0.655329 0.592043 0.000000 0.000000 
0.000000 0.000000 0.244727 0.654580 0.655329 0.596278 0.000000 0.000000 
0.000000 0.000000 0.128714 0.653650 0.655329 0.600538 0.000000 0.000000 
0.000000 0.000000 0.049685 0.652360 0.655329 0.604802 0.000000 0.000000 
0.000000 0.000000 0.007588 0.650722 0.655329 0.609048 0.000000 0.000000 
0.000000 0.000000 0.000000 0.648750 0.655329 0.613254 0.000000 0.000000 
0.000000 0.000000 0.000000 0.646463 0.655329 0.617395 0.000000 0.000000 
0.000000 0.000000 0.000000 0.643879 0.655329 0.621447 0.000000 0.000000 
0.000000 0.000000 0.000000 0.641019 0.655329 0.625386 0.000000 0.000000 
0.000000 0.000000 0.000000 0.637908 0.655329 0.629185 0.000000 0.000000 
0.000000 0.000000 0.000000 0.634568 0.655329 0.632820 0.000000 0.000000 
0.000000 0.000000 0.000000 0.631025 0.655329 0.636265 0.000000 0.000000 
0.000000 0.000000 0.000000 0.627305 0.655329 0.639493 0.000000 0.000000 
0.000000 0.000000 0.000000 0.623432 0.655329 0.642482 0.000000 0.000000 
0.000000 0.000000 0.000000 0.619434 0.655329 0.645207 0.000000 0.000000 
0.000000 0.000000 0.000000 0.615334 0.655329 0.647645 0.000000 0.000000 
0.000000 0.000000 0.000000 0.611158 0.655329 0.649777 0.000370 0.000000 
0.000000 0.000000 0.000000 0.606929 0.655329 0.651584 0.024023 0.000000 
0.000000 0.000000 0.000000 0.602671 0.655329 0.653049 0.084579 0.000000 
0.000000 0.000000 0.000000 0.598407 0.655329 0.654160 0.182094 0.000000 
0.000000 0.000000 0.000000 0.594156 0.655329 0.654907 0.316615 0.000000 
0.000000 0.000000 0.000000 0.589941 0.655329 0.655282 0.488176 0.000000 
0.000000 0.000000 0.000000 0.488176 0.655282 0.655329 0.589941 0.000000 
0.000000 0.000000 0.000000 0.316615 0.654907 0.655329 0.594156 0.000000 
0.000000 0.000000 0.000000 0.182094 0.654160 0.655329 0.598407 0.000000 
0.000000 0.000000 0.000000 0.084579 0.653049 0.655329 0.602671 0.000000 
0.000000 0.000000 0.000000 0.024023 0.651584 0.655329 0.606929 0.000000 
0.000000 0.000000 0.000000 0.000370 0.649777 0.655329 0.611158 0.000000 
0.000000 0.000000 0.000000 0.000000 0.647645 0.655329 0.615334 0.000000 
0.000000 0.000000 0.000000 0.000000 0.645207 0.655329 0.619434 0.000000 
0.000000 0.000000 0.000000 0.000000 0.642482 0.655329 0.623432 0.000000 
0.000000 0.000000 0.000000 0.000000 0.639493 0.655329 0.627305 0.000000 
0.000000 0.000000 0.000000 0.000000 0.636265 0.655329 0.631025 0.000000 
0.000000 0.000000 0.000000 0.000000 0.632820 0.655329 0.634568 0.000000 
0.000000 0.000000 0.000000 0.000000 0.629185 0.655329 0.637908 0.000000 
0.000000 0.000000 0.000000 0.000000 0.625386 0.655329 0.641019 0.000000 
0.000000 0.000000 0.000000 0.000000 0.621447 0.655329 0.643879 0.000000 
0.000000 0.000000 0.000000 0.000000 0.617395 0.655329 0.646463 0.000000 
0.000000 0.000000 0.000000 0.000000 0.613254 0.655329 0.648750 0.000000 
0.000000 0.000000 0.000000 0.000000 0.609048 0.655329 0.650722 0.007588 
0.000000 0.000000 0.000000 0.000000 0.604802 0.655329 0.652360 0.049685 
0.000000 0.000000 0.000000 0.000000 0.600538 0.655329 0.653650 0.128714 
0.000000 0.000000 0.000000 0.000000 0.596278 0.655329 0.654580 0.244727 
0.000000 0.000000 0.000000 0.000000 0.592043 0.655329 0.655141 0.397764 
0.000000 0.000000 0.000000 0.000000 0.587852 0.655329 0.655329 0.587852 
0.000000 0.000000 0.000000 0.000000 0.397764 0.655141 0.655329 0.592043 
0.000000 0.000000 0.000000 0.000000 0.244727 0.654580 0.655329 0.596278 
0.000000 0.000000 0.000000 0.000000 0.128714 0.653650 0.655329 0.600538 
0.000000 0.000000 0.000000 0.000000 0.049685 0.652360 0.655329 0.604802 
0.000000 0.000000 0.000000 0.000000 0.007588 0.650722 0.655329 0.609048 
0.000000 0.000000 0.000000 0.000000 0.000000 0.648750 0.655329 0.613254 
0.000000 0.000000 0.000000 0.000000 0.000000 0.646463 0.655329 0.617395 
0.000000 0.000000 0.000000 0.000000 0.000000 0.643879 0.655329 0.621447 
0.000000 0.000000 0.000000 0.000000 0.000000 0.641019 0.655329 0.625386 
0.000000 0.000000 0.000000 0.000000 0.000000 0.637908 0.655329 0.629185 
0.000000 0.000000 0.000000 0.000000 0.000000 0.634568 0.655329 0.632820 
0.000000 0.000000 0.000000 0.000000 0.000000 0.631025 0.655329 0.636265 
0.000000 0.000000 0.000000 0.000000 0.000000 0.627305 0.655329 0.639493 
0.000000 0.000000 0.000000 0.000000 0.000000 0.623432 0.655329 0.642482 
0.000000 0.000000 0.000000 0.000000 0.000000 0.619434 0.655329 0.645207 
0.000000 0.000000 0.000000 0.000000 0.000000 0.615334 0.655329 0.647645 
0.000370 0.000000 0.000000 0.000000 0.000000 0.611158 0.655329 0.649777 
0.024023 0.000000 0.000000 0.000000 0.000000 0.606929 0.655329 0.651584 
0.084579 0.000000 0.000000 0.000000 0.000000 0.602671 0.655329 0.653049 
0.182094 0.000000 0.000000 0.000000 0.000000 0.598407 0.655329 0.654160 
0.316615 0.000000 0.000000 0.000000 0.000000 0.594156 0.655329 0.654907 
0.488176 0.000000 0.000000 0.000000 0.000000 0.589941 0.655329 0.655282 
0.589941 0.000000 0.000000 0.000000 0.000000 0.488176 0.655282 0.655329 
0.594156 0.000000 0.000000 0.000000 0.000000 0.316615 0.654907 0.655329 
0.598407 0.000000 0.000000 0.000000 0.000000 0.182094 0.654160 0.655329 
0.602671 0.000000 0.000000 0.000000 0.000000 0.084579 0.653049 0.655329 
0.606929 0.000000 0.000000 0.000000 0.000000 0.024023 0.651584 0.655329 
0.611158 0.000000 0.000000 0.000000 0.000000 0.000370 0.649777 0.655329 
0.615334 0.000000 0.000000 0.000000 0.000000 0.000000 0.647645 0.655329 
0.619434 0.000000 0.000000 0.000000 0.000000 0.000000 0.645207 0.655329 
0.623432 0.000000 0.000000 0.000000 0.000000 0.000000 0.642482 0.655329 
0.627305 0.000000 0.000000 0.000000 0.000000 0.000000 0.639493 0.655329 
0.631025 0.000000 0.000000 0.000000 0.000000 0.000000 0.636265 0.655329 
0.634568 0.000000 0.000000 0.000000 0.000000 0.000000 0.632820 0.655329 
0.637908 0.000000 0.000000 0.000000 0.000000 0.000000 0.629185 0.655329 
0.641019 0.000000 0.000000 0.000000 0.000000 0.000000 0.625386 0.655329 
0.643879 0.000000 0.000000 0.000000 0.000000 0.000000 0.621447 0.655329 
0.646463 0.000000 0.000000 0.000000 0.000000 0.000000 0.617395 0.655329 
0.648750 0.000000 0.000000 0.000000 0.000000 0.000000 0.613254 0.655329 
0.650722 0.007588 0.000000 0.000000 0.000000 0.000000 0.609048 0.655329 
0.652360 0.049685 0.000000 0.000000 0.000000 0.000000 0.604802 0.655329 
0.653650 0.128714 0.000000 0.000000 0.000000 0.000000 0.600538 0.655329 
0.654580 0.244727 0.000000 0.000000 0.000000 0.000000 0.596278 0.655329 
0.655141 0.397764 0.000000 0.000000 0.000000 0.000000 0.592043 0.655329 
0.655329 0.587852 0.000000 0.000000 0.000000 0.000000 0.587852 0.655329 
0.655141 0.592043 0.000000 0.000000 0.000000 0.000000 0.397764 0.655141 
0.654580 0.596278 0.000000 0.000000 0.000000 0.000000 0.244727 0.654580 
0.653650 0.600538 0.000000 0.000000 0.000000 0.000000 0.128714 0.653650 
0.652360 0.604802 0.000000 0.000000 0.000000 0.000000 0.049685 0.652360 
0.650722 0.609048 0.000000 0.000000 0.000000 0.000000 0.007588 0.650722 
0.648750 0.613254 0.000000 0.000000 0.000000 0.000000 0.000000 0.648750 
0.646463 0.617395 0.000000 0.000000 0.000000 0.000000 0.000000 0.646463 
0.643879 0.621447 0.000000 0.000000 0.000000 0.000000 0.000000 0.643879 
0.641019 0.625386 0.000000 0.000000 0.000000 0.000000 0.000000 0.641019 
0.637908 0.629185 0.000000 0.000000 0.000000 0.000000 0.000000 0.637908 
0.634568 0.632820 0.000000 0.000000 0.000000 0.000000 0.000000 0.634568 
0.636265 0.636265 0.000000 0.000000 0.000000 0.000000 0.000000 0.631025 
0.639493 0.639493 0.000000 0.000000 0.000000 0.000000 0.000000 0.627305 
0.642482 0.642482 0.000000 0.000000 0.000000 0.000000 0.000000 0.623432 
0.645207 0.645207 0.000000 0.000000 0.000000 0.000000 0.000000 0.619434 
0.647645 0.647645 0.000000 0.000000 0.000000 0.000000 0.000000 0.615334 
0.649777 0.649777 0.000370 0.000000 0.000000 0.000000 0.000000 0.611158 
0.651584 0.651584 0.024023 0.000000 0.000000 0.000000 0.000000 0.606929 
0.653049 0.653049 0.084579 0.000000 0.000000 0.000000 0.000000 0.602671 
0.654160 0.654160 0.182094 0.000000 0.000000 0.000000 0.000000 0.598407 
0.654907 0.654907 0.316615 0.000000 0.000000 0.000000 0.000000 0.594156 
0.655282 0.655282 0.488176 0.000000 0.000000 0.000000 0.000000 0.589941 
0.655282 0.655282 0.589941 0.000000 0.000000 0.000000 0.000000 0.488176 
0.654907 0.654907 0.594156 0.000000 0.000000 0.000000 0.000000 0.316615 
0.654160 0.654160 0.598407 0.000000 0.000000 0.000000 0.000000 0.182094 
0.653049 0.653049 0.602671 0.000000 0.000000 0.000000 0.000000 0.084579 
0.651584 0.651584 0.606929 0.000000 0.000000 0.000000 0.000000 0.024023 
0.649777 0.649777 0.611158 0.000000 0.000000 0.000000 0.000000 0.000370 
0.647645 0.647645 0.615334 0.000000 0.000000 0.000000 0.000000 0.000000 
0.645207 0.645207 0.619434 0.000000 0.000000 0.000000 0.000000 0.000000 
0.642482 0.642482 0.623432 0.000000 0.000000 0.000000 0.000000 0.000000 
0.639493 0.639493 0.627305 0.000000 0.000000 0.000000 0.000000 0.000000 
0.636265 0.636265 0.631025 0.000000 0.000000 0.000000 0.000000 0.000000 
0.632820 0.634568 0.634568 0.000000 0.000000 0.000000 0.000000 0.000000 
0.629185 0.637908 0.637908 0.000000 0.000000 0.000000 0.000000 0.000000 
0.625386 0.641019 0.641019 0.000000 0.000000 0.000000 0.000000 0.000000 
0.621447 0.643879 0.643879 0.000000 0.000000 0.000000 0.000000 0.000000 
0.617395 0.646463 0.646463 0.000000 0.000000 0.000000 0.000000 0.000000 
0.613254 0.648750 0.648750 0.000000 0.000000 0.000000 0.000000 0.000000 
0.609048 0.650722 0.650722 0.007588 0.000000 0.000000 0.000000 0.000000 
0.604802 0.652360 0.652360 0.049685 0.000000 0.000000 0.000000 0.000000 
0.600538 0.653650 0.653650 0.128714 0.000000 0.000000 0.000000 0.000000 
0.596278 0.654580 0.654580 0.244727 0.000000 0.000000 0.000000 0.000000 
0.592043 0.655141 0.655141 0.397764 0.000000 0.000000 0.000000 0.000000 
0.587852 0.655329 0.655329 0.587852 0.000000 0.000000 0.000000 0.000000 
0.397764 0.655141 0.655141 0.592043 0.000000 0.000000 0.000000 0.000000 
0.244727 0.654580 0.654580 0.596278 0.000000 0.000000 0.000000 0.000000 
0.128714 0.653650 0.653650 0.600538 0.000000 0.000000 0.000000 0.000000 
0.049685 0.652360 0.652360 0.604802 0.000000 0.000000 0.000000 0.000000 
0.007588 0.650722 0.650722 0.609048 0.000000 0.000000 0.000000 0.000000 
0.000000 0.648750 0.648750 0.613254 0.000000 0.000000 0.000000 0.000000 
0.000000 0.646463 0.646463 0.617395 0.000000 0.000000 0.000000 0.000000 
0.000000 0.643879 0.643879 0.621447 0.000000 0.000000 0.000000 0.000000 
0.000000 0.641019 0.641019 0.625386 0.000000 0.000000 0.000000 0.000000 
0.000000 0.637908 0.637908 0.629185 0.000000 0.000000 0.000000 0.000000 
0.000000 0.634568 0.634568 0.632820 0.000000 0.000000 0.000000 0.000000 
0.000000 0.631025 0.636265 0.636265 0.000000 0.000000 0.000000 0.000000 
0.000000 0.627305 0.639493 0.639493 0.000000 0.000000 0.000000 0.000000 
0.000000 0.623432 0.642482 0.642482 0.000000 0.000000 0.000000 0.000000 
0.000000 0.619434 0.645207 0.645207 0.000000 0.000000 0.000000 0.000000 
0.000000 0.615334 0.647645 0.647645 0.000000 0.000000 0.000000 0.000000 
0.000000 0.611158 0.649777 0.649777 0.000370 0.000000 0.000000 0.000000 
0.000000 0.606929 0.651584 0.651584 0.024023 0.000000 0.000000 0.000000 
0.000000 0.602671 0.653049 0.653049 0.084579 0.000000 0.000000 0.000000 
0.000000 0.598407 0.654160 0.654160 0.182094 0.000000 0.000000 0.000000 
0.000000 0.594156 0.654907 0.654907 0.316615 0.000000 0.000000 0.000000 
0.000000 0.589941 0.655282 0.655282 0.488176 0.000000 0.000000 0.000000 
0.000000 0.488176 0.655282 0.655282 0.589941 0.000000 0.000000 0.000000 
0.000000 0.316615 0.654907 0.654907 0.594156 0.000000 0.000000 0.000000 
0.000000 0.182094 0.654160 0.654160 0.598407 0.000000 0.000000 0.000000 
0.000000 0.084579 0.653049 0.653049 0.602671 0.000000 0.000000 0.000000 
0.000000 0.024023 0.651584 0.651584 0.606929 0.000000 0.000000 0.000000 
0.000000 0.000370 0.649777 0.649777 0.611158 0.000000 0.000000 0.000000 
0.000000 0.000000 0.647645 0.647645 0.615334 0.000000 0.000000 0.000000 
0.000000 0.000000 0.645207 0.645207 0.619434 0.000000 0.000000 0.000000 
0.000000 0.000000 0.642482 0.642482 0.623432 0.000000 0.000000 0.000000 
0.000000 0.000000 0.639493 0.639493 0.627305 0.000000 0.000000 0.000000 
0.000000 0.000000 0.636265 0.636265 0.631025 0.000000 0.000000 0.000000 
0.000000 0.000000 0.632820 0.634568 0.634568 0.000000 0.000000 0.000000 
0.000000 0.000000 0.629185 0.637908 0.637908 0.000000 0.000000 0.000000 
0.000000 0.000000 0.625386 0.641019 0.641019 0.000000 0.000000 0.000000 
0.000000 0.000000 0.621447 0.643879 0.643879 0.000000 0.000000 0.000000 
0.000000 0.000000 0.617395 0.646463 0.646463 0.000000 0.000000 0.000000 
0.000000 0.000000 0.613254 0.648750 0.648750 0.000000 0.000000 0.000000 
0.000000 0.000000 0.609048 0.650722 0.650722 0.007588 0.000000 0.000000 
0.000000 0.000000 0.604802 0.652360 0.652360 0.049685 0.000000 0.000000 
0.000000 0.000000 0.600538 0.653650 0.653650 0.128714 0.000000 0.000000 
0.000000 0.000000 0.596278 0.654580 0.654580 0.244727 0.000000 0.000000 
0.000000 0.000000 0.592043 0.655141 0.655141 0.397764 0.000000 0.000000 
TURN 9
0.000000 0.000000 0.552624 0.624853 0.624853 0.552624 0.000000 0.000000 
0.000000 0.000000 0.368555 0.624651 0.624853 0.557095 0.000000 0.000000 
0.000000 0.000000 0.221686 0.624048 0.624853 0.561615 0.000000 0.000000 
0.000000 0.000000 0.111986 0.623049 0.624853 0.566164 0.000000 0.000000 
0.000000 0.000000 0.039412 0.621664 0.624853 0.570719 0.000000 0.000000 
0.000000 0.000000 0.003905 0.619905 0.624853 0.575257 0.000000 0.000000 
0.000000 0.000000 0.000000 0.617789 0.624853 0.579754 0.000000 0.000000 
0.000000 0.000000 0.000000 0.615334 0.624853 0.584184 0.000000 0.000000 
0.000000 0.000000 0.000000 0.612561 0.624853 0.588521 0.000000 0.000000 
0.000000 0.000000 0.000000 0.609493 0.624853 0.592738 0.000000 0.000000 
0.000000 0.000000 0.000000 0.606156 0.624853 0.596808 0.000000 0.000000 
0.000000 0.000000 0.000000 0.602576 0.624853 0.600702 0.000000 0.000000 
0.000000 0.000000 0.000000 0.598779 0.624853 0.604395 0.000000 0.000000 
0.000000 0.000000 0.000000 0.594793 0.624853 0.607857 0.000000 0.000000 
0.000000 0.000000 0.000000 0.590646 0.624853 0.611062 0.000000 0.000000 
0.000000 0.000000 0.000000 0.586366 0.624853 0.613985 0.000000 0.000000 
0.000000 0.000000 0.000000 0.581979 0.624853 0.616602 0.000000 0.000000 
0.000000 0.000000 0.000000 0.577512 0.624853 0.618891 0.000000 0.000000 
0.000000 0.000000 0.000000 0.572992 0.624853 0.620830 0.017029 0.000000 
0.000000 0.000000 0.000000 0.568442 0.624853 0.622404 0.071062 0.000000 
0.000000 0.000000 0.000000 0.563887 0.624853 0.623598 0.162192 0.000000 
0.000000 0.000000 0.000000 0.559350 0.624853 0.624399 0.290472 0.000000 
0.000000 0.000000 0.000000 0.554852 0.624853 0.624802 0.455938 0.000000 
0.000000 0.000000 0.000000 0.455938 0.624802 0.624853 0.554852 0.000000 
0.000000 0.000000 0.000000 0.290472 0.624399 0.624853 0.559350 0.000000 
0.000000 0.000000 0.000000 0.162192 0.623598 0.624853 0.563887 0.000000 
0.000000 0.000000 0.000000 0.071062 0.622404 0.624853 0.568442 0.000000 
0.000000 0.000000 0.000000 0.017029 0.620830 0.624853 0.572992 0.000000 
0.000000 0.000000 0.000000 0.000000 0.618891 0.624853 0.577512 0.000000 
0.000000 0.000000 0.000000 0.000000 0.616602 0.624853 0.581979 0.000000 
0.000000 0.000000 0.000000 0.000000 0.613985 0.624853 0.586366 0.000000 
0.000000 0.000000 0.000000 0.000000 0.611062 0.624853 0.590646 0.000000 
0.000000 0.000000 0.000000 0.000000 0.607857 0.624853 0.594793 0.000000 
0.000000 0.000000 0.000000 0.000000 0.604395 0.624853 0.598779 0.000000 
0.000000 0.000000 0.000000 0.000000 0.600702 0.624853 0.602576 0.000000 
0.000000 0.000000 0.000000 0.000000 0.596808 0.624853 0.606156 0.000000 
0.000000 0.000000 0.000000 0.000000 0.592738 0.624853 0.609493 0.000000 
0.000000 0.000000 0.000000 0.000000 0.588521 0.624853 0.612561 0.000000 
0.000000 0.000000 0.000000 0.000000 0.584184 0.624853 0.615334 0.000000 
0.000000 0.000000 0.000000 0.000000 0.579754 0.624853 0.617789 0.000000 
0.000000 0.000000 0.000000 0.000000 0.575257 0.624853 0.619905 0.003905 
0.000000 0.000000 0.000000 0.000000 0.570719 0.624853 0.621664 0.039412 
0.000000 0.000000 0.000000 0.000000 0.566164 0.624853 0.623049 0.111986 
0.000000 0.000000 0.000000 0.000000 0.561615 0.624853 0.624048 0.221686 
0.000000 0.000000 0.000000 0.000000 0.557095 0.624853 0.624651 0.368555 
0.000000 0.000000 0.000000 0.000000 0.552624 0.624853 0.624853 0.552624 
0.000000 0.000000 0.000000 0.000000 0.368555 0.624651 0.624853 0.557095 
0.000000 0.000000 0.000000 0.000000 0.221686 0.624048 0.624853 0.561615 
0.000000 0.000000 0.000000 0.000000 0.111986 0.623049 0.624853 0.566164 
0.000000 0.000000 0.000000 0.000000 0.039412 0.621664 0.624853 0.570719 
0.000000 0.000000 0.000000 0.000000 0.003905 0.619905 0.624853 0.575257 
0.000000 0.000000 0.000000 0.000000 0.000000 0.617789 0.624853 0.579754 
0.000000 0.000000 0.000000 0.000000 0.000000 0.615334 0.624853 0.584184 
0.000000 0.000000 0.000000 0.000000 0.000000 0.612561 0.624853 0.588521 
0.000000 0.000000 0.000000 0.000000 0.000000 0.609493 0.624853 0.592738 
0.000000 0.000000 0.000000 0.000000 0.000000 0.606156 0.624853 0.596808 
0.000000 0.000000 0.000000 0.000000 0.000000 0.602576 0.624853 0.600702 
0.000000 0.000000 0.000000 0.000000 0.000000 0.598779 0.624853 0.604395 
0.000000 0.000000 0.000000 0.000000 0.000000 0.594793 0.624853 0.607857 
0.000000 0.000000 0.000000 0.000000 0.000000 0.590646 0.624853 0.611062 
0.000000 0.000000 0.000000 0.000000 0.000000 0.586366 0.624853 0.613985 
0.000000 0.000000 0.000000 0.000000 0.000000 0.581979 0.624853 0.616602 
0.000000 0.000000 0.000000 0.000000 0.000000 0.577512 0.624853 0.618891 
0.017029 0.000000 0.000000 0.000000 0.000000 0.572992 0.624853 0.620830 
0.071062 0.000000 0.000000 0.000000 0.000000 0.568442 0.624853 0.622404 
0.162192 0.000000 0.000000 0.000000 0.000000 0.563887 0.624853 0.623598 
0.290472 0.000000 0.000000 0.000000 0.000000 0.559350 0.624853 0.624399 
0.455938 0.000000 0.000000 0.000000 0.000000 0.554852 0.624853 0.624802 
0.554852 0.000000 0.000000 0.000000 0.000000 0.455938 0.624802 0.624853 
0.559350 0.000000 0.000000 0.000000 0.000000 0.290472 0.624399 0.624853 
0.563887 0.000000 0.000000 0.000000 0.000000 0.162192 0.623598 0.624853 
0.568442 0.000000 0.000000 0.000000 0.000000 0.071062 0.622404 0.624853 
0.572992 0.000000 0.000000 0.000000 0.000000 0.017029 0.620830 0.624853 
0.577512 0.000000 0.000000 0.000000 0.000000 0.000000 0.618891 0.624853 
0.581979 0.000000 0.000000 0.000000 0.000000 0.000000 0.616602 0.624853 
0.586366 0.000000 0.000000 0.000000 0.000000 0.000000 0.613985 0.624853 
0.590646 0.000000 0.000000 0.000000 0.000000 0.000000 0.611062 0.624853 
0.594793 0.000000 0.000000 0.000000 0.000000 0.000000 0.607857 0.624853 
0.598779 0.000000 0.000000 0.000000 0.000000 0.000000 0.604395 0.624853 
0.602576 0.000000 0.000000 0.000000 0.000000 0.000000 0.600702 0.624853 
0.606156 0.000000 0.000000 0.000000 0.000000 0.000000 0.596808 0.624853 
0.609493 0.000000 0.000000 0.000000 0.000000 0.000000 0.592738 0.624853 
0.612561 0.000000 0.000000 0.000000 0.000000 0.000000 0.588521 0.624853 
0.615334 0.000000 0.000000 0.000000 0.000000 0.000000 0.584184 0.624853 
0.617789 0.000000 0.000000 0.000000 0.000000 0.000000 0.579754 0.624853 
0.619905 0.003905 0.000000 0.000000 0.000000 0.000000 0.575257 0.624853 
0.621664 0.039412 0.000000 0.000000 0.000000 0.000000 0.570719 0.624853 
0.623049 0.111986 0.000000 0.000000 0.000000 0.000000 0.566164 0.624853 
0.624048 0.221686 0.000000 0.000000 0.000000 0.000000 0.561615 0.624853 
0.624651 0.368555 0.000000 0.000000 0.000000 0.000000 0.557095 0.624853 
0.624853 0.552624 0.000000 0.000000 0.000000 0.000000 0.552624 0.624853 
0.624651 0.557095 0.000000 0.000000 0.000000 0.000000 0.368555 0.624651 
0.624048 0.561615 0.000000 0.000000 0.000000 0.000000 0.221686 0.624048 
0.623049 0.566164 0.000000 0.000000 0.000000 0.000000 0.111986 0.623049 
0.621664 0.570719 0.000000 0.000000 0.000000 0.000000 0.039412 0.621664 
0.619905 0.575257 0.000000 0.000000 0.000000 0.000000 0.003905 0.619905 
0.617789 0.579754 0.000000 0.000000 0.000000 0.000000 0.000000 0.617789 
0.615334 0.584184 0.000000 0.000000 0.000000 0.000000 0.000000 0.615334 
0.612561 0.588521 0.000000 0.000000 0.000000 0.000000 0.000000 0.612561 
0.609493 0.592738 0.000000 0.000000 0.000000 0.000000 0.000000 0.609493 
0.606156 0.596808 0.000000 0.000000 0.000000 0.000000 0.000000 0.606156 
0.602576 0.600702 0.000000 0.000000 0.000000 0.000000 0.000000 0.602576 
0.604395 0.604395 0.000000 0.000000 0.000000 0.000000 0.000000 0.598779 
0.607857 0.607857 0.000000 0.000000 0.000000 0.000000 0.000000 0.594793 
0.611062 0.611062 0.000000 0.000000 0.000000 0.000000 0.000000 0.590646 
0.613985 0.613985 0.000000 0.000000 0.000000 0.000000 0.000000 0.586366 
0.616602 0.616602 0.000000 0.000000 0.000000 0.000000 0.000000 0.581979 
0.618891 0.618891 0.000000 0.000000 0.000000 0.000000 0.000000 0.577512 
0.620830 0.620830 0.017029 0.000000 0.000000 0.000000 0.000000 0.572992 
0.622404 0.622404 0.071062 0.000000 0.000000 0.000000 0.000000 0.568442 
0.623598 0.623598 0.162192 0.000000 0.000000 0.000000 0.000000 0.563887 
0.624399 0.624399 0.290472 0.000000 0.000000 0.000000 0.000000 0.559350 
0.624802 0.624802 0.455938 0.000000 0.000000 0.000000 0.000000 0.554852 
0.624802 0.624802 0.554852 0.000000 0.000000 0.000000 0.000000 0.455938 
0.624399 0.624399 0.559350 0.000000 0.000000 0.000000 0.000000 0.290472 
0.623598 0.623598 0.563887 0.000000 0.000000 0.000000 0.000000 0.162192 
0.622404 0.622404 0.568442 0.000000 0.000000 0.000000 0.000000 0.071062 
0.620830 0.620830 0.572992 0.000000 0.000000 0.000000 0.000000 0.017029 
0.618891 0.618891 0.577512 0.000000 0.000000 0.000000 0.000000 0.000000 
0.616602 0.616602 0.581979 0.000000 0.000000 0.000000 0.000000 0.000000 
0.613985 0.613985 0.586366 0.000000 0.000000 0.000000 0.000000 0.000000 
0.611062 0.611062 0.590646 0.000000 0.000000 0.000000 0.000000 0.000000 
0.607857 0.607857 0.594793 0.000000 0.000000 0.000000 0.000000 0.000000 
0.604395 0.604395 0.598779 0.000000 0.000000 0.000000 0.000000 0.000000 
0.600702 0.602576 0.602576 0.000000 0.000000 0.000000 0.000000 0.000000 
0.596808 0.606156 0.606156 0.000000 0.000000 0.000000 0.000000 0.000000 
0.592738 0.609493 0.609493 0.000000 0.000000 0.000000 0.000000 0.000000 
0.588521 0.612561 0.612561 0.000000 0.000000 0.000000 0.000000 0.000000 
0.584184 0.615334 0.615334 0.000000 0.000000 0.000000 0.000000 0.000000 
0.579754 0.617789 0.617789 0.000000 0.000000 0.000000 0.000000 0.000000 
0.575257 0.619905 0.619905 0.003905 0.000000 0.000000 0.000000 0.000000 
0.570719 0.621664 0.621664 0.039412 0.000000 0.000000 0.000000 0.000000 
0.566164 0.623049 0.623049 0.111986 0.000000 0.000000 0.000000 0.000000 
0.561615 0.624048 0.624048 0.221686 0.000000 0.000000 0.000000 0.000000 
0.557095 0.624651 0.624651 0.368555 0.000000 0.000000 0.000000 0.000000 
0.552624 0.624853 0.624853 0.552624 0.000000 0.000000 0.000000 0.000000 
0.368555 0.624651 0.624651 0.557095 0.000000 0.000000 0.000000 0.000000 
0.221686 0.624048 0.624048 0.561615 0.000000 0.000000 0.000000 0.000000 
0.111986 0.623049 0.623049 0.566164 0.000000 0.000000 0.000000 0.000000 
0.039412 0.621664 0.621664 0.570719 0.000000 0.000000 0.000000 0.000000 
0.003905 0.619905 0.619905 0.575257 0.000000 0.000000 0.000000 0.000000 
0.000000 0.617789 0.617789 0.579754 0.000000 0.000000 0.000000 0.000000 
0.000000 0.615334 0.615334 0.584184 0.000000 0.000000 0.000000 0.000000 
0.000000 0.612561 0.612561 0.588521 0.000000 0.000000 0.000000 0.000000 
0.000000 0.609493 0.609493 0.592738 0.000000 0.000000 0.000000 0.000000 
0.000000 0.606156 0.606156 0.596808 0.000000 0.000000 0.000000 0.000000 
0.000000 0.602576 0.602576 0.600702 0.000000 0.000000 0.000000 0.000000 
0.000000 0.598779 0.604395 0.604395 0.000000 0.000000 0.000000 0.000000 
0.000000 0.594793 0.607857 0.607857 0.000000 0.000000 0.000000 0.000000 
0.000000 0.590646 0.611062 0.611062 0.000000 0.000000 0.000000 0.000000 
0.000000 0.586366 0.613985 0.613985 0.000000 0.000000 0.000000 0.000000 
0.000000 0.581979 0.616602 0.616602 0.000000 0.000000 0.000000 0.000000 
0.000000 0.577512 0.618891 0.618891 0.000000 0.000000 0.000000 0.000000 
0.000000 0.572992 0.620830 0.620830 0.017029 0.000000 0.000000 0.000000 
0.000000 0.568442 0.622404 0.622404 0.071062 0.000000 0.000000 0.000000 
0.000000 0.563887 0.623598 0.623598 0.162192 0.000000 0.000000 0.000000 
0.000000 0.559350 0.624399 0.624399 0.290472 0.000000 0.000000 0.000000 
0.000000 0.554852 0.624802 0.624802 0.455938 0.000000 0.000000 0.000000 
0.000000 0.455938 0.624802 0.624802 0.554852 0.000000 0.000000 0.000000 
0.000000 0.290472 0.624399 0.624399 0.559350 0.000000 0.000000 0.000000 
0.000000 0.162192 0.623598 0.623598 0.563887 0.000000 0.000000 0.000000 
0.000000 0.071062 0.622404 0.622404 0.568442 0.000000 0.000000 0.000000 
0.000000 0.017029 0.620830 0.620830 0.572992 0.000000 0.000000 0.000000 
0.000000 0.000000 0.618891 0.618891 0.577512 0.000000 0.000000 0.000000 
0.000000 0.000000 0.616602 0.616602 0.581979 0.000000 0.000000 0.000000 
0.000000 0.000000 0.613985 0.613985 0.586366 0.000000 0.000000 0.000000 
0.000000 0.000000 0.611062 0.611062 0.590646 0.000000 0.000000 0.000000 
0.000000 0.000000 0.607857 0.607857 0.594793 0.000000 0.000000 0.000000 
0.000000 0.000000 0.604395 0.604395 0.598779 0.000000 0.000000 0.000000 
0.000000 0.000000 0.600702 0.602576 0.602576 0.000000 0.000000 0.000000 
0.000000 0.000000 0.596808 0.606156 0.606156 0.000000 0.000000 0.000000 
0.000000 0.000000 0.592738 0.609493 0.609493 0.000000 0.000000 0.000000 
0.000000 0.000000 0.588521 0.612561 0.612561 0.000000 0.000000 0.000000 
0.000000 0.000000 0.584184 0.615334 0.615334 0.000000 0.000000 0.000000 
0.000000 0.000000 0.579754 0.617789 0.617789 0.000000 0.000000 0.000000 
0.000000 0.000000 0.575257 0.619905 0.619905 0.003905 0.000000 0.000000 
0.000000 0.000000 0.570719 0.621664 0.621664 0.039412 0.000000 0.000000 
0.000000 0.000000 0.566164 0.623049 0.623049 0.111986 0.000000 0.000000 
0.000000 0.000000 0.561615 0.624048 0.624048 0.221686 0.000000 0.000000 
0.000000 0.000000 0.557095 0.624651 0.624651 0.368555 0.000000 0.000000 
TURN 10
0.000000 0.000000 0.518484 0.595102 0.595102 0.518484 0.000000 0.000000 
0.000000 0.000000 0.340459 0.594887 0.595102 0.523209 0.000000 0.000000 
0.000000 0.000000 0.199784 0.594245 0.595102 0.527989 0.000000 0.000000 
0.000000 0.000000 0.096423 0.593182 0.595102 0.532802 0.000000 0.000000 
0.000000 0.000000 0.030327 0.591708 0.595102 0.537624 0.000000 0.000000 
0.000000 0.000000 0.001434 0.589836 0.595102 0.542430 0.000000 0.000000 
0.000000 0.000000 0.000000 0.587584 0.595102 0.547195 0.000000 0.000000 
0.000000 0.000000 0.000000 0.584973 0.595102 0.551891 0.000000 0.000000 
0.000000 0.000000 0.000000 0.582023 0.595102 0.556491 0.000000 0.000000 
0.000000 0.000000 0.000000 0.578762 0.595102 0.560965 0.000000 0.000000 
0.000000 0.000000 0.000000 0.575215 0.595102 0.565285 0.000000 0.000000 
0.000000 0.000000 0.000000 0.571411 0.595102 0.569421 0.000000 0.000000 
0.000000 0.000000 0.000000 0.567378 0.595102 0.573343 0.000000 0.000000 
0.000000 0.000000 0.000000 0.563146 0.595102 0.577022 0.000000 0.000000 
0.000000 0.000000 0.000000 0.558746 0.595102 0.580430 0.000000 0.000000 
0.000000 0.000000 0.000000 0.554205 0.595102 0.583539 0.000000 0.000000 
0.000000 0.000000 0.000000 0.549553 0.595102 0.586322 0.000000 0.000000 
0.000000 0.000000 0.000000 0.544820 0.595102 0.588757 0.000000 0.000000 
0.000000 0.000000 0.000000 0.540031 0.595102 0.590821 0.011235 0.000000 
0.000000 0.000000 0.000000 0.535213 0.595102 0.592496 0.058720 0.000000 
0.000000 0.000000 0.000000 0.530393 0.595102 0.593766 0.143442 0.000000 
0.000000 0.000000 0.000000 0.525594 0.595102 0.594620 0.265455 0.000000 
0.000000 0.000000 0.000000 0.520838 0.595102 0.595048 0.424802 0.000000 
0.000000 0.000000 0.000000 0.424802 0.595048 0.595102 0.520838 0.000000 
0.000000 0.000000 0.000000 0.265455 0.594620 0.595102 0.525594 0.000000 
0.000000 0.000000 0.000000 0.143442 0.593766 0.595102 0.530393 0.000000 
0.000000 0.000000 0.000000 0.058720 0.592496 0.595102 0.535213 0.000000 
0.000000 0.000000 0.000000 0.011235 0.590821 0.595102 0.540031 0.000000 
0.000000 0.000000 0.000000 0.000000 0.588757 0.595102 0.544820 0.000000 
0.000000 0.000000 0.000000 0.000000 0.586322 0.595102 0.549553 0.000000 
0.000000 0.000000 0.000000 0.000000 0.583539 0.595102 0.554205 0.000000 
0.000000 0.000000 0.000000 0.000000 0.580430 0.595102 0.558746 0.000000 
0.000000 0.000000 0.000000 0.000000 0.577022 0.595102 0.563146 0.000000 
0.000000 0.000000 0.000000 0.000000 0.573343 0.595102 0.567378 0.000000 
0.000000 0.000000 0.000000 0.000000 0.569421 0.595102 0.571411 0.000000 
0.000000 0.000000 0.000000 0.000000 0.565285 0.595102 0.575215 0.000000 
0.000000 0.000000 0.000000 0.000000 0.560965 0.595102 0.578762 0.000000 
0.000000 0.000000 0.000000 0.000000 0.556491 0.595102 0.582023 0.000000 
0.000000 0.000000 0.000000 0.000000 0.551891 0.595102 0.584973 0.000000 
0.000000 0.000000 0.000000 0.000000 0.547195 0.595102 0.587584 0.000000 
0.000000 0.000000 0.000000 0.000000 0.542430 0.595102 0.589836 0.001434 
0.000000 0.000000 0.000000 0.000000 0.537624 0.595102 0.591708 0.030327 
0.000000 0.000000 0.000000 0.000000 0.532802 0.595102 0.593182 0.096423 
0.000000 0.000000 0.000000 0.000000 0.527989 0.595102 0.594245 0.199784 
0.000000 0.000000 0.000000 0.000000 0.523209 0.595102 0.594887 0.340459 
0.000000 0.000000 0.000000 0.000000 0.518484 0.595102 0.595102 0.518484 
0.000000 0.000000 0.000000 0.000000 0.340459 0.594887 0.595102 0.523209 
0.000000 0.000000 0.000000 0.000000 0.199784 0.594245 0.595102 0.527989 
0.000000 0.000000 0.000000 0.000000 0.096423 0.593182 0.595102 0.532802 
0.000000 0.000000 0.000000 0.000000 0.030327 0.591708 0.595102 0.537624 
0.000000 0.000000 0.000000 0.000000 0.001434 0.589836 0.595102 0.542430 
0.000000 0.000000 0.000000 0.000000 0.000000 0.587584 0.595102 0.547195 
0.000000 0.000000 0.000000 0.000000 0.000000 0.584973 0.595102 0.551891 
0.000000 0.000000 0.000000 0.000000 0.000000 0.582023 0.595102 0.556491 
0.000000 0.000000 0.000000 0.000000 0.000000 0.578762 0.595102 0.560965 
0.000000 0.000000 0.000000 0.000000 0.000000 0.575215 0.595102 0.565285 
0.000000 0.000000 0.000000 0.000000 0.000000 0.571411 0.595102 0.569421 
0.000000 0.000000 0.000000 0.000000 0.000000 0.567378 0.595102 0.573343 
0.000000 0.000000 0.000000 0.000000 0.000000 0.563146 0.595102 0.577022 
0.000000 0.000000 0.000000 0.000000 0.000000 0.558746 0.595102 0.580430 
0.000000 0.000000 0.000000 0.000000 0.000000 0.554205 0.595102 0.583539 
0.000000 0.000000 0.000000 0.000000 0.000000 0.549553 0.595102 0.586322 
0.000000 0.000000 0.000000 0.000000 0.000000 0.544820 0.595102 0.588757 
0.011235 0.000000 0.000000 0.000000 0.000000 0.540031 0.595102 0.590821 
0.058720 0.000000 0.000000 0.000000 0.000000 0.535213 0.595102 0.592496 
0.143442 0.000000 0.000000 0.000000 0.000000 0.530393 0.595102 0.593766 
0.265455 0.000000 0.000000 0.000000 0.000000 0.525594 0.595102 0.594620 
0.424802 0.000000 0.000000 0.000000 0.000000 0.520838 0.595102 0.595048 
0.520838 0.000000 0.000000 0.000000 0.000000 0.424802 0.595048 0.595102 
0.525594 0.000000 0.000000 0.000000 0.000000 0.265455 0.594620 0.595102 
0.530393 0.000000 0.000000 0.000000 0.000000 0.143442 0.593766 0.595102 
0.535213 0.000000 0.000000 0.000000 0.000000 0.058720 0.592496 0.595102 
0.540031 0.000000 0.000000 0.000000 0.000000 0.011235 0.590821 0.595102 
0.544820 0.000000 0.000000 0.000000 0.000000 0.000000 0.588757 0.595102 
0.549553 0.000000 0.000000 0.000000 0.000000 0.000000 0.586322 0.595102 
0.554205 0.000000 0.000000 0.000000 0.000000 0.000000 0.583539 0.595102 
0.558746 0.000000 0.000000 0.000000 0.000000 0.000000 0.580430 0.595102 
0.563146 0.000000 0.000000 0.000000 0.000000 0.000000 0.577022 0.595102 
0.567378 0.000000 0.000000 0.000000 0.000000 0.000000 0.573343 0.595102 
0.571411 0.000000 0.000000 0.000000 0.000000 0.000000 0.569421 0.595102 
0.575215 0.000000 0.000000 0.000000 0.000000 0.000000 0.565285 0.595102 
0.578762 0.000000 0.000000 0.000000 0.000000 0.000000 0.560965 0.595102 
0.582023 0.000000 0.000000 0.000000 0.000000 0.000000 0.556491 0.595102 
0.584973 0.000000 0.000000 0.000000 0.000000 0.000000 0.551891 0.595102 
0.587584 0.000000 0.000000 0.000000 0.000000 0.000000 0.547195 0.595102 
0.589836 0.001434 0.000000 0.000000 0.000000 0.000000 0.542430 0.595102 
0.591708 0.030327 0.000000 0.000000 0.000000 0.000000 0.537624 0.595102 
0.593182 0.096423 0.000000 0.000000 0.000000 0.000000 0.532802 0.595102 
0.594245 0.199784 0.000000 0.000000 0.000000 0.000000 0.527989 0.595102 
0.594887 0.340459 0.000000 0.000000 0.000000 0.000000 0.523209 0.595102 
0.595102 0.518484 0.000000 0.000000 0.000000 0.000000 0.518484 0.595102 
0.594887 0.523209 0.000000 0.000000 0.000000 0.000000 0.340459 0.594887 
0.594245 0.527989 0.000000 0.000000 0.000000 0.000000 0.199784 0.594245 
0.593182 0.532802 0.000000 0.000000 0.000000 0.000000 0.096423 0.593182 
0.591708 0.537624 0.000000 0.000000 0.000000 0.000000 0.030327 0.591708 
0.589836 0.542430 0.000000 0.000000 0.000000 0.000000 0.001434 0.589836 
0.587584 0.547195 0.000000 0.000000 0.000000 0.000000 0.000000 0.587584 
0.584973 0.551891 0.000000 0.000000 0.000000 0.000000 0.000000 0.584973 
0.582023 0.556491 0.000000 0.000000 0.000000 0.000000 0.000000 0.582023 
0.578762 0.560965 0.000000 0.000000 0.000000 0.000000 0.000000 0.578762 
0.575215 0.565285 0.000000 0.000000 0.000000 0.000000 0.000000 0.575215 
0.571411 0.569421 0.000000 0.000000 0.000000 0.000000 0.000000 0.571411 
0.573343 0.573343 0.000000 0.000000 0.000000 0.000000 0.000000 0.567378 
0.577022 0.577022 0.000000 0.000000 0.000000 0.000000 0.000000 0.563146 
0.580430 0.580430 0.000000 0.000000 0.000000 0.000000 0.000000 0.558746 
0.583539 0.583539 0.000000 0.000000 0.000000 0.000000 0.000000 0.554205 
0.586322 0.586322 0.000000 0.000000 0.000000 0.000000 0.000000 0.549553 
0.588757 0.588757 0.000000 0.000000 0.000000 0.000000 0.000000 0.544820 
0.590821 0.590821 0.011235 0.000000 0.000000 0.000000 0.000000 0.540031 
0.592496 0.592496 0.058720 0.000000 0.000000 0.000000 0.000000 0.535213 
0.593766 0.593766 0.143442 0.000000 0.000000 0.000000 0.000000 0.530393 
0.594620 0.594620 0.265455 0.000000 0.000000 0.000000 0.000000 0.525594 
0.595048 0.595048 0.424802 0.000000 0.000000 0.000000 0.000000 0.520838 
0.595048 0.595048 0.520838 0.000000 0.000000 0.000000 0.000000 0.424802 
0.594620 0.594620 0.525594 0.000000 0.000000 0.000000 0.000000 0.265455 
0.593766 0.593766 0.530393 0.000000 0.000000 0.000000 0.000000 0.143442 
0.592496 0.592496 0.535213 0.000000 0.000000 0.000000 0.000000 0.058720 
0.590821 0.590821 0.540031 0.000000 0.000000 0.000000 0.000000 0.011235 
0.588757 0.588757 0.544820 0.000000 0.000000 0.000000 0.000000 0.000000 
0.586322 0.586322 0.549553 0.000000 0.000000 0.000000 0.000000 0.000000 
0.583539 0.583539 0.554205 0.000000 0.000000 0.000000 0.000000 0.000000 
0.580430 0.580430 0.558746 0.000000 0.000000 0.000000 0.000000 0.000000 
0.577022 0.577022 0.563146 0.000000 0.000000 0.000000 0.000000 0.000000 
0.573343 0.573343 0.567378 0.000000 0.000000 0.000000 0.000000 0.000000 
0.569421 0.571411 0.571411 0.000000 0.000000 0.000000 0.000000 0.000000 
0.565285 0.575215 0.575215 0.000000 0.000000 0.000000 0.000000 0.000000 
0.560965 0.578762 0.578762 0.000000 0.000000 0.000000 0.000000 0.000000 
0.556491 0.582023 0.582023 0.000000 0.000000 0.000000 0.000000 0.000000 
0.551891 0.584973 0.584973 0.000000 0.000000 0.000000 0.000000 0.000000 
0.547195 0.587584 0.587584 0.000000 0.000000 0.000000 0.000000 0.000000 
0.542430 0.589836 0.589836 0.001434 0.000000 0.000000 0.000000 0.000000 
0.537624 0.591708 0.591708 0.030327 0.000000 0.000000 0.000000 0.000000 
0.532802 0.593182 0.593182 0.096423 0.000000 0.000000 0.000000 0.000000 
0.527989 0.594245 0.594245 0.199784 0.000000 0.000000 0.000000 0.000000 
0.523209 0.594887 0.594887 0.340459 0.000000 0.000000 0.000000 0.000000 
0.518484 0.595102 0.595102 0.518484 0.000000 0.000000 0.000000 0.000000 
0.340459 0.594887 0.594887 0.523209 0.000000 0.000000 0.000000 0.000000 
0.199784 0.594245 0.594245 0.527989 0.000000 0.000000 0.000000 0.000000 
0.096423 0.593182 0.593182 0.532802 0.000000 0.000000 0.000000 0.000000 
0.030327 0.591708 0.591708 0.537624 0.000000 0.000000 0.000000 0.000000 
0.001434 0.589836 0.589836 0.542430 0.000000 0.000000 0.000000 0.000000 
0.000000 0.587584 0.587584 0.547195 0.000000 0.000000 0.000000 0.000000 
0.000000 0.584973 0.584973 0.551891 0.000000 0.000000 0.000000 0.000000 
0.000000 0.582023 0.582023 0.556491 0.000000 0.000000 0.000000 0.000000 
0.000000 0.578762 0.578762 0.560965 0.000000 0.000000 0.000000 0.000000 
0.000000 0.575215 0.575215 0.565285 0.000000 0.000000 0.000000 0.000000 
0.000000 0.571411 0.571411 0.569421 0.000000 0.000000 0.000000 0.000000 
0.000000 0.567378 0.573343 0.573343 0.000000 0.000000 0.000000 0.000000 
0.000000 0.563146 0.577022 0.577022 0.000000 0.000000 0.000000 0.000000 
0.000000 0.558746 0.580430 0.580430 0.000000 0.000000 0.000000 0.000000 
0.000000 0.554205 0.583539 0.583539 0.000000 0.000000 0.000000 0.000000 
0.000000 0.549553 0.586322 0.586322 0.000000 0.000000 0.000000 0.000000 
0.000000 0.544820 0.588757 0.588757 0.000000 0.000000 0.000000 0.000000 
0.000000 0.540031 0.590821 0.590821 0.011235 0.000000 0.000000 0.000000 
0.000000 0.535213 0.592496 0.592496 0.058720 0.000000 0.000000 0.000000 
0.000000 0.530393 0.593766 0.593766 0.143442 0.000000 0.000000 0.000000 
0.000000 0.525594 0.594620 0.594620 0.265455 0.000000 0.000000 0.000000 
0.000000 0.520838 0.595048 0.595048 0.424802 0.000000 0.000000 0.000000 
0.000000 0.424802 0.595048 0.595048 0.520838 0.000000 0.000000 0.000000 
0.000000 0.265455 0.594620 0.594620 0.525594 0.000000 0.000000 0.000000 
0.000000 0.143442 0.593766 0.593766 0.530393 0.000000 0.000000 0.000000 
0.000000 0.058720 0.592496 0.592496 0.535213 0.000000 0.000000 0.000000 
0.000000 0.011235 0.590821 0.590821 0.540031 0.000000 0.000000 0.000000 
0.000000 0.000000 0.588757 0.588757 0.544820 0.000000 0.000000 0.000000 
0.000000 0.000000 0.586322 0.586322 0.549553 0.000000 0.000000 0.000000 
0.000000 0.000000 0.583539 0.583539 0.554205 0.000000 0.000000 0.000000 
0.000000 0.000000 0.580430 0.580430 0.558746 0.000000 0.000000 0.000000 
0.000000 0.000000 0.577022 0.577022 0.563146 0.000000 0.000000 0.000000 
0.000000 0.000000 0.573343 0.573343 0.567378 0.000000 0.000000 0.000000 
0.000000 0.000000 0.569421 0.571411 0.571411 0.000000 0.000000 0.000000 
0.000000 0.000000 0.565285 0.575215 0.575215 0.000000 0.000000 0.000000 
0.000000 0.000000 0.560965 0.578762 0.578762 0.000000 0.000000 0.000000 
0.000000 0.000000 0.556491 0.582023 0.582023 0.000000 0.000000 0.000000 
0.000000 0.000000 0.551891 0.584973 0.584973 0.000000 0.000000 0.000000 
0.000000 0.000000 0.547195 0.587584 0.587584 0.000000 0.000000 0.000000 
0.000000 0.000000 0.542430 0.589836 0.589836 0.001434 0.000000 0.000000 
0.000000 0.000000 0.537624 0.591708 0.591708 0.030327 0.000000 0.000000 
0.000000 0.000000 0.532802 0.593182 0.593182 0.096423 0.000000 0.000000 
0.000000 0.000000 0.527989 0.594245 0.594245 0.199784 0.000000 0.000000 
0.000000 0.000000 0.523209 0.594887 0.594887 0.340459 0.000000 0.000000 
TURN 11
0.000000 0.000000 0.485432 0.566077 0.566077 0.485432 0.000000 0.000000 
0.000000 0.000000 0.313478 0.565850 0.566077 0.490387 0.000000 0.000000 
0.000000 0.000000 0.179021 0.565172 0.566077 0.495402 0.000000 0.000000 
0.000000 0.000000 0.082023 0.564049 0.566077 0.500454 0.000000 0.000000 
0.000000 0.000000 0.022431 0.562492 0.566077 0.505518 0.000000 0.000000 
0.000000 0.000000 0.000175 0.560515 0.566077 0.510568 0.000000 0.000000 
0.000000 0.000000 0.000000 0.558137 0.566077 0.515577 0.000000 0.000000 
0.000000 0.000000 0.000000 0.555380 0.566077 0.520516 0.000000 0.000000 
0.000000 0.000000 0.000000 0.552267 0.566077 0.525357 0.000000 0.000000 
0.000000 0.000000 0.000000 0.548826 0.566077 0.530068 0.000000 0.000000 
0.000000 0.000000 0.000000 0.545085 0.566077 0.534618 0.000000 0.000000 
0.000000 0.000000 0.000000 0.541073 0.566077 0.538976 0.000000 0.000000 
0.000000 0.000000 0.000000 0.536823 0.566077 0.543111 0.000000 0.000000 
0.000000 0.000000 0.000000 0.532365 0.566077 0.546991 0.000000 0.000000 
0.000000 0.000000 0.000000 0.527730 0.566077 0.550586 0.000000 0.000000 
0.000000 0.000000 0.000000 0.522951 0.566077 0.553866 0.000000 0.000000 
0.000000 0.000000 0.000000 0.518057 0.566077 0.556804 0.000000 0.000000 
0.000000 0.000000 0.000000 0.513079 0.566077 0.559375 0.000000 0.000000 
0.000000 0.000000 0.000000 0.508046 0.566077 0.561555 0.006641 0.000000 
0.000000 0.000000 0.000000 0.502986 0.566077 0.563324 0.047556 0.000000 
0.000000 0.000000 0.000000 0.497925 0.566077 0.564665 0.125843 0.000000 
0.000000 0.000000 0.000000 0.492888 0.566077 0.565567 0.241564 0.000000 
0.000000 0.000000 0.000000 0.487901 0.566077 0.566020 0.394766 0.000000 
0.000000 0.000000 0.000000 0.394766 0.566020 0.566077 0.487901 0.000000 
0.000000 0.000000 0.000000 0.241564 0.565567 0.566077 0.492888 0.000000 
0.000000 0.000000 0.000000 0.125843 0.564665 0.566077 0.497925 0.000000 
0.000000 0.000000 0.000000 0.047556 0.563324 0.566077 0.502986 0.000000 
0.000000 0.000000 0.000000 0.006641 0.561555 0.566077 0.508046 0.000000 
0.000000 0.000000 0.000000 0.000000 0.559375 0.566077 0.513079 0.000000 
0.000000 0.000000 0.000000 0.000000 0.556804 0.566077 0.518057 0.000000 
0.000000 0.000000 0.000000 0.000000 0.553866 0.566077 0.522951 0.000000 
0.000000 0.000000 0.000000 0.000000 0.550586 0.566077 0.527730 0.000000 
0.000000 0.000000 0.000000 0.000000 0.546991 0.566077 0.532365 0.000000 
0.000000 0.000000 0.000000 0.000000 0.543111 0.566077 0.536823 0.000000 
0.000000 0.000000 0.000000 0.000000 0.538976 0.566077 0.541073 0.000000 
0.000000 0.000000 0.000000 0.000000 0.534618 0.566077 0.545085 0.000000 
0.000000 0.000000 0.000000 0.000000 0.530068 0.566077 0.548826 0.000000 
0.000000 0.000000 0.000000 0.000000 0.525357 0.566077 0.552267 0.000000 
0.000000 0.000000 0.000000 0.000000 0.520516 0.566077 0.555380 0.000000 
0.000000 0.000000 0.000000 0.000000 0.515577 0.566077 0.558137 0.000000 
0.000000 0.000000 0.000000 0.000000 0.510568 0.566077 0.560515 0.000175 
0.000000 0.000000 0.000000 0.000000 0.505518 0.566077 0.562492 0.022431 
0.000000 0.000000 0.000000 0.000000 0.500454 0.566077 0.564049 0.082023 
0.000000 0.000000 0.000000 0.000000 0.495402 0.566077 0.565172 0.179021 
0.000000 0.000000 0.000000 0.000000 0.490387 0.566077 0.565850 0.313478 
0.000000 0.000000 0.000000 0.000000 0.485432 0.566077 0.566077 0.485432 
0.000000 0.000000 0.000000 0.000000 0.313478 0.565850 0.566077 0.490387 
0.000000 0.000000 0.000000 0.000000 0.179021 0.565172 0.566077 0.495402 
0.000000 0.000000 0.000000 0.000000 0.082023 0.564049 0.566077 0.500454 
0.000000 0.000000 0.000000 0.000000 0.022431 0.562492 0.566077 0.505518 
0.000000 0.000000 0.000000 0.000000 0.000175 0.560515 0.566077 0.510568 
0.000000 0.000000 0.000000 0.000000 0.000000 0.558137 0.566077 0.515577 
0.000000 0.000000 0.000000 0.000000 0.000000 0.555380 0.566077 0.520516 
0.000000 0.000000 0.000000 0.000000 0.000000 0.552267 0.566077 0.525357 
0.000000 0.000000 0.000000 0.000000 0.000000 0.548826 0.566077 0.530068 
0.000000 0.000000 0.000000 0.000000 0.000000 0.545085 0.566077 0.534618 
0.000000 0.000000 0.000000 0.000000 0.000000 0.541073 0.566077 0.538976 
0.000000 0.000000 0.000000 0.000000 0.000000 0.536823 0.566077 0.543111 
0.000000 0.000000 0.000000 0.000000 0.000000 0.532365 0.566077 0.546991 
0.000000 0.000000 0.000000 0.000000 0.000000 0.527730 0.566077 0.550586 
0.000000 0.000000 0.000000 0.000000 0.000000 0.522951 0.566077 0.553866 
0.000000 0.000000 0.000000 0.000000 0.000000 0.518057 0.566077 0.556804 
0.000000 0.000000 0.000000 0.000000 0.000000 0.513079 0.566077 0.559375 
0.006641 0.000000 0.000000 0.000000 0.000000 0.508046 0.566077 0.561555 
0.047556 0.000000 0.000000 0.000000 0.000000 0.502986 0.566077 0.563324 
0.125843 0.000000 0.000000 0.000000 0.000000 0.497925 0.566077 0.564665 
0.241564 0.000000 0.000000 0.000000 0.000000 0.492888 0.566077 0.565567 
0.394766 0.000000 0.000000 0.000000 0.000000 0.487901 0.566077 0.566020 
0.487901 0.000000 0.000000 0.000000 0.000000 0.394766 0.566020 0.566077 
0.492888 0.000000 0.000000 0.000000 0.000000 0.241564 0.565567 0.566077 
0.497925 0.000000 0.000000 0.000000 0.000000 0.125843 0.564665 0.566077 
0.502986 0.000000 0.000000 0.000000 0.000000 0.047556 0.563324 0.566077 
0.508046 0.000000 0.000000 0.000000 0.000000 0.006641 0.561555 0.566077 
0.513079 0.000000 0.000000 0.000000 0.000000 0.000000 0.559375 0.566077 
0.518057 0.000000 0.000000 0.000000 0.000000 0.000000 0.556804 0.566077 
0.522951 0.000000 0.000000 0.000000 0.000000 0.000000 0.553866 0.566077 
0.527730 0.000000 0.000000 0.000000 0.000000 0.000000 0.550586 0.566077 
0.532365 0.000000 0.000000 0.000000 0.000000 0.000000 0.546991 0.566077 
0.536823 0.000000 0.000000 0.000000 0.000000 0.000000 0.543111 0.566077 
0.541073 0.000000 0.000000 0.000000 0.000000 0.000000 0.538976 0.566077 
0.545085 0.000000 0.000000 0.000000 0.000000 0.000000 0.534618 0.566077 
0.548826 0.000000 0.000000 0.000000 0.000000 0.000000 0.530068 0.566077 
0.552267 0.000000 0.000000 0.000000 0.000000 0.000000 0.525357 0.566077 
0.555380 0.000000 0.000000 0.000000 0.000000 0.000000 0.520516 0.566077 
0.558137 0.000000 0.000000 0.000000 0.000000 0.000000 0.515577 0.566077 
0.560515 0.000175 0.000000 0.000000 0.000000 0.000000 0.510568 0.566077 
0.562492 0.022431 0.000000 0.000000 0.000000 0.000000 0.505518 0.566077 
0.564049 0.082023 0.000000 0.000000 0.000000 0.000000 0.500454 0.566077 
0.565172 0.179021 0.000000 0.000000 0.000000 0.000000 0.495402 0.566077 
0.565850 0.313478 0.000000 0.000000 0.000000 0.000000 0.490387 0.566077 
0.566077 0.485432 0.000000 0.000000 0.000000 0.000000 0.485432 0.566077 
0.565850 0.490387 0.000000 0.000000 0.000000 0.000000 0.313478 0.565850 
0.565172 0.495402 0.000000 0.000000 0.000000 0.000000 0.179021 0.565172 
0.564049 0.500454 0.000000 0.000000 0.000000 0.000000 0.082023 0.564049 
0.562492 0.505518 0.000000 0.000000 0.000000 0.000000 0.022431 0.562492 
0.560515 0.510568 0.000000 0.000000 0.000000 0.000000 0.000175 0.560515 
0.558137 0.515577 0.000000 0.000000 0.000000 0.000000 0.000000 0.558137 
0.555380 0.520516 0.000000 0.000000 0.000000 0.000000 0.000000 0.555380 
0.552267 0.525357 0.000000 0.000000 0.000000 0.000000 0.000000 0.552267 
0.548826 0.530068 0.000000 0.000000 0.000000 0.000000 0.000000 0.548826 
0.545085 0.534618 0.000000 0.000000 0.000000 0.000000 0.000000 0.545085 
0.541073 0.538976 0.000000 0.000000 0.000000 0.000000 0.000000 0.541073 
0.543111 0.543111 0.000000 0.000000 0.000000 0.000000 0.000000 0.536823 
0.546991 0.546991 0.000000 0.000000 0.000000 0.000000 0.000000 0.532365 
0.550586 0.550586 0.000000 0.000000 0.000000 0.000000 0.000000 0.527730 
0.553866 0.553866 0.000000 0.000000 0.000000 0.000000 0.000000 0.522951 
0.556804 0.556804 0.000000 0.000000 0.000000 0.000000 0.000000 0.518057 
0.559375 0.559375 0.000000 0.000000 0.000000 0.000000 0.000000 0.513079 
0.561555 0.561555 0.006641 0.000000 0.000000 0.000000 0.000000 0.508046 
0.563324 0.563324 0.047556 0.000000 0.000000 0.000000 0.000000 0.502986 
0.564665 0.564665 0.125843 0.000000 0.000000 0.000000 0.000000 0.497925 
0.565567 0.565567 0.241564 0.000000 0.000000 0.000000 0.000000 0.492888 
0.566020 0.566020 0.394766 0.000000 0.000000 0.000000 0.000000 0.487901 
0.566020 0.566020 0.487901 0.000000 0.000000 0.000000 0.000000 0.394766 
0.565567 0.565567 0.492888 0.000000 0.000000 0.000000 0.000000 0.241564 
0.564665 0.564665 0.497925 0.000000 0.000000 0.000000 0.000000 0.125843 
0.563324 0.563324 0.502986 0.000000 0.000000 0.000000 0.000000 0.047556 
0.561555 0.561555 0.508046 0.000000 0.000000 0.000000 0.000000 0.006641 
0.559375 0.559375 0.513079 0.000000 0.000000 0.000000 0.000000 0.000000 
0.556804 0.556804 0.518057 0.000000 0.000000 0.000000 0.000000 0.000000 
0.553866 0.553866 0.522951 0.000000 0.000000 0.000000 0.000000 0.000000 
0.550586 0.550586 0.527730 0.000000 0.000000 0.000000 0.000000 0.000000 
0.546991 0.546991 0.532365 0.000000 0.000000 0.000000 0.000000 0.000000 
0.543111 0.543111 0.536823 0.000000 0.000000 0.000000 0.000000 0.000000 
0.538976 0.541073 0.541073 0.000000 0.000000 0.000000 0.000000 0.000000 
0.534618 0.545085 0.545085 0.000000 0.000000 0.000000 0.000000 0.000000 
0.530068 0.548826 0.548826 0.000000 0.000000 0.000000 0.000000 0.000000 
0.525357 0.552267 0.552267 0.000000 0.000000 0.000000 0.000000 0.000000 
0.520516 0.555380 0.555380 0.000000 0.000000 0.000000 0.000000 0.000000 
0.515577 0.558137 0.558137 0.000000 0.000000 0.000000 0.000000 0.000000 
0.510568 0.560515 0.560515 0.000175 0.000000 0.000000 0.000000 0.000000 
0.505518 0.562492 0.562492 0.022431 0.000000 0.000000 0.000000 0.000000 
0.500454 0.564049 0.564049 0.082023 0.000000 0.000000 0.000000 0.000000 
0.495402 0.565172 0.565172 0.179021 0.000000 0.000000 0.000000 0.000000 
0.490387 0.565850 0.565850 0.313478 0.000000 0.000000 0.000000 0.000000 
0.485432 0.566077 0.566077 0.485432 0.000000 0.000000 0.000000 0.000000 
0.313478 0.565850 0.565850 0.490387 0.000000 0.000000 0.000000 0.000000 
0.179021 0.565172 0.565172 0.495402 0.000000 0.000000 0.000000 0.000000 
0.082023 0.564049 0.564049 0.500454 0.000000 0.000000 0.000000 0.000000 
0.022431 0.562492 0.562492 0.505518 0.000000 0.000000 0.000000 0.000000 
0.000175 0.560515 0.560515 0.510568 0.000000 0.000000 0.000000 0.000000 
0.000000 0.558137 0.558137 0.515577 0.000000 0.000000 0.000000 0.000000 
0.000000 0.555380 0.555380 0.520516 0.000000 0.000000 0.000000 0.000000 
0.000000 0.552267 0.552267 0.525357 0.000000 0.000000 0.000000 0.000000 
0.000000 0.548826 0.548826 0.530068 0.000000 0.000000 0.000000 0.000000 
0.000000 0.545085 0.545085 0.534618 0.000000 0.000000 0.000000 0.000000 
0.000000 0.541073 0.541073 0.538976 0.000000 0.000000 0.000000 0.000000 
0.000000 0.536823 0.543111 0.543111 0.000000 0.000000 0.000000 0.000000 
0.000000 0.532365 0.546991 0.546991 0.000000 0.000000 0.000000 0.000000 
0.000000 0.527730 0.550586 0.550586 0.000000 0.000000 0.000000 0.000000 
0.000000 0.522951 0.553866 0.553866 0.000000 0.000000 0.000000 0.000000 
0.000000 0.518057 0.556804 0.556804 0.000000 0.000000 0.000000 0.000000 
0.000000 0.513079 0.559375 0.559375 0.000000 0.000000 0.000000 0.000000 
0.000000 0.508046 0.561555 0.561555 0.006641 0.000000 0.000000 0.000000 
0.000000 0.502986 0.563324 0.563324 0.047556 0.000000 0.000000 0.000000 
0.000000 0.497925 0.564665 0.564665 0.125843 0.000000 0.000000 0.000000 
0.000000 0.492888 0.565567 0.565567 0.241564 0.000000 0.000000 0.000000 
0.000000 0.487901 0.566020 0.566020 0.394766 0.000000 0.000000 0.000000 
0.000000 0.394766 0.566020 0.566020 0.487901 0.000000 0.000000 0.000000 
0.000000 0.241564 0.565567 0.565567 0.492888 0.000000 0.000000 0.000000 
0.000000 0.125843 0.564665 0.564665 0.497925 0.000000 0.000000 0.000000 
0.000000 0.047556 0.563324 0.563324 0.502986 0.000000 0.000000 0.000000 
0.000000 0.006641 0.561555 0.561555 0.508046 0.000000 0.000000 0.000000 
0.000000 0.000000 0.559375 0.559375 0.513079 0.000000 0.000000 0.000000 
0.000000 0.000000 0.556804 0.556804 0.518057 0.000000 0.000000 0.000000 
0.000000 0.000000 0.553866 0.553866 0.522951 0.000000 0.000000 0.000000 
0.000000 0.000000 0.550586 0.550586 0.527730 0.000000 0.000000 0.000000 
0.000000 0.000000 0.546991 0.546991 0.532365 0.000000 0.000000 0.000000 
0.000000 0.000000 0.543111 0.543111 0.536823 0.000000 0.000000 0.000000 
0.000000 0.000000 0.538976 0.541073 0.541073 0.000000 0.000000 0.000000 
0.000000 0.000000 0.534618 0.545085 0.545085 0.000000 0.000000 0.000000 
0.000000 0.000000 0.530068 0.548826 0.548826 0.000000 0.000000 0.000000 
0.000000 0.000000 0.525357 0.552267 0.552267 0.000000 0.000000 0.000000 
0.000000 0.000000 0.520516 0.555380 0.555380 0.000000 0.000000 0.000000 
0.000000 0.000000 0.515577 0.558137 0.558137 0.000000 0.000000 0.000000 
0.000000 0.000000 0.510568 0.560515 0.560515 0.000175 0.000000 0.000000 
0.000000 0.000000 0.505518 0.562492 0.562492 0.022431 0.000000 0.000000 
0.000000 0.000000 0.500454 0.564049 0.564049 0.082023 0.000000 0.000000 
0.000000 0.000000 0.495402 0.565172 0.565172 0.179021 0.000000 0.000000 
0.000000 0.000000 0.490387 0.565850 0.565850 0.313478 0.000000 0.000000 
TURN 12
0.000000 0.000000 0.453469 0.537778 0.537778 0.453469 0.000000 0.000000 
0.000000 0.000000 0.287610 0.537540 0.537778 0.458628 0.000000 0.000000 
0.000000 0.000000 0.159397 0.536828 0.537778 0.463852 0.000000 0.000000 
0.000000 0.000000 0.068787 0.535649 0.537778 0.469118 0.000000 0.000000 
0.000000 0.000000 0.015724 0.534015 0.537778 0.474399 0.000000 0.000000 
0.000000 0.000000 0.000000 0.531941 0.537778 0.479670 0.000000 0.000000 
0.000000 0.000000 0.000000 0.529446 0.537778 0.484900 0.000000 0.000000 
0.000000 0.000000 0.000000 0.526555 0.537778 0.490060 0.000000 0.000000 
0.000000 0.000000 0.000000 0.523291 0.537778 0.495119 0.000000 0.000000 
0.000000 0.000000 0.000000 0.519684 0.537778 0.500045 0.000000 0.000000 
0.000000 0.000000 0.000000 0.515765 0.537778 0.504806 0.000000 0.000000 
0.000000 0.000000 0.000000 0.511564 0.537778 0.509368 0.000000 0.000000 
0.000000 0.000000 0.000000 0.507114 0.537778 0.513697 0.000000 0.000000 
0.000000 0.000000 0.000000 0.502448 0.537778 0.517762 0.000000 0.000000 
0.000000 0.000000 0.000000 0.497601 0.537778 0.521529 0.000000 0.000000 
0.000000 0.000000 0.000000 0.492604 0.537778 0.524968 0.000000 0.000000 
0.000000 0.000000 0.000000 0.487490 0.537778 0.528049 0.000000 0.000000 
0.000000 0.000000 0.000000 0.482291 0.537778 0.530745 0.000000 0.000000 
0.000000 0.000000 0.000000 0.477038 0.537778 0.533032 0.003248 0.000000 
0.000000 0.000000 0.000000 0.471758 0.537778 0.534888 0.037567 0.000000 
0.000000 0.000000 0.000000 0.466481 0.537778 0.536296 0.109395 0.000000 
0.000000 0.000000 0.000000 0.461233 0.537778 0.537243 0.218800 0.000000 
0.000000 0.000000 0.000000 0.456039 0.537778 0.537718 0.365832 0.000000 
0.000000 0.000000 0.000000 0.365832 0.537718 0.537778 0.456039 0.000000 
0.000000 0.000000 0.000000 0.218800 0.537243 0.537778 0.461233 0.000000 
0.000000 0.000000 0.000000 0.109395 0.536296 0.537778 0.466481 0.000000 
0.000000 0.000000 0.000000 0.037567 0.534888 0.537778 0.471758 0.000000 
0.000000 0.000000 0.000000 0.003248 0.533032 0.537778 0.477038 0.000000 
0.000000 0.000000 0.000000 0.000000 0.530745 0.537778 0.482291 0.000000 
0.000000 0.000000 0.000000 0.000000 0.528049 0.537778 0.487490 0.000000 
0.000000 0.000000 0.000000 0.000000 0.524968 0.537778 0.492604 0.000000 
0.000000 0.000000 0.000000 0.000000 0.521529 0.537778 0.497601 0.000000 
0.000000 0.000000 0.000000 0.000000 0.517762 0.537778 0.502448 0.000000 
0.000000 0.000000 0.000000 0.000000 0.513697 0.537778 0.507114 0.000000 
0.000000 0.000000 0.000000 0.000000 0.509368 0.537778 0.511564 0.000000 
0.000000 0.000000 0.000000 0.000000 0.504806 0.537778 0.515765 0.000000 
0.000000 0.000000 0.000000 0.000000 0.500045 0.537778 0.519684 0.000000 
0.000000 0.000000 0.000000 0.000000 0.495119 0.537778 0.523291 0.000000 
0.000000 0.000000 0.000000 0.000000 0.490060 0.537778 0.526555 0.000000 
0.000000 0.000000 0.000000 0.000000 0.484900 0.537778 0.529446 0.000000 
0.000000 0.000000 0.000000 0.000000 0.479670 0.537778 0.531941 0.000000 
0.000000 0.000000 0.000000 0.000000 0.474399 0.537778 0.534015 0.015724 
0.000000 0.000000 0.000000 0.000000 0.469118 0.537778 0.535649 0.068787 
0.000000 0.000000 0.000000 0.000000 0.463852 0.537778 0.536828 0.159397 
0.000000 0.000000 0.000000 0.000000 0.458628 0.537778 0.537540 0.287610 
0.000000 0.000000 0.000000 0.000000 0.453469 0.537778 0.537778 0.453469 
0.000000 0.000000 0.000000 0.000000 0.287610 0.537540 0.537778 0.458628 
0.000000 0.000000 0.000000 0.000000 0.159397 0.536828 0.537778 0.463852 
0.000000 0.000000 0.000000 0.000000 0.068787 0.535649 0.537778 0.469118 
0.000000 0.000000 0.000000 0.000000 0.015724 0.534015 0.537778 0.474399 
0.000000 0.000000 0.000000 0.000000 0.000000 0.531941 0.537778 0.479670 
0.000000 0.000000 0.000000 0.000000 0.000000 0.529446 0.537778 0.484900 
0.000000 0.000000 0.000000 0.000000 0.000000 0.526555 0.537778 0.490060 
0.000000 0.000000 0.000000 0.000000 0.000000 0.523291 0.537778 0.495119 
0.000000 0.000000 0.000000 0.000000 0.000000 0.519684 0.537778 0.500045 
0.000000 0.000000 0.000000 0.000000 0.000000 0.515765 0.537778 0.504806 
0.000000 0.000000 0.000000 0.000000 0.000000 0.511564 0.537778 0.509368 
0.000000 0.000000 0.000000 0.000000 0.000000 0.507114 0.537778 0.513697 
0.000000 0.000000 0.000000 0.000000 0.000000 0.502448 0.537778 0.517762 
0.000000 0.000000 0.000000 0.000000 0.000000 0.497601 0.537778 0.521529 
0.000000 0.000000 0.000000 0.000000 0.000000 0.492604 0.537778 0.524968 
0.000000 0.000000 0.000000 0.000000 0.000000 0.487490 0.537778 0.528049 
0.000000 0.000000 0.000000 0.000000 0.000000 0.482291 0.537778 0.530745 
0.003248 0.000000 0.000000 0.000000 0.000000 0.477038 0.537778 0.533032 
0.037567 0.000000 0.000000 0.000000 0.000000 0.471758 0.537778 0.534888 
0.109395 0.000000 0.000000 0.000000 0.000000 0.466481 0.537778 0.536296 
0.218800 0.000000 0.000000 0.000000 0.000000 0.461233 0.537778 0.537243 
0.365832 0.000000 0.000000 0.000000 0.000000 0.456039 0.537778 0.537718 
0.456039 0.000000 0.000000 0.000000 0.000000 0.365832 0.537718 0.537778 
0.461233 0.000000 0.000000 0.000000 0.000000 0.218800 0.537243 0.537778 
0.466481 0.000000 0.000000 0.000000 0.000000 0.109395 0.536296 0.537778 
0.471758 0.000000 0.000000 0.000000 0.000000 0.037567 0.534888 0.537778 
0.477038 0.000000 0.000000 0.000000 0.000000 0.003248 0.533032 0.537778 
0.482291 0.000000 0.000000 0.000000 0.000000 0.000000 0.530745 0.537778 
0.487490 0.000000 0.000000 0.000000 0.000000 0.000000 0.528049 0.537778 
0.492604 0.000000 0.000000 0.000000 0.000000 0.000000 0.524968 0.537778 
0.497601 0.000000 0.000000 0.000000 0.000000 0.000000 0.521529 0.537778 
0.502448 0.000000 0.000000 0.000000 0.000000 0.000000 0.517762 0.537778 
0.507114 0.000000 0.000000 0.000000 0.000000 0.000000 0.513697 0.537778 
0.511564 0.000000 0.000000 0.000000 0.000000 0.000000 0.509368 0.537778 
0.515765 0.000000 0.000000 0.000000 0.000000 0.000000 0.504806 0.537778 
0.519684 0.000000 0.000000 0.000000 0.000000 0.000000 0.500045 0.537778 
0.523291 0.000000 0.000000 0.000000 0.000000 0.000000 0.495119 0.537778 
0.526555 0.000000 0.000000 0.000000 0.000000 0.000000 0.490060 0.537778 
0.529446 0.000000 0.000000 0.000000 0.000000 0.000000 0.484900 0.537778 
0.531941 0.000000 0.000000 0.000000 0.000000 0.000000 0.479670 0.537778 
0.534015 0.015724 0.000000 0.000000 0.000000 0.000000 0.474399 0.537778 
0.535649 0.068787 0.000000 0.000000 0.000000 0.000000 0.469118 0.537778 
0.536828 0.159397 0.000000 0.000000 0.000000 0.000000 0.463852 0.537778 
0.537540 0.287610 0.000000 0.000000 0.000000 0.000000 0.458628 0.537778 
0.537778 0.453469 0.000000 0.000000 0.000000 0.000000 0.453469 0.537778 
0.537540 0.458628 0.000000 0.000000 0.000000 0.000000 0.287610 0.537540 
0.536828 0.463852 0.000000 0.000000 0.000000 0.000000 0.159397 0.536828 
0.535649 0.469118 0.000000 0.000000 0.000000 0.000000 0.068787 0.535649 
0.534015 0.474399 0.000000 0.000000 0.000000 0.000000 0.015724 0.534015 
0.531941 0.479670 0.000000 0.000000 0.000000 0.000000 0.000000 0.531941 
0.529446 0.484900 0.000000 0.000000 0.000000 0.000000 0.000000 0.529446 
0.526555 0.490060 0.000000 0.000000 0.000000 0.000000 0.000000 0.526555 
0.523291 0.495119 0.000000 0.000000 0.000000 0.000000 0.000000 0.523291 
0.519684 0.500045 0.000000 0.000000 0.000000 0.000000 0.000000 0.519684 
0.515765 0.504806 0.000000 0.000000 0.000000 0.000000 0.000000 0.515765 
0.511564 0.509368 0.000000 0.000000 0.000000 0.000000 0.000000 0.511564 
0.513697 0.513697 0.000000 0.000000 0.000000 0.000000 0.000000 0.507114 
0.517762 0.517762 0.000000 0.000000 0.000000 0.000000 0.000000 0.502448 
0.521529 0.521529 0.000000 0.000000 0.000000 0.000000 0.000000 0.497601 
0.524968 0.524968 0.000000 0.000000 0.000000 0.000000 0.000000 0.492604 
0.528049 0.528049 0.000000 0.000000 0.000000 0.000000 0.000000 0.487490 
0.530745 0.530745 0.000000 0.000000 0.000000 0.000000 0.000000 0.482291 
0.533032 0.533032 0.003248 0.000000 0.000000 0.000000 0.000000 0.477038 
0.534888 0.534888 0.037567 0.000000 0.000000 0.000000 0.000000 0.471758 
0.536296 0.536296 0.109395 0.000000 0.000000 0.000000 0.000000 0.466481 
0.537243 0.537243 0.218800 0.000000 0.000000 0.000000 0.000000 0.461233 
0.537718 0.537718 0.365832 0.000000 0.000000 0.000000 0.000000 0.456039 
0.537718 0.537718 0.456039 0.000000 0.000000 0.000000 0.000000 0.365832 
0.537243 0.537243 0.461233 0.000000 0.000000 0.000000 0.000000 0.218800 
0.536296 0.536296 0.466481 0.000000 0.000000 0.000000 0.000000 0.109395 
0.534888 0.534888 0.471758 0.000000 0.000000 0.000000 0.000000 0.037567 
0.533032 0.533032 0.477038 0.000000 0.000000 0.000000 0.000000 0.003248 
0.530745 0.530745 0.482291 0.000000 0.000000 0.000000 0.000000 0.000000 
0.528049 0.528049 0.487490 0.000000 0.000000 0.000000 0.000000 0.000000 
0.524968 0.524968 0.492604 0.000000 0.000000 0.000000 0.000000 0.000000 
0.521529 0.521529 0.497601 0.000000 0.000000 0.000000 0.000000 0.000000 
0.517762 0.517762 0.502448 0.000000 0.000000 0.000000 0.000000 0.000000 
0.513697 0.513697 0.507114 0.000000 0.000000 0.000000 0.000000 0.000000 
0.509368 0.511564 0.511564 0.000000 0.000000 0.000000 0.000000 0.000000 
0.504806 0.515765 0.515765 0.000000 0.000000 0.000000 0.000000 0.000000 
0.500045 0.519684 0.519684 0.000000 0.000000 0.000000 0.000000 0.000000 
0.495119 0.523291 0.523291 0.000000 0.000000 0.000000 0.000000 0.000000 
0.490060 0.526555 0.526555 0.000000 0.000000 0.000000 0.000000 0.000000 
0.484900 0.529446 0.529446 0.000000 0.000000 0.000000 0.000000 0.000000 
0.479670 0.531941 0.531941 0.000000 0.000000 0.000000 0.000000 0.000000 
0.474399 0.534015 0.534015 0.015724 0.000000 0.000000 0.000000 0.000000 
0.469118 0.535649 0.535649 0.068787 0.000000 0.000000 0.000000 0.000000 
0.463852 0.536828 0.536828 0.159397 0.000000 0.000000 0.000000 0.000000 
0.458628 0.537540 0.537540 0.287610 0.000000 0.000000 0.000000 0.000000 
0.453469 0.537778 0.537778 0.453469 0.000000 0.000000 0.000000 0.000000 
0.287610 0.537540 0.537540 0.458628 0.000000 0.000000 0.000000 0.000000 
0.159397 0.536828 0.536828 0.463852 0.000000 0.000000 0.000000 0.000000 
0.068787 0.535649 0.535649 0.469118 0.000000 0.000000 0.000000 0.000000 
0.015724 0.534015 0.534015 0.474399 0.000000 0.000000 0.000000 0.000000 
0.000000 0.531941 0.531941 0.479670 0.000000 0.000000 0.000000 0.000000 
0.000000 0.529446 0.529446 0.484900 0.000000 0.000000 0.000000 0.000000 
0.000000 0.526555 0.526555 0.490060 0.000000 0.000000 0.000000 0.000000 
0.000000 0.523291 0.523291 0.495119 0.000000 0.000000 0.000000 0.000000 
0.000000 0.519684 0.519684 0.500045 0.000000 0.000000 0.000000 0.000000 
0.000000 0.515765 0.515765 0.504806 0.000000 0.000000 0.000000 0.000000 
0.000000 0.511564 0.511564 0.509368 0.000000 0.000000 0.000000 0.000000 
0.000000 0.507114 0.513697 0.513697 0.000000 0.000000 0.000000 0.000000 
0.000000 0.502448 0.517762 0.517762 0.000000 0.000000 0.000000 0.000000 
0.000000 0.497601 0.521529 0.521529 0.000000 0.000000 0.000000 0.000000 
0.000000 0.492604 0.524968 0.524968 0.000000 0.000000 0.000000 0.000000 
0.000000 0.487490 0.528049 0.528049 0.000000 0.000000 0.000000 0.000000 
0.000000 0.482291 0.530745 0.530745 0.000000 0.000000 0.000000 0.000000 
0.000000 0.477038 0.533032 0.533032 0.003248 0.000000 0.000000 0.000000 
0.000000 0.471758 0.534888 0.534888 0.037567 0.000000 0.000000 0.000000 
0.000000 0.466481 0.536296 0.536296 0.109395 0.000000 0.000000 0.000000 
0.000000 0.461233 0.537243 0.537243 0.218800 0.000000 0.000000 0.000000 
0.000000 0.456039 0.537718 0.537718 0.365832 0.000000 0.000000 0.000000 
0.000000 0.365832 0.537718 0.537718 0.456039 0.000000 0.000000 0.000000 
0.000000 0.218800 0.537243 0.537243 0.461233 0.000000 0.000000 0.000000 
0.000000 0.109395 0.536296 0.536296 0.466481 0.000000 0.000000 0.000000 
0.000000 0.037567 0.534888 0.534888 0.471758 0.000000 0.000000 0.000000 
0.000000 0.003248 0.533032 0.533032 0.477038 0.000000 0.000000 0.000000 
0.000000 0.000000 0.530745 0.530745 0.482291 0.000000 0.000000 0.000000 
0.000000 0.000000 0.528049 0.528049 0.487490 0.000000 0.000000 0.000000 
0.000000 0.000000 0.524968 0.524968 0.492604 0.000000 0.000000 0.000000 
0.000000 0.000000 0.521529 0.521529 0.497601 0.000000 0.000000 0.000000 
0.000000 0.000000 0.517762 0.517762 0.502448 0.000000 0.000000 0.000000 
0.000000 0.000000 0.513697 0.513697 0.507114 0.000000 0.000000 0.000000 
0.000000 0.000000 0.509368 0.511564 0.511564 0.000000 0.000000 0.000000 
0.000000 0.000000 0.504806 0.515765 0.515765 0.000000 0.000000 0.000000 
0.000000 0.000000 0.500045 0.519684 0.519684 0.000000 0.000000 0.000000 
0.000000 0.000000 0.495119 0.523291 0.523291 0.000000 0.000000 0.000000 
0.000000 0.000000 0.490060 0.526555 0.526555 0.000000 0.000000 0.000000 
0.000000 0.000000 0.484900 0.529446 0.529446 0.000000 0.000000 0.000000 
0.000000 0.000000 0.479670 0.531941 0.531941 0.000000 0.000000 0.000000 
0.000000 0.000000 0.474399 0.534015 0.534015 0.015724 0.000000 0.000000 
0.000000 0.000000 0.469118 0.535649 0.535649 0.068787 0.000000 0.000000 
0.000000 0.000000 0.463852 0.536828 0.536828 0.159397 0.000000 0.000000 
0.000000 0.000000 0.458628 0.537540 0.537540 0.287610 0.000000 0.000000 
TURN 13
0.000000 0.000000 0.422595 0.510204 0.510204 0.422595 0.000000 0.000000 
0.000000 0.000000 0.262856 0.509956 0.510204 0.427932 0.000000 0.000000 
0.000000 0.000000 0.140911 0.509213 0.510204 0.433340 0.000000 0.000000 
0.000000 0.000000 0.056716 0.507983 0.510204 0.438795 0.000000 0.000000 
0.000000 0.000000 0.010204 0.506278 0.510204 0.444270 0.000000 0.000000 
0.000000 0.000000 0.000000 0.504114 0.510204 0.449736 0.000000 0.000000 
0.000000 0.000000 0.000000 0.501513 0.510204 0.455163 0.000000 0.000000 
0.000000 0.000000 0.000000 0.498498 0.510204 0.460521 0.000000 0.000000 
0.000000 0.000000 0.000000 0.495096 0.510204 0.465778 0.000000 0.000000 
0.000000 0.000000 0.000000 0.491338 0.510204 0.470898 0.000000 0.000000 
0.000000 0.000000 0.000000 0.487255 0.510204 0.475849 0.000000 0.000000 
0.000000 0.000000 0.000000 0.482881 0.510204 0.480596 0.000000 0.000000 
0.000000 0.000000 0.000000 0.478250 0.510204 0.485102 0.000000 0.000000 
0.000000 0.000000 0.000000 0.473397 0.510204 0.489335 0.000000 0.000000 
0.000000 0.000000 0.000000 0.468357 0.510204 0.493260 0.000000 0.000000 
0.000000 0.000000 0.000000 0.463164 0.510204 0.496843 0.000000 0.000000 
0.000000 0.000000 0.000000 0.457853 0.510204 0.500055 0.000000 0.000000 
0.000000 0.000000 0.000000 0.452456 0.510204 0.502867 0.000000 0.000000 
0.000000 0.000000 0.000000 0.447006 0.510204 0.505252 0.001056 0.000000 
0.000000 0.000000 0.000000 0.441532 0.510204 0.507189 0.028754 0.000000 
0.000000 0.000000 0.000000 0.436064 0.510204 0.508658 0.094098 0.000000 
0.000000 0.000000 0.000000 0.430629 0.510204 0.509646 0.197162 0.000000 
0.000000 0.000000 0.000000 0.425253 0.510204 0.510142 0.337999 0.000000 
0.000000 0.000000 0.000000 0.337999 0.510142 0.510204 0.425253 0.000000 
0.000000 0.000000 0.000000 0.197162 0.509646 0.510204 0.430629 0.000000 
0.000000 0.000000 0.000000 0.094098 0.508658 0.510204 0.436064 0.000000 
0.000000 0.000000 0.000000 0.028754 0.507189 0.510204 0.441532 0.000000 
0.000000 0.000000 0.000000 0.001056 0.505252 0.510204 0.447006 0.000000 
0.000000 0.000000 0.000000 0.000000 0.502867 0.510204 0.452456 0.000000 
0.000000 0.000000 0.000000 0.000000 0.500055 0.510204 0.457853 0.000000 
0.000000 0.000000 0.000000 0.000000 0.496843 0.510204 0.463164 0.000000 
0.000000 0.000000 0.000000 0.000000 0.493260 0.510204 0.468357 0.000000 
0.000000 0.000000 0.000000 0.000000 0.489335 0.510204 0.473397 0.000000 
0.000000 0.000000 0.000000 0.000000 0.485102 0.510204 0.478250 0.000000 
0.000000 0.000000 0.000000 0.000000 0.480596 0.510204 0.482881 0.000000 
0.000000 0.000000 0.000000 0.000000 0.475849 0.510204 0.487255 0.000000 
0.000000 0.000000 0.000000 0.000000 0.470898 0.510204 0.491338 0.000000 
0.000000 0.000000 0.000000 0.000000 0.465778 0.510204 0.495096 0.000000 
0.000000 0.000000 0.000000 0.000000 0.460521 0.510204 0.498498 0.000000 
0.000000 0.000000 0.000000 0.000000 0.455163 0.510204 0.501513 0.000000 
0.000000 0.000000 0.000000 0.000000 0.449736 0.510204 0.504114 0.000000 
0.000000 0.000000 0.000000 0.000000 0.444270 0.510204 0.506278 0.010204 
0.000000 0.000000 0.000000 0.000000 0.438795 0.510204 0.507983 0.056716 
0.000000 0.000000 0.000000 0.000000 0.433340 0.510204 0.509213 0.140911 
0.000000 0.000000 0.000000 0.000000 0.427932 0.510204 0.509956 0.262856 
0.000000 0.000000 0.000000 0.000000 0.422595 0.510204 0.510204 0.422595 
0.000000 0.000000 0.000000 0.000000 0.262856 0.509956 0.510204 0.427932 
0.000000 0.000000 0.000000 0.000000 0.140911 0.509213 0.510204 0.433340 
0.000000 0.000000 0.000000 0.000000 0.056716 0.507983 0.510204 0.438795 
0.000000 0.000000 0.000000 0.000000 0.010204 0.506278 0.510204 0.444270 
0.000000 0.000000 0.000000 0.000000 0.000000 0.504114 0.510204 0.449736 
0.000000 0.000000 0.000000 0.000000 0.000000 0.501513 0.510204 0.455163 
0.000000 0.000000 0.000000 0.000000 0.000000 0.498498 0.510204 0.460521 
0.000000 0.000000 0.000000 0.000000 0.000000 0.495096 0.510204 0.465778 
0.000000 0.000000 0.000000 0.000000 0.000000 0.491338 0.510204 0.470898 
0.000000 0.000000 0.000000 0.000000 0.000000 0.487255 0.510204 0.475849 
0.000000 0.000000 0.000000 0.000000 0.000000 0.482881 0.510204 0.480596 
0.000000 0.000000 0.000000 0.000000 0.000000 0.478250 0.510204 0.485102 
0.000000 0.000000 0.000000 0.000000 0.000000 0.473397 0.510204 0.489335 
0.000000 0.000000 0.000000 0.000000 0.000000 0.468357 0.510204 0.493260 
0.000000 0.000000 0.000000 0.000000 0.000000 0.463164 0.510204 0.496843 
0.000000 0.000000 0.000000 0.000000 0.000000 0.457853 0.510204 0.500055 
0.000000 0.000000 0.000000 0.000000 0.000000 0.452456 0.510204 0.502867 
0.001056 0.000000 0.000000 0.000000 0.000000 0.447006 0.510204 0.505252 
0.028754 0.000000 0.000000 0.000000 0.000000 0.441532 0.510204 0.507189 
0.094098 0.000000 0.000000 0.000000 0.000000 0.436064 0.510204 0.508658 
0.197162 0.000000 0.000000 0.000000 0.000000 0.430629 0.510204 0.509646 
0.337999 0.000000 0.000000 0.000000 0.000000 0.425253 0.510204 0.510142 
0.425253 0.000000 0.000000 0.000000 0.000000 0.337999 0.510142 0.510204 
0.430629 0.000000 0.000000 0.000000 0.000000 0.197162 0.509646 0.510204 
0.436064 0.000000 0.000000 0.000000 0.000000 0.094098 0.508658 0.510204 
0.441532 0.000000 0.000000 0.000000 0.000000 0.028754 0.507189 0.510204 
0.447006 0.000000 0.000000 0.000000 0.000000 0.001056 0.505252 0.510204 
0.452456 0.000000 0.000000 0.000000 0.000000 0.000000 0.502867 0.510204 
0.457853 0.000000 0.000000 0.000000 0.000000 0.000000 0.500055 0.510204 
0.463164 0.000000 0.000000 0.000000 0.000000 0.000000 0.496843 0.510204 
0.468357 0.000000 0.000000 0.000000 0.000000 0.000000 0.493260 0.510204 
0.473397 0.000000 0.000000 0.000000 0.000000 0.000000 0.489335 0.510204 
0.478250 0.000000 0.000000 0.000000 0.000000 0.000000 0.485102 0.510204 
0.482881 0.000000 0.000000 0.000000 0.000000 0.000000 0.480596 0.510204 
0.487255 0.000000 0.000000 0.000000 0.000000 0.000000 0.475849 0.510204 
0.491338 0.000000 0.000000 0.000000 0.000000 0.000000 0.470898 0.510204 
0.495096 0.000000 0.000000 0.000000 0.000000 0.000000 0.465778 0.510204 
0.498498 0.000000 0.000000 0.000000 0.000000 0.000000 0.460521 0.510204 
0.501513 0.000000 0.000000 0.000000 0.000000 0.000000 0.455163 0.510204 
0.504114 0.000000 0.000000 0.000000 0.000000 0.000000 0.449736 0.510204 
0.506278 0.010204 0.000000 0.000000 0.000000 0.000000 0.444270 0.510204 
0.507983 0.056716 0.000000 0.000000 0.000000 0.000000 0.438795 0.510204 
0.509213 0.140911 0.000000 0.000000 0.000000 0.000000 0.433340 0.510204 
0.509956 0.262856 0.000000 0.000000 0.000000 0.000000 0.427932 0.510204 
0.510204 0.422595 0.000000 0.000000 0.000000 0.000000 0.422595 0.510204 
0.509956 0.427932 0.000000 0.000000 0.000000 0.000000 0.262856 0.509956 
0.509213 0.433340 0.000000 0.000000 0.000000 0.000000 0.140911 0.509213 
0.507983 0.438795 0.000000 0.000000 0.000000 0.000000 0.056716 0.507983 
0.506278 0.444270 0.000000 0.000000 0.000000 0.000000 0.010204 0.506278 
0.504114 0.449736 0.000000 0.000000 0.000000 0.000000 0.000000 0.504114 
0.501513 0.455163 0.000000 0.000000 0.000000 0.000000 0.000000 0.501513 
0.498498 0.460521 0.000000 0.000000 0.000000 0.000000 0.000000 0.498498 
0.495096 0.465778 0.000000 0.000000 0.000000 0.000000 0.000000 0.495096 
0.491338 0.470898 0.000000 0.000000 0.000000 0.000000 0.000000 0.491338 
0.487255 0.475849 0.000000 0.000000 0.000000 0.000000 0.000000 0.487255 
0.482881 0.480596 0.000000 0.000000 0.000000 0.000000 0.000000 0.482881 
0.485102 0.485102 0.000000 0.000000 0.000000 0.000000 0.000000 0.478250 
0.489335 0.489335 0.000000 0.000000 0.000000 0.000000 0.000000 0.473397 
0.493260 0.493260 0.000000 0.000000 0.000000 0.000000 0.000000 0.468357 
0.496843 0.496843 0.000000 0.000000 0.000000 0.000000 0.000000 0.463164 
0.500055 0.500055 0.000000 0.000000 0.000000 0.000000 0.000000 0.457853 
0.502867 0.502867 0.000000 0.000000 0.000000 0.000000 0.000000 0.452456 
0.505252 0.505252 0.001056 0.000000 0.000000 0.000000 0.000000 0.447006 
0.507189 0.507189 0.028754 0.000000 0.000000 0.000000 0.000000 0.441532 
0.508658 0.508658 0.094098 0.000000 0.000000 0.000000 0.000000 0.436064 
0.509646 0.509646 0.197162 0.000000 0.000000 0.000000 0.000000 0.430629 
0.510142 0.510142 0.337999 0.000000 0.000000 0.000000 0.000000 0.425253 
0.510142 0.510142 0.425253 0.000000 0.000000 0.000000 0.000000 0.337999 
0.509646 0.509646 0.430629 0.000000 0.000000 0.000000 0.000000 0.197162 
0.508658 0.508658 0.436064 0.000000 0.000000 0.000000 0.000000 0.094098 
0.507189 0.507189 0.441532 0.000000 0.000000 0.000000 0.000000 0.028754 
0.505252 0.505252 0.447006 0.000000 0.000000 0.000000 0.000000 0.001056 
0.502867 0.502867 0.452456 0.000000 0.000000 0.000000 0.000000 0.000000 
0.500055 0.500055 0.457853 0.000000 0.000000 0.000000 0.000000 0.000000 
0.496843 0.496843 0.463164 0.000000 0.000000 0.000000 0.000000 0.000000 
0.493260 0.493260 0.468357 0.000000 0.000000 0.000000 0.000000 0.000000 
0.489335 0.489335 0.473397 0.000000 0.000000 0.000000 0.000000 0.000000 
0.485102 0.485102 0.478250 0.000000 0.000000 0.000000 0.000000 0.000000 
0.480596 0.482881 0.482881 0.000000 0.000000 0.000000 0.000000 0.000000 
0.475849 0.487255 0.487255 0.000000 0.000000 0.000000 0.000000 0.000000 
0.470898 0.491338 0.491338 0.000000 0.000000 0.000000 0.000000 0.000000 
0.465778 0.495096 0.495096 0.000000 0.000000 0.000000 0.000000 0.000000 
0.460521 0.498498 0.498498 0.000000 0.000000 0.000000 0.000000 0.000000 
0.455163 0.501513 0.501513 0.000000 0.000000 0.000000 0.000000 0.000000 
0.449736 0.504114 0.504114 0.000000 0.000000 0.000000 0.000000 0.000000 
0.444270 0.506278 0.506278 0.010204 0.000000 0.000000 0.000000 0.000000 
0.438795 0.507983 0.507983 0.056716 0.000000 0.000000 0.000000 0.000000 
0.433340 0.509213 0.509213 0.140911 0.000000 0.000000 0.000000 0.000000 
0.427932 0.509956 0.509956 0.262856 0.000000 0.000000 0.000000 0.000000 
0.422595 0.510204 0.510204 0.422595 0.000000 0.000000 0.000000 0.000000 
0.262856 0.509956 0.509956 0.427932 0.000000 0.000000 0.000000 0.000000 
0.140911 0.509213 0.509213 0.433340 0.000000 0.000000 0.000000 0.000000 
0.056716 0.507983 0.507983 0.438795 0.000000 0.000000 0.000000 0.000000 
0.010204 0.506278 0.506278 0.444270 0.000000 0.000000 0.000000 0.000000 
0.000000 0.504114 0.504114 0.449736 0.000000 0.000000 0.000000 0.000000 
0.000000 0.501513 0.501513 0.455163 0.000000 0.000000 0.000000 0.000000 
0.000000 0.498498 0.498498 0.460521 0.000000 0.000000 0.000000 0.000000 
0.000000 0.495096 0.495096 0.465778 0.000000 0.000000 0.000000 0.000000 
0.000000 0.491338 0.491338 0.470898 0.000000 0.000000 0.000000 0.000000 
0.000000 0.487255 0.487255 0.475849 0.000000 0.000000 0.000000 0.000000 
0.000000 0.482881 0.482881 0.480596 0.000000 0.000000 0.000000 0.000000 
0.000000 0.478250 0.485102 0.485102 0.000000 0.000000 0.000000 0.000000 
0.000000 0.473397 0.489335 0.489335 0.000000 0.000000 0.000000 0.000000 
0.000000 0.468357 0.493260 0.493260 0.000000 0.000000 0.000000 0.000000 
0.000000 0.463164 0.496843 0.496843 0.000000 0.000000 0.000000 0.000000 
0.000000 0.457853 0.500055 0.500055 0.000000 0.000000 0.000000 0.000000 
0.000000 0.452456 0.502867 0.502867 0.000000 0.000000 0.000000 0.000000 
0.000000 0.447006 0.505252 0.505252 0.001056 0.000000 0.000000 0.000000 
0.000000 0.441532 0.507189 0.507189 0.028754 0.000000 0.000000 0.000000 
0.000000 0.436064 0.508658 0.508658 0.094098 0.000000 0.000000 0.000000 
0.000000 0.430629 0.509646 0.509646 0.197162 0.000000 0.000000 0.000000 
0.000000 0.425253 0.510142 0.510142 0.337999 0.000000 0.000000 0.000000 
0.000000 0.337999 0.510142 0.510142 0.425253 0.000000 0.000000 0.000000 
0.000000 0.197162 0.509646 0.509646 0.430629 0.000000 0.000000 0.000000 
0.000000 0.094098 0.508658 0.508658 0.436064 0.000000 0.000000 0.000000 
0.000000 0.028754 0.507189 0.507189 0.441532 0.000000 0.000000 0.000000 
0.000000 0.001056 0.505252 0.505252 0.447006 0.000000 0.000000 0.000000 
0.000000 0.000000 0.502867 0.502867 0.452456 0.000000 0.000000 0.000000 
0.000000 0.000000 0.500055 0.500055 0.457853 0.000000 0.000000 0.000000 
0.000000 0.000000 0.496843 0.496843 0.463164 0.000000 0.000000 0.000000 
0.000000 0.000000 0.493260 0.493260 0.468357 0.000000 0.000000 0.000000 
0.000000 0.000000 0.489335 0.489335 0.473397 0.000000 0.000000 0.000000 
0.000000 0.000000 0.485102 0.485102 0.478250 0.000000 0.000000 0.000000 
0.000000 0.000000 0.480596 0.482881 0.482881 0.000000 0.000000 0.000000 
0.000000 0.000000 0.475849 0.487255 0.487255 0.000000 0.000000 0.000000 
0.000000 0.000000 0.470898 0.491338 0.491338 0.000000 0.000000 0.000000 
0.000000 0.000000 0.465778 0.495096 0.495096 0.000000 0.000000 0.000000 
0.000000 0.000000 0.460521 0.498498 0.498498 0.000000 0.000000 0.000000 
0.000000 0.000000 0.455163 0.501513 0.501513 0.000000 0.000000 0.000000 
0.000000 0.000000 0.449736 0.504114 0.504114 0.000000 0.000000 0.000000 
0.000000 0.000000 0.444270 0.506278 0.506278 0.010204 0.000000 0.000000 
0.000000 0.000000 0.438795 0.507983 0.507983 0.056716 0.000000 0.000000 
0.000000 0.000000 0.433340 0.509213 0.509213 0.140911 0.000000 0.000000 
0.000000 0.000000 0.427932 0.509956 0.509956 0.262856 0.000000 0.000000 
TURN 14
0.000000 0.000000 0.392809 0.483356 0.483356 0.392809 0.000000 0.000000 
0.000000 0.000000 0.239215 0.483098 0.483356 0.398299 0.000000 0.000000 
0.000000 0.000000 0.123565 0.482327 0.483356 0.403867 0.000000 0.000000 
0.000000 0.000000 0.045808 0.481050 0.483356 0.409486 0.000000 0.000000 
0.000000 0.000000 0.005874 0.479280 0.483356 0.415129 0.000000 0.000000 
0.000000 0.000000 0.000000 0.477035 0.483356 0.420766 0.000000 0.000000 
0.000000 0.000000 0.000000 0.474336 0.483356 0.426368 0.000000 0.000000 
0.000000 0.000000 0.000000 0.471209 0.483356 0.431901 0.000000 0.000000 
0.000000 0.000000 0.000000 0.467682 0.483356 0.437332 0.000000 0.000000 
0.000000 0.000000 0.000000 0.463787 0.483356 0.442626 0.000000 0.000000 
0.000000 0.000000 0.000000 0.459556 0.483356 0.447748 0.000000 0.000000 
0.000000 0.000000 0.000000 0.455026 0.483356 0.452660 0.000000 0.000000 
0.000000 0.000000 0.000000 0.450232 0.483356 0.457326 0.000000 0.000000 
0.000000 0.000000 0.000000 0.445211 0.483356 0.461711 0.000000 0.000000 
0.000000 0.000000 0.000000 0.439998 0.483356 0.465778 0.000000 0.000000 
0.000000 0.000000 0.000000 0.434631 0.483356 0.469494 0.000000 0.000000 
0.000000 0.000000 0.000000 0.429145 0.483356 0.472824 0.000000 0.000000 
0.000000 0.000000 0.000000 0.423573 0.483356 0.475741 0.000000 0.000000 
0.000000 0.000000 0.000000 0.417950 0.483356 0.478216 0.000064 0.000000 
0.000000 0.000000 0.000000 0.412306 0.483356 0.480226 0.021118 0.000000 
0.000000 0.000000 0.000000 0.406671 0.483356 0.481751 0.079954 0.000000 
0.000000 0.000000 0.000000 0.401075 0.483356 0.482776 0.176650 0.000000 
0.000000 0.000000 0.000000 0.395543 0.483356 0.483291 0.311267 0.000000 
0.000000 0.000000 0.000000 0.311267 0.483291 0.483356 0.395543 0.000000 
0.000000 0.000000 0.000000 0.176650 0.482776 0.483356 0.401075 0.000000 
0.000000 0.000000 0.000000 0.079954 0.481751 0.483356 0.406671 0.000000 
0.000000 0.000000 0.000000 0.021118 0.480226 0.483356 0.412306 0.000000 
0.000000 0.000000 0.000000 0.000064 0.478216 0.483356 0.417950 0.000000 
0.000000 0.000000 0.000000 0.000000 0.475741 0.483356 0.423573 0.000000 
0.000000 0.000000 0.000000 0.000000 0.472824 0.483356 0.429145 0.000000 
0.000000 0.000000 0.000000 0.000000 0.469494 0.483356 0.434631 0.000000 
0.000000 0.000000 0.000000 0.000000 0.465778 0.483356 0.439998 0.000000 
0.000000 0.000000 0.000000 0.000000 0.461711 0.483356 0.445211 0.000000 
0.000000 0.000000 0.000000 0.000000 0.457326 0.483356 0.450232 0.000000 
0.000000 0.000000 0.000000 0.000000 0.452660 0.483356 0.455026 0.000000 
0.000000 0.000000 0.000000 0.000000 0.447748 0.483356 0.459556 0.000000 
0.000000 0.000000 0.000000 0.000000 0.442626 0.483356 0.463787 0.000000 
0.000000 0.000000 0.000000 0.000000 0.437332 0.483356 0.467682 0.000000 
0.000000 0.000000 0.000000 0.000000 0.431901 0.483356 0.471209 0.000000 
0.000000 0.000000 0.000000 0.000000 0.426368 0.483356 0.474336 0.000000 
0.000000 0.000000 0.000000 0.000000 0.420766 0.483356 0.477035 0.000000 
0.000000 0.000000 0.000000 0.000000 0.415129 0.483356 0.479280 0.005874 
0.000000 0.000000 0.000000 0.000000 0.409486 0.483356 0.481050 0.045808 
0.000000 0.000000 0.000000 0.000000 0.403867 0.483356 0.482327 0.123565 
0.000000 0.000000 0.000000 0.000000 0.398299 0.483356 0.483098 0.239215 
0.000000 0.000000 0.000000 0.000000 0.392809 0.483356 0.483356 0.392809 
0.000000 0.000000 0.000000 0.000000 0.239215 0.483098 0.483356 0.398299 
0.000000 0.000000 0.000000 0.000000 0.123565 0.482327 0.483356 0.403867 
0.000000 0.000000 0.000000 0.000000 0.045808 0.481050 0.483356 0.409486 
0.000000 0.000000 0.000000 0.000000 0.005874 0.479280 0.483356 0.415129 
0.000000 0.000000 0.000000 0.000000 0.000000 0.477035 0.483356 0.420766 
0.000000 0.000000 0.000000 0.000000 0.000000 0.474336 0.483356 0.426368 
0.000000 0.000000 0.000000 0.000000 0.000000 0.471209 0.483356 0.431901 
0.000000 0.000000 0.000000 0.000000 0.000000 0.467682 0.483356 0.437332 
0.000000 0.000000 0.000000 0.000000 0.000000 0.463787 0.483356 0.442626 
0.000000 0.000000 0.000000 0.000000 0.000000 0.459556 0.483356 0.447748 
0.000000 0.000000 0.000000 0.000000 0.000000 0.455026 0.483356 0.452660 
0.000000 0.000000 0.000000 0.000000 0.000000 0.450232 0.483356 0.457326 
0.000000 0.000000 0.000000 0.000000 0.000000 0.445211 0.483356 0.461711 
0.000000 0.000000 0.000000 0.000000 0.000000 0.439998 0.483356 0.465778 
0.000000 0.000000 0.000000 0.000000 0.000000 0.434631 0.483356 0.469494 
0.000000 0.000000 0.000000 0.000000 0.000000 0.429145 0.483356 0.472824 
0.000000 0.000000 0.000000 0.000000 0.000000 0.423573 0.483356 0.475741 
0.000064 0.000000 0.000000 0.000000 0.000000 0.417950 0.483356 0.478216 
0.021118 0.000000 0.000000 0.000000 0.000000 0.412306 0.483356 0.480226 
0.079954 0.000000 0.000000 0.000000 0.000000 0.406671 0.483356 0.481751 
0.176650 0.000000 0.000000 0.000000 0.000000 0.401075 0.483356 0.482776 
0.311267 0.000000 0.000000 0.000000 0.000000 0.395543 0.483356 0.483291 
0.395543 0.000000 0.000000 0.000000 0.000000 0.311267 0.483291 0.483356 
0.401075 0.000000 0.000000 0.000000 0.000000 0.176650 0.482776 0.483356 
0.406671 0.000000 0.000000 0.000000 0.000000 0.079954 0.481751 0.483356 
0.412306 0.000000 0.000000 0.000000 0.000000 0.021118 0.480226 0.483356 
0.417950 0.000000 0.000000 0.000000 0.000000 0.000064 0.478216 0.483356 
0.423573 0.000000 0.000000 0.000000 0.000000 0.000000 0.475741 0.483356 
0.429145 0.000000 0.000000 0.000000 0.000000 0.000000 0.472824 0.483356 
0.434631 0.000000 0.000000 0.000000 0.000000 0.000000 0.469494 0.483356 
0.439998 0.000000 0.000000 0.000000 0.000000 0.000000 0.465778 0.483356 
0.445211 0.000000 0.000000 0.000000 0.000000 0.000000 0.461711 0.483356 
0.450232 0.000000 0.000000 0.000000 0.000000 0.000000 0.457326 0.483356 
0.455026 0.000000 0.000000 0.000000 0.000000 0.000000 0.452660 0.483356 
0.459556 0.000000 0.000000 0.000000 0.000000 0.000000 0.447748 0.483356 
0.463787 0.000000 0.000000 0.000000 0.000000 0.000000 0.442626 0.483356 
0.467682 0.000000 0.000000 0.000000 0.000000 0.000000 0.437332 0.483356 
0.471209 0.000000 0.000000 0.000000 0.000000 0.000000 0.431901 0.483356 
0.474336 0.000000 0.000000 0.000000 0.000000 0.000000 0.426368 0.483356 
0.477035 0.000000 0.000000 0.000000 0.000000 0.000000 0.420766 0.483356 
0.479280 0.005874 0.000000 0.000000 0.000000 0.000000 0.415129 0.483356 
0.481050 0.045808 0.000000 0.000000 0.000000 0.000000 0.409486 0.483356 
0.482327 0.123565 0.000000 0.000000 0.000000 0.000000 0.403867 0.483356 
0.483098 0.239215 0.000000 0.000000 0.000000 0.000000 0.398299 0.483356 
0.483356 0.392809 0.000000 0.000000 0.000000 0.000000 0.392809 0.483356 
0.483098 0.398299 0.000000 0.000000 0.000000 0.000000 0.239215 0.483098 
0.482327 0.403867 0.000000 0.000000 0.000000 0.000000 0.123565 0.482327 
0.481050 0.409486 0.000000 0.000000 0.000000 0.000000 0.045808 0.481050 
0.479280 0.415129 0.000000 0.000000 0.000000 0.000000 0.005874 0.479280 
0.477035 0.420766 0.000000 0.000000 0.000000 0.000000 0.000000 0.477035 
0.474336 0.426368 0.000000 0.000000 0.000000 0.000000 0.000000 0.474336 
0.471209 0.431901 0.000000 0.000000 0.000000 0.000000 0.000000 0.471209 
0.467682 0.437332 0.000000 0.000000 0.000000 0.000000 0.000000 0.467682 
0.463787 0.442626 0.000000 0.000000 0.000000 0.000000 0.000000 0.463787 
0.459556 0.447748 0.000000 0.000000 0.000000 0.000000 0.000000 0.459556 
0.455026 0.452660 0.000000 0.000000 0.000000 0.000000 0.000000 0.455026 
0.457326 0.457326 0.000000 0.000000 0.000000 0.000000 0.000000 0.450232 
0.461711 0.461711 0.000000 0.000000 0.000000 0.000000 0.000000 0.445211 
0.465778 0.465778 0.000000 0.000000 0.000000 0.000000 0.000000 0.439998 
0.469494 0.469494 0.000000 0.000000 0.000000 0.000000 0.000000 0.434631 
0.472824 0.472824 0.000000 0.000000 0.000000 0.000000 0.000000 0.429145 
0.475741 0.475741 0.000000 0.000000 0.000000 0.000000 0.000000 0.423573 
0.478216 0.478216 0.000064 0.000000 0.000000 0.000000 0.000000 0.417950 
0.480226 0.480226 0.021118 0.000000 0.000000 0.000000 0.000000 0.412306 
0.481751 0.481751 0.079954 0.000000 0.000000 0.000000 0.000000 0.406671 
0.482776 0.482776 0.176650 0.000000 0.000000 0.000000 0.000000 0.401075 
0.483291 0.483291 0.311267 0.000000 0.000000 0.000000 0.000000 0.395543 
0.483291 0.483291 0.395543 0.000000 0.000000 0.000000 0.000000 0.311267 
0.482776 0.482776 0.401075 0.000000 0.000000 0.000000 0.000000 0.176650 
0.481751 0.481751 0.406671 0.000000 0.000000 0.000000 0.000000 0.079954 
0.480226 0.480226 0.412306 0.000000 0.000000 0.000000 0.000000 0.021118 
0.478216 0.478216 0.417950 0.000000 0.000000 0.000000 0.000000 0.000064 
0.475741 0.475741 0.423573 0.000000 0.000000 0.000000 0.000000 0.000000 
0.472824 0.472824 0.429145 0.000000 0.000000 0.000000 0.000000 0.000000 
0.469494 0.469494 0.434631 0.000000 0.000000 0.000000 0.000000 0.000000 
0.465778 0.465778 0.439998 0.000000 0.000000 0.000000 0.000000 0.000000 
0.461711 0.461711 0.445211 0.000000 0.000000 0.000000 0.000000 0.000000 
0.457326 0.457326 0.450232 0.000000 0.000000 0.000000 0.000000 0.000000 
0.452660 0.455026 0.455026 0.000000 0.000000 0.000000 0.000000 0.000000 
0.447748 0.459556 0.459556 0.000000 0.000000 0.000000 0.000000 0.000000 
0.442626 0.463787 0.463787 0.000000 0.000000 0.000000 0.000000 0.000000 
0.437332 0.467682 0.467682 0.000000 0.000000 0.000000 0.000000 0.000000 
0.431901 0.471209 0.471209 0.000000 0.000000 0.000000 0.000000 0.000000 
0.426368 0.474336 0.474336 0.000000 0.000000 0.000000 0.000000 0.000000 
0.420766 0.477035 0.477035 0.000000 0.000000 0.000000 0.000000 0.000000 
0.415129 0.479280 0.479280 0.005874 0.000000 0.000000 0.000000 0.000000 
0.409486 0.481050 0.481050 0.045808 0.000000 0.000000 0.000000 0.000000 
0.403867 0.482327 0.482327 0.123565 0.000000 0.000000 0.000000 0.000000 
0.398299 0.483098 0.483098 0.239215 0.000000 0.000000 0.000000 0.000000 
0.392809 0.483356 0.483356 0.392809 0.000000 0.000000 0.000000 0.000000 
0.239215 0.483098 0.483098 0.398299 0.000000 0.000000 0.000000 0.000000 
0.123565 0.482327 0.482327 0.403867 0.000000 0.000000 0.000000 0.000000 
0.045808 0.481050 0.481050 0.409486 0.000000 0.000000 0.000000 0.000000 
0.005874 0.479280 0.479280 0.415129 0.000000 0.000000 0.000000 0.000000 
0.000000 0.477035 0.477035 0.420766 0.000000 0.000000 0.000000 0.000000 
0.000000 0.474336 0.474336 0.426368 0.000000 0.000000 0.000000 0.000000 
0.000000 0.471209 0.471209 0.431901 0.000000 0.000000 0.000000 0.000000 
0.000000 0.467682 0.467682 0.437332 0.000000 0.000000 0.000000 0.000000 
0.000000 0.463787 0.463787 0.442626 0.000000 0.000000 0.000000 0.000000 
0.000000 0.459556 0.459556 0.447748 0.000000 0.000000 0.000000 0.000000 
0.000000 0.455026 0.455026 0.452660 0.000000 0.000000 0.000000 0.000000 
0.000000 0.450232 0.457326 0.457326 0.000000 0.000000 0.000000 0.000000 
0.000000 0.445211 0.461711 0.461711 0.000000 0.000000 0.000000 0.000000 
0.000000 0.439998 0.465778 0.465778 0.000000 0.000000 0.000000 0.000000 
0.000000 0.434631 0.469494 0.469494 0.000000 0.000000 0.000000 0.000000 
0.000000 0.429145 0.472824 0.472824 0.000000 0.000000 0.000000 0.000000 
0.000000 0.423573 0.475741 0.475741 0.000000 0.000000 0.000000 0.000000 
0.000000 0.417950 0.478216 0.478216 0.000064 0.000000 0.000000 0.000000 
0.000000 0.412306 0.480226 0.480226 0.021118 0.000000 0.000000 0.000000 
0.000000 0.406671 0.481751 0.481751 0.079954 0.000000 0.000000 0.000000 
0.000000 0.401075 0.482776 0.482776 0.176650 0.000000 0.000000 0.000000 
0.000000 0.395543 0.483291 0.483291 0.311267 0.000000 0.000000 0.000000 
0.000000 0.311267 0.483291 0.483291 0.395543 0.000000 0.000000 0.000000 
0.000000 0.176650 0.482776 0.482776 0.401075 0.000000 0.000000 0.000000 
0.000000 0.079954 0.481751 0.481751 0.406671 0.000000 0.000000 0.000000 
0.000000 0.021118 0.480226 0.480226 0.412306 0.000000 0.000000 0.000000 
0.000000 0.000064 0.478216 0.478216 0.417950 0.000000 0.000000 0.000000 
0.000000 0.000000 0.475741 0.475741 0.423573 0.000000 0.000000 0.000000 
0.000000 0.000000 0.472824 0.472824 0.429145 0.000000 0.000000 0.000000 
0.000000 0.000000 0.469494 0.469494 0.434631 0.000000 0.000000 0.000000 
0.000000 0.000000 0.465778 0.465778 0.439998 0.000000 0.000000 0.000000 
0.000000 0.000000 0.461711 0.461711 0.445211 0.000000 0.000000 0.000000 
0.000000 0.000000 0.457326 0.457326 0.450232 0.000000 0.000000 0.000000 
0.000000 0.000000 0.452660 0.455026 0.455026 0.000000 0.000000 0.000000 
0.000000 0.000000 0.447748 0.459556 0.459556 0.000000 0.000000 0.000000 
0.000000 0.000000 0.442626 0.463787 0.463787 0.000000 0.000000 0.000000 
0.000000 0.000000 0.437332 0.467682 0.467682 0.000000 0.000000 0.000000 
0.000000 0.000000 0.431901 0.471209 0.471209 0.000000 0.000000 0.000000 
0.000000 0.000000 0.426368 0.474336 0.474336 0.000000 0.000000 0.000000 
0.000000 0.000000 0.420766 0.477035 0.477035 0.000000 0.000000 0.000000 
0.000000 0.000000 0.415129 0.479280 0.479280 0.005874 0.000000 0.000000 
0.000000 0.000000 0.409486 0.481050 0.481050 0.045808 0.000000 0.000000 
0.000000 0.000000 0.403867 0.482327 0.482327 0.123565 0.000000 0.000000 
0.000000 0.000000 0.398299 0.483098 0.483098 0.239215 0.000000 0.000000 
TURN 15
0.000000 0.000000 0.364111 0.457234 0.457234 0.364111 0.000000 0.000000 
0.000000 0.000000 0.216689 0.456967 0.457234 0.369729 0.000000 0.000000 
0.000000 0.000000 0.107358 0.456170 0.457234 0.375431 0.000000 0.000000 
0.000000 0.000000 0.036063 0.454851 0.457234 0.381189 0.000000 0.000000 
0.000000 0.000000 0.002732 0.453023 0.457234 0.386976 0.000000 0.000000 
0.000000 0.000000 0.000000 0.450704 0.457234 0.392761 0.000000 0.000000 
0.000000 0.000000 0.000000 0.447917 0.457234 0.398513 0.000000 0.000000 
0.000000 0.000000 0.000000 0.444688 0.457234 0.404199 0.000000 0.000000 
0.000000 0.000000 0.000000 0.441048 0.457234 0.409783 0.000000 0.000000 
0.000000 0.000000 0.000000 0.437030 0.457234 0.415229 0.000000 0.000000 
0.000000 0.000000 0.000000 0.432668 0.457234 0.420501 0.000000 0.000000 
0.000000 0.000000 0.000000 0.427999 0.457234 0.425560 0.000000 0.000000 
0.000000 0.000000 0.000000 0.423060 0.457234 0.430369 0.000000 0.000000 
0.000000 0.000000 0.000000 0.417889 0.457234 0.434890 0.000000 0.000000 
0.000000 0.000000 0.000000 0.412526 0.457234 0.439084 0.000000 0.000000 
0.000000 0.000000 0.000000 0.407006 0.457234 0.442918 0.000000 0.000000 
0.000000 0.000000 0.000000 0.401366 0.457234 0.446356 0.000000 0.000000 
0.000000 0.000000 0.000000 0.395643 0.457234 0.449367 0.000000 0.000000 
0.000000 0.000000 0.000000 0.389870 0.457234 0.451923 0.000000 0.000000 
0.000000 0.000000 0.000000 0.384081 0.457234 0.453999 0.014658 0.000000 
0.000000 0.000000 0.000000 0.378305 0.457234 0.455575 0.066960 0.000000 
0.000000 0.000000 0.000000 0.372571 0.457234 0.456634 0.157265 0.000000 
0.000000 0.000000 0.000000 0.366908 0.457234 0.457167 0.285636 0.000000 
0.000000 0.000000 0.000000 0.285636 0.457167 0.457234 0.366908 0.000000 
0.000000 0.000000 0.000000 0.157265 0.456634 0.457234 0.372571 0.000000 
0.000000 0.000000 0.000000 0.066960 0.455575 0.457234 0.378305 0.000000 
0.000000 0.000000 0.000000 0.014658 0.453999 0.457234 0.384081 0.000000 
0.000000 0.000000 0.000000 0.000000 0.451923 0.457234 0.389870 0.000000 
0.000000 0.000000 0.000000 0.000000 0.449367 0.457234 0.395643 0.000000 
0.000000 0.000000 0.000000 0.000000 0.446356 0.457234 0.401366 0.000000 
0.000000 0.000000 0.000000 0.000000 0.442918 0.457234 0.407006 0.000000 
0.000000 0.000000 0.000000 0.000000 0.439084 0.457234 0.412526 0.000000 
0.000000 0.000000 0.000000 0.000000 0.434890 0.457234 0.417889 0.000000 
0.000000 0.000000 0.000000 0.000000 0.430369 0.457234 0.423060 0.000000 
0.000000 0.000000 0.000000 0.000000 0.425560 0.457234 0.427999 0.000000 
0.000000 0.000000 0.000000 0.000000 0.420501 0.457234 0.432668 0.000000 
0.000000 0.000000 0.000000 0.000000 0.415229 0.457234 0.437030 0.000000 
0.000000 0.000000 0.000000 0.000000 0.409783 0.457234 0.441048 0.000000 
0.000000 0.000000 0.000000 0.000000 0.404199 0.457234 0.444688 0.000000 
0.000000 0.000000 0.000000 0.000000 0.398513 0.457234 0.447917 0.000000 
0.000000 0.000000 0.000000 0.000000 0.392761 0.457234 0.450704 0.000000 
0.000000 0.000000 0.000000 0.000000 0.386976 0.457234 0.453023 0.002732 
0.000000 0.000000 0.000000 0.000000 0.381189 0.457234 0.454851 0.036063 
0.000000 0.000000 0.000000 0.000000 0.375431 0.457234 0.456170 0.107358 
0.000000 0.000000 0.000000 0.000000 0.369729 0.457234 0.456967 0.216689 
0.000000 0.000000 0.000000 0.000000 0.364111 0.457234 0.457234 0.364111 
0.000000 0.000000 0.000000 0.000000 0.216689 0.456967 0.457234 0.369729 
0.000000 0.000000 0.000000 0.000000 0.107358 0.456170 0.457234 0.375431 
0.000000 0.000000 0.000000 0.000000 0.036063 0.454851 0.457234 0.381189 
0.000000 0.000000 0.000000 0.000000 0.002732 0.453023 0.457234 0.386976 
0.000000 0.000000 0.000000 0.000000 0.000000 0.450704 0.457234 0.392761 
0.000000 0.000000 0.000000 0.000000 0.000000 0.447917 0.457234 0.398513 
0.000000 0.000000 0.000000 0.000000 0.000000 0.444688 0.457234 0.404199 
0.000000 0.000000 0.000000 0.000000 0.000000 0.441048 0.457234 0.409783 
0.000000 0.000000 0.000000 0.000000 0.000000 0.437030 0.457234 0.415229 
0.000000 0.000000 0.000000 0.000000 0.000000 0.432668 0.457234 0.420501 
0.000000 0.000000 0.000000 0.000000 0.000000 0.427999 0.457234 0.425560 
0.000000 0.000000 0.000000 0.000000 0.000000 0.423060 0.457234 0.430369 
0.000000 0.000000 0.000000 0.000000 0.000000 0.417889 0.457234 0.434890 
0.000000 0.000000 0.000000 0.000000 0.000000 0.412526 0.457234 0.439084 
0.000000 0.000000 0.000000 0.000000 0.000000 0.407006 0.457234 0.442918 
0.000000 0.000000 0.000000 0.000000 0.000000 0.401366 0.457234 0.446356 
0.000000 0.000000 0.000000 0.000000 0.000000 0.395643 0.457234 0.449367 
0.000000 0.000000 0.000000 0.000000 0.000000 0.389870 0.457234 0.451923 
0.014658 0.000000 0.000000 0.000000 0.000000 0.384081 0.457234 0.453999 
0.066960 0.000000 0.000000 0.000000 0.000000 0.378305 0.457234 0.455575 
0.157265 0.000000 0.000000 0.000000 0.000000 0.372571 0.457234 0.456634 
0.285636 0.000000 0.000000 0.000000 0.000000 0.366908 0.457234 0.457167 
0.366908 0.000000 0.000000 0.000000 0.000000 0.285636 0.457167 0.457234 
0.372571 0.000000 0.000000 0.000000 0.000000 0.157265 0.456634 0.457234 
0.378305 0.000000 0.000000 0.000000 0.000000 0.066960 0.455575 0.457234 
0.384081 0.000000 0.000000 0.000000 0.000000 0.014658 0.453999 0.457234 
0.389870 0.000000 0.000000 0.000000 0.000000 0.000000 0.451923 0.457234 
0.395643 0.000000 0.000000 0.000000 0.000000 0.000000 0.449367 0.457234 
0.401366 0.000000 0.000000 0.000000 0.000000 0.000000 0.446356 0.457234 
0.407006 0.000000 0.000000 0.000000 0.000000 0.000000 0.442918 0.457234 
0.412526 0.000000 0.000000 0.000000 0.000000 0.000000 0.439084 0.457234 
0.417889 0.000000 0.000000 0.000000 0.000000 0.000000 0.434890 0.457234 
0.423060 0.000000 0.000000 0.000000 0.000000 0.000000 0.430369 0.457234 
0.427999 0.000000 0.000000 0.000000 0.000000 0.000000 0.425560 0.457234 
0.432668 0.000000 0.000000 0.000000 0.000000 0.000000 0.420501 0.457234 
0.437030 0.000000 0.000000 0.000000 0.000000 0.000000 0.415229 0.457234 
0.441048 0.000000 0.000000 0.000000 0.000000 0.000000 0.409783 0.457234 
0.444688 0.000000 0.000000 0.000000 0.000000 0.000000 0.404199 0.457234 
0.447917 0.000000 0.000000 0.000000 0.000000 0.000000 0.398513 0.457234 
0.450704 0.000000 0.000000 0.000000 0.000000 0.000000 0.392761 0.457234 
0.453023 0.002732 0.000000 0.000000 0.000000 0.000000 0.386976 0.457234 
0.454851 0.036063 0.000000 0.000000 0.000000 0.000000 0.381189 0.457234 
0.456170 0.107358 0.000000 0.000000 0.000000 0.000000 0.375431 0.457234 
0.456967 0.216689 0.000000 0.000000 0.000000 0.000000 0.369729 0.457234 
0.457234 0.364111 0.000000 0.000000 0.000000 0.000000 0.364111 0.457234 
0.456967 0.369729 0.000000 0.000000 0.000000 0.000000 0.216689 0.456967 
0.456170 0.375431 0.000000 0.000000 0.000000 0.000000 0.107358 0.456170 
0.454851 0.381189 0.000000 0.000000 0.000000 0.000000 0.036063 0.454851 
0.453023 0.386976 0.000000 0.000000 0.000000 0.000000 0.002732 0.453023 
0.450704 0.392761 0.000000 0.000000 0.000000 0.000000 0.000000 0.450704 
0.447917 0.398513 0.000000 0.000000 0.000000 0.000000 0.000000 0.447917 
0.444688 0.404199 0.000000 0.000000 0.000000 0.000000 0.000000 0.444688 
0.441048 0.409783 0.000000 0.000000 0.000000 0.000000 0.000000 0.441048 
0.437030 0.415229 0.000000 0.000000 0.000000 0.000000 0.000000 0.437030 
0.432668 0.420501 0.000000 0.000000 0.000000 0.000000 0.000000 0.432668 
0.427999 0.425560 0.000000 0.000000 0.000000 0.000000 0.000000 0.427999 
0.430369 0.430369 0.000000 0.000000 0.000000 0.000000 0.000000 0.423060 
0.434890 0.434890 0.000000 0.000000 0.000000 0.000000 0.000000 0.417889 
0.439084 0.439084 0.000000 0.000000 0.000000 0.000000 0.000000 0.412526 
0.442918 0.442918 0.000000 0.000000 0.000000 0.000000 0.000000 0.407006 
0.446356 0.446356 0.000000 0.000000 0.000000 0.000000 0.000000 0.401366 
0.449367 0.449367 0.000000 0.000000 0.000000 0.000000 0.000000 0.395643 
0.451923 0.451923 0.000000 0.000000 0.000000 0.000000 0.000000 0.389870 
0.453999 0.453999 0.014658 0.000000 0.000000 0.000000 0.000000 0.384081 
0.455575 0.455575 0.066960 0.000000 0.000000 0.000000 0.000000 0.378305 
0.456634 0.456634 0.157265 0.000000 0.000000 0.000000 0.000000 0.372571 
0.457167 0.457167 0.285636 0.000000 0.000000 0.000000 0.000000 0.366908 
0.457167 0.457167 0.366908 0.000000 0.000000 0.000000 0.000000 0.285636 
0.456634 0.456634 0.372571 0.000000 0.000000 0.000000 0.000000 0.157265 
0.455575 0.455575 0.378305 0.000000 0.000000 0.000000 0.000000 0.066960 
0.453999 0.453999 0.384081 0.000000 0.000000 0.000000 0.000000 0.014658 
0.451923 0.451923 0.389870 0.000000 0.000000 0.000000 0.000000 0.000000 
0.449367 0.449367 0.395643 0.000000 0.000000 0.000000 0.000000 0.000000 
0.446356 0.446356 0.401366 0.000000 0.000000 0.000000 0.000000 0.000000 
0.442918 0.442918 0.407006 0.000000 0.000000 0.000000 0.000000 0.000000 
0.439084 0.439084 0.412526 0.000000 0.000000 0.000000 0.000000 0.000000 
0.434890 0.434890 0.417889 0.000000 0.000000 0.000000 0.000000 0.000000 
0.430369 0.430369 0.423060 0.000000 0.000000 0.000000 0.000000 0.000000 
0.425560 0.427999 0.427999 0.000000 0.000000 0.000000 0.000000 0.000000 
0.420501 0.432668 0.432668 0.000000 0.000000 0.000000 0.000000 0.000000 
0.415229 0.437030 0.437030 0.000000 0.000000 0.000000 0.000000 0.000000 
0.409783 0.441048 0.441048 0.000000 0.000000 0.000000 0.000000 0.000000 
0.404199 0.444688 0.444688 0.000000 0.000000 0.000000 0.000000 0.000000 
0.398513 0.447917 0.447917 0.000000 0.000000 0.000000 0.000000 0.000000 
0.392761 0.450704 0.450704 0.000000 0.000000 0.000000 0.000000 0.000000 
0.386976 0.453023 0.453023 0.002732 0.000000 0.000000 0.000000 0.000000 
0.381189 0.454851 0.454851 0.036063 0.000000 0.000000 0.000000 0.000000 
0.375431 0.456170 0.456170 0.107358 0.000000 0.000000 0.000000 0.000000 
0.369729 0.456967 0.456967 0.216689 0.000000 0.000000 0.000000 0.000000 
0.364111 0.457234 0.457234 0.364111 0.000000 0.000000 0.000000 0.000000 
0.216689 0.456967 0.456967 0.369729 0.000000 0.000000 0.000000 0.000000 
0.107358 0.456170 0.456170 0.375431 0.000000 0.000000 0.000000 0.000000 
0.036063 0.454851 0.454851 0.381189 0.000000 0.000000 0.000000 0.000000 
0.002732 0.453023 0.453023 0.386976 0.000000 0.000000 0.000000 0.000000 
0.000000 0.450704 0.450704 0.392761 0.000000 0.000000 0.000000 0.000000 
0.000000 0.447917 0.447917 0.398513 0.000000 0.000000 0.000000 0.000000 
0.000000 0.444688 0.444688 0.404199 0.000000 0.000000 0.000000 0.000000 
0.000000 0.441048 0.441048 0.409783 0.000000 0.000000 0.000000 0.000000 
0.000000 0.437030 0.437030 0.415229 0.000000 0.000000 0.000000 0.000000 
0.000000 0.432668 0.432668 0.420501 0.000000 0.000000 0.000000 0.000000 
0.000000 0.427999 0.427999 0.425560 0.000000 0.000000 0.000000 0.000000 
0.000000 0.423060 0.430369 0.430369 0.000000 0.000000 0.000000 0.000000 
0.000000 0.417889 0.434890 0.434890 0.000000 0.000000 0.000000 0.000000 
0.000000 0.412526 0.439084 0.439084 0.000000 0.000000 0.000000 0.000000 
0.000000 0.407006 0.442918 0.442918 0.000000 0.000000 0.000000 0.000000 
0.000000 0.401366 0.446356 0.446356 0.000000 0.000000 0.000000 0.000000 
0.000000 0.395643 0.449367 0.449367 0.000000 0.000000 0.000000 0.000000 
0.000000 0.389870 0.451923 0.451923 0.000000 0.000000 0.000000 0.000000 
0.000000 0.384081 0.453999 0.453999 0.014658 0.000000 0.000000 0.000000 
0.000000 0.378305 0.455575 0.455575 0.066960 0.000000 0.000000 0.000000 
0.000000 0.372571 0.456634 0.456634 0.157265 0.000000 0.000000 0.000000 
0.000000 0.366908 0.457167 0.457167 0.285636 0.000000 0.000000 0.000000 
0.000000 0.285636 0.457167 0.457167 0.366908 0.000000 0.000000 0.000000 
0.000000 0.157265 0.456634 0.456634 0.372571 0.000000 0.000000 0.000000 
0.000000 0.066960 0.455575 0.455575 0.378305 0.000000 0.000000 0.000000 
0.000000 0.014658 0.453999 0.453999 0.384081 0.000000 0.000000 0.000000 
0.000000 0.000000 0.451923 0.451923 0.389870 0.000000 0.000000 0.000000 
0.000000 0.000000 0.449367 0.449367 0.395643 0.000000 0.000000 0.000000 
0.000000 0.000000 0.446356 0.446356 0.401366 0.000000 0.000000 0.000000 
0.000000 0.000000 0.442918 0.442918 0.407006 0.000000 0.000000 0.000000 
0.000000 0.000000 0.439084 0.439084 0.412526 0.000000 0.000000 0.000000 
0.000000 0.000000 0.434890 0.434890 0.417889 0.000000 0.000000 0.000000 
0.000000 0.000000 0.430369 0.430369 0.423060 0.000000 0.000000 0.000000 
0.000000 0.000000 0.425560 0.427999 0.427999 0.000000 0.000000 0.000000 
0.000000 0.000000 0.420501 0.432668 0.432668 0.000000 0.000000 0.000000 
0.000000 0.000000 0.415229 0.437030 0.437030 0.000000 0.000000 0.000000 
0.000000 0.000000 0.409783 0.441048 0.441048 0.000000 0.000000 0.000000 
0.000000 0.000000 0.404199 0.444688 0.444688 0.000000 0.000000 0.000000 
0.000000 0.000000 0.398513 0.447917 0.447917 0.000000 0.000000 0.000000 
0.000000 0.000000 0.392761 0.450704 0.450704 0.000000 0.000000 0.000000 
0.000000 0.000000 0.386976 0.453023 0.453023 0.002732 0.000000 0.000000 
0.000000 0.000000 0.381189 0.454851 0.454851 0.036063 0.000000 0.000000 
0.000000 0.000000 0.375431 0.456170 0.456170 0.107358 0.000000 0.000000 
0.000000 0.000000 0.369729 0.456967 0.456967 0.216689 0.000000 0.000000 
TURN 16
0.000000 0.000000 0.336501 0.431837 0.431837 0.336501 0.000000 0.000000 
0.000000 0.000000 0.195276 0.431562 0.431837 0.342223 0.000000 0.000000 
0.000000 0.000000 0.092289 0.430742 0.431837 0.348033 0.000000 0.000000 
0.000000 0.000000 0.027483 0.429385 0.431837 0.353905 0.000000 0.000000 
0.000000 0.000000 0.000778 0.427505 0.431837 0.359811 0.000000 0.000000 
0.000000 0.000000 0.000000 0.425120 0.431837 0.365720 0.000000 0.000000 
0.000000 0.000000 0.000000 0.422254 0.431837 0.371599 0.000000 0.000000 
0.000000 0.000000 0.000000 0.418936 0.431837 0.377414 0.000000 0.000000 
0.000000 0.000000 0.000000 0.415196 0.431837 0.383130 0.000000 0.000000 
0.000000 0.000000 0.000000 0.411068 0.431837 0.388708 0.000000 0.000000 
0.000000 0.000000 0.000000 0.406590 0.431837 0.394110 0.000000 0.000000 
0.000000 0.000000 0.000000 0.401798 0.431837 0.399298 0.000000 0.000000 
0.000000 0.000000 0.000000 0.396733 0.431837 0.404231 0.000000 0.000000 
0.000000 0.000000 0.000000 0.391433 0.431837 0.408871 0.000000 0.000000 
0.000000 0.000000 0.000000 0.385938 0.431837 0.413178 0.000000 0.000000 
0.000000 0.000000 0.000000 0.380287 0.431837 0.417116 0.000000 0.000000 
0.000000 0.000000 0.000000 0.374517 0.431837 0.420650 0.000000 0.000000 
0.000000 0.000000 0.000000 0.368666 0.431837 0.423745 0.000000 0.000000 
0.000000 0.000000 0.000000 0.362767 0.431837 0.426374 0.000000 0.000000 
0.000000 0.000000 0.000000 0.356856 0.431837 0.428509 0.009374 0.000000 
0.000000 0.000000 0.000000 0.350963 0.431837 0.430130 0.055118 0.000000 
0.000000 0.000000 0.000000 0.345118 0.431837 0.431220 0.139006 0.000000 
0.000000 0.000000 0.000000 0.339349 0.431837 0.431768 0.261106 0.000000 
0.000000 0.000000 0.000000 0.261106 0.431768 0.431837 0.339349 0.000000 
0.000000 0.000000 0.000000 0.139006 0.431220 0.431837 0.345118 0.000000 
0.000000 0.000000 0.000000 0.055118 0.430130 0.431837 0.350963 0.000000 
0.000000 0.000000 0.000000 0.009374 0.428509 0.431837 0.356856 0.000000 
0.000000 0.000000 0.000000 0.000000 0.426374 0.431837 0.362767 0.000000 
0.000000 0.000000 0.000000 0.000000 0.423745 0.431837 0.368666 0.000000 
0.000000 0.000000 0.000000 0.000000 0.420650 0.431837 0.374517 0.000000 
0.000000 0.000000 0.000000 0.000000 0.417116 0.431837 0.380287 0.000000 
0.000000 0.000000 0.000000 0.000000 0.413178 0.431837 0.385938 0.000000 
0.000000 0.000000 0.000000 0.000000 0.408871 0.431837 0.391433 0.000000 
0.000000 0.000000 0.000000 0.000000 0.404231 0.431837 0.396733 0.000000 
0.000000 0.000000 0.000000 0.000000 0.399298 0.431837 0.401798 0.000000 
0.000000 0.000000 0.000000 0.000000 0.394110 0.431837 0.406590 0.000000 
0.000000 0.000000 0.000000 0.000000 0.388708 0.431837 0.411068 0.000000 
0.000000 0.000000 0.000000 0.000000 0.383130 0.431837 0.415196 0.000000 
0.000000 0.000000 0.000000 0.000000 0.377414 0.431837 0.418936 0.000000 
0.000000 0.000000 0.000000 0.000000 0.371599 0.431837 0.422254 0.000000 
0.000000 0.000000 0.000000 0.000000 0.365720 0.431837 0.425120 0.000000 
0.000000 0.000000 0.000000 0.000000 0.359811 0.431837 0.427505 0.000778 
0.000000 0.000000 0.000000 0.000000 0.353905 0.431837 0.429385 0.027483 
0.000000 0.000000 0.000000 0.000000 0.348033 0.431837 0.430742 0.092289 
0.000000 0.000000 0.000000 0.000000 0.342223 0.431837 0.431562 0.195276 
0.000000 0.000000 0.000000 0.000000 0.336501 0.431837 0.431837 0.336501 
0.000000 0.000000 0.000000 0.000000 0.195276 0.431562 0.431837 0.342223 
0.000000 0.000000 0.000000 0.000000 0.092289 0.430742 0.431837 0.348033 
0.000000 0.000000 0.000000 0.000000 0.027483 0.429385 0.431837 0.353905 
0.000000 0.000000 0.000000 0.000000 0.000778 0.427505 0.431837 0.359811 
0.000000 0.000000 0.000000 0.000000 0.000000 0.425120 0.431837 0.365720 
0.000000 0.000000 0.000000 0.000000 0.000000 0.422254 0.431837 0.371599 
0.000000 0.000000 0.000000 0.000000 0.000000 0.418936 0.431837 0.377414 
0.000000 0.000000 0.000000 0.000000 0.000000 0.415196 0.431837 0.383130 
0.000000 0.000000 0.000000 0.000000 0.000000 0.411068 0.431837 0.388708 
0.000000 0.000000 0.000000 0.000000 0.000000 0.406590 0.431837 0.394110 
0.000000 0.000000 0.000000 0.000000 0.000000 0.401798 0.431837 0.399298 
0.000000 0.000000 0.000000 0.000000 0.000000 0.396733 0.431837 0.404231 
0.000000 0.000000 0.000000 0.000000 0.000000 0.391433 0.431837 0.408871 
0.000000 0.000000 0.000000 0.000000 0.000000 0.385938 0.431837 0.413178 
0.000000 0.000000 0.000000 0.000000 0.000000 0.380287 0.431837 0.417116 
0.000000 0.000000 0.000000 0.000000 0.000000 0.374517 0.431837 0.420650 
0.000000 0.000000 0.000000 0.000000 0.000000 0.368666 0.431837 0.423745 
0.000000 0.000000 0.000000 0.000000 0.000000 0.362767 0.431837 0.426374 
0.009374 0.000000 0.000000 0.000000 0.000000 0.356856 0.431837 0.428509 
0.055118 0.000000 0.000000 0.000000 0.000000 0.350963 0.431837 0.430130 
0.139006 0.000000 0.000000 0.000000 0.000000 0.345118 0.431837 0.431220 
0.261106 0.000000 0.000000 0.000000 0.000000 0.339349 0.431837 0.431768 
0.339349 0.000000 0.000000 0.000000 0.000000 0.261106 0.431768 0.431837 
0.345118 0.000000 0.000000 0.000000 0.000000 0.139006 0.431220 0.431837 
0.350963 0.000000 0.000000 0.000000 0.000000 0.055118 0.430130 0.431837 
0.356856 0.000000 0.000000 0.000000 0.000000 0.009374 0.428509 0.431837 
0.362767 0.000000 0.000000 0.000000 0.000000 0.000000 0.426374 0.431837 
0.368666 0.000000 0.000000 0.000000 0.000000 0.000000 0.423745 0.431837 
0.374517 0.000000 0.000000 0.000000 0.000000 0.000000 0.420650 0.431837 
0.380287 0.000000 0.000000 0.000000 0.000000 0.000000 0.417116 0.431837 
0.385938 0.000000 0.000000 0.000000 0.000000 0.000000 0.413178 0.431837 
0.391433 0.000000 0.000000 0.000000 0.000000 0.000000 0.408871 0.431837 
0.396733 0.000000 0.000000 0.000000 0.000000 0.000000 0.404231 0.431837 
0.401798 0.000000 0.000000 0.000000 0.000000 0.000000 0.399298 0.431837 
0.406590 0.000000 0.000000 0.000000 0.000000 0.000000 0.394110 0.431837 
0.411068 0.000000 0.000000 0.000000 0.000000 0.000000 0.388708 0.431837 
0.415196 0.000000 0.000000 0.000000 0.000000 0.000000 0.383130 0.431837 
0.418936 0.000000 0.000000 0.000000 0.000000 0.000000 0.377414 0.431837 
0.422254 0.000000 0.000000 0.000000 0.000000 0.000000 0.371599 0.431837 
0.425120 0.000000 0.000000 0.000000 0.000000 0.000000 0.365720 0.431837 
0.427505 0.000778 0.000000 0.000000 0.000000 0.000000 0.359811 0.431837 
0.429385 0.027483 0.000000 0.000000 0.000000 0.000000 0.353905 0.431837 
0.430742 0.092289 0.000000 0.000000 0.000000 0.000000 0.348033 0.431837 
0.431562 0.195276 0.000000 0.000000 0.000000 0.000000 0.342223 0.431837 
0.431837 0.336501 0.000000 0.000000 0.000000 0.000000 0.336501 0.431837 
0.431562 0.342223 0.000000 0.000000 0.000000 0.000000 0.195276 0.431562 
0.430742 0.348033 0.000000 0.000000 0.000000 0.000000 0.092289 0.430742 
0.429385 0.353905 0.000000 0.000000 0.000000 0.000000 0.027483 0.429385 
0.427505 0.359811 0.000000 0.000000 0.000000 0.000000 0.000778 0.427505 
0.425120 0.365720 0.000000 0.000000 0.000000 0.000000 0.000000 0.425120 
0.422254 0.371599 0.000000 0.000000 0.000000 0.000000 0.000000 0.422254 
0.418936 0.377414 0.000000 0.000000 0.000000 0.000000 0.000000 0.418936 
0.415196 0.383130 0.000000 0.000000 0.000000 0.000000 0.000000 0.415196 
0.411068 0.388708 0.000000 0.000000 0.000000 0.000000 0.000000 0.411068 
0.406590 0.394110 0.000000 0.000000 0.000000 0.000000 0.000000 0.406590 
0.401798 0.399298 0.000000 0.000000 0.000000 0.000000 0.000000 0.401798 
0.404231 0.404231 0.000000 0.000000 0.000000 0.000000 0.000000 0.396733 
0.408871 0.408871 0.000000 0.000000 0.000000 0.000000 0.000000 0.391433 
0.413178 0.413178 0.000000 0.000000 0.000000 0.000000 0.000000 0.385938 
0.417116 0.417116 0.000000 0.000000 0.000000 0.000000 0.000000 0.380287 
0.420650 0.420650 0.000000 0.000000 0.000000 0.000000 0.000000 0.374517 
0.423745 0.423745 0.000000 0.000000 0.000000 0.000000 0.000000 0.368666 
0.426374 0.426374 0.000000 0.000000 0.000000 0.000000 0.000000 0.362767 
0.428509 0.428509 0.009374 0.000000 0.000000 0.000000 0.000000 0.356856 
0.430130 0.430130 0.055118 0.000000 0.000000 0.000000 0.000000 0.350963 
0.431220 0.431220 0.139006 0.000000 0.000000 0.000000 0.000000 0.345118 
0.431768 0.431768 0.261106 0.000000 0.000000 0.000000 0.000000 0.339349 
0.431768 0.431768 0.339349 0.000000 0.000000 0.000000 0.000000 0.261106 
0.431220 0.431220 0.345118 0.000000 0.000000 0.000000 0.000000 0.139006 
0.430130 0.430130 0.350963 0.000000 0.000000 0.000000 0.000000 0.055118 
0.428509 0.428509 0.356856 0.000000 0.000000 0.000000 0.000000 0.009374 
0.426374 0.426374 0.362767 0.000000 0.000000 0.000000 0.000000 0.000000 
0.423745 0.423745 0.368666 0.000000 0.000000 0.000000 0.000000 0.000000 
0.420650 0.420650 0.374517 0.000000 0.000000 0.000000 0.000000 0.000000 
0.417116 0.417116 0.380287 0.000000 0.000000 0.000000 0.000000 0.000000 
0.413178 0.413178 0.385938 0.000000 0.000000 0.000000 0.000000 0.000000 
0.408871 0.408871 0.391433 0.000000 0.000000 0.000000 0.000000 0.000000 
0.404231 0.404231 0.396733 0.000000 0.000000 0.000000 0.000000 0.000000 
0.399298 0.401798 0.401798 0.000000 0.000000 0.000000 0.000000 0.000000 
0.394110 0.406590 0.406590 0.000000 0.000000 0.000000 0.000000 0.000000 
0.388708 0.411068 0.411068 0.000000 0.000000 0.000000 0.000000 0.000000 
0.383130 0.415196 0.415196 0.000000 0.000000 0.000000 0.000000 0.000000 
0.377414 0.418936 0.418936 0.000000 0.000000 0.000000 0.000000 0.000000 
0.371599 0.422254 0.422254 0.000000 0.000000 0.000000 0.000000 0.000000 
0.365720 0.425120 0.425120 0.000000 0.000000 0.000000 0.000000 0.000000 
0.359811 0.427505 0.427505 0.000778 0.000000 0.000000 0.000000 0.000000 
0.353905 0.429385 0.429385 0.027483 0.000000 0.000000 0.000000 0.000000 
0.348033 0.430742 0.430742 0.092289 0.000000 0.000000 0.000000 0.000000 
0.342223 0.431562 0.431562 0.195276 0.000000 0.000000 0.000000 0.000000 
0.336501 0.431837 0.431837 0.336501 0.000000 0.000000 0.000000 0.000000 
0.195276 0.431562 0.431562 0.342223 0.000000 0.000000 0.000000 0.000000 
0.092289 0.430742 0.430742 0.348033 0.000000 0.000000 0.000000 0.000000 
0.027483 0.429385 0.429385 0.353905 0.000000 0.000000 0.000000 0.000000 
0.000778 0.427505 0.427505 0.359811 0.000000 0.000000 0.000000 0.000000 
0.000000 0.425120 0.425120 0.365720 0.000000 0.000000 0.000000 0.000000 
0.000000 0.422254 0.422254 0.371599 0.000000 0.000000 0.000000 0.000000 
0.000000 0.418936 0.418936 0.377414 0.000000 0.000000 0.000000 0.000000 
0.000000 0.415196 0.415196 0.383130 0.000000 0.000000 0.000000 0.000000 
0.000000 0.411068 0.411068 0.388708 0.000000 0.000000 0.000000 0.000000 
0.000000 0.406590 0.406590 0.394110 0.000000 0.000000 0.000000 0.000000 
0.000000 0.401798 0.401798 0.399298 0.000000 0.000000 0.000000 0.000000 
0.000000 0.396733 0.404231 0.404231 0.000000 0.000000 0.000000 0.000000 
0.000000 0.391433 0.408871 0.408871 0.000000 0.000000 0.000000 0.000000 
0.000000 0.385938 0.413178 0.413178 0.000000 0.000000 0.000000 0.000000 
0.000000 0.380287 0.417116 0.417116 0.000000 0.000000 0.000000 0.000000 
0.000000 0.374517 0.420650 0.420650 0.000000 0.000000 0.000000 0.000000 
0.000000 0.368666 0.423745 0.423745 0.000000 0.000000 0.000000 0.000000 
0.000000 0.362767 0.426374 0.426374 0.000000 0.000000 0.000000 0.000000 
0.000000 0.356856 0.428509 0.428509 0.009374 0.000000 0.000000 0.000000 
0.000000 0.350963 0.430130 0.430130 0.055118 0.000000 0.000000 0.000000 
0.000000 0.345118 0.431220 0.431220 0.139006 0.000000 0.000000 0.000000 
0.000000 0.339349 0.431768 0.431768 0.261106 0.000000 0.000000 0.000000 
0.000000 0.261106 0.431768 0.431768 0.339349 0.000000 0.000000 0.000000 
0.000000 0.139006 0.431220 0.431220 0.345118 0.000000 0.000000 0.000000 
0.000000 0.055118 0.430130 0.430130 0.350963 0.000000 0.000000 0.000000 
0.000000 0.009374 0.428509 0.428509 0.356856 0.000000 0.000000 0.000000 
0.000000 0.000000 0.426374 0.426374 0.362767 0.000000 0.000000 0.000000 
0.000000 0.000000 0.423745 0.423745 0.368666 0.000000 0.000000 0.000000 
0.000000 0.000000 0.420650 0.420650 0.374517 0.000000 0.000000 0.000000 
0.000000 0.000000 0.417116 0.417116 0.380287 0.000000 0.000000 0.000000 
0.000000 0.000000 0.413178 0.413178 0.385938 0.000000 0.000000 0.000000 
0.000000 0.000000 0.408871 0.408871 0.391433 0.000000 0.000000 0.000000 
0.000000 0.000000 0.404231 0.404231 0.396733 0.000000 0.000000 0.000000 
0.000000 0.000000 0.399298 0.401798 0.401798 0.000000 0.000000 0.000000 
0.000000 0.000000 0.394110 0.406590 0.406590 0.000000 0.000000 0.000000 
0.000000 0.000000 0.388708 0.411068 0.411068 0.000000 0.000000 0.000000 
0.000000 0.000000 0.383130 0.415196 0.415196 0.000000 0.000000 0.000000 
0.000000 0.000000 0.377414 0.418936 0.418936 0.000000 0.000000 0.000000 
0.000000 0.000000 0.371599 0.422254 0.422254 0.000000 0.000000 0.000000 
0.000000 0.000000 0.365720 0.425120 0.425120 0.000000 0.000000 0.000000 
0.000000 0.000000 0.359811 0.427505 0.427505 0.000778 0.000000 0.000000 
0.000000 0.000000 0.353905 0.429385 0.429385 0.027483 0.000000 0.000000 
0.000000 0.000000 0.348033 0.430742 0.430742 0.092289 0.000000 0.000000 
0.000000 0.000000 0.342223 0.431562 0.431562 0.195276 0.000000 0.000000 
TURN 17
0.000000 0.000000 0.309981 0.407166 0.407166 0.309981 0.000000 0.000000 
0.000000 0.000000 0.174977 0.406884 0.407166 0.315779 0.000000 0.000000 
0.000000 0.000000 0.078360 0.406044 0.407166 0.321673 0.000000 0.000000 
0.000000 0.000000 0.020067 0.404653 0.407166 0.327635 0.000000 0.000000 
0.000000 0.000000 0.000012 0.402726 0.407166 0.333635 0.000000 0.000000 
0.000000 0.000000 0.000000 0.400283 0.407166 0.339644 0.000000 0.000000 
0.000000 0.000000 0.000000 0.397349 0.407166 0.345626 0.000000 0.000000 
0.000000 0.000000 0.000000 0.393951 0.407166 0.351548 0.000000 0.000000 
0.000000 0.000000 0.000000 0.390124 0.407166 0.357373 0.000000 0.000000 
0.000000 0.000000 0.000000 0.385902 0.407166 0.363061 0.000000 0.000000 
0.000000 0.000000 0.000000 0.381322 0.407166 0.368574 0.000000 0.000000 
0.000000 0.000000 0.000000 0.376426 0.407166 0.373871 0.000000 0.000000 
0.000000 0.000000 0.000000 0.371252 0.407166 0.378911 0.000000 0.000000 
0.000000 0.000000 0.000000 0.365842 0.407166 0.383654 0.000000 0.000000 
0.000000 0.000000 0.000000 0.360236 0.407166 0.388060 0.000000 0.000000 
0.000000 0.000000 0.000000 0.354475 0.407166 0.392089 0.000000 0.000000 
0.000000 0.000000 0.000000 0.348597 0.407166 0.395706 0.000000 0.000000 
0.000000 0.000000 0.000000 0.342640 0.407166 0.398876 0.000000 0.000000 
0.000000 0.000000 0.000000 0.336641 0.407166 0.401568 0.000000 0.000000 
0.000000 0.000000 0.000000 0.330632 0.407166 0.403756 0.005266 0.000000 
0.000000 0.000000 0.000000 0.324647 0.407166 0.405417 0.044427 0.000000 
0.000000 0.000000 0.000000 0.318716 0.407166 0.406534 0.121873 0.000000 
0.000000 0.000000 0.000000 0.312866 0.407166 0.407095 0.237677 0.000000 
0.000000 0.000000 0.000000 0.237677 0.407095 0.407166 0.312866 0.000000 
0.000000 0.000000 0.000000 0.121873 0.406534 0.407166 0.318716 0.000000 
0.000000 0.000000 0.000000 0.044427 0.405417 0.407166 0.324647 0.000000 
0.000000 0.000000 0.000000 0.005266 0.403756 0.407166 0.330632 0.000000 
0.000000 0.000000 0.000000 0.000000 0.401568 0.407166 0.336641 0.000000 
0.000000 0.000000 0.000000 0.000000 0.398876 0.407166 0.342640 0.000000 
0.000000 0.000000 0.000000 0.000000 0.395706 0.407166 0.348597 0.000000 
0.000000 0.000000 0.000000 0.000000 0.392089 0.407166 0.354475 0.000000 
0.000000 0.000000 0.000000 0.000000 0.388060 0.407166 0.360236 0.000000 
0.000000 0.000000 0.000000 0.000000 0.383654 0.407166 0.365842 0.000000 
0.000000 0.000000 0.000000 0.000000 0.378911 0.407166 0.371252 0.000000 
0.000000 0.000000 0.000000 0.000000 0.373871 0.407166 0.376426 0.000000 
0.000000 0.000000 0.000000 0.000000 0.368574 0.407166 0.381322 0.000000 
0.000000 0.000000 0.000000 0.000000 0.363061 0.407166 0.385902 0.000000 
0.000000 0.000000 0.000000 0.000000 0.357373 0.407166 0.390124 0.000000 
0.000000 0.000000 0.000000 0.000000 0.351548 0.407166 0.393951 0.000000 
0.000000 0.000000 0.000000 0.000000 0.345626 0.407166 0.397349 0.000000 
0.000000 0.000000 0.000000 0.000000 0.339644 0.407166 0.400283 0.000000 
0.000000 0.000000 0.000000 0.000000 0.333635 0.407166 0.402726 0.000012 
0.000000 0.000000 0.000000 0.000000 0.327635 0.407166 0.404653 0.020067 
0.000000 0.000000 0.000000 0.000000 0.321673 0.407166 0.406044 0.078360 
0.000000 0.000000 0.000000 0.000000 0.315779 0.407166 0.406884 0.174977 
0.000000 0.000000 0.000000 0.000000 0.309981 0.407166 0.407166 0.309981 
0.000000 0.000000 0.000000 0.000000 0.174977 0.406884 0.407166 0.315779 
0.000000 0.000000 0.000000 0.000000 0.078360 0.406044 0.407166 0.321673 
0.000000 0.000000 0.000000 0.000000 0.020067 0.404653 0.407166 0.327635 
0.000000 0.000000 0.000000 0.000000 0.000012 0.402726 0.407166 0.333635 
0.000000 0.000000 0.000000 0.000000 0.000000 0.400283 0.407166 0.339644 
0.000000 0.000000 0.000000 0.000000 0.000000 0.397349 0.407166 0.345626 
0.000000 0.000000 0.000000 0.000000 0.000000 0.393951 0.407166 0.351548 
0.000000 0.000000 0.000000 0.000000 0.000000 0.390124 0.407166 0.357373 
0.000000 0.000000 0.000000 0.000000 0.000000 0.385902 0.407166 0.363061 
0.000000 0.000000 0.000000 0.000000 0.000000 0.381322 0.407166 0.368574 
0.000000 0.000000 0.000000 0.000000 0.000000 0.376426 0.407166 0.373871 
0.000000 0.000000 0.000000 0.000000 0.000000 0.371252 0.407166 0.378911 
0.000000 0.000000 0.000000 0.000000 0.000000 0.365842 0.407166 0.383654 
0.000000 0.000000 0.000000 0.000000 0.000000 0.360236 0.407166 0.388060 
0.000000 0.000000 0.000000 0.000000 0.000000 0.354475 0.407166 0.392089 
0.000000 0.000000 0.000000 0.000000 0.000000 0.348597 0.407166 0.395706 
0.000000 0.000000 0.000000 0.000000 0.000000 0.342640 0.407166 0.398876 
0.000000 0.000000 0.000000 0.000000 0.000000 0.336641 0.407166 0.401568 
0.005266 0.000000 0.000000 0.000000 0.000000 0.330632 0.407166 0.403756 
0.044427 0.000000 0.000000 0.000000 0.000000 0.324647 0.407166 0.405417 
0.121873 0.000000 0.000000 0.000000 0.000000 0.318716 0.407166 0.406534 
0.237677 0.000000 0.000000 0.000000 0.000000 0.312866 0.407166 0.407095 
0.312866 0.000000 0.000000 0.000000 0.000000 0.237677 0.407095 0.407166 
0.318716 0.000000 0.000000 0.000000 0.000000 0.121873 0.406534 0.407166 
0.324647 0.000000 0.000000 0.000000 0.000000 0.044427 0.405417 0.407166 
0.330632 0.000000 0.000000 0.000000 0.000000 0.005266 0.403756 0.407166 
0.336641 0.000000 0.000000 0.000000 0.000000 0.000000 0.401568 0.407166 
0.342640 0.000000 0.000000 0.000000 0.000000 0.000000 0.398876 0.407166 
0.348597 0.000000 0.000000 0.000000 0.000000 0.000000 0.395706 0.407166 
0.354475 0.000000 0.000000 0.000000 0.000000 0.000000 0.392089 0.407166 
0.360236 0.000000 0.000000 0.000000 0.000000 0.000000 0.388060 0.407166 
0.365842 0.000000 0.000000 0.000000 0.000000 0.000000 0.383654 0.407166 
0.371252 0.000000 0.000000 0.000000 0.000000 0.000000 0.378911 0.407166 
0.376426 0.000000 0.000000 0.000000 0.000000 0.000000 0.373871 0.407166 
0.381322 0.000000 0.000000 0.000000 0.000000 0.000000 0.368574 0.407166 
0.385902 0.000000 0.000000 0.000000 0.000000 0.000000 0.363061 0.407166 
0.390124 0.000000 0.000000 0.000000 0.000000 0.000000 0.357373 0.407166 
0.393951 0.000000 0.000000 0.000000 0.000000 0.000000 0.351548 0.407166 
0.397349 0.000000 0.000000 0.000000 0.000000 0.000000 0.345626 0.407166 
0.400283 0.000000 0.000000 0.000000 0.000000 0.000000 0.339644 0.407166 
0.402726 0.000012 0.000000 0.000000 0.000000 0.000000 0.333635 0.407166 
0.404653 0.020067 0.000000 0.000000 0.000000 0.000000 0.327635 0.407166 
0.406044 0.078360 0.000000 0.000000 0.000000 0.000000 0.321673 0.407166 
0.406884 0.174977 0.000000 0.000000 0.000000 0.000000 0.315779 0.407166 
0.407166 0.309981 0.000000 0.000000 0.000000 0.000000 0.309981 0.407166 
0.406884 0.315779 0.000000 0.000000 0.000000 0.000000 0.174977 0.406884 
0.406044 0.321673 0.000000 0.000000 0.000000 0.000000 0.078360 0.406044 
0.404653 0.327635 0.000000 0.000000 0.000000 0.000000 0.020067 0.404653 
0.402726 0.333635 0.000000 0.000000 0.000000 0.000000 0.000012 0.402726 
0.400283 0.339644 0.000000 0.000000 0.000000 0.000000 0.000000 0.400283 
0.397349 0.345626 0.000000 0.000000 0.000000 0.000000 0.000000 0.397349 
0.393951 0.351548 0.000000 0.000000 0.000000 0.000000 0.000000 0.393951 
0.390124 0.357373 0.000000 0.000000 0.000000 0.000000 0.000000 0.390124 
0.385902 0.363061 0.000000 0.000000 0.000000 0.000000 0.000000 0.385902 
0.381322 0.368574 0.000000 0.000000 0.000000 0.000000 0.000000 0.381322 
0.376426 0.373871 0.000000 0.000000 0.000000 0.000000 0.000000 0.376426 
0.378911 0.378911 0.000000 0.000000 0.000000 0.000000 0.000000 0.371252 
0.383654 0.383654 0.000000 0.000000 0.000000 0.000000 0.000000 0.365842 
0.388060 0.388060 0.000000 0.000000 0.000000 0.000000 0.000000 0.360236 
0.392089 0.392089 0.000000 0.000000 0.000000 0.000000 0.000000 0.354475 
0.395706 0.395706 0.000000 0.000000 0.000000 0.000000 0.000000 0.348597 
0.398876 0.398876 0.000000 0.000000 0.000000 0.000000 0.000000 0.342640 
0.401568 0.401568 0.000000 0.000000 0.000000 0.000000 0.000000 0.336641 
0.403756 0.403756 0.005266 0.000000 0.000000 0.000000 0.000000 0.330632 
0.405417 0.405417 0.044427 0.000000 0.000000 0.000000 0.000000 0.324647 
0.406534 0.406534 0.121873 0.000000 0.000000 0.000000 0.000000 0.318716 
0.407095 0.407095 0.237677 0.000000 0.000000 0.000000 0.000000 0.312866 
0.407095 0.407095 0.312866 0.000000 0.000000 0.000000 0.000000 0.237677 
0.406534 0.406534 0.318716 0.000000 0.000000 0.000000 0.000000 0.121873 
0.405417 0.405417 0.324647 0.000000 0.000000 0.000000 0.000000 0.044427 
0.403756 0.403756 0.330632 0.000000 0.000000 0.000000 0.000000 0.005266 
0.401568 0.401568 0.336641 0.000000 0.000000 0.000000 0.000000 0.000000 
0.398876 0.398876 0.342640 0.000000 0.000000 0.000000 0.000000 0.000000 
0.395706 0.395706 0.348597 0.000000 0.000000 0.000000 0.000000 0.000000 
0.392089 0.392089 0.354475 0.000000 0.000000 0.000000 0.000000 0.000000 
0.388060 0.388060 0.360236 0.000000 0.000000 0.000000 0.000000 0.000000 
0.383654 0.383654 0.365842 0.000000 0.000000 0.000000 0.000000 0.000000 
0.378911 0.378911 0.371252 0.000000 0.000000 0.000000 0.000000 0.000000 
0.373871 0.376426 0.376426 0.000000 0.000000 0.000000 0.000000 0.000000 
0.368574 0.381322 0.381322 0.000000 0.000000 0.000000 0.000000 0.000000 
0.363061 0.385902 0.385902 0.000000 0.000000 0.000000 0.000000 0.000000 
0.357373 0.390124 0.390124 0.000000 0.000000 0.000000 0.000000 0.000000 
0.351548 0.393951 0.393951 0.000000 0.000000 0.000000 0.000000 0.000000 
0.345626 0.397349 0.397349 0.000000 0.000000 0.000000 0.000000 0.000000 
0.339644 0.400283 0.400283 0.000000 0.000000 0.000000 0.000000 0.000000 
0.333635 0.402726 0.402726 0.000012 0.000000 0.000000 0.000000 0.000000 
0.327635 0.404653 0.404653 0.020067 0.000000 0.000000 0.000000 0.000000 
0.321673 0.406044 0.406044 0.078360 0.000000 0.000000 0.000000 0.000000 
0.315779 0.406884 0.406884 0.174977 0.000000 0.000000 0.000000 0.000000 
0.309981 0.407166 0.407166 0.309981 0.000000 0.000000 0.000000 0.000000 
0.174977 0.406884 0.406884 0.315779 0.000000 0.000000 0.000000 0.000000 
0.078360 0.406044 0.406044 0.321673 0.000000 0.000000 0.000000 0.000000 
0.020067 0.404653 0.404653 0.327635 0.000000 0.000000 0.000000 0.000000 
0.000012 0.402726 0.402726 0.333635 0.000000 0.000000 0.000000 0.000000 
0.000000 0.400283 0.400283 0.339644 0.000000 0.000000 0.000000 0.000000 
0.000000 0.397349 0.397349 0.345626 0.000000 0.000000 0.000000 0.000000 
0.000000 0.393951 0.393951 0.351548 0.000000 0.000000 0.000000 0.000000 
0.000000 0.390124 0.390124 0.357373 0.000000 0.000000 0.000000 0.000000 
0.000000 0.385902 0.385902 0.363061 0.000000 0.000000 0.000000 0.000000 
0.000000 0.381322 0.381322 0.368574 0.000000 0.000000 0.000000 0.000000 
0.000000 0.376426 0.376426 0.373871 0.000000 0.000000 0.000000 0.000000 
0.000000 0.371252 0.378911 0.378911 0.000000 0.000000 0.000000 0.000000 
0.000000 0.365842 0.383654 0.383654 0.000000 0.000000 0.000000 0.000000 
0.000000 0.360236 0.388060 0.388060 0.000000 0.000000 0.000000 0.000000 
0.000000 0.354475 0.392089 0.392089 0.000000 0.000000 0.000000 0.000000 
0.000000 0.348597 0.395706 0.395706 0.000000 0.000000 0.000000 0.000000 
0.000000 0.342640 0.398876 0.398876 0.000000 0.000000 0.000000 0.000000 
0.000000 0.336641 0.401568 0.401568 0.000000 0.000000 0.000000 0.000000 
0.000000 0.330632 0.403756 0.403756 0.005266 0.000000 0.000000 0.000000 
0.000000 0.324647 0.405417 0.405417 0.044427 0.000000 0.000000 0.000000 
0.000000 0.318716 0.406534 0.406534 0.121873 0.000000 0.000000 0.000000 
0.000000 0.312866 0.407095 0.407095 0.237677 0.000000 0.000000 0.000000 
0.000000 0.237677 0.407095 0.407095 0.312866 0.000000 0.000000 0.000000 
0.000000 0.121873 0.406534 0.406534 0.318716 0.000000 0.000000 0.000000 
0.000000 0.044427 0.405417 0.405417 0.324647 0.000000 0.000000 0.000000 
0.000000 0.005266 0.403756 0.403756 0.330632 0.000000 0.000000 0.000000 
0.000000 0.000000 0.401568 0.401568 0.336641 0.000000 0.000000 0.000000 
0.000000 0.000000 0.398876 0.398876 0.342640 0.000000 0.000000 0.000000 
0.000000 0.000000 0.395706 0.395706 0.348597 0.000000 0.000000 0.000000 
0.000000 0.000000 0.392089 0.392089 0.354475 0.000000 0.000000 0.000000 
0.000000 0.000000 0.388060 0.388060 0.360236 0.000000 0.000000 0.000000 
0.000000 0.000000 0.383654 0.383654 0.365842 0.000000 0.000000 0.000000 
0.000000 0.000000 0.378911 0.378911 0.371252 0.000000 0.000000 0.000000 
0.000000 0.000000 0.373871 0.376426 0.376426 0.000000 0.000000 0.000000 
0.000000 0.000000 0.368574 0.381322 0.381322 0.000000 0.000000 0.000000 
0.000000 0.000000 0.363061 0.385902 0.385902 0.000000 0.000000 0.000000 
0.000000 0.000000 0.357373 0.390124 0.390124 0.000000 0.000000 0.000000 
0.000000 0.000000 0.351548 0.393951 0.393951 0.000000 0.000000 0.000000 
0.000000 0.000000 0.345626 0.397349 0.397349 0.000000 0.000000 0.000000 
0.000000 0.000000 0.339644 0.400283 0.400283 0.000000 0.000000 0.000000 
0.000000 0.000000 0.333635 0.402726 0.402726 0.000012 0.000000 0.000000 
0.000000 0.000000 0.327635 0.404653 0.404653 0.020067 0.000000 0.000000 
0.000000 0.000000 0.321673 0.406044 0.406044 0.078360 0.000000 0.000000 
0.000000 0.000000 0.315779 0.406884 0.406884 0.174977 0.000000 0.000000 
TURN 18
0.000000 0.000000 0.284548 0.383220 0.383220 0.284548 0.000000 0.000000 
0.000000 0.000000 0.155791 0.382933 0.383220 0.290399 0.000000 0.000000 
0.000000 0.000000 0.065569 0.382075 0.383220 0.296351 0.000000 0.000000 
0.000000 0.000000 0.013814 0.380655 0.383220 0.302377 0.000000 0.000000 
0.000000 0.000000 0.000000 0.378688 0.383220 0.308448 0.000000 0.000000 
0.000000 0.000000 0.000000 0.376194 0.383220 0.314532 0.000000 0.000000 
0.000000 0.000000 0.000000 0.373200 0.383220 0.320594 0.000000 0.000000 
0.000000 0.000000 0.000000 0.369735 0.383220 0.326600 0.000000 0.000000 
0.000000 0.000000 0.000000 0.365833 0.383220 0.332512 0.000000 0.000000 
0.000000 0.000000 0.000000 0.361530 0.383220 0.338290 0.000000 0.000000 
0.000000 0.000000 0.000000 0.356865 0.383220 0.343893 0.000000 0.000000 
0.000000 0.000000 0.000000 0.351881 0.383220 0.349281 0.000000 0.000000 
0.000000 0.000000 0.000000 0.346617 0.383220 0.354411 0.000000 0.000000 
0.000000 0.000000 0.000000 0.341116 0.383220 0.359240 0.000000 0.000000 
0.000000 0.000000 0.000000 0.335420 0.383220 0.363729 0.000000 0.000000 
0.000000 0.000000 0.000000 0.329570 0.383220 0.367836 0.000000 0.000000 
0.000000 0.000000 0.000000 0.323607 0.383220 0.371524 0.000000 0.000000 
0.000000 0.000000 0.000000 0.317568 0.383220 0.374758 0.000000 0.000000 
0.000000 0.000000 0.000000 0.311490 0.383220 0.377505 0.000000 0.000000 
0.000000 0.000000 0.000000 0.305409 0.383220 0.379738 0.002334 0.000000 
0.000000 0.000000 0.000000 0.299357 0.383220 0.381434 0.034888 0.000000 
0.000000 0.000000 0.000000 0.293364 0.383220 0.382575 0.105867 0.000000 
0.000000 0.000000 0.000000 0.287459 0.383220 0.383148 0.215350 0.000000 
0.000000 0.000000 0.000000 0.215350 0.383148 0.383220 0.287459 0.000000 
0.000000 0.000000 0.000000 0.105867 0.382575 0.383220 0.293364 0.000000 
0.000000 0.000000 0.000000 0.034888 0.381434 0.383220 0.299357 0.000000 
0.000000 0.000000 0.000000 0.002334 0.379738 0.383220 0.305409 0.000000 
0.000000 0.000000 0.000000 0.000000 0.377505 0.383220 0.311490 0.000000 
0.000000 0.000000 0.000000 0.000000 0.374758 0.383220 0.317568 0.000000 
0.000000 0.000000 0.000000 0.000000 0.371524 0.383220 0.323607 0.000000 
0.000000 0.000000 0.000000 0.000000 0.367836 0.383220 0.329570 0.000000 
0.000000 0.000000 0.000000 0.000000 0.363729 0.383220 0.335420 0.000000 
0.000000 0.000000 0.000000 0.000000 0.359240 0.383220 0.341116 0.000000 
0.000000 0.000000 0.000000 0.000000 0.354411 0.383220 0.346617 0.000000 
0.000000 0.000000 0.000000 0.000000 0.349281 0.383220 0.351881 0.000000 
0.000000 0.000000 0.000000 0.000000 0.343893 0.383220 0.356865 0.000000 
0.000000 0.000000 0.000000 0.000000 0.338290 0.383220 0.361530 0.000000 
0.000000 0.000000 0.000000 0.000000 0.332512 0.383220 0.365833 0.000000 
0.000000 0.000000 0.000000 0.000000 0.326600 0.383220 0.369735 0.000000 
0.000000 0.000000 0.000000 0.000000 0.320594 0.383220 0.373200 0.000000 
0.000000 0.000000 0.000000 0.000000 0.314532 0.383220 0.376194 0.000000 
0.000000 0.000000 0.000000 0.000000 0.308448 0.383220 0.378688 0.000000 
0.000000 0.000000 0.000000 0.000000 0.302377 0.383220 0.380655 0.013814 
0.000000 0.000000 0.000000 0.000000 0.296351 0.383220 0.382075 0.065569 
0.000000 0.000000 0.000000 0.000000 0.290399 0.383220 0.382933 0.155791 
0.000000 0.000000 0.000000 0.000000 0.284548 0.383220 0.383220 0.284548 
0.000000 0.000000 0.000000 0.000000 0.155791 0.382933 0.383220 0.290399 
0.000000 0.000000 0.000000 0.000000 0.065569 0.382075 0.383220 0.296351 
0.000000 0.000000 0.000000 0.000000 0.013814 0.380655 0.383220 0.302377 
0.000000 0.000000 0.000000 0.000000 0.000000 0.378688 0.383220 0.308448 
0.000000 0.000000 0.000000 0.000000 0.000000 0.376194 0.383220 0.314532 
0.000000 0.000000 0.000000 0.000000 0.000000 0.373200 0.383220 0.320594 
0.000000 0.000000 0.000000 0.000000 0.000000 0.369735 0.383220 0.326600 
0.000000 0.000000 0.000000 0.000000 0.000000 0.365833 0.383220 0.332512 
0.000000 0.000000 0.000000 0.000000 0.000000 0.361530 0.383220 0.338290 
0.000000 0.000000 0.000000 0.000000 0.000000 0.356865 0.383220 0.343893 
0.000000 0.000000 0.000000 0.000000 0.000000 0.351881 0.383220 0.349281 
0.000000 0.000000 0.000000 0.000000 0.000000 0.346617 0.383220 0.354411 
0.000000 0.000000 0.000000 0.000000 0.000000 0.341116 0.383220 0.359240 
0.000000 0.000000 0.000000 0.000000 0.000000 0.335420 0.383220 0.363729 
0.000000 0.000000 0.000000 0.000000 0.000000 0.329570 0.383220 0.367836 
0.000000 0.000000 0.000000 0.000000 0.000000 0.323607 0.383220 0.371524 
0.000000 0.000000 0.000000 0.000000 0.000000 0.317568 0.383220 0.374758 
0.000000 0.000000 0.000000 0.000000 0.000000 0.311490 0.383220 0.377505 
0.002334 0.000000 0.000000 0.000000 0.000000 0.305409 0.383220 0.379738 
0.034888 0.000000 0.000000 0.000000 0.000000 0.299357 0.383220 0.381434 
0.105867 0.000000 0.000000 0.000000 0.000000 0.293364 0.383220 0.382575 
0.215350 0.000000 0.000000 0.000000 0.000000 0.287459 0.383220 0.383148 
0.287459 0.000000 0.000000 0.000000 0.000000 0.215350 0.383148 0.383220 
0.293364 0.000000 0.000000 0.000000 0.000000 0.105867 0.382575 0.383220 
0.299357 0.000000 0.000000 0.000000 0.000000 0.034888 0.381434 0.383220 
0.305409 0.000000 0.000000 0.000000 0.000000 0.002334 0.379738 0.383220 
0.311490 0.000000 0.000000 0.000000 0.000000 0.000000 0.377505 0.383220 
0.317568 0.000000 0.000000 0.000000 0.000000 0.000000 0.374758 0.383220 
0.323607 0.000000 0.000000 0.000000 0.000000 0.000000 0.371524 0.383220 
0.329570 0.000000 0.000000 0.000000 0.000000 0.000000 0.367836 0.383220 
0.335420 0.000000 0.000000 0.000000 0.000000 0.000000 0.363729 0.383220 
0.341116 0.000000 0.000000 0.000000 0.000000 0.000000 0.359240 0.383220 
0.346617 0.000000 0.000000 0.000000 0.000000 0.000000 0.354411 0.383220 
0.351881 0.000000 0.000000 0.000000 0.000000 0.000000 0.349281 0.383220 
0.356865 0.000000 0.000000 0.000000 0.000000 0.000000 0.343893 0.383220 
0.361530 0.000000 0.000000 0.000000 0.000000 0.000000 0.338290 0.383220 
0.365833 0.000000 0.000000 0.000000 0.000000 0.000000 0.332512 0.383220 
0.369735 0.000000 0.000000 0.000000 0.000000 0.000000 0.326600 0.383220 
0.373200 0.000000 0.000000 0.000000 0.000000 0.000000 0.320594 0.383220 
0.376194 0.000000 0.000000 0.000000 0.000000 0.000000 0.314532 0.383220 
0.378688 0.000000 0.000000 0.000000 0.000000 0.000000 0.308448 0.383220 
0.380655 0.013814 0.000000 0.000000 0.000000 0.000000 0.302377 0.383220 
0.382075 0.065569 0.000000 0.000000 0.000000 0.000000 0.296351 0.383220 
0.382933 0.155791 0.000000 0.000000 0.000000 0.000000 0.290399 0.383220 
0.383220 0.284548 0.000000 0.000000 0.000000 0.000000 0.284548 0.383220 
0.382933 0.290399 0.000000 0.000000 0.000000 0.000000 0.155791 0.382933 
0.382075 0.296351 0.000000 0.000000 0.000000 0.000000 0.065569 0.382075 
0.380655 0.302377 0.000000 0.000000 0.000000 0.000000 0.013814 0.380655 
0.378688 0.308448 0.000000 0.000000 0.000000 0.000000 0.000000 0.378688 
0.376194 0.314532 0.000000 0.000000 0.000000 0.000000 0.000000 0.376194 
0.373200 0.320594 0.000000 0.000000 0.000000 0.000000 0.000000 0.373200 
0.369735 0.326600 0.000000 0.000000 0.000000 0.000000 0.000000 0.369735 
0.365833 0.332512 0.000000 0.000000 0.000000 0.000000 0.000000 0.365833 
0.361530 0.338290 0.000000 0.000000 0.000000 0.000000 0.000000 0.361530 
0.356865 0.343893 0.000000 0.000000 0.000000 0.000000 0.000000 0.356865 
0.351881 0.349281 0.000000 0.000000 0.000000 0.000000 0.000000 0.351881 
0.354411 0.354411 0.000000 0.000000 0.000000 0.000000 0.000000 0.346617 
0.359240 0.359240 0.000000 0.000000 0.000000 0.000000 0.000000 0.341116 
0.363729 0.363729 0.000000 0.000000 0.000000 0.000000 0.000000 0.335420 
0.367836 0.367836 0.000000 0.000000 0.000000 0.000000 0.000000 0.329570 
0.371524 0.371524 0.000000 0.000000 0.000000 0.000000 0.000000 0.323607 
0.374758 0.374758 0.000000 0.000000 0.000000 0.000000 0.000000 0.317568 
0.377505 0.377505 0.000000 0.000000 0.000000 0.000000 0.000000 0.311490 
0.379738 0.379738 0.002334 0.000000 0.000000 0.000000 0.000000 0.305409 
0.381434 0.381434 0.034888 0.000000 0.000000 0.000000 0.000000 0.299357 
0.382575 0.382575 0.105867 0.000000 0.000000 0.000000 0.000000 0.293364 
0.383148 0.383148 0.215350 0.000000 0.000000 0.000000 0.000000 0.287459 
0.383148 0.383148 0.287459 0.000000 0.000000 0.000000 0.000000 0.215350 
0.382575 0.382575 0.293364 0.000000 0.000000 0.000000 0.000000 0.105867 
0.381434 0.381434 0.299357 0.000000 0.000000 0.000000 0.000000 0.034888 
0.379738 0.379738 0.305409 0.000000 0.000000 0.000000 0.000000 0.002334 
0.377505 0.377505 0.311490 0.000000 0.000000 0.000000 0.000000 0.000000 
0.374758 0.374758 0.317568 0.000000 0.000000 0.000000 0.000000 0.000000 
0.371524 0.371524 0.323607 0.000000 0.000000 0.000000 0.000000 0.000000 
0.367836 0.367836 0.329570 0.000000 0.000000 0.000000 0.000000 0.000000 
0.363729 0.363729 0.335420 0.000000 0.000000 0.000000 0.000000 0.000000 
0.359240 0.359240 0.341116 0.000000 0.000000 0.000000 0.000000 0.000000 
0.354411 0.354411 0.346617 0.000000 0.000000 0.000000 0.000000 0.000000 
0.349281 0.351881 0.351881 0.000000 0.000000 0.000000 0.000000 0.000000 
0.343893 0.356865 0.356865 0.000000 0.000000 0.000000 0.000000 0.000000 
0.338290 0.361530 0.361530 0.000000 0.000000 0.000000 0.000000 0.000000 
0.332512 0.365833 0.365833 0.000000 0.000000 0.000000 0.000000 0.000000 
0.326600 0.369735 0.369735 0.000000 0.000000 0.000000 0.000000 0.000000 
0.320594 0.373200 0.373200 0.000000 0.000000 0.000000 0.000000 0.000000 
0.314532 0.376194 0.376194 0.000000 0.000000 0.000000 0.000000 0.000000 
0.308448 0.378688 0.378688 0.000000 0.000000 0.000000 0.000000 0.000000 
0.302377 0.380655 0.380655 0.013814 0.000000 0.000000 0.000000 0.000000 
0.296351 0.382075 0.382075 0.065569 0.000000 0.000000 0.000000 0.000000 
0.290399 0.382933 0.382933 0.155791 0.000000 0.000000 0.000000 0.000000 
0.284548 0.383220 0.383220 0.284548 0.000000 0.000000 0.000000 0.000000 
0.155791 0.382933 0.382933 0.290399 0.000000 0.000000 0.000000 0.000000 
0.065569 0.382075 0.382075 0.296351 0.000000 0.000000 0.000000 0.000000 
0.013814 0.380655 0.380655 0.302377 0.000000 0.000000 0.000000 0.000000 
0.000000 0.378688 0.378688 0.308448 0.000000 0.000000 0.000000 0.000000 
0.000000 0.376194 0.376194 0.314532 0.000000 0.000000 0.000000 0.000000 
0.000000 0.373200 0.373200 0.320594 0.000000 0.000000 0.000000 0.000000 
0.000000 0.369735 0.369735 0.326600 0.000000 0.000000 0.000000 0.000000 
0.000000 0.365833 0.365833 0.332512 0.000000 0.000000 0.000000 0.000000 
0.000000 0.361530 0.361530 0.338290 0.000000 0.000000 0.000000 0.000000 
0.000000 0.356865 0.356865 0.343893 0.000000 0.000000 0.000000 0.000000 
0.000000 0.351881 0.351881 0.349281 0.000000 0.000000 0.000000 0.000000 
0.000000 0.346617 0.354411 0.354411 0.000000 0.000000 0.000000 0.000000 
0.000000 0.341116 0.359240 0.359240 0.000000 0.000000 0.000000 0.000000 
0.000000 0.335420 0.363729 0.363729 0.000000 0.000000 0.000000 0.000000 
0.000000 0.329570 0.367836 0.367836 0.000000 0.000000 0.000000 0.000000 
0.000000 0.323607 0.371524 0.371524 0.000000 0.000000 0.000000 0.000000 
0.000000 0.317568 0.374758 0.374758 0.000000 0.000000 0.000000 0.000000 
0.000000 0.311490 0.377505 0.377505 0.000000 0.000000 0.000000 0.000000 
0.000000 0.305409 0.379738 0.379738 0.002334 0.000000 0.000000 0.000000 
0.000000 0.299357 0.381434 0.381434 0.034888 0.000000 0.000000 0.000000 
0.000000 0.293364 0.382575 0.382575 0.105867 0.000000 0.000000 0.000000 
0.000000 0.287459 0.383148 0.383148 0.215350 0.000000 0.000000 0.000000 
0.000000 0.215350 0.383148 0.383148 0.287459 0.000000 0.000000 0.000000 
0.000000 0.105867 0.382575 0.382575 0.293364 0.000000 0.000000 0.000000 
0.000000 0.034888 0.381434 0.381434 0.299357 0.000000 0.000000 0.000000 
0.000000 0.002334 0.379738 0.379738 0.305409 0.000000 0.000000 0.000000 
0.000000 0.000000 0.377505 0.377505 0.311490 0.000000 0.000000 0.000000 
0.000000 0.000000 0.374758 0.374758 0.317568 0.000000 0.000000 0.000000 
0.000000 0.000000 0.371524 0.371524 0.323607 0.000000 0.000000 0.000000 
0.000000 0.000000 0.367836 0.367836 0.329570 0.000000 0.000000 0.000000 
0.000000 0.000000 0.363729 0.363729 0.335420 0.000000 0.000000 0.000000 
0.000000 0.000000 0.359240 0.359240 0.341116 0.000000 0.000000 0.000000 
0.000000 0.000000 0.354411 0.354411 0.346617 0.000000 0.000000 0.000000 
0.000000 0.000000 0.349281 0.351881 0.351881 0.000000 0.000000 0.000000 
0.000000 0.000000 0.343893 0.356865 0.356865 0.000000 0.000000 0.000000 
0.000000 0.000000 0.338290 0.361530 0.361530 0.000000 0.000000 0.000000 
0.000000 0.000000 0.332512 0.365833 0.365833 0.000000 0.000000 0.000000 
0.000000 0.000000 0.326600 0.369735 0.369735 0.000000 0.000000 0.000000 
0.000000 0.000000 0.320594 0.373200 0.373200 0.000000 0.000000 0.000000 
0.000000 0.000000 0.314532 0.376194 0.376194 0.000000 0.000000 0.000000 
0.000000 0.000000 0.308448 0.378688 0.378688 0.000000 0.000000 0.000000 
0.000000 0.000000 0.302377 0.380655 0.380655 0.013814 0.000000 0.000000 
0.000000 0.000000 0.296351 0.382075 0.382075 0.065569 0.000000 0.000000 
0.000000 0.000000 0.290399 0.382933 0.382933 0.155791 0.000000 0.000000 
TURN 19
0.000000 0.000000 0.260204 0.360000 0.360000 0.260204 0.000000 0.000000 
0.000000 0.000000 0.137720 0.359708 0.360000 0.266082 0.000000 0.000000 
0.000000 0.000000 0.053917 0.358835 0.360000 0.272067 0.000000 0.000000 
0.000000 0.000000 0.008726 0.357390 0.360000 0.278133 0.000000 0.000000 
0.000000 0.000000 0.000000 0.355389 0.360000 0.284249 0.000000 0.000000 
0.000000 0.000000 0.000000 0.352853 0.360000 0.290384 0.000000 0.000000 
0.000000 0.000000 0.000000 0.349808 0.360000 0.296503 0.000000 0.000000 
0.000000 0.000000 0.000000 0.346287 0.360000 0.302571 0.000000 0.000000 
0.000000 0.000000 0.000000 0.342322 0.360000 0.308547 0.000000 0.000000 
0.000000 0.000000 0.000000 0.337953 0.360000 0.314394 0.000000 0.000000 
0.000000 0.000000 0.000000 0.333219 0.360000 0.320068 0.000000 0.000000 
0.000000 0.000000 0.000000 0.328163 0.360000 0.325527 0.000000 0.000000 
0.000000 0.000000 0.000000 0.322827 0.360000 0.330729 0.000000 0.000000 
0.000000 0.000000 0.000000 0.317255 0.360000 0.335629 0.000000 0.000000 
0.000000 0.000000 0.000000 0.311490 0.360000 0.340186 0.000000 0.000000 
0.000000 0.000000 0.000000 0.305573 0.360000 0.344357 0.000000 0.000000 
0.000000 0.000000 0.000000 0.299546 0.360000 0.348105 0.000000 0.000000 
0.000000 0.000000 0.000000 0.293448 0.360000 0.351392 0.000000 0.000000 
0.000000 0.000000 0.000000 0.287316 0.360000 0.354186 0.000000 0.000000 
0.000000 0.000000 0.000000 0.281186 0.360000 0.356457 0.000579 0.000000 
0.000000 0.000000 0.000000 0.275092 0.360000 0.358183 0.026501 0.000000 
0.000000 0.000000 0.000000 0.269063 0.360000 0.359343 0.090987 0.000000 
0.000000 0.000000 0.000000 0.263128 0.360000 0.359927 0.194123 0.000000 
0.000000 0.000000 0.000000 0.194123 0.359927 0.360000 0.263128 0.000000 
0.000000 0.000000 0.000000 0.090987 0.359343 0.360000 0.269063 0.000000 
0.000000 0.000000 0.000000 0.026501 0.358183 0.360000 0.275092 0.000000 
0.000000 0.000000 0.000000 0.000579 0.356457 0.360000 0.281186 0.000000 
0.000000 0.000000 0.000000 0.000000 0.354186 0.360000 0.287316 0.000000 
0.000000 0.000000 0.000000 0.000000 0.351392 0.360000 0.293448 0.000000 
0.000000 0.000000 0.000000 0.000000 0.348105 0.360000 0.299546 0.000000 
0.000000 0.000000 0.000000 0.000000 0.344357 0.360000 0.305573 0.000000 
0.000000 0.000000 0.000000 0.000000 0.340186 0.360000 0.311490 0.000000 
0.000000 0.000000 0.000000 0.000000 0.335629 0.360000 0.317255 0.000000 
0.000000 0.000000 0.000000 0.000000 0.330729 0.360000 0.322827 0.000000 
0.000000 0.000000 0.000000 0.000000 0.325527 0.360000 0.328163 0.000000 
0.000000 0.000000 0.000000 0.000000 0.320068 0.360000 0.333219 0.000000 
0.000000 0.000000 0.000000 0.000000 0.314394 0.360000 0.337953 0.000000 
0.000000 0.000000 0.000000 0.000000 0.308547 0.360000 0.342322 0.000000 
0.000000 0.000000 0.000000 0.000000 0.302571 0.360000 0.346287 0.000000 
0.000000 0.000000 0.000000 0.000000 0.296503 0.360000 0.349808 0.000000 
0.000000 0.000000 0.000000 0.000000 0.290384 0.360000 0.352853 0.000000 
0.000000 0.000000 0.000000 0.000000 0.284249 0.360000 0.355389 0.000000 
0.000000 0.000000 0.000000 0.000000 0.278133 0.360000 0.357390 0.008726 
0.000000 0.000000 0.000000 0.000000 0.272067 0.360000 0.358835 0.053917 
0.000000 0.000000 0.000000 0.000000 0.266082 0.360000 0.359708 0.137720 
0.000000 0.000000 0.000000 0.000000 0.260204 0.360000 0.360000 0.260204 
0.000000 0.000000 0.000000 0.000000 0.137720 0.359708 0.360000 0.266082 
0.000000 0.000000 0.000000 0.000000 0.053917 0.358835 0.360000 0.272067 
0.000000 0.000000 0.000000 0.000000 0.008726 0.357390 0.360000 0.278133 
0.000000 0.000000 0.000000 0.000000 0.000000 0.355389 0.360000 0.284249 
0.000000 0.000000 0.000000 0.000000 0.000000 0.352853 0.360000 0.290384 
0.000000 0.000000 0.000000 0.000000 0.000000 0.349808 0.360000 0.296503 
0.000000 0.000000 0.000000 0.000000 0.000000 0.346287 0.360000 0.302571 
0.000000 0.000000 0.000000 0.000000 0.000000 0.342322 0.360000 0.308547 
0.000000 0.000000 0.000000 0.000000 0.000000 0.337953 0.360000 0.314394 
0.000000 0.000000 0.000000 0.000000 0.000000 0.333219 0.360000 0.320068 
0.000000 0.000000 0.000000 0.000000 0.000000 0.328163 0.360000 0.325527 
0.000000 0.000000 0.000000 0.000000 0.000000 0.322827 0.360000 0.330729 
0.000000 0.000000 0.000000 0.000000 0.000000 0.317255 0.360000 0.335629 
0.000000 0.000000 0.000000 0.000000 0.000000 0.311490 0.360000 0.340186 
0.000000 0.000000 0.000000 0.000000 0.000000 0.305573 0.360000 0.344357 
0.000000 0.000000 0.000000 0.000000 0.000000 0.299546 0.360000 0.348105 
0.000000 0.000000 0.000000 0.000000 0.000000 0.293448 0.360000 0.351392 
0.000000 0.000000 0.000000 0.000000 0.000000 0.287316 0.360000 0.354186 
0.000579 0.000000 0.000000 0.000000 0.000000 0.281186 0.360000 0.356457 
0.026501 0.000000 0.000000 0.000000 0.000000 0.275092 0.360000 0.358183 
0.090987 0.000000 0.000000 0.000000 0.000000 0.269063 0.360000 0.359343 
0.194123 0.000000 0.000000 0.000000 0.000000 0.263128 0.360000 0.359927 
0.263128 0.000000 0.000000 0.000000 0.000000 0.194123 0.359927 0.360000 
0.269063 0.000000 0.000000 0.000000 0.000000 0.090987 0.359343 0.360000 
0.275092 0.000000 0.000000 0.000000 0.000000 0.026501 0.358183 0.360000 
0.281186 0.000000 0.000000 0.000000 0.000000 0.000579 0.356457 0.360000 
0.287316 0.000000 0.000000 0.000000 0.000000 0.000000 0.354186 0.360000 
0.293448 0.000000 0.000000 0.000000 0.000000 0.000000 0.351392 0.360000 
0.299546 0.000000 0.000000 0.000000 0.000000 0.000000 0.348105 0.360000 
0.305573 0.000000 0.000000 0.000000 0.000000 0.000000 0.344357 0.360000 
0.311490 0.000000 0.000000 0.000000 0.000000 0.000000 0.340186 0.360000 
0.317255 0.000000 0.000000 0.000000 0.000000 0.000000 0.335629 0.360000 
0.322827 0.000000 0.000000 0.000000 0.000000 0.000000 0.330729 0.360000 
0.328163 0.000000 0.000000 0.000000 0.000000 0.000000 0.325527 0.360000 
0.333219 0.000000 0.000000 0.000000 0.000000 0.000000 0.320068 0.360000 
0.337953 0.000000 0.000000 0.000000 0.000000 0.000000 0.314394 0.360000 
0.342322 0.000000 0.000000 0.000000 0.000000 0.000000 0.308547 0.360000 
0.346287 0.000000 0.000000 0.000000 0.000000 0.000000 0.302571 0.360000 
0.349808 0.000000 0.000000 0.000000 0.000000 0.000000 0.296503 0.360000 
0.352853 0.000000 0.000000 0.000000 0.000000 0.000000 0.290384 0.360000 
0.355389 0.000000 0.000000 0.000000 0.000000 0.000000 0.284249 0.360000 
0.357390 0.008726 0.000000 0.000000 0.000000 0.000000 0.278133 0.360000 
0.358835 0.053917 0.000000 0.000000 0.000000 0.000000 0.272067 0.360000 
0.359708 0.137720 0.000000 0.000000 0.000000 0.000000 0.266082 0.360000 
0.360000 0.260204 0.000000 0.000000 0.000000 0.000000 0.260204 0.360000 
0.359708 0.266082 0.000000 0.000000 0.000000 0.000000 0.137720 0.359708 
0.358835 0.272067 0.000000 0.000000 0.000000 0.000000 0.053917 0.358835 
0.357390 0.278133 0.000000 0.000000 0.000000 0.000000 0.008726 0.357390 
0.355389 0.284249 0.000000 0.000000 0.000000 0.000000 0.000000 0.355389 
0.352853 0.290384 0.000000 0.000000 0.000000 0.000000 0.000000 0.352853 
0.349808 0.296503 0.000000 0.000000 0.000000 0.000000 0.000000 0.349808 
0.346287 0.302571 0.000000 0.000000 0.000000 0.000000 0.000000 0.346287 
0.342322 0.308547 0.000000 0.000000 0.000000 0.000000 0.000000 0.342322 
0.337953 0.314394 0.000000 0.000000 0.000000 0.000000 0.000000 0.337953 
0.333219 0.320068 0.000000 0.000000 0.000000 0.000000 0.000000 0.333219 
0.328163 0.325527 0.000000 0.000000 0.000000 0.000000 0.000000 0.328163 
0.330729 0.330729 0.000000 0.000000 0.000000 0.000000 0.000000 0.322827 
0.335629 0.335629 0.000000 0.000000 0.000000 0.000000 0.000000 0.317255 
0.340186 0.340186 0.000000 0.000000 0.000000 0.000000 0.000000 0.311490 
0.344357 0.344357 0.000000 0.000000 0.000000 0.000000 0.000000 0.305573 
0.348105 0.348105 0.000000 0.000000 0.000000 0.000000 0.000000 0.299546 
0.351392 0.351392 0.000000 0.000000 0.000000 0.000000 0.000000 0.293448 
0.354186 0.354186 0.000000 0.000000 0.000000 0.000000 0.000000 0.287316 
0.356457 0.356457 0.000579 0.000000 0.000000 0.000000 0.000000 0.281186 
0.358183 0.358183 0.026501 0.000000 0.000000 0.000000 0.000000 0.275092 
0.359343 0.359343 0.090987 0.000000 0.000000 0.000000 0.000000 0.269063 
0.359927 0.359927 0.194123 0.000000 0.000000 0.000000 0.000000 0.263128 
0.359927 0.359927 0.263128 0.000000 0.000000 0.000000 0.000000 0.194123 
0.359343 0.359343 0.269063 0.000000 0.000000 0.000000 0.000000 0.090987 
0.358183 0.358183 0.275092 0.000000 0.000000 0.000000 0.000000 0.026501 
0.356457 0.356457 0.281186 0.000000 0.000000 0.000000 0.000000 0.000579 
0.354186 0.354186 0.287316 0.000000 0.000000 0.000000 0.000000 0.000000 
0.351392 0.351392 0.293448 0.000000 0.000000 0.000000 0.000000 0.000000 
0.348105 0.348105 0.299546 0.000000 0.000000 0.000000 0.000000 0.000000 
0.344357 0.344357 0.305573 0.000000 0.000000 0.000000 0.000000 0.000000 
0.340186 0.340186 0.311490 0.000000 0.000000 0.000000 0.000000 0.000000 
0.335629 0.335629 0.317255 0.000000 0.000000 0.000000 0.000000 0.000000 
0.330729 0.330729 0.322827 0.000000 0.000000 0.000000 0.000000 0.000000 
0.325527 0.328163 0.328163 0.000000 0.000000 0.000000 0.000000 0.000000 
0.320068 0.333219 0.333219 0.000000 0.000000 0.000000 0.000000 0.000000 
0.314394 0.337953 0.337953 0.000000 0.000000 0.000000 0.000000 0.000000 
0.308547 0.342322 0.342322 0.000000 0.000000 0.000000 0.000000 0.000000 
0.302571 0.346287 0.346287 0.000000 0.000000 0.000000 0.000000 0.000000 
0.296503 0.349808 0.349808 0.000000 0.000000 0.000000 0.000000 0.000000 
0.290384 0.352853 0.352853 0.000000 0.000000 0.000000 0.000000 0.000000 
0.284249 0.355389 0.355389 0.000000 0.000000 0.000000 0.000000 0.000000 
0.278133 0.357390 0.357390 0.008726 0.000000 0.000000 0.000000 0.000000 
0.272067 0.358835 0.358835 0.053917 0.000000 0.000000 0.000000 0.000000 
0.266082 0.359708 0.359708 0.137720 0.000000 0.000000 0.000000 0.000000 
0.260204 0.360000 0.360000 0.260204 0.000000 0.000000 0.000000 0.000000 
0.137720 0.359708 0.359708 0.266082 0.000000 0.000000 0.000000 0.000000 
0.053917 0.358835 0.358835 0.272067 0.000000 0.000000 0.000000 0.000000 
0.008726 0.357390 0.357390 0.278133 0.000000 0.000000 0.000000 0.000000 
0.000000 0.355389 0.355389 0.284249 0.000000 0.000000 0.000000 0.000000 
0.000000 0.352853 0.352853 0.290384 0.000000 0.000000 0.000000 0.000000 
0.000000 0.349808 0.349808 0.296503 0.000000 0.000000 0.000000 0.000000 
0.000000 0.346287 0.346287 0.302571 0.000000 0.000000 0.000000 0.000000 
0.000000 0.342322 0.342322 0.308547 0.000000 0.000000 0.000000 0.000000 
0.000000 0.337953 0.337953 0.314394 0.000000 0.000000 0.000000 0.000000 
0.000000 0.333219 0.333219 0.320068 0.000000 0.000000 0.000000 0.000000 
0.000000 0.328163 0.328163 0.325527 0.000000 0.000000 0.000000 0.000000 
0.000000 0.322827 0.330729 0.330729 0.000000 0.000000 0.000000 0.000000 
0.000000 0.317255 0.335629 0.335629 0.000000 0.000000 0.000000 0.000000 
0.000000 0.311490 0.340186 0.340186 0.000000 0.000000 0.000000 0.000000 
0.000000 0.305573 0.344357 0.344357 0.000000 0.000000 0.000000 0.000000 
0.000000 0.299546 0.348105 0.348105 0.000000 0.000000 0.000000 0.000000 
0.000000 0.293448 0.351392 0.351392 0.000000 0.000000 0.000000 0.000000 
0.000000 0.287316 0.354186 0.354186 0.000000 0.000000 0.000000 0.000000 
0.000000 0.281186 0.356457 0.356457 0.000579 0.000000 0.000000 0.000000 
0.000000 0.275092 0.358183 0.358183 0.026501 0.000000 0.000000 0.000000 
0.000000 0.269063 0.359343 0.359343 0.090987 0.000000 0.000000 0.000000 
0.000000 0.263128 0.359927 0.359927 0.194123 0.000000 0.000000 0.000000 
0.000000 0.194123 0.359927 0.359927 0.263128 0.000000 0.000000 0.000000 
0.000000 0.090987 0.359343 0.359343 0.269063 0.000000 0.000000 0.000000 
0.000000 0.026501 0.358183 0.358183 0.275092 0.000000 0.000000 0.000000 
0.000000 0.000579 0.356457 0.356457 0.281186 0.000000 0.000000 0.000000 
0.000000 0.000000 0.354186 0.354186 0.287316 0.000000 0.000000 0.000000 
0.000000 0.000000 0.351392 0.351392 0.293448 0.000000 0.000000 0.000000 
0.000000 0.000000 0.348105 0.348105 0.299546 0.000000 0.000000 0.000000 
0.000000 0.000000 0.344357 0.344357 0.305573 0.000000 0.000000 0.000000 
0.000000 0.000000 0.340186 0.340186 0.311490 0.000000 0.000000 0.000000 
0.000000 0.000000 0.335629 0.335629 0.317255 0.000000 0.000000 0.000000 
0.000000 0.000000 0.330729 0.330729 0.322827 0.000000 0.000000 0.000000 
0.000000 0.000000 0.325527 0.328163 0.328163 0.000000 0.000000 0.000000 
0.000000 0.000000 0.320068 0.333219 0.333219 0.000000 0.000000 0.000000 
0.000000 0.000000 0.314394 0.337953 0.337953 0.000000 0.000000 0.000000 
0.000000 0.000000 0.308547 0.342322 0.342322 0.000000 0.000000 0.000000 
0.000000 0.000000 0.302571 0.346287 0.346287 0.000000 0.000000 0.000000 
0.000000 0.000000 0.296503 0.349808 0.349808 0.000000 0.000000 0.000000 
0.000000 0.000000 0.290384 0.352853 0.352853 0.000000 0.000000 0.000000 
0.000000 0.000000 0.284249 0.355389 0.355389 0.000000 0.000000 0.000000 
0.000000 0.000000 0.278133 0.357390 0.357390 0.008726 0.000000 0.000000 
0.000000 0.000000 0.272067 0.358835 0.358835 0.053917 0.000000 0.000000 
0.000000 0.000000 0.266082 0.359708 0.359708 0.137720 0.000000 0.000000 
TURN 20
0.000000 0.000000 0.236949 0.337506 0.337506 0.236949 0.000000 0.000000 
0.000000 0.000000 0.120762 0.337209 0.337506 0.242828 0.000000 0.000000 
0.000000 0.000000 0.043404 0.336324 0.337506 0.248821 0.000000 0.000000 
0.000000 0.000000 0.004801 0.334858 0.337506 0.254901 0.000000 0.000000 
0.000000 0.000000 0.000000 0.332829 0.337506 0.261038 0.000000 0.000000 
0.000000 0.000000 0.000000 0.330259 0.337506 0.267200 0.000000 0.000000 
0.000000 0.000000 0.000000 0.327174 0.337506 0.273353 0.000000 0.000000 
0.000000 0.000000 0.000000 0.323606 0.337506 0.279459 0.000000 0.000000 
0.000000 0.000000 0.000000 0.319592 0.337506 0.285479 0.000000 0.000000 
0.000000 0.000000 0.000000 0.315171 0.337506 0.291373 0.000000 0.000000 
0.000000 0.000000 0.000000 0.310383 0.337506 0.297098 0.000000 0.000000 
0.000000 0.000000 0.000000 0.305273 0.337506 0.302610 0.000000 0.000000 
0.000000 0.000000 0.000000 0.299883 0.337506 0.307866 0.000000 0.000000 
0.000000 0.000000 0.000000 0.294259 0.337506 0.312820 0.000000 0.000000 
0.000000 0.000000 0.000000 0.288444 0.337506 0.317430 0.000000 0.000000 
0.000000 0.000000 0.000000 0.282482 0.337506 0.321653 0.000000 0.000000 
0.000000 0.000000 0.000000 0.276414 0.337506 0.325448 0.000000 0.000000 
0.000000 0.000000 0.000000 0.270280 0.337506 0.328779 0.000000 0.000000 
0.000000 0.000000 0.000000 0.264118 0.337506 0.331610 0.000000 0.000000 
0.000000 0.000000 0.000000 0.257964 0.337506 0.333913 0.000000 0.000000 
0.000000 0.000000 0.000000 0.251852 0.337506 0.335662 0.019264 0.000000 
0.000000 0.000000 0.000000 0.245812 0.337506 0.336840 0.077233 0.000000 
0.000000 0.000000 0.000000 0.239872 0.337506 0.337432 0.173998 0.000000 
0.000000 0.000000 0.000000 0.173998 0.337432 0.337506 0.239872 0.000000 
0.000000 0.000000 0.000000 0.077233 0.336840 0.337506 0.245812 0.000000 
0.000000 0.000000 0.000000 0.019264 0.335662 0.337506 0.251852 0.000000 
0.000000 0.000000 0.000000 0.000000 0.333913 0.337506 0.257964 0.000000 
0.000000 0.000000 0.000000 0.000000 0.331610 0.337506 0.264118 0.000000 
0.000000 0.000000 0.000000 0.000000 0.328779 0.337506 0.270280 0.000000 
0.000000 0.000000 0.000000 0.000000 0.325448 0.337506 0.276414 0.000000 
0.000000 0.000000 0.000000 0.000000 0.321653 0.337506 0.282482 0.000000 
0.000000 0.000000 0.000000 0.000000 0.317430 0.337506 0.288444 0.000000 
0.000000 0.000000 0.000000 0.000000 0.312820 0.337506 0.294259 0.000000 
0.000000 0.000000 0.000000 0.000000 0.307866 0.337506 0.299883 0.000000 
0.000000 0.000000 0.000000 0.000000 0.302610 0.337506 0.305273 0.000000 
0.000000 0.000000 0.000000 0.000000 0.297098 0.337506 0.310383 0.000000 
0.000000 0.000000 0.000000 0.000000 0.291373 0.337506 0.315171 0.000000 
0.000000 0.000000 0.000000 0.000000 0.285479 0.337506 0.319592 0.000000 
0.000000 0.000000 0.000000 0.000000 0.279459 0.337506 0.323606 0.000000 
0.000000 0.000000 0.000000 0.000000 0.273353 0.337506 0.327174 0.000000 
0.000000 0.000000 0.000000 0.000000 0.267200 0.337506 0.330259 0.000000 
0.000000 0.000000 0.000000 0.000000 0.261038 0.337506 0.332829 0.000000 
0.000000 0.000000 0.000000 0.000000 0.254901 0.337506 0.334858 0.004801 
0.000000 0.000000 0.000000 0.000000 0.248821 0.337506 0.336324 0.043404 
0.000000 0.000000 0.000000 0.000000 0.242828 0.337506 0.337209 0.120762 
0.000000 0.000000 0.000000 0.000000 0.236949 0.337506 0.337506 0.236949 
0.000000 0.000000 0.000000 0.000000 0.120762 0.337209 0.337506 0.242828 
0.000000 0.000000 0.000000 0.000000 0.043404 0.336324 0.337506 0.248821 
0.000000 0.000000 0.000000 0.000000 0.004801 0.334858 0.337506 0.254901 
0.000000 0.000000 0.000000 0.000000 0.000000 0.332829 0.337506 0.261038 
0.000000 0.000000 0.000000 0.000000 0.000000 0.330259 0.337506 0.267200 
0.000000 0.000000 0.000000 0.000000 0.000000 0.327174 0.337506 0.273353 
0.000000 0.000000 0.000000 0.000000 0.000000 0.323606 0.337506 0.279459 
0.000000 0.000000 0.000000 0.000000 0.000000 0.319592 0.337506 0.285479 
0.000000 0.000000 0.000000 0.000000 0.000000 0.315171 0.337506 0.291373 
0.000000 0.000000 0.000000 0.000000 0.000000 0.310383 0.337506 0.297098 
0.000000 0.000000 0.000000 0.000000 0.000000 0.305273 0.337506 0.302610 
0.000000 0.000000 0.000000 0.000000 0.000000 0.299883 0.337506 0.307866 
0.000000 0.000000 0.000000 0.000000 0.000000 0.294259 0.337506 0.312820 
0.000000 0.000000 0.000000 0.000000 0.000000 0.288444 0.337506 0.317430 
0.000000 0.000000 0.000000 0.000000 0.000000 0.282482 0.337506 0.321653 
0.000000 0.000000 0.000000 0.000000 0.000000 0.276414 0.337506 0.325448 
0.000000 0.000000 0.000000 0.000000 0.000000 0.270280 0.337506 0.328779 
0.000000 0.000000 0.000000 0.000000 0.000000 0.264118 0.337506 0.331610 
0.000000 0.000000 0.000000 0.000000 0.000000 0.257964 0.337506 0.333913 
0.019264 0.000000 0.000000 0.000000 0.000000 0.251852 0.337506 0.335662 
0.077233 0.000000 0.000000 0.000000 0.000000 0.245812 0.337506 0.336840 
0.173998 0.000000 0.000000 0.000000 0.000000 0.239872 0.337506 0.337432 
0.239872 0.000000 0.000000 0.000000 0.000000 0.173998 0.337432 0.337506 
0.245812 0.000000 0.000000 0.000000 0.000000 0.077233 0.336840 0.337506 
0.251852 0.000000 0.000000 0.000000 0.000000 0.019264 0.335662 0.337506 
0.257964 0.000000 0.000000 0.000000 0.000000 0.000000 0.333913 0.337506 
0.264118 0.000000 0.000000 0.000000 0.000000 0.000000 0.331610 0.337506 
0.270280 0.000000 0.000000 0.000000 0.000000 0.000000 0.328779 0.337506 
0.276414 0.000000 0.000000 0.000000 0.000000 0.000000 0.325448 0.337506 
0.282482 0.000000 0.000000 0.000000 0.000000 0.000000 0.321653 0.337506 
0.288444 0.000000 0.000000 0.000000 0.000000 0.000000 0.317430 0.337506 
0.294259 0.000000 0.000000 0.000000 0.000000 0.000000 0.312820 0.337506 
0.299883 0.000000 0.000000 0.000000 0.000000 0.000000 0.307866 0.337506 
0.305273 0.000000 0.000000 0.000000 0.000000 0.000000 0.302610 0.337506 
0.310383 0.000000 0.000000 0.000000 0.000000 0.000000 0.297098 0.337506 
0.315171 0.000000 0.000000 0.000000 0.000000 0.000000 0.291373 0.337506 
0.319592 0.000000 0.000000 0.000000 0.000000 0.000000 0.285479 0.337506 
0.323606 0.000000 0.000000 0.000000 0.000000 0.000000 0.279459 0.337506 
0.327174 0.000000 0.000000 0.000000 0.000000 0.000000 0.273353 0.337506 
0.330259 0.000000 0.000000 0.000000 0.000000 0.000000 0.267200 0.337506 
0.332829 0.000000 0.000000 0.000000 0.000000 0.000000 0.261038 0.337506 
0.334858 0.004801 0.000000 0.000000 0.000000 0.000000 0.254901 0.337506 
0.336324 0.043404 0.000000 0.000000 0.000000 0.000000 0.248821 0.337506 
0.337209 0.120762 0.000000 0.000000 0.000000 0.000000 0.242828 0.337506 
0.337506 0.236949 0.000000 0.000000 0.000000 0.000000 0.236949 0.337506 
0.337209 0.242828 0.000000 0.000000 0.000000 0.000000 0.120762 0.337209 
0.336324 0.248821 0.000000 0.000000 0.000000 0.000000 0.043404 0.336324 
0.334858 0.254901 0.000000 0.000000 0.000000 0.000000 0.004801 0.334858 
0.332829 0.261038 0.000000 0.000000 0.000000 0.000000 0.000000 0.332829 
0.330259 0.267200 0.000000 0.000000 0.000000 0.000000 0.000000 0.330259 
0.327174 0.273353 0.000000 0.000000 0.000000 0.000000 0.000000 0.327174 
0.323606 0.279459 0.000000 0.000000 0.000000 0.000000 0.000000 0.323606 
0.319592 0.285479 0.000000 0.000000 0.000000 0.000000 0.000000 0.319592 
0.315171 0.291373 0.000000 0.000000 0.000000 0.000000 0.000000 0.315171 
0.310383 0.297098 0.000000 0.000000 0.000000 0.000000 0.000000 0.310383 
0.305273 0.302610 0.000000 0.000000 0.000000 0.000000 0.000000 0.305273 
0.307866 0.307866 0.000000 0.000000 0.000000 0.000000 0.000000 0.299883 
0.312820 0.312820 0.000000 0.000000 0.000000 0.000000 0.000000 0.294259 
0.317430 0.317430 0.000000 0.000000 0.000000 0.000000 0.000000 0.288444 
0.321653 0.321653 0.000000 0.000000 0.000000 0.000000 0.000000 0.282482 
0.325448 0.325448 0.000000 0.000000 0.000000 0.000000 0.000000 0.276414 
0.328779 0.328779 0.000000 0.000000 0.000000 0.000000 0.000000 0.270280 
0.331610 0.331610 0.000000 0.000000 0.000000 0.000000 0.000000 0.264118 
0.333913 0.333913 0.000000 0.000000 0.000000 0.000000 0.000000 0.257964 
0.335662 0.335662 0.019264 0.000000 0.000000 0.000000 0.000000 0.251852 
0.336840 0.336840 0.077233 0.000000 0.000000 0.000000 0.000000 0.245812 
0.337432 0.337432 0.173998 0.000000 0.000000 0.000000 0.000000 0.239872 
0.337432 0.337432 0.239872 0.000000 0.000000 0.000000 0.000000 0.173998 
0.336840 0.336840 0.245812 0.000000 0.000000 0.000000 0.000000 0.077233 
0.335662 0.335662 0.251852 0.000000 0.000000 0.000000 0.000000 0.019264 
0.333913 0.333913 0.257964 0.000000 0.000000 0.000000 0.000000 0.000000 
0.331610 0.331610 0.264118 0.000000 0.000000 0.000000 0.000000 0.000000 
0.328779 0.328779 0.270280 0.000000 0.000000 0.000000 0.000000 0.000000 
0.325448 0.325448 0.276414 0.000000 0.000000 0.000000 0.000000 0.000000 
0.321653 0.321653 0.282482 0.000000 0.000000 0.000000 0.000000 0.000000 
0.317430 0.317430 0.288444 0.000000 0.000000 0.000000 0.000000 0.000000 
0.312820 0.312820 0.294259 0.000000 0.000000 0.000000 0.000000 0.000000 
0.307866 0.307866 0.299883 0.000000 0.000000 0.000000 0.000000 0.000000 
0.302610 0.305273 0.305273 0.000000 0.000000 0.000000 0.000000 0.000000 
0.297098 0.310383 0.310383 0.000000 0.000000 0.000000 0.000000 0.000000 
0.291373 0.315171 0.315171 0.000000 0.000000 0.000000 0.000000 0.000000 
0.285479 0.319592 0.319592 0.000000 0.000000 0.000000 0.000000 0.000000 
0.279459 0.323606 0.323606 0.000000 0.000000 0.000000 0.000000 0.000000 
0.273353 0.327174 0.327174 0.000000 0.000000 0.000000 0.000000 0.000000 
0.267200 0.330259 0.330259 0.000000 0.000000 0.000000 0.000000 0.000000 
0.261038 0.332829 0.332829 0.000000 0.000000 0.000000 0.000000 0.000000 
0.254901 0.334858 0.334858 0.004801 0.000000 0.000000 0.000000 0.000000 
0.248821 0.336324 0.336324 0.043404 0.000000 0.000000 0.000000 0.000000 
0.242828 0.337209 0.337209 0.120762 0.000000 0.000000 0.000000 0.000000 
0.236949 0.337506 0.337506 0.236949 0.000000 0.000000 0.000000 0.000000 
0.120762 0.337209 0.337209 0.242828 0.000000 0.000000 0.000000 0.000000 
0.043404 0.336324 0.336324 0.248821 0.000000 0.000000 0.000000 0.000000 
0.004801 0.334858 0.334858 0.254901 0.000000 0.000000 0.000000 0.000000 
0.000000 0.332829 0.332829 0.261038 0.000000 0.000000 0.000000 0.000000 
0.000000 0.330259 0.330259 0.267200 0.000000 0.000000 0.000000 0.000000 
0.000000 0.327174 0.327174 0.273353 0.000000 0.000000 0.000000 0.000000 
0.000000 0.323606 0.323606 0.279459 0.000000 0.000000 0.000000 0.000000 
0.000000 0.319592 0.319592 0.285479 0.000000 0.000000 0.000000 0.000000 
0.000000 0.315171 0.315171 0.291373 0.000000 0.000000 0.000000 0.000000 
0.000000 0.310383 0.310383 0.297098 0.000000 0.000000 0.000000 0.000000 
0.000000 0.305273 0.305273 0.302610 0.000000 0.000000 0.000000 0.000000 
0.000000 0.299883 0.307866 0.307866 0.000000 0.000000 0.000000 0.000000 
0.000000 0.294259 0.312820 0.312820 0.000000 0.000000 0.000000 0.000000 
0.000000 0.288444 0.317430 0.317430 0.000000 0.000000 0.000000 0.000000 
0.000000 0.282482 0.321653 0.321653 0.000000 0.000000 0.000000 0.000000 
0.000000 0.276414 0.325448 0.325448 0.000000 0.000000 0.000000 0.000000 
0.000000 0.270280 0.328779 0.328779 0.000000 0.000000 0.000000 0.000000 
0.000000 0.264118 0.331610 0.331610 0.000000 0.000000 0.000000 0.000000 
0.000000 0.257964 0.333913 0.333913 0.000000 0.000000 0.000000 0.000000 
0.000000 0.251852 0.335662 0.335662 0.019264 0.000000 0.000000 0.000000 
0.000000 0.245812 0.336840 0.336840 0.077233 0.000000 0.000000 0.000000 
0.000000 0.239872 0.337432 0.337432 0.173998 0.000000 0.000000 0.000000 
0.000000 0.173998 0.337432 0.337432 0.239872 0.000000 0.000000 0.000000 
0.000000 0.077233 0.336840 0.336840 0.245812 0.000000 0.000000 0.000000 
0.000000 0.019264 0.335662 0.335662 0.251852 0.000000 0.000000 0.000000 
0.000000 0.000000 0.333913 0.333913 0.257964 0.000000 0.000000 0.000000 
0.000000 0.000000 0.331610 0.331610 0.264118 0.000000 0.000000 0.000000 
0.000000 0.000000 0.328779 0.328779 0.270280 0.000000 0.000000 0.000000 
0.000000 0.000000 0.325448 0.325448 0.276414 0.000000 0.000000 0.000000 
0.000000 0.000000 0.321653 0.321653 0.282482 0.000000 0.000000 0.000000 
0.000000 0.000000 0.317430 0.317430 0.288444 0.000000 0.000000 0.000000 
0.000000 0.000000 0.312820 0.312820 0.294259 0.000000 0.000000 0.000000 
0.000000 0.000000 0.307866 0.307866 0.299883 0.000000 0.000000 0.000000 
0.000000 0.000000 0.302610 0.305273 0.305273 0.000000 0.000000 0.000000 
0.000000 0.000000 0.297098 0.310383 0.310383 0.000000 0.000000 0.000000 
0.000000 0.000000 0.291373 0.315171 0.315171 0.000000 0.000000 0.000000 
0.000000 0.000000 0.285479 0.319592 0.319592 0.000000 0.000000 0.000000 
0.000000 0.000000 0.279459 0.323606 0.323606 0.000000 0.000000 0.000000 
0.000000 0.000000 0.273353 0.327174 0.327174 0.000000 0.000000 0.000000 
0.000000 0.000000 0.267200 0.330259 0.330259 0.000000 0.000000 0.000000 
0.000000 0.000000 0.261038 0.332829 0.332829 0.000000 0.000000 0.000000 
0.000000 0.000000 0.254901 0.334858 0.334858 0.004801 0.000000 0.000000 
0.000000 0.000000 0.248821 0.336324 0.336324 0.043404 0.000000 0.000000 
0.000000 0.000000 0.242828 0.337209 0.337209 0.120762 0.000000 0.000000 
TURN 21
0.000000 0.000000 0.214781 0.315737 0.315737 0.214781 0.000000 0.000000 
0.000000 0.000000 0.104917 0.315437 0.315737 0.220637 0.000000 0.000000 
0.000000 0.000000 0.034031 0.314542 0.315737 0.226613 0.000000 0.000000 
0.000000 0.000000 0.002040 0.313060 0.315737 0.232682 0.000000 0.000000 
0.000000 0.000000 0.000000 0.311010 0.315737 0.238816 0.000000 0.000000 
0.000000 0.000000 0.000000 0.308412 0.315737 0.244981 0.000000 0.000000 
0.000000 0.000000 0.000000 0.305296 0.315737 0.251143 0.000000 0.000000 
0.000000 0.000000 0.000000 0.301694 0.315737 0.257265 0.000000 0.000000 
0.000000 0.000000 0.000000 0.297643 0.315737 0.263307 0.000000 0.000000 
0.000000 0.000000 0.000000 0.293184 0.315737 0.269227 0.000000 0.000000 
0.000000 0.000000 0.000000 0.288358 0.315737 0.274983 0.000000 0.000000 
0.000000 0.000000 0.000000 0.283210 0.315737 0.280529 0.000000 0.000000 
0.000000 0.000000 0.000000 0.277785 0.315737 0.285821 0.000000 0.000000 
0.000000 0.000000 0.000000 0.272128 0.315737 0.290814 0.000000 0.000000 
0.000000 0.000000 0.000000 0.266285 0.315737 0.295462 0.000000 0.000000 
0.000000 0.000000 0.000000 0.260299 0.315737 0.299723 0.000000 0.000000 
0.000000 0.000000 0.000000 0.254212 0.315737 0.303554 0.000000 0.000000 
0.000000 0.000000 0.000000 0.248065 0.315737 0.306917 0.000000 0.000000 
0.000000 0.000000 0.000000 0.241897 0.315737 0.309778 0.000000 0.000000 
0.000000 0.000000 0.000000 0.235743 0.315737 0.312105 0.000000 0.000000 
0.000000 0.000000 0.000000 0.229638 0.315737 0.313873 0.013179 0.000000 
0.000000 0.000000 0.000000 0.223611 0.315737 0.315064 0.064606 0.000000 
0.000000 0.000000 0.000000 0.217692 0.315737 0.315662 0.154973 0.000000 
0.000000 0.000000 0.000000 0.154973 0.315662 0.315737 0.217692 0.000000 
0.000000 0.000000 0.000000 0.064606 0.315064 0.315737 0.223611 0.000000 
0.000000 0.000000 0.000000 0.013179 0.313873 0.315737 0.229638 0.000000 
0.000000 0.000000 0.000000 0.000000 0.312105 0.315737 0.235743 0.000000 
0.000000 0.000000 0.000000 0.000000 0.309778 0.315737 0.241897 0.000000 
0.000000 0.000000 0.000000 0.000000 0.306917 0.315737 0.248065 0.000000 
0.000000 0.000000 0.000000 0.000000 0.303554 0.315737 0.254212 0.000000 
0.000000 0.000000 0.000000 0.000000 0.299723 0.315737 0.260299 0.000000 
0.000000 0.000000 0.000000 0.000000 0.295462 0.315737 0.266285 0.000000 
0.000000 0.000000 0.000000 0.000000 0.290814 0.315737 0.272128 0.000000 
0.000000 0.000000 0.000000 0.000000 0.285821 0.315737 0.277785 0.000000 
0.000000 0.000000 0.000000 0.000000 0.280529 0.315737 0.283210 0.000000 
0.000000 0.000000 0.000000 0.000000 0.274983 0.315737 0.288358 0.000000 
0.000000 0.000000 0.000000 0.000000 0.269227 0.315737 0.293184 0.000000 
0.000000 0.000000 0.000000 0.000000 0.263307 0.315737 0.297643 0.000000 
0.000000 0.000000 0.000000 0.000000 0.257265 0.315737 0.301694 0.000000 
0.000000 0.000000 0.000000 0.000000 0.251143 0.315737 0.305296 0.000000 
0.000000 0.000000 0.000000 0.000000 0.244981 0.315737 0.308412 0.000000 
0.000000 0.000000 0.000000 0.000000 0.238816 0.315737 0.311010 0.000000 
0.000000 0.000000 0.000000 0.000000 0.232682 0.315737 0.313060 0.002040 
0.000000 0.000000 0.000000 0.000000 0.226613 0.315737 0.314542 0.034031 
0.000000 0.000000 0.000000 0.000000 0.220637 0.315737 0.315437 0.104917 
0.000000 0.000000 0.000000 0.000000 0.214781 0.315737 0.315737 0.214781 
0.000000 0.000000 0.000000 0.000000 0.104917 0.315437 0.315737 0.220637 
0.000000 0.000000 0.000000 0.000000 0.034031 0.314542 0.315737 0.226613 
0.000000 0.000000 0.000000 0.000000 0.002040 0.313060 0.315737 0.232682 
0.000000 0.000000 0.000000 0.000000 0.000000 0.311010 0.315737 0.238816 
0.000000 0.000000 0.000000 0.000000 0.000000 0.308412 0.315737 0.244981 
0.000000 0.000000 0.000000 0.000000 0.000000 0.305296 0.315737 0.251143 
0.000000 0.000000 0.000000 0.000000 0.000000 0.301694 0.315737 0.257265 
0.000000 0.000000 0.000000 0.000000 0.000000 0.297643 0.315737 0.263307 
0.000000 0.000000 0.000000 0.000000 0.000000 0.293184 0.315737 0.269227 
0.000000 0.000000 0.000000 0.000000 0.000000 0.288358 0.315737 0.274983 
0.000000 0.000000 0.000000 0.000000 0.000000 0.283210 0.315737 0.280529 
0.000000 0.000000 0.000000 0.000000 0.000000 0.277785 0.315737 0.285821 
0.000000 0.000000 0.000000 0.000000 0.000000 0.272128 0.315737 0.290814 
0.000000 0.000000 0.000000 0.000000 0.000000 0.266285 0.315737 0.295462 
0.000000 0.000000 0.000000 0.000000 0.000000 0.260299 0.315737 0.299723 
0.000000 0.000000 0.000000 0.000000 0.000000 0.254212 0.315737 0.303554 
0.000000 0.000000 0.000000 0.000000 0.000000 0.248065 0.315737 0.306917 
0.000000 0.000000 0.000000 0.000000 0.000000 0.241897 0.315737 0.309778 
0.000000 0.000000 0.000000 0.000000 0.000000 0.235743 0.315737 0.312105 
0.013179 0.000000 0.000000 0.000000 0.000000 0.229638 0.315737 0.313873 
0.064606 0.000000 0.000000 0.000000 0.000000 0.223611 0.315737 0.315064 
0.154973 0.000000 0.000000 0.000000 0.000000 0.217692 0.315737 0.315662 
0.217692 0.000000 0.000000 0.000000 0.000000 0.154973 0.315662 0.315737 
0.223611 0.000000 0.000000 0.000000 0.000000 0.064606 0.315064 0.315737 
0.229638 0.000000 0.000000 0.000000 0.000000 0.013179 0.313873 0.315737 
0.235743 0.000000 0.000000 0.000000 0.000000 0.000000 0.312105 0.315737 
0.241897 0.000000 0.000000 0.000000 0.000000 0.000000 0.309778 0.315737 
0.248065 0.000000 0.000000 0.000000 0.000000 0.000000 0.306917 0.315737 
0.254212 0.000000 0.000000 0.000000 0.000000 0.000000 0.303554 0.315737 
0.260299 0.000000 0.000000 0.000000 0.000000 0.000000 0.299723 0.315737 
0.266285 0.000000 0.000000 0.000000 0.000000 0.000000 0.295462 0.315737 
0.272128 0.000000 0.000000 0.000000 0.000000 0.000000 0.290814 0.315737 
0.277785 0.000000 0.000000 0.000000 0.000000 0.000000 0.285821 0.315737 
0.283210 0.000000 0.000000 0.000000 0.000000 0.000000 0.280529 0.315737 
0.288358 0.000000 0.000000 0.000000 0.000000 0.000000 0.274983 0.315737 
0.293184 0.000000 0.000000 0.000000 0.000000 0.000000 0.269227 0.315737 
0.297643 0.000000 0.000000 0.000000 0.000000 0.000000 0.263307 0.315737 
0.301694 0.000000 0.000000 0.000000 0.000000 0.000000 0.257265 0.315737 
0.305296 0.000000 0.000000 0.000000 0.000000 0.000000 0.251143 0.315737 
0.308412 0.000000 0.000000 0.000000 0.000000 0.000000 0.244981 0.315737 
0.311010 0.000000 0.000000 0.000000 0.000000 0.000000 0.238816 0.315737 
0.313060 0.002040 0.000000 0.000000 0.000000 0.000000 0.232682 0.315737 
0.314542 0.034031 0.000000 0.000000 0.000000 0.000000 0.226613 0.315737 
0.315437 0.104917 0.000000 0.000000 0.000000 0.000000 0.220637 0.315737 
0.315737 0.214781 0.000000 0.000000 0.000000 0.000000 0.214781 0.315737 
0.315437 0.220637 0.000000 0.000000 0.000000 0.000000 0.104917 0.315437 
0.314542 0.226613 0.000000 0.000000 0.000000 0.000000 0.034031 0.314542 
0.313060 0.232682 0.000000 0.000000 0.000000 0.000000 0.002040 0.313060 
0.311010 0.238816 0.000000 0.000000 0.000000 0.000000 0.000000 0.311010 
0.308412 0.244981 0.000000 0.000000 0.000000 0.000000 0.000000 0.308412 
0.305296 0.251143 0.000000 0.000000 0.000000 0.000000 0.000000 0.305296 
0.301694 0.257265 0.000000 0.000000 0.000000 0.000000 0.000000 0.301694 
0.297643 0.263307 0.000000 0.000000 0.000000 0.000000 0.000000 0.297643 
0.293184 0.269227 0.000000 0.000000 0.000000 0.000000 0.000000 0.293184 
0.288358 0.274983 0.000000 0.000000 0.000000 0.000000 0.000000 0.288358 
0.283210 0.280529 0.000000 0.000000 0.000000 0.000000 0.000000 0.283210 
0.285821 0.285821 0.000000 0.000000 0.000000 0.000000 0.000000 0.277785 
0.290814 0.290814 0.000000 0.000000 0.000000 0.000000 0.000000 0.272128 
0.295462 0.295462 0.000000 0.000000 0.000000 0.000000 0.000000 0.266285 
0.299723 0.299723 0.000000 0.000000 0.000000 0.000000 0.000000 0.260299 
0.303554 0.303554 0.000000 0.000000 0.000000 0.000000 0.000000 0.254212 
0.306917 0.306917 0.000000 0.000000 0.000000 0.000000 0.000000 0.248065 
0.309778 0.309778 0.000000 0.000000 0.000000 0.000000 0.000000 0.241897 
0.312105 0.312105 0.000000 0.000000 0.000000 0.000000 0.000000 0.235743 
0.313873 0.313873 0.013179 0.000000 0.000000 0.000000 0.000000 0.229638 
0.315064 0.315064 0.064606 0.000000 0.000000 0.000000 0.000000 0.223611 
0.315662 0.315662 0.154973 0.000000 0.000000 0.000000 0.000000 0.217692 
0.315662 0.315662 0.217692 0.000000 0.000000 0.000000 0.000000 0.154973 
0.315064 0.315064 0.223611 0.000000 0.000000 0.000000 0.000000 0.064606 
0.313873 0.313873 0.229638 0.000000 0.000000 0.000000 0.000000 0.013179 
0.312105 0.312105 0.235743 0.000000 0.000000 0.000000 0.000000 0.000000 
0.309778 0.309778 0.241897 0.000000 0.000000 0.000000 0.000000 0.000000 
0.306917 0.306917 0.248065 0.000000 0.000000 0.000000 0.000000 0.000000 
0.303554 0.303554 0.254212 0.000000 0.000000 0.000000 0.000000 0.000000 
0.299723 0.299723 0.260299 0.000000 0.000000 0.000000 0.000000 0.000000 
0.295462 0.295462 0.266285 0.000000 0.000000 0.000000 0.000000 0.000000 
0.290814 0.290814 0.272128 0.000000 0.000000 0.000000 0.000000 0.000000 
0.285821 0.285821 0.277785 0.000000 0.000000 0.000000 0.000000 0.000000 
0.280529 0.283210 0.283210 0.000000 0.000000 0.000000 0.000000 0.000000 
0.274983 0.288358 0.288358 0.000000 0.000000 0.000000 0.000000 0.000000 
0.269227 0.293184 0.293184 0.000000 0.000000 0.000000 0.000000 0.000000 
0.263307 0.297643 0.297643 0.000000 0.000000 0.000000 0.000000 0.000000 
0.257265 0.301694 0.301694 0.000000 0.000000 0.000000 0.000000 0.000000 
0.251143 0.305296 0.305296 0.000000 0.000000 0.000000 0.000000 0.000000 
0.244981 0.308412 0.308412 0.000000 0.000000 0.000000 0.000000 0.000000 
0.238816 0.311010 0.311010 0.000000 0.000000 0.000000 0.000000 0.000000 
0.232682 0.313060 0.313060 0.002040 0.000000 0.000000 0.000000 0.000000 
0.226613 0.314542 0.314542 0.034031 0.000000 0.000000 0.000000 0.000000 
0.220637 0.315437 0.315437 0.104917 0.000000 0.000000 0.000000 0.000000 
0.214781 0.315737 0.315737 0.214781 0.000000 0.000000 0.000000 0.000000 
0.104917 0.315437 0.315437 0.220637 0.000000 0.000000 0.000000 0.000000 
0.034031 0.314542 0.314542 0.226613 0.000000 0.000000 0.000000 0.000000 
0.002040 0.313060 0.313060 0.232682 0.000000 0.000000 0.000000 0.000000 
0.000000 0.311010 0.311010 0.238816 0.000000 0.000000 0.000000 0.000000 
0.000000 0.308412 0.308412 0.244981 0.000000 0.000000 0.000000 0.000000 
0.000000 0.305296 0.305296 0.251143 0.000000 0.000000 0.000000 0.000000 
0.000000 0.301694 0.301694 0.257265 0.000000 0.000000 0.000000 0.000000 
0.000000 0.297643 0.297643 0.263307 0.000000 0.000000 0.000000 0.000000 
0.000000 0.293184 0.293184 0.269227 0.000000 0.000000 0.000000 0.000000 
0.000000 0.288358 0.288358 0.274983 0.000000 0.000000 0.000000 0.000000 
0.000000 0.283210 0.283210 0.280529 0.000000 0.000000 0.000000 0.000000 
0.000000 0.277785 0.285821 0.285821 0.000000 0.000000 0.000000 0.000000 
0.000000 0.272128 0.290814 0.290814 0.000000 0.000000 0.000000 0.000000 
0.000000 0.266285 0.295462 0.295462 0.000000 0.000000 0.000000 0.000000 
0.000000 0.260299 0.299723 0.299723 0.000000 0.000000 0.000000 0.000000 
0.000000 0.254212 0.303554 0.303554 0.000000 0.000000 0.000000 0.000000 
0.000000 0.248065 0.306917 0.306917 0.000000 0.000000 0.000000 0.000000 
0.000000 0.241897 0.309778 0.309778 0.000000 0.000000 0.000000 0.000000 
0.000000 0.235743 0.312105 0.312105 0.000000 0.000000 0.000000 0.000000 
0.000000 0.229638 0.313873 0.313873 0.013179 0.000000 0.000000 0.000000 
0.000000 0.223611 0.315064 0.315064 0.064606 0.000000 0.000000 0.000000 
0.000000 0.217692 0.315662 0.315662 0.154973 0.000000 0.000000 0.000000 
0.000000 0.154973 0.315662 0.315662 0.217692 0.000000 0.000000 0.000000 
0.000000 0.064606 0.315064 0.315064 0.223611 0.000000 0.000000 0.000000 
0.000000 0.013179 0.313873 0.313873 0.229638 0.000000 0.000000 0.000000 
0.000000 0.000000 0.312105 0.312105 0.235743 0.000000 0.000000 0.000000 
0.000000 0.000000 0.309778 0.309778 0.241897 0.000000 0.000000 0.000000 
0.000000 0.000000 0.306917 0.306917 0.248065 0.000000 0.000000 0.000000 
0.000000 0.000000 0.303554 0.303554 0.254212 0.000000 0.000000 0.000000 
0.000000 0.000000 0.299723 0.299723 0.260299 0.000000 0.000000 0.000000 
0.000000 0.000000 0.295462 0.295462 0.266285 0.000000 0.000000 0.000000 
0.000000 0.000000 0.290814 0.290814 0.272128 0.000000 0.000000 0.000000 
0.000000 0.000000 0.285821 0.285821 0.277785 0.000000 0.000000 0.000000 
0.000000 0.000000 0.280529 0.283210 0.283210 0.000000 0.000000 0.000000 
0.000000 0.000000 0.274983 0.288358 0.288358 0.000000 0.000000 0.000000 
0.000000 0.000000 0.269227 0.293184 0.293184 0.000000 0.000000 0.000000 
0.000000 0.000000 0.263307 0.297643 0.297643 0.000000 0.000000 0.000000 
0.000000 0.000000 0.257265 0.301694 0.301694 0.000000 0.000000 0.000000 
0.000000 0.000000 0.251143 0.305296 0.305296 0.000000 0.000000 0.000000 
0.000000 0.000000 0.244981 0.308412 0.308412 0.000000 0.000000 0.000000 
0.000000 0.000000 0.238816 0.311010 0.311010 0.000000 0.000000 0.000000 
0.000000 0.000000 0.232682 0.313060 0.313060 0.002040 0.000000 0.000000 
0.000000 0.000000 0.226613 0.314542 0.314542 0.034031 0.000000 0.000000 
0.000000 0.000000 0.220637 0.315437 0.315437 0.104917 0.000000 0.000000 
TURN 22
0.000000 0.000000 0.193703 0.294694 0.294694 0.193703 0.000000 0.000000 
0.000000 0.000000 0.090187 0.294392 0.294694 0.199509 0.000000 0.000000 
0.000000 0.000000 0.025796 0.293489 0.294694 0.205442 0.000000 0.000000 
0.000000 0.000000 0.000443 0.291996 0.294694 0.211477 0.000000 0.000000 
0.000000 0.000000 0.000000 0.289930 0.294694 0.217582 0.000000 0.000000 
0.000000 0.000000 0.000000 0.287313 0.294694 0.223727 0.000000 0.000000 
0.000000 0.000000 0.000000 0.284176 0.294694 0.229875 0.000000 0.000000 
0.000000 0.000000 0.000000 0.280550 0.294694 0.235990 0.000000 0.000000 
0.000000 0.000000 0.000000 0.276475 0.294694 0.242031 0.000000 0.000000 
0.000000 0.000000 0.000000 0.271992 0.294694 0.247957 0.000000 0.000000 
0.000000 0.000000 0.000000 0.267143 0.294694 0.253723 0.000000 0.000000 
0.000000 0.000000 0.000000 0.261974 0.294694 0.259285 0.000000 0.000000 
0.000000 0.000000 0.000000 0.256532 0.294694 0.264596 0.000000 0.000000 
0.000000 0.000000 0.000000 0.250862 0.294694 0.269610 0.000000 0.000000 
0.000000 0.000000 0.000000 0.245011 0.294694 0.274282 0.000000 0.000000 
0.000000 0.000000 0.000000 0.239022 0.294694 0.278566 0.000000 0.000000 
0.000000 0.000000 0.000000 0.232939 0.294694 0.282422 0.000000 0.000000 
0.000000 0.000000 0.000000 0.226802 0.294694 0.285808 0.000000 0.000000 
0.000000 0.000000 0.000000 0.220652 0.294694 0.288689 0.000000 0.000000 
0.000000 0.000000 0.000000 0.214523 0.294694 0.291033 0.000000 0.000000 
0.000000 0.000000 0.000000 0.208449 0.294694 0.292815 0.008246 0.000000 
0.000000 0.000000 0.000000 0.202461 0.294694 0.294015 0.053105 0.000000 
0.000000 0.000000 0.000000 0.196588 0.294694 0.294618 0.137050 0.000000 
0.000000 0.000000 0.000000 0.137050 0.294618 0.294694 0.196588 0.000000 
0.000000 0.000000 0.000000 0.053105 0.294015 0.294694 0.202461 0.000000 
0.000000 0.000000 0.000000 0.008246 0.292815 0.294694 0.208449 0.000000 
0.000000 0.000000 0.000000 0.000000 0.291033 0.294694 0.214523 0.000000 
0.000000 0.000000 0.000000 0.000000 0.288689 0.294694 0.220652 0.000000 
0.000000 0.000000 0.000000 0.000000 0.285808 0.294694 0.226802 0.000000 
0.000000 0.000000 0.000000 0.000000 0.282422 0.294694 0.232939 0.000000 
0.000000 0.000000 0.000000 0.000000 0.278566 0.294694 0.239022 0.000000 
0.000000 0.000000 0.000000 0.000000 0.274282 0.294694 0.245011 0.000000 
0.000000 0.000000 0.000000 0.000000 0.269610 0.294694 0.250862 0.000000 
0.000000 0.000000 0.000000 0.000000 0.264596 0.294694 0.256532 0.000000 
0.000000 0.000000 0.000000 0.000000 0.259285 0.294694 0.261974 0.000000 
0.000000 0.000000 0.000000 0.000000 0.253723 0.294694 0.267143 0.000000 
0.000000 0.000000 0.000000 0.000000 0.247957 0.294694 0.271992 0.000000 
0.000000 0.000000 0.000000 0.000000 0.242031 0.294694 0.276475 0.000000 
0.000000 0.000000 0.000000 0.000000 0.235990 0.294694 0.280550 0.000000 
0.000000 0.000000 0.000000 0.000000 0.229875 0.294694 0.284176 0.000000 
0.000000 0.000000 0.000000 0.000000 0.223727 0.294694 0.287313 0.000000 
0.000000 0.000000 0.000000 0.000000 0.217582 0.294694 0.289930 0.000000 
0.000000 0.000000 0.000000 0.000000 0.211477 0.294694 0.291996 0.000443 
0.000000 0.000000 0.000000 0.000000 0.205442 0.294694 0.293489 0.025796 
0.000000 0.000000 0.000000 0.000000 0.199509 0.294694 0.294392 0.090187 
0.000000 0.000000 0.000000 0.000000 0.193703 0.294694 0.294694 0.193703 
0.000000 0.000000 0.000000 0.000000 0.090187 0.294392 0.294694 0.199509 
0.000000 0.000000 0.000000 0.000000 0.025796 0.293489 0.294694 0.205442 
0.000000 0.000000 0.000000 0.000000 0.000443 0.291996 0.294694 0.211477 
0.000000 0.000000 0.000000 0.000000 0.000000 0.289930 0.294694 0.217582 
0.000000 0.000000 0.000000 0.000000 0.000000 0.287313 0.294694 0.223727 
0.000000 0.000000 0.000000 0.000000 0.000000 0.284176 0.294694 0.229875 
0.000000 0.000000 0.000000 0.000000 0.000000 0.280550 0.294694 0.235990 
0.000000 0.000000 0.000000 0.000000 0.000000 0.276475 0.294694 0.242031 
0.000000 0.000000 0.000000 0.000000 0.000000 0.271992 0.294694 0.247957 
0.000000 0.000000 0.000000 0.000000 0.000000 0.267143 0.294694 0.253723 
0.000000 0.000000 0.000000 0.000000 0.000000 0.261974 0.294694 0.259285 
0.000000 0.000000 0.000000 0.000000 0.000000 0.256532 0.294694 0.264596 
0.000000 0.000000 0.000000 0.000000 0.000000 0.250862 0.294694 0.269610 
0.000000 0.000000 0.000000 0.000000 0.000000 0.245011 0.294694 0.274282 
0.000000 0.000000 0.000000 0.000000 0.000000 0.239022 0.294694 0.278566 
0.000000 0.000000 0.000000 0.000000 0.000000 0.232939 0.294694 0.282422 
0.000000 0.000000 0.000000 0.000000 0.000000 0.226802 0.294694 0.285808 
0.000000 0.000000 0.000000 0.000000 0.000000 0.220652 0.294694 0.288689 
0.000000 0.000000 0.000000 0.000000 0.000000 0.214523 0.294694 0.291033 
0.008246 0.000000 0.000000 0.000000 0.000000 0.208449 0.294694 0.292815 
0.053105 0.000000 0.000000 0.000000 0.000000 0.202461 0.294694 0.294015 
0.137050 0.000000 0.000000 0.000000 0.000000 0.196588 0.294694 0.294618 
0.196588 0.000000 0.000000 0.000000 0.000000 0.137050 0.294618 0.294694 
0.202461 0.000000 0.000000 0.000000 0.000000 0.053105 0.294015 0.294694 
0.208449 0.000000 0.000000 0.000000 0.000000 0.008246 0.292815 0.294694 
0.214523 0.000000 0.000000 0.000000 0.000000 0.000000 0.291033 0.294694 
0.220652 0.000000 0.000000 0.000000 0.000000 0.000000 0.288689 0.294694 
0.226802 0.000000 0.000000 0.000000 0.000000 0.000000 0.285808 0.294694 
0.232939 0.000000 0.000000 0.000000 0.000000 0.000000 0.282422 0.294694 
0.239022 0.000000 0.000000 0.000000 0.000000 0.000000 0.278566 0.294694 
0.245011 0.000000 0.000000 0.000000 0.000000 0.000000 0.274282 0.294694 
0.250862 0.000000 0.000000 0.000000 0.000000 0.000000 0.269610 0.294694 
0.256532 0.000000 0.000000 0.000000 0.000000 0.000000 0.264596 0.294694 
0.261974 0.000000 0.000000 0.000000 0.000000 0.000000 0.259285 0.294694 
0.267143 0.000000 0.000000 0.000000 0.000000 0.000000 0.253723 0.294694 
0.271992 0.000000 0.000000 0.000000 0.000000 0.000000 0.247957 0.294694 
0.276475 0.000000 0.000000 0.000000 0.000000 0.000000 0.242031 0.294694 
0.280550 0.000000 0.000000 0.000000 0.000000 0.000000 0.235990 0.294694 
0.284176 0.000000 0.000000 0.000000 0.000000 0.000000 0.229875 0.294694 
0.287313 0.000000 0.000000 0.000000 0.000000 0.000000 0.223727 0.294694 
0.289930 0.000000 0.000000 0.000000 0.000000 0.000000 0.217582 0.294694 
0.291996 0.000443 0.000000 0.000000 0.000000 0.000000 0.211477 0.294694 
0.293489 0.025796 0.000000 0.000000 0.000000 0.000000 0.205442 0.294694 
0.294392 0.090187 0.000000 0.000000 0.000000 0.000000 0.199509 0.294694 
0.294694 0.193703 0.000000 0.000000 0.000000 0.000000 0.193703 0.294694 
0.294392 0.199509 0.000000 0.000000 0.000000 0.000000 0.090187 0.294392 
0.293489 0.205442 0.000000 0.000000 0.000000 0.000000 0.025796 0.293489 
0.291996 0.211477 0.000000 0.000000 0.000000 0.000000 0.000443 0.291996 
0.289930 0.217582 0.000000 0.000000 0.000000 0.000000 0.000000 0.289930 
0.287313 0.223727 0.000000 0.000000 0.000000 0.000000 0.000000 0.287313 
0.284176 0.229875 0.000000 0.000000 0.000000 0.000000 0.000000 0.284176 
0.280550 0.235990 0.000000 0.000000 0.000000 0.000000 0.000000 0.280550 
0.276475 0.242031 0.000000 0.000000 0.000000 0.000000 0.000000 0.276475 
0.271992 0.247957 0.000000 0.000000 0.000000 0.000000 0.000000 0.271992 
0.267143 0.253723 0.000000 0.000000 0.000000 0.000000 0.000000 0.267143 
0.261974 0.259285 0.000000 0.000000 0.000000 0.000000 0.000000 0.261974 
0.264596 0.264596 0.000000 0.000000 0.000000 0.000000 0.000000 0.256532 
0.269610 0.269610 0.000000 0.000000 0.000000 0.000000 0.000000 0.250862 
0.274282 0.274282 0.000000 0.000000 0.000000 0.000000 0.000000 0.245011 
0.278566 0.278566 0.000000 0.000000 0.000000 0.000000 0.000000 0.239022 
0.282422 0.282422 0.000000 0.000000 0.000000 0.000000 0.000000 0.232939 
0.285808 0.285808 0.000000 0.000000 0.000000 0.000000 0.000000 0.226802 
0.288689 0.288689 0.000000 0.000000 0.000000 0.000000 0.000000 0.220652 
0.291033 0.291033 0.000000 0.000000 0.000000 0.000000 0.000000 0.214523 
0.292815 0.292815 0.008246 0.000000 0.000000 0.000000 0.000000 0.208449 
0.294015 0.294015 0.053105 0.000000 0.000000 0.000000 0.000000 0.202461 
0.294618 0.294618 0.137050 0.000000 0.000000 0.000000 0.000000 0.196588 
0.294618 0.294618 0.196588 0.000000 0.000000 0.000000 0.000000 0.137050 
0.294015 0.294015 0.202461 0.000000 0.000000 0.000000 0.000000 0.053105 
0.292815 0.292815 0.208449 0.000000 0.000000 0.000000 0.000000 0.008246 
0.291033 0.291033 0.214523 0.000000 0.000000 0.000000 0.000000 0.000000 
0.288689 0.288689 0.220652 0.000000 0.000000 0.000000 0.000000 0.000000 
0.285808 0.285808 0.226802 0.000000 0.000000 0.000000 0.000000 0.000000 
0.282422 0.282422 0.232939 0.000000 0.000000 0.000000 0.000000 0.000000 
0.278566 0.278566 0.239022 0.000000 0.000000 0.000000 0.000000 0.000000 
0.274282 0.274282 0.245011 0.000000 0.000000 0.000000 0.000000 0.000000 
0.269610 0.269610 0.250862 0.000000 0.000000 0.000000 0.000000 0.000000 
0.264596 0.264596 0.256532 0.000000 0.000000 0.000000 0.000000 0.000000 
0.259285 0.261974 0.261974 0.000000 0.000000 0.000000 0.000000 0.000000 
0.253723 0.267143 0.267143 0.000000 0.000000 0.000000 0.000000 0.000000 
0.247957 0.271992 0.271992 0.000000 0.000000 0.000000 0.000000 0.000000 
0.242031 0.276475 0.276475 0.000000 0.000000 0.000000 0.000000 0.000000 
0.235990 0.280550 0.280550 0.000000 0.000000 0.000000 0.000000 0.000000 
0.229875 0.284176 0.284176 0.000000 0.000000 0.000000 0.000000 0.000000 
0.223727 0.287313 0.287313 0.000000 0.000000 0.000000 0.000000 0.000000 
0.217582 0.289930 0.289930 0.000000 0.000000 0.000000 0.000000 0.000000 
0.211477 0.291996 0.291996 0.000443 0.000000 0.000000 0.000000 0.000000 
0.205442 0.293489 0.293489 0.025796 0.000000 0.000000 0.000000 0.000000 
0.199509 0.294392 0.294392 0.090187 0.000000 0.000000 0.000000 0.000000 
0.193703 0.294694 0.294694 0.193703 0.000000 0.000000 0.000000 0.000000 
0.090187 0.294392 0.294392 0.199509 0.000000 0.000000 0.000000 0.000000 
0.025796 0.293489 0.293489 0.205442 0.000000 0.000000 0.000000 0.000000 
0.000443 0.291996 0.291996 0.211477 0.000000 0.000000 0.000000 0.000000 
0.000000 0.289930 0.289930 0.217582 0.000000 0.000000 0.000000 0.000000 
0.000000 0.287313 0.287313 0.223727 0.000000 0.000000 0.000000 0.000000 
0.000000 0.284176 0.284176 0.229875 0.000000 0.000000 0.000000 0.000000 
0.000000 0.280550 0.280550 0.235990 0.000000 0.000000 0.000000 0.000000 
0.000000 0.276475 0.276475 0.242031 0.000000 0.000000 0.000000 0.000000 
0.000000 0.271992 0.271992 0.247957 0.000000 0.000000 0.000000 0.000000 
0.000000 0.267143 0.267143 0.253723 0.000000 0.000000 0.000000 0.000000 
0.000000 0.261974 0.261974 0.259285 0.000000 0.000000 0.000000 0.000000 
0.000000 0.256532 0.264596 0.264596 0.000000 0.000000 0.000000 0.000000 
0.000000 0.250862 0.269610 0.269610 0.000000 0.000000 0.000000 0.000000 
0.000000 0.245011 0.274282 0.274282 0.000000 0.000000 0.000000 0.000000 
0.000000 0.239022 0.278566 0.278566 0.000000 0.000000 0.000000 0.000000 
0.000000 0.232939 0.282422 0.282422 0.000000 0.000000 0.000000 0.000000 
0.000000 0.226802 0.285808 0.285808 0.000000 0.000000 0.000000 0.000000 
0.000000 0.220652 0.288689 0.288689 0.000000 0.000000 0.000000 0.000000 
0.000000 0.214523 0.291033 0.291033 0.000000 0.000000 0.000000 0.000000 
0.000000 0.208449 0.292815 0.292815 0.008246 0.000000 0.000000 0.000000 
0.000000 0.202461 0.294015 0.294015 0.053105 0.000000 0.000000 0.000000 
0.000000 0.196588 0.294618 0.294618 0.137050 0.000000 0.000000 0.000000 
0.000000 0.137050 0.294618 0.294618 0.196588 0.000000 0.000000 0.000000 
0.000000 0.053105 0.294015 0.294015 0.202461 0.000000 0.000000 0.000000 
0.000000 0.008246 0.292815 0.292815 0.208449 0.000000 0.000000 0.000000 
0.000000 0.000000 0.291033 0.291033 0.214523 0.000000 0.000000 0.000000 
0.000000 0.000000 0.288689 0.288689 0.220652 0.000000 0.000000 0.000000 
0.000000 0.000000 0.285808 0.285808 0.226802 0.000000 0.000000 0.000000 
0.000000 0.000000 0.282422 0.282422 0.232939 0.000000 0.000000 0.000000 
0.000000 0.000000 0.278566 0.278566 0.239022 0.000000 0.000000 0.000000 
0.000000 0.000000 0.274282 0.274282 0.245011 0.000000 0.000000 0.000000 
0.000000 0.000000 0.269610 0.269610 0.250862 0.000000 0.000000 0.000000 
0.000000 0.000000 0.264596 0.264596 0.256532 0.000000 0.000000 0.000000 
0.000000 0.000000 0.259285 0.261974 0.261974 0.000000 0.000000 0.000000 
0.000000 0.000000 0.253723 0.267143 0.267143 0.000000 0.000000 0.000000 
0.000000 0.000000 0.247957 0.271992 0.271992 0.000000 0.000000 0.000000 
0.000000 0.000000 0.242031 0.276475 0.276475 0.000000 0.000000 0.000000 
0.000000 0.000000 0.235990 0.280550 0.280550 0.000000 0.000000 0.000000 
0.000000 0.000000 0.229875 0.284176 0.284176 0.000000 0.000000 0.000000 
0.000000 0.000000 0.223727 0.287313 0.287313 0.000000 0.000000 0.000000 
0.000000 0.000000 0.217582 0.289930 0.289930 0.000000 0.000000 0.000000 
0.000000 0.000000 0.211477 0.291996 0.291996 0.000443 0.000000 0.000000 
0.000000 0.000000 0.205442 0.293489 0.293489 0.025796 0.000000 0.000000 
0.000000 0.000000 0.199509 0.294392 0.294392 0.090187 0.000000 0.000000 
TURN 23
0.000000 0.000000 0.173712 0.274376 0.274376 0.173712 0.000000 0.000000 
0.000000 0.000000 0.076570 0.274073 0.274376 0.179444 0.000000 0.000000 
0.000000 0.000000 0.018700 0.273165 0.274376 0.185310 0.000000 0.000000 
0.000000 0.000000 0.000000 0.271665 0.274376 0.191284 0.000000 0.000000 
0.000000 0.000000 0.000000 0.269589 0.274376 0.197337 0.000000 0.000000 
0.000000 0.000000 0.000000 0.266962 0.274376 0.203436 0.000000 0.000000 
0.000000 0.000000 0.000000 0.263812 0.274376 0.209547 0.000000 0.000000 
0.000000 0.000000 0.000000 0.260174 0.274376 0.215632 0.000000 0.000000 
0.000000 0.000000 0.000000 0.256088 0.274376 0.221651 0.000000 0.000000 
0.000000 0.000000 0.000000 0.251594 0.274376 0.227561 0.000000 0.000000 
0.000000 0.000000 0.000000 0.246738 0.274376 0.233318 0.000000 0.000000 
0.000000 0.000000 0.000000 0.241566 0.274376 0.238877 0.000000 0.000000 
0.000000 0.000000 0.000000 0.236125 0.274376 0.244189 0.000000 0.000000 
0.000000 0.000000 0.000000 0.230462 0.274376 0.249209 0.000000 0.000000 
0.000000 0.000000 0.000000 0.224622 0.274376 0.253889 0.000000 0.000000 
0.000000 0.000000 0.000000 0.218652 0.274376 0.258185 0.000000 0.000000 
0.000000 0.000000 0.000000 0.212595 0.274376 0.262052 0.000000 0.000000 
0.000000 0.000000 0.000000 0.206492 0.274376 0.265450 0.000000 0.000000 
0.000000 0.000000 0.000000 0.200383 0.274376 0.268343 0.000000 0.000000 
0.000000 0.000000 0.000000 0.194303 0.274376 0.270698 0.000000 0.000000 
0.000000 0.000000 0.000000 0.188285 0.274376 0.272489 0.004464 0.000000 
0.000000 0.000000 0.000000 0.182362 0.274376 0.273694 0.042731 0.000000 
0.000000 0.000000 0.000000 0.176560 0.274376 0.274300 0.120228 0.000000 
0.000000 0.000000 0.000000 0.120228 0.274300 0.274376 0.176560 0.000000 
0.000000 0.000000 0.000000 0.042731 0.273694 0.274376 0.182362 0.000000 
0.000000 0.000000 0.000000 0.004464 0.272489 0.274376 0.188285 0.000000 
0.000000 0.000000 0.000000 0.000000 0.270698 0.274376 0.194303 0.000000 
0.000000 0.000000 0.000000 0.000000 0.268343 0.274376 0.200383 0.000000 
0.000000 0.000000 0.000000 0.000000 0.265450 0.274376 0.206492 0.000000 
0.000000 0.000000 0.000000 0.000000 0.262052 0.274376 0.212595 0.000000 
0.000000 0.000000 0.000000 0.000000 0.258185 0.274376 0.218652 0.000000 
0.000000 0.000000 0.000000 0.000000 0.253889 0.274376 0.224622 0.000000 
0.000000 0.000000 0.000000 0.000000 0.249209 0.274376 0.230462 0.000000 
0.000000 0.000000 0.000000 0.000000 0.244189 0.274376 0.236125 0.000000 
0.000000 0.000000 0.000000 0.000000 0.238877 0.274376 0.241566 0.000000 
0.000000 0.000000 0.000000 0.000000 0.233318 0.274376 0.246738 0.000000 
0.000000 0.000000 0.000000 0.000000 0.227561 0.274376 0.251594 0.000000 
0.000000 0.000000 0.000000 0.000000 0.221651 0.274376 0.256088 0.000000 
0.000000 0.000000 0.000000 0.000000 0.215632 0.274376 0.260174 0.000000 
0.000000 0.000000 0.000000 0.000000 0.209547 0.274376 0.263812 0.000000 
0.000000 0.000000 0.000000 0.000000 0.203436 0.274376 0.266962 0.000000 
0.000000 0.000000 0.000000 0.000000 0.197337 0.274376 0.269589 0.000000 
0.000000 0.000000 0.000000 0.000000 0.191284 0.274376 0.271665 0.000000 
0.000000 0.000000 0.000000 0.000000 0.185310 0.274376 0.273165 0.018700 
0.000000 0.000000 0.000000 0.000000 0.179444 0.274376 0.274073 0.076570 
0.000000 0.000000 0.000000 0.000000 0.173712 0.274376 0.274376 0.173712 
0.000000 0.000000 0.000000 0.000000 0.076570 0.274073 0.274376 0.179444 
0.000000 0.000000 0.000000 0.000000 0.018700 0.273165 0.274376 0.185310 
0.000000 0.000000 0.000000 0.000000 0.000000 0.271665 0.274376 0.191284 
0.000000 0.000000 0.000000 0.000000 0.000000 0.269589 0.274376 0.197337 
0.000000 0.000000 0.000000 0.000000 0.000000 0.266962 0.274376 0.203436 
0.000000 0.000000 0.000000 0.000000 0.000000 0.263812 0.274376 0.209547 
0.000000 0.000000 0.000000 0.000000 0.000000 0.260174 0.274376 0.215632 
0.000000 0.000000 0.000000 0.000000 0.000000 0.256088 0.274376 0.221651 
0.000000 0.000000 0.000000 0.000000 0.000000 0.251594 0.274376 0.227561 
0.000000 0.000000 0.000000 0.000000 0.000000 0.246738 0.274376 0.233318 
0.000000 0.000000 0.000000 0.000000 0.000000 0.241566 0.274376 0.238877 
0.000000 0.000000 0.000000 0.000000 0.000000 0.236125 0.274376 0.244189 
0.000000 0.000000 0.000000 0.000000 0.000000 0.230462 0.274376 0.249209 
0.000000 0.000000 0.000000 0.000000 0.000000 0.224622 0.274376 0.253889 
0.000000 0.000000 0.000000 0.000000 0.000000 0.218652 0.274376 0.258185 
0.000000 0.000000 0.000000 0.000000 0.000000 0.212595 0.274376 0.262052 
0.000000 0.000000 0.000000 0.000000 0.000000 0.206492 0.274376 0.265450 
0.000000 0.000000 0.000000 0.000000 0.000000 0.200383 0.274376 0.268343 
0.000000 0.000000 0.000000 0.000000 0.000000 0.194303 0.274376 0.270698 
0.004464 0.000000 0.000000 0.000000 0.000000 0.188285 0.274376 0.272489 
0.042731 0.000000 0.000000 0.000000 0.000000 0.182362 0.274376 0.273694 
0.120228 0.000000 0.000000 0.000000 0.000000 0.176560 0.274376 0.274300 
0.176560 0.000000 0.000000 0.000000 0.000000 0.120228 0.274300 0.274376 
0.182362 0.000000 0.000000 0.000000 0.000000 0.042731 0.273694 0.274376 
0.188285 0.000000 0.000000 0.000000 0.000000 0.004464 0.272489 0.274376 
0.194303 0.000000 0.000000 0.000000 0.000000 0.000000 0.270698 0.274376 
0.200383 0.000000 0.000000 0.000000 0.000000 0.000000 0.268343 0.274376 
0.206492 0.000000 0.000000 0.000000 0.000000 0.000000 0.265450 0.274376 
0.212595 0.000000 0.000000 0.000000 0.000000 0.000000 0.262052 0.274376 
0.218652 0.000000 0.000000 0.000000 0.000000 0.000000 0.258185 0.274376 
0.224622 0.000000 0.000000 0.000000 0.000000 0.000000 0.253889 0.274376 
0.230462 0.000000 0.000000 0.000000 0.000000 0.000000 0.249209 0.274376 
0.236125 0.000000 0.000000 0.000000 0.000000 0.000000 0.244189 0.274376 
0.241566 0.000000 0.000000 0.000000 0.000000 0.000000 0.238877 0.274376 
0.246738 0.000000 0.000000 0.000000 0.000000 0.000000 0.233318 0.274376 
0.251594 0.000000 0.000000 0.000000 0.000000 0.000000 0.227561 0.274376 
0.256088 0.000000 0.000000 0.000000 0.000000 0.000000 0.221651 0.274376 
0.260174 0.000000 0.000000 0.000000 0.000000 0.000000 0.215632 0.274376 
0.263812 0.000000 0.000000 0.000000 0.000000 0.000000 0.209547 0.274376 
0.266962 0.000000 0.000000 0.000000 0.000000 0.000000 0.203436 0.274376 
0.269589 0.000000 0.000000 0.000000 0.000000 0.000000 0.197337 0.274376 
0.271665 0.000000 0.000000 0.000000 0.000000 0.000000 0.191284 0.274376 
0.273165 0.018700 0.000000 0.000000 0.000000 0.000000 0.185310 0.274376 
0.274073 0.076570 0.000000 0.000000 0.000000 0.000000 0.179444 0.274376 
0.274376 0.173712 0.000000 0.000000 0.000000 0.000000 0.173712 0.274376 
0.274073 0.179444 0.000000 0.000000 0.000000 0.000000 0.076570 0.274073 
0.273165 0.185310 0.000000 0.000000 0.000000 0.000000 0.018700 0.273165 
0.271665 0.191284 0.000000 0.000000 0.000000 0.000000 0.000000 0.271665 
0.269589 0.197337 0.000000 0.000000 0.000000 0.000000 0.000000 0.269589 
0.266962 0.203436 0.000000 0.000000 0.000000 0.000000 0.000000 0.266962 
0.263812 0.209547 0.000000 0.000000 0.000000 0.000000 0.000000 0.263812 
0.260174 0.215632 0.000000 0.000000 0.000000 0.000000 0.000000 0.260174 
0.256088 0.221651 0.000000 0.000000 0.000000 0.000000 0.000000 0.256088 
0.251594 0.227561 0.000000 0.000000 0.000000 0.000000 0.000000 0.251594 
0.246738 0.233318 0.000000 0.000000 0.000000 0.000000 0.000000 0.246738 
0.241566 0.238877 0.000000 0.000000 0.000000 0.000000 0.000000 0.241566 
0.244189 0.244189 0.000000 0.000000 0.000000 0.000000 0.000000 0.236125 
0.249209 0.249209 0.000000 0.000000 0.000000 0.000000 0.000000 0.230462 
0.253889 0.253889 0.000000 0.000000 0.000000 0.000000 0.000000 0.224622 
0.258185 0.258185 0.000000 0.000000 0.000000 0.000000 0.000000 0.218652 
0.262052 0.262052 0.000000 0.000000 0.000000 0.000000 0.000000 0.212595 
0.265450 0.265450 0.000000 0.000000 0.000000 0.000000 0.000000 0.206492 
0.268343 0.268343 0.000000 0.000000 0.000000 0.000000 0.000000 0.200383 
0.270698 0.270698 0.000000 0.000000 0.000000 0.000000 0.000000 0.194303 
0.272489 0.272489 0.004464 0.000000 0.000000 0.000000 0.000000 0.188285 
0.273694 0.273694 0.042731 0.000000 0.000000 0.000000 0.000000 0.182362 
0.274300 0.274300 0.120228 0.000000 0.000000 0.000000 0.000000 0.176560 
0.274300 0.274300 0.176560 0.000000 0.000000 0.000000 0.000000 0.120228 
0.273694 0.273694 0.182362 0.000000 0.000000 0.000000 0.000000 0.042731 
0.272489 0.272489 0.188285 0.000000 0.000000 0.000000 0.000000 0.004464 
0.270698 0.270698 0.194303 0.000000 0.000000 0.000000 0.000000 0.000000 
0.268343 0.268343 0.200383 0.000000 0.000000 0.000000 0.000000 0.000000 
0.265450 0.265450 0.206492 0.000000 0.000000 0.000000 0.000000 0.000000 
0.262052 0.262052 0.212595 0.000000 0.000000 0.000000 0.000000 0.000000 
0.258185 0.258185 0.218652 0.000000 0.000000 0.000000 0.000000 0.000000 
0.253889 0.253889 0.224622 0.000000 0.000000 0.000000 0.000000 0.000000 
0.249209 0.249209 0.230462 0.000000 0.000000 0.000000 0.000000 0.000000 
0.244189 0.244189 0.236125 0.000000 0.000000 0.000000 0.000000 0.000000 
0.238877 0.241566 0.241566 0.000000 0.000000 0.000000 0.000000 0.000000 
0.233318 0.246738 0.246738 0.000000 0.000000 0.000000 0.000000 0.000000 
0.227561 0.251594 0.251594 0.000000 0.000000 0.000000 0.000000 0.000000 
0.221651 0.256088 0.256088 0.000000 0.000000 0.000000 0.000000 0.000000 
0.215632 0.260174 0.260174 0.000000 0.000000 0.000000 0.000000 0.000000 
0.209547 0.263812 0.263812 0.000000 0.000000 0.000000 0.000000 0.000000 
0.203436 0.266962 0.266962 0.000000 0.000000 0.000000 0.000000 0.000000 
0.197337 0.269589 0.269589 0.000000 0.000000 0.000000 0.000000 0.000000 
0.191284 0.271665 0.271665 0.000000 0.000000 0.000000 0.000000 0.000000 
0.185310 0.273165 0.273165 0.018700 0.000000 0.000000 0.000000 0.000000 
0.179444 0.274073 0.274073 0.076570 0.000000 0.000000 0.000000 0.000000 
0.173712 0.274376 0.274376 0.173712 0.000000 0.000000 0.000000 0.000000 
0.076570 0.274073 0.274073 0.179444 0.000000 0.000000 0.000000 0.000000 
0.018700 0.273165 0.273165 0.185310 0.000000 0.000000 0.000000 0.000000 
0.000000 0.271665 0.271665 0.191284 0.000000 0.000000 0.000000 0.000000 
0.000000 0.269589 0.269589 0.197337 0.000000 0.000000 0.000000 0.000000 
0.000000 0.266962 0.266962 0.203436 0.000000 0.000000 0.000000 0.000000 
0.000000 0.263812 0.263812 0.209547 0.000000 0.000000 0.000000 0.000000 
0.000000 0.260174 0.260174 0.215632 0.000000 0.000000 0.000000 0.000000 
0.000000 0.256088 0.256088 0.221651 0.000000 0.000000 0.000000 0.000000 
0.000000 0.251594 0.251594 0.227561 0.000000 0.000000 0.000000 0.000000 
0.000000 0.246738 0.246738 0.233318 0.000000 0.000000 0.000000 0.000000 
0.000000 0.241566 0.241566 0.238877 0.000000 0.000000 0.000000 0.000000 
0.000000 0.236125 0.244189 0.244189 0.000000 0.000000 0.000000 0.000000 
0.000000 0.230462 0.249209 0.249209 0.000000 0.000000 0.000000 0.000000 
0.000000 0.224622 0.253889 0.253889 0.000000 0.000000 0.000000 0.000000 
0.000000 0.218652 0.258185 0.258185 0.000000 0.000000 0.000000 0.000000 
0.000000 0.212595 0.262052 0.262052 0.000000 0.000000 0.000000 0.000000 
0.000000 0.206492 0.265450 0.265450 0.000000 0.000000 0.000000 0.000000 
0.000000 0.200383 0.268343 0.268343 0.000000 0.000000 0.000000 0.000000 
0.000000 0.194303 0.270698 0.270698 0.000000 0.000000 0.000000 0.000000 
0.000000 0.188285 0.272489 0.272489 0.004464 0.000000 0.000000 0.000000 
0.000000 0.182362 0.273694 0.273694 0.042731 0.000000 0.000000 0.000000 
0.000000 0.176560 0.274300 0.274300 0.120228 0.000000 0.000000 0.000000 
0.000000 0.120228 0.274300 0.274300 0.176560 0.000000 0.000000 0.000000 
0.000000 0.042731 0.273694 0.273694 0.182362 0.000000 0.000000 0.000000 
0.000000 0.004464 0.272489 0.272489 0.188285 0.000000 0.000000 0.000000 
0.000000 0.000000 0.270698 0.270698 0.194303 0.000000 0.000000 0.000000 
0.000000 0.000000 0.268343 0.268343 0.200383 0.000000 0.000000 0.000000 
0.000000 0.000000 0.265450 0.265450 0.206492 0.000000 0.000000 0.000000 
0.000000 0.000000 0.262052 0.262052 0.212595 0.000000 0.000000 0.000000 
0.000000 0.000000 0.258185 0.258185 0.218652 0.000000 0.000000 0.000000 
0.000000 0.000000 0.253889 0.253889 0.224622 0.000000 0.000000 0.000000 
0.000000 0.000000 0.249209 0.249209 0.230462 0.000000 0.000000 0.000000 
0.000000 0.000000 0.244189 0.244189 0.236125 0.000000 0.000000 0.000000 
0.000000 0.000000 0.238877 0.241566 0.241566 0.000000 0.000000 0.000000 
0.000000 0.000000 0.233318 0.246738 0.246738 0.000000 0.000000 0.000000 
0.000000 0.000000 0.227561 0.251594 0.251594 0.000000 0.000000 0.000000 
0.000000 0.000000 0.221651 0.256088 0.256088 0.000000 0.000000 0.000000 
0.000000 0.000000 0.215632 0.260174 0.260174 0.000000 0.000000 0.000000 
0.000000 0.000000 0.209547 0.263812 0.263812 0.000000 0.000000 0.000000 
0.000000 0.000000 0.203436 0.266962 0.266962 0.000000 0.000000 0.000000 
0.000000 0.000000 0.197337 0.269589 0.269589 0.000000 0.000000 0.000000 
0.000000 0.000000 0.191284 0.271665 0.271665 0.000000 0.000000 0.000000 
0.000000 0.000000 0.185310 0.273165 0.273165 0.018700 0.000000 0.000000 
0.000000 0.000000 0.179444 0.274073 0.274073 0.076570 0.000000 0.000000 
TURN 24
0.000000 0.000000 0.154811 0.254785 0.254785 0.154811 0.000000 0.000000 
0.000000 0.000000 0.064067 0.254480 0.254785 0.160443 0.000000 0.000000 
0.000000 0.000000 0.012743 0.253571 0.254785 0.166216 0.000000 0.000000 
0.000000 0.000000 0.000000 0.252068 0.254785 0.172105 0.000000 0.000000 
0.000000 0.000000 0.000000 0.249989 0.254785 0.178080 0.000000 0.000000 
0.000000 0.000000 0.000000 0.247358 0.254785 0.184110 0.000000 0.000000 
0.000000 0.000000 0.000000 0.244205 0.254785 0.190160 0.000000 0.000000 
0.000000 0.000000 0.000000 0.240566 0.254785 0.196193 0.000000 0.000000 
0.000000 0.000000 0.000000 0.236481 0.254785 0.202167 0.000000 0.000000 
0.000000 0.000000 0.000000 0.231992 0.254785 0.208041 0.000000 0.000000 
0.000000 0.000000 0.000000 0.227145 0.254785 0.213769 0.000000 0.000000 
0.000000 0.000000 0.000000 0.221986 0.254785 0.219305 0.000000 0.000000 
0.000000 0.000000 0.000000 0.216564 0.254785 0.224601 0.000000 0.000000 
0.000000 0.000000 0.000000 0.210926 0.254785 0.229610 0.000000 0.000000 
0.000000 0.000000 0.000000 0.205119 0.254785 0.234284 0.000000 0.000000 
0.000000 0.000000 0.000000 0.199190 0.254785 0.238577 0.000000 0.000000 
0.000000 0.000000 0.000000 0.193181 0.254785 0.242444 0.000000 0.000000 
0.000000 0.000000 0.000000 0.187135 0.254785 0.245845 0.000000 0.000000 
0.000000 0.000000 0.000000 0.181090 0.254785 0.248740 0.000000 0.000000 
0.000000 0.000000 0.000000 0.175083 0.254785 0.251099 0.000000 0.000000 
0.000000 0.000000 0.000000 0.169147 0.254785 0.252893 0.001833 0.000000 
0.000000 0.000000 0.000000 0.163313 0.254785 0.254101 0.033483 0.000000 
0.000000 0.000000 0.000000 0.157607 0.254785 0.254708 0.104507 0.000000 
0.000000 0.000000 0.000000 0.104507 0.254708 0.254785 0.157607 0.000000 
0.000000 0.000000 0.000000 0.033483 0.254101 0.254785 0.163313 0.000000 
0.000000 0.000000 0.000000 0.001833 0.252893 0.254785 0.169147 0.000000 
0.000000 0.000000 0.000000 0.000000 0.251099 0.254785 0.175083 0.000000 
0.000000 0.000000 0.000000 0.000000 0.248740 0.254785 0.181090 0.000000 
0.000000 0.000000 0.000000 0.000000 0.245845 0.254785 0.187135 0.000000 
0.000000 0.000000 0.000000 0.000000 0.242444 0.254785 0.193181 0.000000 
0.000000 0.000000 0.000000 0.000000 0.238577 0.254785 0.199190 0.000000 
0.000000 0.000000 0.000000 0.000000 0.234284 0.254785 0.205119 0.000000 
0.000000 0.000000 0.000000 0.000000 0.229610 0.254785 0.210926 0.000000 
0.000000 0.000000 0.000000 0.000000 0.224601 0.254785 0.216564 0.000000 
0.000000 0.000000 0.000000 0.000000 0.219305 0.254785 0.221986 0.000000 
0.000000 0.000000 0.000000 0.000000 0.213769 0.254785 0.227145 0.000000 
0.000000 0.000000 0.000000 0.000000 0.208041 0.254785 0.231992 0.000000 
0.000000 0.000000 0.000000 0.000000 0.202167 0.254785 0.236481 0.000000 
0.000000 0.000000 0.000000 0.000000 0.196193 0.254785 0.240566 0.000000 
0.000000 0.000000 0.000000 0.000000 0.190160 0.254785 0.244205 0.000000 
0.000000 0.000000 0.000000 0.000000 0.184110 0.254785 0.247358 0.000000 
0.000000 0.000000 0.000000 0.000000 0.178080 0.254785 0.249989 0.000000 
0.000000 0.000000 0.000000 0.000000 0.172105 0.254785 0.252068 0.000000 
0.000000 0.000000 0.000000 0.000000 0.166216 0.254785 0.253571 0.012743 
0.000000 0.000000 0.000000 0.000000 0.160443 0.254785 0.254480 0.064067 
0.000000 0.000000 0.000000 0.000000 0.154811 0.254785 0.254785 0.154811 
0.000000 0.000000 0.000000 0.000000 0.064067 0.254480 0.254785 0.160443 
0.000000 0.000000 0.000000 0.000000 0.012743 0.253571 0.254785 0.166216 
0.000000 0.000000 0.000000 0.000000 0.000000 0.252068 0.254785 0.172105 
0.000000 0.000000 0.000000 0.000000 0.000000 0.249989 0.254785 0.178080 
0.000000 0.000000 0.000000 0.000000 0.000000 0.247358 0.254785 0.184110 
0.000000 0.000000 0.000000 0.000000 0.000000 0.244205 0.254785 0.190160 
0.000000 0.000000 0.000000 0.000000 0.000000 0.240566 0.254785 0.196193 
0.000000 0.000000 0.000000 0.000000 0.000000 0.236481 0.254785 0.202167 
0.000000 0.000000 0.000000 0.000000 0.000000 0.231992 0.254785 0.208041 
0.000000 0.000000 0.000000 0.000000 0.000000 0.227145 0.254785 0.213769 
0.000000 0.000000 0.000000 0.000000 0.000000 0.221986 0.254785 0.219305 
0.000000 0.000000 0.000000 0.000000 0.000000 0.216564 0.254785 0.224601 
0.000000 0.000000 0.000000 0.000000 0.000000 0.210926 0.254785 0.229610 
0.000000 0.000000 0.000000 0.000000 0.000000 0.205119 0.254785 0.234284 
0.000000 0.000000 0.000000 0.000000 0.000000 0.199190 0.254785 0.238577 
0.000000 0.000000 0.000000 0.000000 0.000000 0.193181 0.254785 0.242444 
0.000000 0.000000 0.000000 0.000000 0.000000 0.187135 0.254785 0.245845 
0.000000 0.000000 0.000000 0.000000 0.000000 0.181090 0.254785 0.248740 
0.000000 0.000000 0.000000 0.000000 0.000000 0.175083 0.254785 0.251099 
0.001833 0.000000 0.000000 0.000000 0.000000 0.169147 0.254785 0.252893 
0.033483 0.000000 0.000000 0.000000 0.000000 0.163313 0.254785 0.254101 
0.104507 0.000000 0.000000 0.000000 0.000000 0.157607 0.254785 0.254708 
0.157607 0.000000 0.000000 0.000000 0.000000 0.104507 0.254708 0.254785 
0.163313 0.000000 0.000000 0.000000 0.000000 0.033483 0.254101 0.254785 
0.169147 0.000000 0.000000 0.000000 0.000000 0.001833 0.252893 0.254785 
0.175083 0.000000 0.000000 0.000000 0.000000 0.000000 0.251099 0.254785 
0.181090 0.000000 0.000000 0.000000 0.000000 0.000000 0.248740 0.254785 
0.187135 0.000000 0.000000 0.000000 0.000000 0.000000 0.245845 0.254785 
0.193181 0.000000 0.000000 0.000000 0.000000 0.000000 0.242444 0.254785 
0.199190 0.000000 0.000000 0.000000 0.000000 0.000000 0.238577 0.254785 
0.205119 0.000000 0.000000 0.000000 0.000000 0.000000 0.234284 0.254785 
0.210926 0.000000 0.000000 0.000000 0.000000 0.000000 0.229610 0.254785 
0.216564 0.000000 0.000000 0.000000 0.000000 0.000000 0.224601 0.254785 
0.221986 0.000000 0.000000 0.000000 0.000000 0.000000 0.219305 0.254785 
0.227145 0.000000 0.000000 0.000000 0.000000 0.000000 0.213769 0.254785 
0.231992 0.000000 0.000000 0.000000 0.000000 0.000000 0.208041 0.254785 
0.236481 0.000000 0.000000 0.000000 0.000000 0.000000 0.202167 0.254785 
0.240566 0.000000 0.000000 0.000000 0.000000 0.000000 0.196193 0.254785 
0.244205 0.000000 0.000000 0.000000 0.000000 0.000000 0.190160 0.254785 
0.247358 0.000000 0.000000 0.000000 0.000000 0.000000 0.184110 0.254785 
0.249989 0.000000 0.000000 0.000000 0.000000 0.000000 0.178080 0.254785 
0.252068 0.000000 0.000000 0.000000 0.000000 0.000000 0.172105 0.254785 
0.253571 0.012743 0.000000 0.000000 0.000000 0.000000 0.166216 0.254785 
0.254480 0.064067 0.000000 0.000000 0.000000 0.000000 0.160443 0.254785 
0.254785 0.154811 0.000000 0.000000 0.000000 0.000000 0.154811 0.254785 
0.254480 0.160443 0.000000 0.000000 0.000000 0.000000 0.064067 0.254480 
0.253571 0.166216 0.000000 0.000000 0.000000 0.000000 0.012743 0.253571 
0.252068 0.172105 0.000000 0.000000 0.000000 0.000000 0.000000 0.252068 
0.249989 0.178080 0.000000 0.000000 0.000000 0.000000 0.000000 0.249989 
0.247358 0.184110 0.000000 0.000000 0.000000 0.000000 0.000000 0.247358 
0.244205 0.190160 0.000000 0.000000 0.000000 0.000000 0.000000 0.244205 
0.240566 0.196193 0.000000 0.000000 0.000000 0.000000 0.000000 0.240566 
0.236481 0.202167 0.000000 0.000000 0.000000 0.000000 0.000000 0.236481 
0.231992 0.208041 0.000000 0.000000 0.000000 0.000000 0.000000 0.231992 
0.227145 0.213769 0.000000 0.000000 0.000000 0.000000 0.000000 0.227145 
0.221986 0.219305 0.000000 0.000000 0.000000 0.000000 0.000000 0.221986 
0.224601 0.224601 0.000000 0.000000 0.000000 0.000000 0.000000 0.216564 
0.229610 0.229610 0.000000 0.000000 0.000000 0.000000 0.000000 0.210926 
0.234284 0.234284 0.000000 0.000000 0.000000 0.000000 0.000000 0.205119 
0.238577 0.238577 0.000000 0.000000 0.000000 0.000000 0.000000 0.199190 
0.242444 0.242444 0.000000 0.000000 0.000000 0.000000 0.000000 0.193181 
0.245845 0.245845 0.000000 0.000000 0.000000 0.000000 0.000000 0.187135 
0.248740 0.248740 0.000000 0.000000 0.000000 0.000000 0.000000 0.181090 
0.251099 0.251099 0.000000 0.000000 0.000000 0.000000 0.000000 0.175083 
0.252893 0.252893 0.001833 0.000000 0.000000 0.000000 0.000000 0.169147 
0.254101 0.254101 0.033483 0.000000 0.000000 0.000000 0.000000 0.163313 
0.254708 0.254708 0.104507 0.000000 0.000000 0.000000 0.000000 0.157607 
0.254708 0.254708 0.157607 0.000000 0.000000 0.000000 0.000000 0.104507 
0.254101 0.254101 0.163313 0.000000 0.000000 0.000000 0.000000 0.033483 
0.252893 0.252893 0.169147 0.000000 0.000000 0.000000 0.000000 0.001833 
0.251099 0.251099 0.175083 0.000000 0.000000 0.000000 0.000000 0.000000 
0.248740 0.248740 0.181090 0.000000 0.000000 0.000000 0.000000 0.000000 
0.245845 0.245845 0.187135 0.000000 0.000000 0.000000 0.000000 0.000000 
0.242444 0.242444 0.193181 0.000000 0.000000 0.000000 0.000000 0.000000 
0.238577 0.238577 0.199190 0.000000 0.000000 0.000000 0.000000 0.000000 
0.234284 0.234284 0.205119 0.000000 0.000000 0.000000 0.000000 0.000000 
0.229610 0.229610 0.210926 0.000000 0.000000 0.000000 0.000000 0.000000 
0.224601 0.224601 0.216564 0.000000 0.000000 0.000000 0.000000 0.000000 
0.219305 0.221986 0.221986 0.000000 0.000000 0.000000 0.000000 0.000000 
0.213769 0.227145 0.227145 0.000000 0.000000 0.000000 0.000000 0.000000 
0.208041 0.231992 0.231992 0.000000 0.000000 0.000000 0.000000 0.000000 
0.202167 0.236481 0.236481 0.000000 0.000000 0.000000 0.000000 0.000000 
0.196193 0.240566 0.240566 0.000000 0.000000 0.000000 0.000000 0.000000 
0.190160 0.244205 0.244205 0.000000 0.000000 0.000000 0.000000 0.000000 
0.184110 0.247358 0.247358 0.000000 0.000000 0.000000 0.000000 0.000000 
0.178080 0.249989 0.249989 0.000000 0.000000 0.000000 0.000000 0.000000 
0.172105 0.252068 0.252068 0.000000 0.000000 0.000000 0.000000 0.000000 
0.166216 0.253571 0.253571 0.012743 0.000000 0.000000 0.000000 0.000000 
0.160443 0.254480 0.254480 0.064067 0.000000 0.000000 0.000000 0.000000 
0.154811 0.254785 0.254785 0.154811 0.000000 0.000000 0.000000 0.000000 
0.064067 0.254480 0.254480 0.160443 0.000000 0.000000 0.000000 0.000000 
0.012743 0.253571 0.253571 0.166216 0.000000 0.000000 0.000000 0.000000 
0.000000 0.252068 0.252068 0.172105 0.000000 0.000000 0.000000 0.000000 
0.000000 0.249989 0.249989 0.178080 0.000000 0.000000 0.000000 0.000000 
0.000000 0.247358 0.247358 0.184110 0.000000 0.000000 0.000000 0.000000 
0.000000 0.244205 0.244205 0.190160 0.000000 0.000000 0.000000 0.000000 
0.000000 0.240566 0.240566 0.196193 0.000000 0.000000 0.000000 0.000000 
0.000000 0.236481 0.236481 0.202167 0.000000 0.000000 0.000000 0.000000 
0.000000 0.231992 0.231992 0.208041 0.000000 0.000000 0.000000 0.000000 
0.000000 0.227145 0.227145 0.213769 0.000000 0.000000 0.000000 0.000000 
0.000000 0.221986 0.221986 0.219305 0.000000 0.000000 0.000000 0.000000 
0.000000 0.216564 0.224601 0.224601 0.000000 0.000000 0.000000 0.000000 
0.000000 0.210926 0.229610 0.229610 0.000000 0.000000 0.000000 0.000000 
0.000000 0.205119 0.234284 0.234284 0.000000 0.000000 0.000000 0.000000 
0.000000 0.199190 0.238577 0.238577 0.000000 0.000000 0.000000 0.000000 
0.000000 0.193181 0.242444 0.242444 0.000000 0.000000 0.000000 0.000000 
0.000000 0.187135 0.245845 0.245845 0.000000 0.000000 0.000000 0.000000 
0.000000 0.181090 0.248740 0.248740 0.000000 0.000000 0.000000 0.000000 
0.000000 0.175083 0.251099 0.251099 0.000000 0.000000 0.000000 0.000000 
0.000000 0.169147 0.252893 0.252893 0.001833 0.000000 0.000000 0.000000 
0.000000 0.163313 0.254101 0.254101 0.033483 0.000000 0.000000 0.000000 
0.000000 0.157607 0.254708 0.254708 0.104507 0.000000 0.000000 0.000000 
0.000000 0.104507 0.254708 0.254708 0.157607 0.000000 0.000000 0.000000 
0.000000 0.033483 0.254101 0.254101 0.163313 0.000000 0.000000 0.000000 
0.000000 0.001833 0.252893 0.252893 0.169147 0.000000 0.000000 0.000000 
0.000000 0.000000 0.251099 0.251099 0.175083 0.000000 0.000000 0.000000 
0.000000 0.000000 0.248740 0.248740 0.181090 0.000000 0.000000 0.000000 
0.000000 0.000000 0.245845 0.245845 0.187135 0.000000 0.000000 0.000000 
0.000000 0.000000 0.242444 0.242444 0.193181 0.000000 0.000000 0.000000 
0.000000 0.000000 0.238577 0.238577 0.199190 0.000000 0.000000 0.000000 
0.000000 0.000000 0.234284 0.234284 0.205119 0.000000 0.000000 0.000000 
0.000000 0.000000 0.229610 0.229610 0.210926 0.000000 0.000000 0.000000 
0.000000 0.000000 0.224601 0.224601 0.216564 0.000000 0.000000 0.000000 
0.000000 0.000000 0.219305 0.221986 0.221986 0.000000 0.000000 0.000000 
0.000000 0.000000 0.213769 0.227145 0.227145 0.000000 0.000000 0.000000 
0.000000 0.000000 0.208041 0.231992 0.231992 0.000000 0.000000 0.000000 
0.000000 0.000000 0.202167 0.236481 0.236481 0.000000 0.000000 0.000000 
0.000000 0.000000 0.196193 0.240566 0.240566 0.000000 0.000000 0.000000 
0.000000 0.000000 0.190160 0.244205 0.244205 0.000000 0.000000 0.000000 
0.000000 0.000000 0.184110 0.247358 0.247358 0.000000 0.000000 0.000000 
0.000000 0.000000 0.178080 0.249989 0.249989 0.000000 0.000000 0.000000 
0.000000 0.000000 0.172105 0.252068 0.252068 0.000000 0.000000 0.000000 
0.000000 0.000000 0.166216 0.253571 0.253571 0.012743 0.000000 0.000000 
0.000000 0.000000 0.160443 0.254480 0.254480 0.064067 0.000000 0.000000 
TURN 25
0.000000 0.000000 0.136997 0.235918 0.235918 0.136997 0.000000 0.000000 
0.000000 0.000000 0.052678 0.235614 0.235918 0.142504 0.000000 0.000000 
0.000000 0.000000 0.007925 0.234706 0.235918 0.148159 0.000000 0.000000 
0.000000 0.000000 0.000000 0.233204 0.235918 0.153938 0.000000 0.000000 
0.000000 0.000000 0.000000 0.231128 0.235918 0.159811 0.000000 0.000000 
0.000000 0.000000 0.000000 0.228501 0.235918 0.165748 0.000000 0.000000 
0.000000 0.000000 0.000000 0.225356 0.235918 0.171714 0.000000 0.000000 
0.000000 0.000000 0.000000 0.221727 0.235918 0.177672 0.000000 0.000000 
0.000000 0.000000 0.000000 0.217655 0.235918 0.183580 0.000000 0.000000 
0.000000 0.000000 0.000000 0.213185 0.235918 0.189396 0.000000 0.000000 
0.000000 0.000000 0.000000 0.208361 0.235918 0.195075 0.000000 0.000000 
0.000000 0.000000 0.000000 0.203233 0.235918 0.200570 0.000000 0.000000 
0.000000 0.000000 0.000000 0.197848 0.235918 0.205832 0.000000 0.000000 
0.000000 0.000000 0.000000 0.192255 0.235918 0.210814 0.000000 0.000000 
0.000000 0.000000 0.000000 0.186502 0.235918 0.215467 0.000000 0.000000 
0.000000 0.000000 0.000000 0.180634 0.235918 0.219744 0.000000 0.000000 
0.000000 0.000000 0.000000 0.174696 0.235918 0.223599 0.000000 0.000000 
0.000000 0.000000 0.000000 0.168730 0.235918 0.226991 0.000000 0.000000 
0.000000 0.000000 0.000000 0.162774 0.235918 0.229881 0.000000 0.000000 
0.000000 0.000000 0.000000 0.156865 0.235918 0.232237 0.000000 0.000000 
0.000000 0.000000 0.000000 0.151035 0.235918 0.234028 0.000354 0.000000 
0.000000 0.000000 0.000000 0.145315 0.235918 0.235235 0.025361 0.000000 
0.000000 0.000000 0.000000 0.139731 0.235918 0.235842 0.089887 0.000000 
0.000000 0.000000 0.000000 0.089887 0.235842 0.235918 0.139731 0.000000 
0.000000 0.000000 0.000000 0.025361 0.235235 0.235918 0.145315 0.000000 
0.000000 0.000000 0.000000 0.000354 0.234028 0.235918 0.151035 0.000000 
0.000000 0.000000 0.000000 0.000000 0.232237 0.235918 0.156865 0.000000 
0.000000 0.000000 0.000000 0.000000 0.229881 0.235918 0.162774 0.000000 
0.000000 0.000000 0.000000 0.000000 0.226991 0.235918 0.168730 0.000000 
0.000000 0.000000 0.000000 0.000000 0.223599 0.235918 0.174696 0.000000 
0.000000 0.000000 0.000000 0.000000 0.219744 0.235918 0.180634 0.000000 
0.000000 0.000000 0.000000 0.000000 0.215467 0.235918 0.186502 0.000000 
0.000000 0.000000 0.000000 0.000000 0.210814 0.235918 0.192255 0.000000 
0.000000 0.000000 0.000000 0.000000 0.205832 0.235918 0.197848 0.000000 
0.000000 0.000000 0.000000 0.000000 0.200570 0.235918 0.203233 0.000000 
0.000000 0.000000 0.000000 0.000000 0.195075 0.235918 0.208361 0.000000 
0.000000 0.000000 0.000000 0.000000 0.189396 0.235918 0.213185 0.000000 
0.000000 0.000000 0.000000 0.000000 0.183580 0.235918 0.217655 0.000000 
0.000000 0.000000 0.000000 0.000000 0.177672 0.235918 0.221727 0.000000 
0.000000 0.000000 0.000000 0.000000 0.171714 0.235918 0.225356 0.000000 
0.000000 0.000000 0.000000 0.000000 0.165748 0.235918 0.228501 0.000000 
0.000000 0.000000 0.000000 0.000000 0.159811 0.235918 0.231128 0.000000 
0.000000 0.000000 0.000000 0.000000 0.153938 0.235918 0.233204 0.000000 
0.000000 0.000000 0.000000 0.000000 0.148159 0.235918 0.234706 0.007925 
0.000000 0.000000 0.000000 0.000000 0.142504 0.235918 0.235614 0.052678 
0.000000 0.000000 0.000000 0.000000 0.136997 0.235918 0.235918 0.136997 
0.000000 0.000000 0.000000 0.000000 0.052678 0.235614 0.235918 0.142504 
0.000000 0.000000 0.000000 0.000000 0.007925 0.234706 0.235918 0.148159 
0.000000 0.000000 0.000000 0.000000 0.000000 0.233204 0.235918 0.153938 
0.000000 0.000000 0.000000 0.000000 0.000000 0.231128 0.235918 0.159811 
0.000000 0.000000 0.000000 0.000000 0.000000 0.228501 0.235918 0.165748 
0.000000 0.000000 0.000000 0.000000 0.000000 0.225356 0.235918 0.171714 
0.000000 0.000000 0.000000 0.000000 0.000000 0.221727 0.235918 0.177672 
0.000000 0.000000 0.000000 0.000000 0.000000 0.217655 0.235918 0.183580 
0.000000 0.000000 0.000000 0.000000 0.000000 0.213185 0.235918 0.189396 
0.000000 0.000000 0.000000 0.000000 0.000000 0.208361 0.235918 0.195075 
0.000000 0.000000 0.000000 0.000000 0.000000 0.203233 0.235918 0.200570 
0.000000 0.000000 0.000000 0.000000 0.000000 0.197848 0.235918 0.205832 
0.000000 0.000000 0.000000 0.000000 0.000000 0.192255 0.235918 0.210814 
0.000000 0.000000 0.000000 0.000000 0.000000 0.186502 0.235918 0.215467 
0.000000 0.000000 0.000000 0.000000 0.000000 0.180634 0.235918 0.219744 
0.000000 0.000000 0.000000 0.000000 0.000000 0.174696 0.235918 0.223599 
0.000000 0.000000 0.000000 0.000000 0.000000 0.168730 0.235918 0.226991 
0.000000 0.000000 0.000000 0.000000 0.000000 0.162774 0.235918 0.229881 
0.000000 0.000000 0.000000 0.000000 0.000000 0.156865 0.235918 0.232237 
0.000354 0.000000 0.000000 0.000000 0.000000 0.151035 0.235918 0.234028 
0.025361 0.000000 0.000000 0.000000 0.000000 0.145315 0.235918 0.235235 
0.089887 0.000000 0.000000 0.000000 0.000000 0.139731 0.235918 0.235842 
0.139731 0.000000 0.000000 0.000000 0.000000 0.089887 0.235842 0.235918 
0.145315 0.000000 0.000000 0.000000 0.000000 0.025361 0.235235 0.235918 
0.151035 0.000000 0.000000 0.000000 0.000000 0.000354 0.234028 0.235918 
0.156865 0.000000 0.000000 0.000000 0.000000 0.000000 0.232237 0.235918 
0.162774 0.000000 0.000000 0.000000 0.000000 0.000000 0.229881 0.235918 
0.168730 0.000000 0.000000 0.000000 0.000000 0.000000 0.226991 0.235918 
0.174696 0.000000 0.000000 0.000000 0.000000 0.000000 0.223599 0.235918 
0.180634 0.000000 0.000000 0.000000 0.000000 0.000000 0.219744 0.235918 
0.186502 0.000000 0.000000 0.000000 0.000000 0.000000 0.215467 0.235918 
0.192255 0.000000 0.000000 0.000000 0.000000 0.000000 0.210814 0.235918 
0.197848 0.000000 0.000000 0.000000 0.000000 0.000000 0.205832 0.235918 
0.203233 0.000000 0.000000 0.000000 0.000000 0.000000 0.200570 0.235918 
0.208361 0.000000 0.000000 0.000000 0.000000 0.000000 0.195075 0.235918 
0.213185 0.000000 0.000000 0.000000 0.000000 0.000000 0.189396 0.235918 
0.217655 0.000000 0.000000 0.000000 0.000000 0.000000 0.183580 0.235918 
0.221727 0.000000 0.000000 0.000000 0.000000 0.000000 0.177672 0.235918 
0.225356 0.000000 0.000000 0.000000 0.000000 0.000000 0.171714 0.235918 
0.228501 0.000000 0.000000 0.000000 0.000000 0.000000 0.165748 0.235918 
0.231128 0.000000 0.000000 0.000000 0.000000 0.000000 0.159811 0.235918 
0.233204 0.000000 0.000000 0.000000 0.000000 0.000000 0.153938 0.235918 
0.234706 0.007925 0.000000 0.000000 0.000000 0.000000 0.148159 0.235918 
0.235614 0.052678 0.000000 0.000000 0.000000 0.000000 0.142504 0.235918 
0.235918 0.136997 0.000000 0.000000 0.000000 0.000000 0.136997 0.235918 
0.235614 0.142504 0.000000 0.000000 0.000000 0.000000 0.052678 0.235614 
0.234706 0.148159 0.000000 0.000000 0.000000 0.000000 0.007925 0.234706 
0.233204 0.153938 0.000000 0.000000 0.000000 0.000000 0.000000 0.233204 
0.231128 0.159811 0.000000 0.000000 0.000000 0.000000 0.000000 0.231128 
0.228501 0.165748 0.000000 0.000000 0.000000 0.000000 0.000000 0.228501 
0.225356 0.171714 0.000000 0.000000 0.000000 0.000000 0.000000 0.225356 
0.221727 0.177672 0.000000 0.000000 0.000000 0.000000 0.000000 0.221727 
0.217655 0.183580 0.000000 0.000000 0.000000 0.000000 0.000000 0.217655 
0.213185 0.189396 0.000000 0.000000 0.000000 0.000000 0.000000 0.213185 
0.208361 0.195075 0.000000 0.000000 0.000000 0.000000 0.000000 0.208361 
0.203233 0.200570 0.000000 0.000000 0.000000 0.000000 0.000000 0.203233 
0.205832 0.205832 0.000000 0.000000 0.000000 0.000000 0.000000 0.197848 
0.210814 0.210814 0.000000 0.000000 0.000000 0.000000 0.000000 0.192255 
0.215467 0.215467 0.000000 0.000000 0.000000 0.000000 0.000000 0.186502 
0.219744 0.219744 0.000000 0.000000 0.000000 0.000000 0.000000 0.180634 
0.223599 0.223599 0.000000 0.000000 0.000000 0.000000 0.000000 0.174696 
0.226991 0.226991 0.000000 0.000000 0.000000 0.000000 0.000000 0.168730 
0.229881 0.229881 0.000000 0.000000 0.000000 0.000000 0.000000 0.162774 
0.232237 0.232237 0.000000 0.000000 0.000000 0.000000 0.000000 0.156865 
0.234028 0.234028 0.000354 0.000000 0.000000 0.000000 0.000000 0.151035 
0.235235 0.235235 0.025361 0.000000 0.000000 0.000000 0.000000 0.145315 
0.235842 0.235842 0.089887 0.000000 0.000000 0.000000 0.000000 0.139731 
0.235842 0.235842 0.139731 0.000000 0.000000 0.000000 0.000000 0.089887 
0.235235 0.235235 0.145315 0.000000 0.000000 0.000000 0.000000 0.025361 
0.234028 0.234028 0.151035 0.000000 0.000000 0.000000 0.000000 0.000354 
0.232237 0.232237 0.156865 0.000000 0.000000 0.000000 0.000000 0.000000 
0.229881 0.229881 0.162774 0.000000 0.000000 0.000000 0.000000 0.000000 
0.226991 0.226991 0.168730 0.000000 0.000000 0.000000 0.000000 0.000000 
0.223599 0.223599 0.174696 0.000000 0.000000 0.000000 0.000000 0.000000 
0.219744 0.219744 0.180634 0.000000 0.000000 0.000000 0.000000 0.000000 
0.215467 0.215467 0.186502 0.000000 0.000000 0.000000 0.000000 0.000000 
0.210814 0.210814 0.192255 0.000000 0.000000 0.000000 0.000000 0.000000 
0.205832 0.205832 0.197848 0.000000 0.000000 0.000000 0.000000 0.000000 
0.200570 0.203233 0.203233 0.000000 0.000000 0.000000 0.000000 0.000000 
0.195075 0.208361 0.208361 0.000000 0.000000 0.000000 0.000000 0.000000 
0.189396 0.213185 0.213185 0.000000 0.000000 0.000000 0.000000 0.000000 
0.183580 0.217655 0.217655 0.000000 0.000000 0.000000 0.000000 0.000000 
0.177672 0.221727 0.221727 0.000000 0.000000 0.000000 0.000000 0.000000 
0.171714 0.225356 0.225356 0.000000 0.000000 0.000000 0.000000 0.000000 
0.165748 0.228501 0.228501 0.000000 0.000000 0.000000 0.000000 0.000000 
0.159811 0.231128 0.231128 0.000000 0.000000 0.000000 0.000000 0.000000 
0.153938 0.233204 0.233204 0.000000 0.000000 0.000000 0.000000 0.000000 
0.148159 0.234706 0.234706 0.007925 0.000000 0.000000 0.000000 0.000000 
0.142504 0.235614 0.235614 0.052678 0.000000 0.000000 0.000000 0.000000 
0.136997 0.235918 0.235918 0.136997 0.000000 0.000000 0.000000 0.000000 
0.052678 0.235614 0.235614 0.142504 0.000000 0.000000 0.000000 0.000000 
0.007925 0.234706 0.234706 0.148159 0.000000 0.000000 0.000000 0.000000 
0.000000 0.233204 0.233204 0.153938 0.000000 0.000000 0.000000 0.000000 
0.000000 0.231128 0.231128 0.159811 0.000000 0.000000 0.000000 0.000000 
0.000000 0.228501 0.228501 0.165748 0.000000 0.000000 0.000000 0.000000 
0.000000 0.225356 0.225356 0.171714 0.000000 0.000000 0.000000 0.000000 
0.000000 0.221727 0.221727 0.177672 0.000000 0.000000 0.000000 0.000000 
0.000000 0.217655 0.217655 0.183580 0.000000 0.000000 0.000000 0.000000 
0.000000 0.213185 0.213185 0.189396 0.000000 0.000000 0.000000 0.000000 
0.000000 0.208361 0.208361 0.195075 0.000000 0.000000 0.000000 0.000000 
0.000000 0.203233 0.203233 0.200570 0.000000 0.000000 0.000000 0.000000 
0.000000 0.197848 0.205832 0.205832 0.000000 0.000000 0.000000 0.000000 
0.000000 0.192255 0.210814 0.210814 0.000000 0.000000 0.000000 0.000000 
0.000000 0.186502 0.215467 0.215467 0.000000 0.000000 0.000000 0.000000 
0.000000 0.180634 0.219744 0.219744 0.000000 0.000000 0.000000 0.000000 
0.000000 0.174696 0.223599 0.223599 0.000000 0.000000 0.000000 0.000000 
0.000000 0.168730 0.226991 0.226991 0.000000 0.000000 0.000000 0.000000 
0.000000 0.162774 0.229881 0.229881 0.000000 0.000000 0.000000 0.000000 
0.000000 0.156865 0.232237 0.232237 0.000000 0.000000 0.000000 0.000000 
0.000000 0.151035 0.234028 0.234028 0.000354 0.000000 0.000000 0.000000 
0.000000 0.145315 0.235235 0.235235 0.025361 0.000000 0.000000 0.000000 
0.000000 0.139731 0.235842 0.235842 0.089887 0.000000 0.000000 0.000000 
0.000000 0.089887 0.235842 0.235842 0.139731 0.000000 0.000000 0.000000 
0.000000 0.025361 0.235235 0.235235 0.145315 0.000000 0.000000 0.000000 
0.000000 0.000354 0.234028 0.234028 0.151035 0.000000 0.000000 0.000000 
0.000000 0.000000 0.232237 0.232237 0.156865 0.000000 0.000000 0.000000 
0.000000 0.000000 0.229881 0.229881 0.162774 0.000000 0.000000 0.000000 
0.000000 0.000000 0.226991 0.226991 0.168730 0.000000 0.000000 0.000000 
0.000000 0.000000 0.223599 0.223599 0.174696 0.000000 0.000000 0.000000 
0.000000 0.000000 0.219744 0.219744 0.180634 0.000000 0.000000 0.000000 
0.000000 0.000000 0.215467 0.215467 0.186502 0.000000 0.000000 0.000000 
0.000000 0.000000 0.210814 0.210814 0.192255 0.000000 0.000000 0.000000 
0.000000 0.000000 0.205832 0.205832 0.197848 0.000000 0.000000 0.000000 
0.000000 0.000000 0.200570 0.203233 0.203233 0.000000 0.000000 0.000000 
0.000000 0.000000 0.195075 0.208361 0.208361 0.000000 0.000000 0.000000 
0.000000 0.000000 0.189396 0.213185 0.213185 0.000000 0.000000 0.000000 
0.000000 0.000000 0.183580 0.217655 0.217655 0.000000 0.000000 0.000000 
0.000000 0.000000 0.177672 0.221727 0.221727 0.000000 0.000000 0.000000 
0.000000 0.000000 0.171714 0.225356 0.225356 0.000000 0.000000 0.000000 
0.000000 0.000000 0.165748 0.228501 0.228501 0.000000 0.000000 0.000000 
0.000000 0.000000 0.159811 0.231128 0.231128 0.000000 0.000000 0.000000 
0.000000 0.000000 0.153938 0.233204 0.233204 0.000000 0.000000 0.000000 
0.000000 0.000000 0.148159 0.234706 0.234706 0.007925 0.000000 0.000000 
0.000000 0.000000 0.142504 0.235614 0.235614 0.052678 0.000000 0.000000 
TURN 26
0.000000 0.000000 0.120272 0.217778 0.217778 0.120272 0.000000 0.000000 
0.000000 0.000000 0.042403 0.217475 0.217778 0.125629 0.000000 0.000000 
0.000000 0.000000 0.004245 0.216570 0.217778 0.131141 0.000000 0.000000 
0.000000 0.000000 0.000000 0.215074 0.217778 0.136784 0.000000 0.000000 
0.000000 0.000000 0.000000 0.213007 0.217778 0.142531 0.000000 0.000000 
0.000000 0.000000 0.000000 0.210392 0.217778 0.148351 0.000000 0.000000 
0.000000 0.000000 0.000000 0.207263 0.217778 0.154209 0.000000 0.000000 
0.000000 0.000000 0.000000 0.203655 0.217778 0.160068 0.000000 0.000000 
0.000000 0.000000 0.000000 0.199610 0.217778 0.165888 0.000000 0.000000 
0.000000 0.000000 0.000000 0.195172 0.217778 0.171626 0.000000 0.000000 
0.000000 0.000000 0.000000 0.190388 0.217778 0.177236 0.000000 0.000000 
0.000000 0.000000 0.000000 0.185307 0.217778 0.182671 0.000000 0.000000 
0.000000 0.000000 0.000000 0.179978 0.217778 0.187882 0.000000 0.000000 
0.000000 0.000000 0.000000 0.174450 0.217778 0.192820 0.000000 0.000000 
0.000000 0.000000 0.000000 0.168770 0.217778 0.197437 0.000000 0.000000 
0.000000 0.000000 0.000000 0.162986 0.217778 0.201684 0.000000 0.000000 
0.000000 0.000000 0.000000 0.157141 0.217778 0.205516 0.000000 0.000000 
0.000000 0.000000 0.000000 0.151278 0.217778 0.208890 0.000000 0.000000 
0.000000 0.000000 0.000000 0.145434 0.217778 0.211766 0.000000 0.000000 
0.000000 0.000000 0.000000 0.139647 0.217778 0.214110 0.000000 0.000000 
0.000000 0.000000 0.000000 0.133948 0.217778 0.215895 0.000000 0.000000 
0.000000 0.000000 0.000000 0.128367 0.217778 0.217097 0.018366 0.000000 
0.000000 0.000000 0.000000 0.122930 0.217778 0.217702 0.076368 0.000000 
0.000000 0.000000 0.000000 0.076368 0.217702 0.217778 0.122930 0.000000 
0.000000 0.000000 0.000000 0.018366 0.217097 0.217778 0.128367 0.000000 
0.000000 0.000000 0.000000 0.000000 0.215895 0.217778 0.133948 0.000000 
0.000000 0.000000 0.000000 0.000000 0.214110 0.217778 0.139647 0.000000 
0.000000 0.000000 0.000000 0.000000 0.211766 0.217778 0.145434 0.000000 
0.000000 0.000000 0.000000 0.000000 0.208890 0.217778 0.151278 0.000000 
0.000000 0.000000 0.000000 0.000000 0.205516 0.217778 0.157141 0.000000 
0.000000 0.000000 0.000000 0.000000 0.201684 0.217778 0.162986 0.000000 
0.000000 0.000000 0.000000 0.000000 0.197437 0.217778 0.168770 0.000000 
0.000000 0.000000 0.000000 0.000000 0.192820 0.217778 0.174450 0.000000 
0.000000 0.000000 0.000000 0.000000 0.187882 0.217778 0.179978 0.000000 
0.000000 0.000000 0.000000 0.000000 0.182671 0.217778 0.185307 0.000000 
0.000000 0.000000 0.000000 0.000000 0.177236 0.217778 0.190388 0.000000 
0.000000 0.000000 0.000000 0.000000 0.171626 0.217778 0.195172 0.000000 
0.000000 0.000000 0.000000 0.000000 0.165888 0.217778 0.199610 0.000000 
0.000000 0.000000 0.000000 0.000000 0.160068 0.217778 0.203655 0.000000 
0.000000 0.000000 0.000000 0.000000 0.154209 0.217778 0.207263 0.000000 
0.000000 0.000000 0.000000 0.000000 0.148351 0.217778 0.210392 0.000000 
0.000000 0.000000 0.000000 0.000000 0.142531 0.217778 0.213007 0.000000 
0.000000 0.000000 0.000000 0.000000 0.136784 0.217778 0.215074 0.000000 
0.000000 0.000000 0.000000 0.000000 0.131141 0.217778 0.216570 0.004245 
0.000000 0.000000 0.000000 0.000000 0.125629 0.217778 0.217475 0.042403 
0.000000 0.000000 0.000000 0.000000 0.120272 0.217778 0.217778 0.120272 
0.000000 0.000000 0.000000 0.000000 0.042403 0.217475 0.217778 0.125629 
0.000000 0.000000 0.000000 0.000000 0.004245 0.216570 0.217778 0.131141 
0.000000 0.000000 0.000000 0.000000 0.000000 0.215074 0.217778 0.136784 
0.000000 0.000000 0.000000 0.000000 0.000000 0.213007 0.217778 0.142531 
0.000000 0.000000 0.000000 0.000000 0.000000 0.210392 0.217778 0.148351 
0.000000 0.000000 0.000000 0.000000 0.000000 0.207263 0.217778 0.154209 
0.000000 0.000000 0.000000 0.000000 0.000000 0.203655 0.217778 0.160068 
0.000000 0.000000 0.000000 0.000000 0.000000 0.199610 0.217778 0.165888 
0.000000 0.000000 0.000000 0.000000 0.000000 0.195172 0.217778 0.171626 
0.000000 0.000000 0.000000 0.000000 0.000000 0.190388 0.217778 0.177236 
0.000000 0.000000 0.000000 0.000000 0.000000 0.185307 0.217778 0.182671 
0.000000 0.000000 0.000000 0.000000 0.000000 0.179978 0.217778 0.187882 
0.000000 0.000000 0.000000 0.000000 0.000000 0.174450 0.217778 0.192820 
0.000000 0.000000 0.000000 0.000000 0.000000 0.168770 0.217778 0.197437 
0.000000 0.000000 0.000000 0.000000 0.000000 0.162986 0.217778 0.201684 
0.000000 0.000000 0.000000 0.000000 0.000000 0.157141 0.217778 0.205516 
0.000000 0.000000 0.000000 0.000000 0.000000 0.151278 0.217778 0.208890 
0.000000 0.000000 0.000000 0.000000 0.000000 0.145434 0.217778 0.211766 
0.000000 0.000000 0.000000 0.000000 0.000000 0.139647 0.217778 0.214110 
0.000000 0.000000 0.000000 0.000000 0.000000 0.133948 0.217778 0.215895 
0.018366 0.000000 0.000000 0.000000 0.000000 0.128367 0.217778 0.217097 
0.076368 0.000000 0.000000 0.000000 0.000000 0.122930 0.217778 0.217702 
0.122930 0.000000 0.000000 0.000000 0.000000 0.076368 0.217702 0.217778 
0.128367 0.000000 0.000000 0.000000 0.000000 0.018366 0.217097 0.217778 
0.133948 0.000000 0.000000 0.000000 0.000000 0.000000 0.215895 0.217778 
0.139647 0.000000 0.000000 0.000000 0.000000 0.000000 0.214110 0.217778 
0.145434 0.000000 0.000000 0.000000 0.000000 0.000000 0.211766 0.217778 
0.151278 0.000000 0.000000 0.000000 0.000000 0.000000 0.208890 0.217778 
0.157141 0.000000 0.000000 0.000000 0.000000 0.000000 0.205516 0.217778 
0.162986 0.000000 0.000000 0.000000 0.000000 0.000000 0.201684 0.217778 
0.168770 0.000000 0.000000 0.000000 0.000000 0.000000 0.197437 0.217778 
0.174450 0.000000 0.000000 0.000000 0.000000 0.000000 0.192820 0.217778 
0.179978 0.000000 0.000000 0.000000 0.000000 0.000000 0.187882 0.217778 
0.185307 0.000000 0.000000 0.000000 0.000000 0.000000 0.182671 0.217778 
0.190388 0.000000 0.000000 0.000000 0.000000 0.000000 0.177236 0.217778 
0.195172 0.000000 0.000000 0.000000 0.000000 0.000000 0.171626 0.217778 
0.199610 0.000000 0.000000 0.000000 0.000000 0.000000 0.165888 0.217778 
0.203655 0.000000 0.000000 0.000000 0.000000 0.000000 0.160068 0.217778 
0.207263 0.000000 0.000000 0.000000 0.000000 0.000000 0.154209 0.217778 
0.210392 0.000000 0.000000 0.000000 0.000000 0.000000 0.148351 0.217778 
0.213007 0.000000 0.000000 0.000000 0.000000 0.000000 0.142531 0.217778 
0.215074 0.000000 0.000000 0.000000 0.000000 0.000000 0.136784 0.217778 
0.216570 0.004245 0.000000 0.000000 0.000000 0.000000 0.131141 0.217778 
0.217475 0.042403 0.000000 0.000000 0.000000 0.000000 0.125629 0.217778 
0.217778 0.120272 0.000000 0.000000 0.000000 0.000000 0.120272 0.217778 
0.217475 0.125629 0.000000 0.000000 0.000000 0.000000 0.042403 0.217475 
0.216570 0.131141 0.000000 0.000000 0.000000 0.000000 0.004245 0.216570 
0.215074 0.136784 0.000000 0.000000 0.000000 0.000000 0.000000 0.215074 
0.213007 0.142531 0.000000 0.000000 0.000000 0.000000 0.000000 0.213007 
0.210392 0.148351 0.000000 0.000000 0.000000 0.000000 0.000000 0.210392 
0.207263 0.154209 0.000000 0.000000 0.000000 0.000000 0.000000 0.207263 
0.203655 0.160068 0.000000 0.000000 0.000000 0.000000 0.000000 0.203655 
0.199610 0.165888 0.000000 0.000000 0.000000 0.000000 0.000000 0.199610 
0.195172 0.171626 0.000000 0.000000 0.000000 0.000000 0.000000 0.195172 
0.190388 0.177236 0.000000 0.000000 0.000000 0.000000 0.000000 0.190388 
0.185307 0.182671 0.000000 0.000000 0.000000 0.000000 0.000000 0.185307 
0.187882 0.187882 0.000000 0.000000 0.000000 0.000000 0.000000 0.179978 
0.192820 0.192820 0.000000 0.000000 0.000000 0.000000 0.000000 0.174450 
0.197437 0.197437 0.000000 0.000000 0.000000 0.000000 0.000000 0.168770 
0.201684 0.201684 0.000000 0.000000 0.000000 0.000000 0.000000 0.162986 
0.205516 0.205516 0.000000 0.000000 0.000000 0.000000 0.000000 0.157141 
0.208890 0.208890 0.000000 0.000000 0.000000 0.000000 0.000000 0.151278 
0.211766 0.211766 0.000000 0.000000 0.000000 0.000000 0.000000 0.145434 
0.214110 0.214110 0.000000 0.000000 0.000000 0.000000 0.000000 0.139647 
0.215895 0.215895 0.000000 0.000000 0.000000 0.000000 0.000000 0.133948 
0.217097 0.217097 0.018366 0.000000 0.000000 0.000000 0.000000 0.128367 
0.217702 0.217702 0.076368 0.000000 0.000000 0.000000 0.000000 0.122930 
0.217702 0.217702 0.122930 0.000000 0.000000 0.000000 0.000000 0.076368 
0.217097 0.217097 0.128367 0.000000 0.000000 0.000000 0.000000 0.018366 
0.215895 0.215895 0.133948 0.000000 0.000000 0.000000 0.000000 0.000000 
0.214110 0.214110 0.139647 0.000000 0.000000 0.000000 0.000000 0.000000 
0.211766 0.211766 0.145434 0.000000 0.000000 0.000000 0.000000 0.000000 
0.208890 0.208890 0.151278 0.000000 0.000000 0.000000 0.000000 0.000000 
0.205516 0.205516 0.157141 0.000000 0.000000 0.000000 0.000000 0.000000 
0.201684 0.201684 0.162986 0.000000 0.000000 0.000000 0.000000 0.000000 
0.197437 0.197437 0.168770 0.000000 0.000000 0.000000 0.000000 0.000000 
0.192820 0.192820 0.174450 0.000000 0.000000 0.000000 0.000000 0.000000 
0.187882 0.187882 0.179978 0.000000 0.000000 0.000000 0.000000 0.000000 
0.182671 0.185307 0.185307 0.000000 0.000000 0.000000 0.000000 0.000000 
0.177236 0.190388 0.190388 0.000000 0.000000 0.000000 0.000000 0.000000 
0.171626 0.195172 0.195172 0.000000 0.000000 0.000000 0.000000 0.000000 
0.165888 0.199610 0.199610 0.000000 0.000000 0.000000 0.000000 0.000000 
0.160068 0.203655 0.203655 0.000000 0.000000 0.000000 0.000000 0.000000 
0.154209 0.207263 0.207263 0.000000 0.000000 0.000000 0.000000 0.000000 
0.148351 0.210392 0.210392 0.000000 0.000000 0.000000 0.000000 0.000000 
0.142531 0.213007 0.213007 0.000000 0.000000 0.000000 0.000000 0.000000 
0.136784 0.215074 0.215074 0.000000 0.000000 0.000000 0.000000 0.000000 
0.131141 0.216570 0.216570 0.004245 0.000000 0.000000 0.000000 0.000000 
0.125629 0.217475 0.217475 0.042403 0.000000 0.000000 0.000000 0.000000 
0.120272 0.217778 0.217778 0.120272 0.000000 0.000000 0.000000 0.000000 
0.042403 0.217475 0.217475 0.125629 0.000000 0.000000 0.000000 0.000000 
0.004245 0.216570 0.216570 0.131141 0.000000 0.000000 0.000000 0.000000 
0.000000 0.215074 0.215074 0.136784 0.000000 0.000000 0.000000 0.000000 
0.000000 0.213007 0.213007 0.142531 0.000000 0.000000 0.000000 0.000000 
0.000000 0.210392 0.210392 0.148351 0.000000 0.000000 0.000000 0.000000 
0.000000 0.207263 0.207263 0.154209 0.000000 0.000000 0.000000 0.000000 
0.000000 0.203655 0.203655 0.160068 0.000000 0.000000 0.000000 0.000000 
0.000000 0.199610 0.199610 0.165888 0.000000 0.000000 0.000000 0.000000 
0.000000 0.195172 0.195172 0.171626 0.000000 0.000000 0.000000 0.000000 
0.000000 0.190388 0.190388 0.177236 0.000000 0.000000 0.000000 0.000000 
0.000000 0.185307 0.185307 0.182671 0.000000 0.000000 0.000000 0.000000 
0.000000 0.179978 0.187882 0.187882 0.000000 0.000000 0.000000 0.000000 
0.000000 0.174450 0.192820 0.192820 0.000000 0.000000 0.000000 0.000000 
0.000000 0.168770 0.197437 0.197437 0.000000 0.000000 0.000000 0.000000 
0.000000 0.162986 0.201684 0.201684 0.000000 0.000000 0.000000 0.000000 
0.000000 0.157141 0.205516 0.205516 0.000000 0.000000 0.000000 0.000000 
0.000000 0.151278 0.208890 0.208890 0.000000 0.000000 0.000000 0.000000 
0.000000 0.145434 0.211766 0.211766 0.000000 0.000000 0.000000 0.000000 
0.000000 0.139647 0.214110 0.214110 0.000000 0.000000 0.000000 0.000000 
0.000000 0.133948 0.215895 0.215895 0.000000 0.000000 0.000000 0.000000 
0.000000 0.128367 0.217097 0.217097 0.018366 0.000000 0.000000 0.000000 
0.000000 0.122930 0.217702 0.217702 0.076368 0.000000 0.000000 0.000000 
0.000000 0.076368 0.217702 0.217702 0.122930 0.000000 0.000000 0.000000 
0.000000 0.018366 0.217097 0.217097 0.128367 0.000000 0.000000 0.000000 
0.000000 0.000000 0.215895 0.215895 0.133948 0.000000 0.000000 0.000000 
0.000000 0.000000 0.214110 0.214110 0.139647 0.000000 0.000000 0.000000 
0.000000 0.000000 0.211766 0.211766 0.145434 0.000000 0.000000 0.000000 
0.000000 0.000000 0.208890 0.208890 0.151278 0.000000 0.000000 0.000000 
0.000000 0.000000 0.205516 0.205516 0.157141 0.000000 0.000000 0.000000 
0.000000 0.000000 0.201684 0.201684 0.162986 0.000000 0.000000 0.000000 
0.000000 0.000000 0.197437 0.197437 0.168770 0.000000 0.000000 0.000000 
0.000000 0.000000 0.192820 0.192820 0.174450 0.000000 0.000000 0.000000 
0.000000 0.000000 0.187882 0.187882 0.179978 0.000000 0.000000 0.000000 
0.000000 0.000000 0.182671 0.185307 0.185307 0.000000 0.000000 0.000000 
0.000000 0.000000 0.177236 0.190388 0.190388 0.000000 0.000000 0.000000 
0.000000 0.000000 0.171626 0.195172 0.195172 0.000000 0.000000 0.000000 
0.000000 0.000000 0.165888 0.199610 0.199610 0.000000 0.000000 0.000000 
0.000000 0.000000 0.160068 0.203655 0.203655 0.000000 0.000000 0.000000 
0.000000 0.000000 0.154209 0.207263 0.207263 0.000000 0.000000 0.000000 
0.000000 0.000000 0.148351 0.210392 0.210392 0.000000 0.000000 0.000000 
0.000000 0.000000 0.142531 0.213007 0.213007 0.000000 0.000000 0.000000 
0.000000 0.000000 0.136784 0.215074 0.215074 0.000000 0.000000 0.000000 
0.000000 0.000000 0.131141 0.216570 0.216570 0.004245 0.000000 0.000000 
0.000000 0.000000 0.125629 0.217475 0.217475 0.042403 0.000000 0.000000 
TURN 27
0.000000 0.000000 0.104636 0.200363 0.200363 0.104636 0.000000 0.000000 
0.000000 0.000000 0.033241 0.200062 0.200363 0.109817 0.000000 0.000000 
0.000000 0.000000 0.001705 0.199163 0.200363 0.115160 0.000000 0.000000 
0.000000 0.000000 0.000000 0.197678 0.200363 0.120644 0.000000 0.000000 
0.000000 0.000000 0.000000 0.195625 0.200363 0.126240 0.000000 0.000000 
0.000000 0.000000 0.000000 0.193031 0.200363 0.131918 0.000000 0.000000 
0.000000 0.000000 0.000000 0.189927 0.200363 0.137645 0.000000 0.000000 
0.000000 0.000000 0.000000 0.186352 0.200363 0.143383 0.000000 0.000000 
0.000000 0.000000 0.000000 0.182345 0.200363 0.149093 0.000000 0.000000 
0.000000 0.000000 0.000000 0.177954 0.200363 0.154731 0.000000 0.000000 
0.000000 0.000000 0.000000 0.173226 0.200363 0.160252 0.000000 0.000000 
0.000000 0.000000 0.000000 0.168209 0.200363 0.165608 0.000000 0.000000 
0.000000 0.000000 0.000000 0.162954 0.200363 0.170750 0.000000 0.000000 
0.000000 0.000000 0.000000 0.157509 0.200363 0.175629 0.000000 0.000000 
0.000000 0.000000 0.000000 0.151924 0.200363 0.180195 0.000000 0.000000 
0.000000 0.000000 0.000000 0.146245 0.200363 0.184400 0.000000 0.000000 
0.000000 0.000000 0.000000 0.140515 0.200363 0.188196 0.000000 0.000000 
0.000000 0.000000 0.000000 0.134778 0.200363 0.191540 0.000000 0.000000 
0.000000 0.000000 0.000000 0.129071 0.200363 0.194394 0.000000 0.000000 
0.000000 0.000000 0.000000 0.123429 0.200363 0.196721 0.000000 0.000000 
0.000000 0.000000 0.000000 0.117886 0.200363 0.198493 0.000000 0.000000 
0.000000 0.000000 0.000000 0.112470 0.200363 0.199687 0.012497 0.000000 
0.000000 0.000000 0.000000 0.107204 0.200363 0.200288 0.063950 0.000000 
0.000000 0.000000 0.000000 0.063950 0.200288 0.200363 0.107204 0.000000 
0.000000 0.000000 0.000000 0.012497 0.199687 0.200363 0.112470 0.000000 
0.000000 0.000000 0.000000 0.000000 0.198493 0.200363 0.117886 0.000000 
0.000000 0.000000 0.000000 0.000000 0.196721 0.200363 0.123429 0.000000 
0.000000 0.000000 0.000000 0.000000 0.194394 0.200363 0.129071 0.000000 
0.000000 0.000000 0.000000 0.000000 0.191540 0.200363 0.134778 0.000000 
0.000000 0.000000 0.000000 0.000000 0.188196 0.200363 0.140515 0.000000 
0.000000 0.000000 0.000000 0.000000 0.184400 0.200363 0.146245 0.000000 
0.000000 0.000000 0.000000 0.000000 0.180195 0.200363 0.151924 0.000000 
0.000000 0.000000 0.000000 0.000000 0.175629 0.200363 0.157509 0.000000 
0.000000 0.000000 0.000000 0.000000 0.170750 0.200363 0.162954 0.000000 
0.000000 0.000000 0.000000 0.000000 0.165608 0.200363 0.168209 0.000000 
0.000000 0.000000 0.000000 0.000000 0.160252 0.200363 0.173226 0.000000 
0.000000 0.000000 0.000000 0.000000 0.154731 0.200363 0.177954 0.000000 
0.000000 0.000000 0.000000 0.000000 0.149093 0.200363 0.182345 0.000000 
0.000000 0.000000 0.000000 0.000000 0.143383 0.200363 0.186352 0.000000 
0.000000 0.000000 0.000000 0.000000 0.137645 0.200363 0.189927 0.000000 
0.000000 0.000000 0.000000 0.000000 0.131918 0.200363 0.193031 0.000000 
0.000000 0.000000 0.000000 0.000000 0.126240 0.200363 0.195625 0.000000 
0.000000 0.000000 0.000000 0.000000 0.120644 0.200363 0.197678 0.000000 
0.000000 0.000000 0.000000 0.000000 0.115160 0.200363 0.199163 0.001705 
0.000000 0.000000 0.000000 0.000000 0.109817 0.200363 0.200062 0.033241 
0.000000 0.000000 0.000000 0.000000 0.104636 0.200363 0.200363 0.104636 
0.000000 0.000000 0.000000 0.000000 0.033241 0.200062 0.200363 0.109817 
0.000000 0.000000 0.000000 0.000000 0.001705 0.199163 0.200363 0.115160 
0.000000 0.000000 0.000000 0.000000 0.000000 0.197678 0.200363 0.120644 
0.000000 0.000000 0.000000 0.000000 0.000000 0.195625 0.200363 0.126240 
0.000000 0.000000 0.000000 0.000000 0.000000 0.193031 0.200363 0.131918 
0.000000 0.000000 0.000000 0.000000 0.000000 0.189927 0.200363 0.137645 
0.000000 0.000000 0.000000 0.000000 0.000000 0.186352 0.200363 0.143383 
0.000000 0.000000 0.000000 0.000000 0.000000 0.182345 0.200363 0.149093 
0.000000 0.000000 0.000000 0.000000 0.000000 0.177954 0.200363 0.154731 
0.000000 0.000000 0.000000 0.000000 0.000000 0.173226 0.200363 0.160252 
0.000000 0.000000 0.000000 0.000000 0.000000 0.168209 0.200363 0.165608 
0.000000 0.000000 0.000000 0.000000 0.000000 0.162954 0.200363 0.170750 
0.000000 0.000000 0.000000 0.000000 0.000000 0.157509 0.200363 0.175629 
0.000000 0.000000 0.000000 0.000000 0.000000 0.151924 0.200363 0.180195 
0.000000 0.000000 0.000000 0.000000 0.000000 0.146245 0.200363 0.184400 
0.000000 0.000000 0.000000 0.000000 0.000000 0.140515 0.200363 0.188196 
0.000000 0.000000 0.000000 0.000000 0.000000 0.134778 0.200363 0.191540 
0.000000 0.000000 0.000000 0.000000 0.000000 0.129071 0.200363 0.194394 
0.000000 0.000000 0.000000 0.000000 0.000000 0.123429 0.200363 0.196721 
0.000000 0.000000 0.000000 0.000000 0.000000 0.117886 0.200363 0.198493 
0.012497 0.000000 0.000000 0.000000 0.000000 0.112470 0.200363 0.199687 
0.063950 0.000000 0.000000 0.000000 0.000000 0.107204 0.200363 0.200288 
0.107204 0.000000 0.000000 0.000000 0.000000 0.063950 0.200288 0.200363 
0.112470 0.000000 0.000000 0.000000 0.000000 0.012497 0.199687 0.200363 
0.117886 0.000000 0.000000 0.000000 0.000000 0.000000 0.198493 0.200363 
0.123429 0.000000 0.000000 0.000000 0.000000 0.000000 0.196721 0.200363 
0.129071 0.000000 0.000000 0.000000 0.000000 0.000000 0.194394 0.200363 
0.134778 0.000000 0.000000 0.000000 0.000000 0.000000 0.191540 0.200363 
0.140515 0.000000 0.000000 0.000000 0.000000 0.000000 0.188196 0.200363 
0.146245 0.000000 0.000000 0.000000 0.000000 0.000000 0.184400 0.200363 
0.151924 0.000000 0.000000 0.000000 0.000000 0.000000 0.180195 0.200363 
0.157509 0.000000 0.000000 0.000000 0.000000 0.000000 0.175629 0.200363 
0.162954 0.000000 0.000000 0.000000 0.000000 0.000000 0.170750 0.200363 
0.168209 0.000000 0.000000 0.000000 0.000000 0.000000 0.165608 0.200363 
0.173226 0.000000 0.000000 0.000000 0.000000 0.000000 0.160252 0.200363 
0.177954 0.000000 0.000000 0.000000 0.000000 0.000000 0.154731 0.200363 
0.182345 0.000000 0.000000 0.000000 0.000000 0.000000 0.149093 0.200363 
0.186352 0.000000 0.000000 0.000000 0.000000 0.000000 0.143383 0.200363 
0.189927 0.000000 0.000000 0.000000 0.000000 0.000000 0.137645 0.200363 
0.193031 0.000000 0.000000 0.000000 0.000000 0.000000 0.131918 0.200363 
0.195625 0.000000 0.000000 0.000000 0.000000 0.000000 0.126240 0.200363 
0.197678 0.000000 0.000000 0.000000 0.000000 0.000000 0.120644 0.200363 
0.199163 0.001705 0.000000 0.000000 0.000000 0.000000 0.115160 0.200363 
0.200062 0.033241 0.000000 0.000000 0.000000 0.000000 0.109817 0.200363 
0.200363 0.104636 0.000000 0.000000 0.000000 0.000000 0.104636 0.200363 
0.200062 0.109817 0.000000 0.000000 0.000000 0.000000 0.033241 0.200062 
0.199163 0.115160 0.000000 0.000000 0.000000 0.000000 0.001705 0.199163 
0.197678 0.120644 0.000000 0.000000 0.000000 0.000000 0.000000 0.197678 
0.195625 0.126240 0.000000 0.000000 0.000000 0.000000 0.000000 0.195625 
0.193031 0.131918 0.000000 0.000000 0.000000 0.000000 0.000000 0.193031 
0.189927 0.137645 0.000000 0.000000 0.000000 0.000000 0.000000 0.189927 
0.186352 0.143383 0.000000 0.000000 0.000000 0.000000 0.000000 0.186352 
0.182345 0.149093 0.000000 0.000000 0.000000 0.000000 0.000000 0.182345 
0.177954 0.154731 0.000000 0.000000 0.000000 0.000000 0.000000 0.177954 
0.173226 0.160252 0.000000 0.000000 0.000000 0.000000 0.000000 0.173226 
0.168209 0.165608 0.000000 0.000000 0.000000 0.000000 0.000000 0.168209 
0.170750 0.170750 0.000000 0.000000 0.000000 0.000000 0.000000 0.162954 
0.175629 0.175629 0.000000 0.000000 0.000000 0.000000 0.000000 0.157509 
0.180195 0.180195 0.000000 0.000000 0.000000 0.000000 0.000000 0.151924 
0.184400 0.184400 0.000000 0.000000 0.000000 0.000000 0.000000 0.146245 
0.188196 0.188196 0.000000 0.000000 0.000000 0.000000 0.000000 0.140515 
0.191540 0.191540 0.000000 0.000000 0.000000 0.000000 0.000000 0.134778 
0.194394 0.194394 0.000000 0.000000 0.000000 0.000000 0.000000 0.129071 
0.196721 0.196721 0.000000 0.000000 0.000000 0.000000 0.000000 0.123429 
0.198493 0.198493 0.000000 0.000000 0.000000 0.000000 0.000000 0.117886 
0.199687 0.199687 0.012497 0.000000 0.000000 0.000000 0.000000 0.112470 
0.200288 0.200288 0.063950 0.000000 0.000000 0.000000 0.000000 0.107204 
0.200288 0.200288 0.107204 0.000000 0.000000 0.000000 0.000000 0.063950 
0.199687 0.199687 0.112470 0.000000 0.000000 0.000000 0.000000 0.012497 
0.198493 0.198493 0.117886 0.000000 0.000000 0.000000 0.000000 0.000000 
0.196721 0.196721 0.123429 0.000000 0.000000 0.000000 0.000000 0.000000 
0.194394 0.194394 0.129071 0.000000 0.000000 0.000000 0.000000 0.000000 
0.191540 0.191540 0.134778 0.000000 0.000000 0.000000 0.000000 0.000000 
0.188196 0.188196 0.140515 0.000000 0.000000 0.000000 0.000000 0.000000 
0.184400 0.184400 0.146245 0.000000 0.000000 0.000000 0.000000 0.000000 
0.180195 0.180195 0.151924 0.000000 0.000000 0.000000 0.000000 0.000000 
0.175629 0.175629 0.157509 0.000000 0.000000 0.000000 0.000000 0.000000 
0.170750 0.170750 0.162954 0.000000 0.000000 0.000000 0.000000 0.000000 
0.165608 0.168209 0.168209 0.000000 0.000000 0.000000 0.000000 0.000000 
0.160252 0.173226 0.173226 0.000000 0.000000 0.000000 0.000000 0.000000 
0.154731 0.177954 0.177954 0.000000 0.000000 0.000000 0.000000 0.000000 
0.149093 0.182345 0.182345 0.000000 0.000000 0.000000 0.000000 0.000000 
0.143383 0.186352 0.186352 0.000000 0.000000 0.000000 0.000000 0.000000 
0.137645 0.189927 0.189927 0.000000 0.000000 0.000000 0.000000 0.000000 
0.131918 0.193031 0.193031 0.000000 0.000000 0.000000 0.000000 0.000000 
0.126240 0.195625 0.195625 0.000000 0.000000 0.000000 0.000000 0.000000 
0.120644 0.197678 0.197678 0.000000 0.000000 0.000000 0.000000 0.000000 
0.115160 0.199163 0.199163 0.001705 0.000000 0.000000 0.000000 0.000000 
0.109817 0.200062 0.200062 0.033241 0.000000 0.000000 0.000000 0.000000 
0.104636 0.200363 0.200363 0.104636 0.000000 0.000000 0.000000 0.000000 
0.033241 0.200062 0.200062 0.109817 0.000000 0.000000 0.000000 0.000000 
0.001705 0.199163 0.199163 0.115160 0.000000 0.000000 0.000000 0.000000 
0.000000 0.197678 0.197678 0.120644 0.000000 0.000000 0.000000 0.000000 
0.000000 0.195625 0.195625 0.126240 0.000000 0.000000 0.000000 0.000000 
0.000000 0.193031 0.193031 0.131918 0.000000 0.000000 0.000000 0.000000 
0.000000 0.189927 0.189927 0.137645 0.000000 0.000000 0.000000 0.000000 
0.000000 0.186352 0.186352 0.143383 0.000000 0.000000 0.000000 0.000000 
0.000000 0.182345 0.182345 0.149093 0.000000 0.000000 0.000000 0.000000 
0.000000 0.177954 0.177954 0.154731 0.000000 0.000000 0.000000 0.000000 
0.000000 0.173226 0.173226 0.160252 0.000000 0.000000 0.000000 0.000000 
0.000000 0.168209 0.168209 0.165608 0.000000 0.000000 0.000000 0.000000 
0.000000 0.162954 0.170750 0.170750 0.000000 0.000000 0.000000 0.000000 
0.000000 0.157509 0.175629 0.175629 0.000000 0.000000 0.000000 0.000000 
0.000000 0.151924 0.180195 0.180195 0.000000 0.000000 0.000000 0.000000 
0.000000 0.146245 0.184400 0.184400 0.000000 0.000000 0.000000 0.000000 
0.000000 0.140515 0.188196 0.188196 0.000000 0.000000 0.000000 0.000000 
0.000000 0.134778 0.191540 0.191540 0.000000 0.000000 0.000000 0.000000 
0.000000 0.129071 0.194394 0.194394 0.000000 0.000000 0.000000 0.000000 
0.000000 0.123429 0.196721 0.196721 0.000000 0.000000 0.000000 0.000000 
0.000000 0.117886 0.198493 0.198493 0.000000 0.000000 0.000000 0.000000 
0.000000 0.112470 0.199687 0.199687 0.012497 0.000000 0.000000 0.000000 
0.000000 0.107204 0.200288 0.200288 0.063950 0.000000 0.000000 0.000000 
0.000000 0.063950 0.200288 0.200288 0.107204 0.000000 0.000000 0.000000 
0.000000 0.012497 0.199687 0.199687 0.112470 0.000000 0.000000 0.000000 
0.000000 0.000000 0.198493 0.198493 0.117886 0.000000 0.000000 0.000000 
0.000000 0.000000 0.196721 0.196721 0.123429 0.000000 0.000000 0.000000 
0.000000 0.000000 0.194394 0.194394 0.129071 0.000000 0.000000 0.000000 
0.000000 0.000000 0.191540 0.191540 0.134778 0.000000 0.000000 0.000000 
0.000000 0.000000 0.188196 0.188196 0.140515 0.000000 0.000000 0.000000 
0.000000 0.000000 0.184400 0.184400 0.146245 0.000000 0.000000 0.000000 
0.000000 0.000000 0.180195 0.180195 0.151924 0.000000 0.000000 0.000000 
0.000000 0.000000 0.175629 0.175629 0.157509 0.000000 0.000000 0.000000 
0.000000 0.000000 0.170750 0.170750 0.162954 0.000000 0.000000 0.000000 
0.000000 0.000000 0.165608 0.168209 0.168209 0.000000 0.000000 0.000000 
0.000000 0.000000 0.160252 0.173226 0.173226 0.000000 0.000000 0.000000 
0.000000 0.000000 0.154731 0.177954 0.177954 0.000000 0.000000 0.000000 
0.000000 0.000000 0.149093 0.182345 0.182345 0.000000 0.000000 0.000000 
0.000000 0.000000 0.143383 0.186352 0.186352 0.000000 0.000000 0.000000 
0.000000 0.000000 0.137645 0.189927 0.189927 0.000000 0.000000 0.000000 
0.000000 0.000000 0.131918 0.193031 0.193031 0.000000 0.000000 0.000000 
0.000000 0.000000 0.126240 0.195625 0.195625 0.000000 0.000000 0.000000 
0.000000 0.000000 0.120644 0.197678 0.197678 0.000000 0.000000 0.000000 
0.000000 0.000000 0.115160 0.199163 0.199163 0.001705 0.000000 0.000000 
0.000000 0.000000 0.109817 0.200062 0.200062 0.033241 0.000000 0.000000 
TURN 28
0.000000 0.000000 0.090087 0.183673 0.183673 0.090087 0.000000 0.000000 
0.000000 0.000000 0.025193 0.183375 0.183673 0.095068 0.000000 0.000000 
0.000000 0.000000 0.000304 0.182485 0.183673 0.100218 0.000000 0.000000 
0.000000 0.000000 0.000000 0.181015 0.183673 0.105516 0.000000 0.000000 
0.000000 0.000000 0.000000 0.178983 0.183673 0.110936 0.000000 0.000000 
0.000000 0.000000 0.000000 0.176417 0.183673 0.116449 0.000000 0.000000 
0.000000 0.000000 0.000000 0.173349 0.183673 0.122022 0.000000 0.000000 
0.000000 0.000000 0.000000 0.169816 0.183673 0.127616 0.000000 0.000000 
0.000000 0.000000 0.000000 0.165862 0.183673 0.133194 0.000000 0.000000 
0.000000 0.000000 0.000000 0.161532 0.183673 0.138712 0.000000 0.000000 
0.000000 0.000000 0.000000 0.156874 0.183673 0.144124 0.000000 0.000000 
0.000000 0.000000 0.000000 0.151939 0.183673 0.149382 0.000000 0.000000 
0.000000 0.000000 0.000000 0.146775 0.183673 0.154438 0.000000 0.000000 
0.000000 0.000000 0.000000 0.141434 0.183673 0.159241 0.000000 0.000000 
0.000000 0.000000 0.000000 0.135963 0.183673 0.163741 0.000000 0.000000 
0.000000 0.000000 0.000000 0.130410 0.183673 0.167889 0.000000 0.000000 
0.000000 0.000000 0.000000 0.124819 0.183673 0.171638 0.000000 0.000000 
0.000000 0.000000 0.000000 0.119230 0.183673 0.174943 0.000000 0.000000 
0.000000 0.000000 0.000000 0.113683 0.183673 0.177765 0.000000 0.000000 
0.000000 0.000000 0.000000 0.108213 0.183673 0.180067 0.000000 0.000000 
0.000000 0.000000 0.000000 0.102850 0.183673 0.181821 0.000000 0.000000 
0.000000 0.000000 0.000000 0.097623 0.183673 0.183004 0.007754 0.000000 
0.000000 0.000000 0.000000 0.092555 0.183673 0.183599 0.052634 0.000000 
0.000000 0.000000 0.000000 0.052634 0.183599 0.183673 0.092555 0.000000 
0.000000 0.000000 0.000000 0.007754 0.183004 0.183673 0.097623 0.000000 
0.000000 0.000000 0.000000 0.000000 0.181821 0.183673 0.102850 0.000000 
0.000000 0.000000 0.000000 0.000000 0.180067 0.183673 0.108213 0.000000 
0.000000 0.000000 0.000000 0.000000 0.177765 0.183673 0.113683 0.000000 
0.000000 0.000000 0.000000 0.000000 0.174943 0.183673 0.119230 0.000000 
0.000000 0.000000 0.000000 0.000000 0.171638 0.183673 0.124819 0.000000 
0.000000 0.000000 0.000000 0.000000 0.167889 0.183673 0.130410 0.000000 
0.000000 0.000000 0.000000 0.000000 0.163741 0.183673 0.135963 0.000000 
0.000000 0.000000 0.000000 0.000000 0.159241 0.183673 0.141434 0.000000 
0.000000 0.000000 0.000000 0.000000 0.154438 0.183673 0.146775 0.000000 
0.000000 0.000000 0.000000 0.000000 0.149382 0.183673 0.151939 0.000000 
0.000000 0.000000 0.000000 0.000000 0.144124 0.183673 0.156874 0.000000 
0.000000 0.000000 0.000000 0.000000 0.138712 0.183673 0.161532 0.000000 
0.000000 0.000000 0.000000 0.000000 0.133194 0.183673 0.165862 0.000000 
0.000000 0.000000 0.000000 0.000000 0.127616 0.183673 0.169816 0.000000 
0.000000 0.000000 0.000000 0.000000 0.122022 0.183673 0.173349 0.000000 
0.000000 0.000000 0.000000 0.000000 0.116449 0.183673 0.176417 0.000000 
0.000000 0.000000 0.000000 0.000000 0.110936 0.183673 0.178983 0.000000 
0.000000 0.000000 0.000000 0.000000 0.105516 0.183673 0.181015 0.000000 
0.000000 0.000000 0.000000 0.000000 0.100218 0.183673 0.182485 0.000304 
0.000000 0.000000 0.000000 0.000000 0.095068 0.183673 0.183375 0.025193 
0.000000 0.000000 0.000000 0.000000 0.090087 0.183673 0.183673 0.090087 
0.000000 0.000000 0.000000 0.000000 0.025193 0.183375 0.183673 0.095068 
0.000000 0.000000 0.000000 0.000000 0.000304 0.182485 0.183673 0.100218 
0.000000 0.000000 0.000000 0.000000 0.000000 0.181015 0.183673 0.105516 
0.000000 0.000000 0.000000 0.000000 0.000000 0.178983 0.183673 0.110936 
0.000000 0.000000 0.000000 0.000000 0.000000 0.176417 0.183673 0.116449 
0.000000 0.000000 0.000000 0.000000 0.000000 0.173349 0.183673 0.122022 
0.000000 0.000000 0.000000 0.000000 0.000000 0.169816 0.183673 0.127616 
0.000000 0.000000 0.000000 0.000000 0.000000 0.165862 0.183673 0.133194 
0.000000 0.000000 0.000000 0.000000 0.000000 0.161532 0.183673 0.138712 
0.000000 0.000000 0.000000 0.000000 0.000000 0.156874 0.183673 0.144124 
0.000000 0.000000 0.000000 0.000000 0.000000 0.151939 0.183673 0.149382 
0.000000 0.000000 0.000000 0.000000 0.000000 0.146775 0.183673 0.154438 
0.000000 0.000000 0.000000 0.000000 0.000000 0.141434 0.183673 0.159241 
0.000000 0.000000 0.000000 0.000000 0.000000 0.135963 0.183673 0.163741 
0.000000 0.000000 0.000000 0.000000 0.000000 0.130410 0.183673 0.167889 
0.000000 0.000000 0.000000 0.000000 0.000000 0.124819 0.183673 0.171638 
0.000000 0.000000 0.000000 0.000000 0.000000 0.119230 0.183673 0.174943 
0.000000 0.000000 0.000000 0.000000 0.000000 0.113683 0.183673 0.177765 
0.000000 0.000000 0.000000 0.000000 0.000000 0.108213 0.183673 0.180067 
0.000000 0.000000 0.000000 0.000000 0.000000 0.102850 0.183673 0.181821 
0.007754 0.000000 0.000000 0.000000 0.000000 0.097623 0.183673 0.183004 
0.052634 0.000000 0.000000 0.000000 0.000000 0.092555 0.183673 0.183599 
0.092555 0.000000 0.000000 0.000000 0.000000 0.052634 0.183599 0.183673 
0.097623 0.000000 0.000000 0.000000 0.000000 0.007754 0.183004 0.183673 
0.102850 0.000000 0.000000 0.000000 0.000000 0.000000 0.181821 0.183673 
0.108213 0.000000 0.000000 0.000000 0.000000 0.000000 0.180067 0.183673 
0.113683 0.000000 0.000000 0.000000 0.000000 0.000000 0.177765 0.183673 
0.119230 0.000000 0.000000 0.000000 0.000000 0.000000 0.174943 0.183673 
0.124819 0.000000 0.000000 0.000000 0.000000 0.000000 0.171638 0.183673 
0.130410 0.000000 0.000000 0.000000 0.000000 0.000000 0.167889 0.183673 
0.135963 0.000000 0.000000 0.000000 0.000000 0.000000 0.163741 0.183673 
0.141434 0.000000 0.000000 0.000000 0.000000 0.000000 0.159241 0.183673 
0.146775 0.000000 0.000000 0.000000 0.000000 0.000000 0.154438 0.183673 
0.151939 0.000000 0.000000 0.000000 0.000000 0.000000 0.149382 0.183673 
0.156874 0.000000 0.000000 0.000000 0.000000 0.000000 0.144124 0.183673 
0.161532 0.000000 0.000000 0.000000 0.000000 0.000000 0.138712 0.183673 
0.165862 0.000000 0.000000 0.000000 0.000000 0.000000 0.133194 0.183673 
0.169816 0.000000 0.000000 0.000000 0.000000 0.000000 0.127616 0.183673 
0.173349 0.000000 0.000000 0.000000 0.000000 0.000000 0.122022 0.183673 
0.176417 0.000000 0.000000 0.000000 0.000000 0.000000 0.116449 0.183673 
0.178983 0.000000 0.000000 0.000000 0.000000 0.000000 0.110936 0.183673 
0.181015 0.000000 0.000000 0.000000 0.000000 0.000000 0.105516 0.183673 
0.182485 0.000304 0.000000 0.000000 0.000000 0.000000 0.100218 0.183673 
0.183375 0.025193 0.000000 0.000000 0.000000 0.000000 0.095068 0.183673 
0.183673 0.090087 0.000000 0.000000 0.000000 0.000000 0.090087 0.183673 
0.183375 0.095068 0.000000 0.000000 0.000000 0.000000 0.025193 0.183375 
0.182485 0.100218 0.000000 0.000000 0.000000 0.000000 0.000304 0.182485 
0.181015 0.105516 0.000000 0.000000 0.000000 0.000000 0.000000 0.181015 
0.178983 0.110936 0.000000 0.000000 0.000000 0.000000 0.000000 0.178983 
0.176417 0.116449 0.000000 0.000000 0.000000 0.000000 0.000000 0.176417 
0.173349 0.122022 0.000000 0.000000 0.000000 0.000000 0.000000 0.173349 
0.169816 0.127616 0.000000 0.000000 0.000000 0.000000 0.000000 0.169816 
0.165862 0.133194 0.000000 0.000000 0.000000 0.000000 0.000000 0.165862 
0.161532 0.138712 0.000000 0.000000 0.000000 0.000000 0.000000 0.161532 
0.156874 0.144124 0.000000 0.000000 0.000000 0.000000 0.000000 0.156874 
0.151939 0.149382 0.000000 0.000000 0.000000 0.000000 0.000000 0.151939 
0.154438 0.154438 0.000000 0.000000 0.000000 0.000000 0.000000 0.146775 
0.159241 0.159241 0.000000 0.000000 0.000000 0.000000 0.000000 0.141434 
0.163741 0.163741 0.000000 0.000000 0.000000 0.000000 0.000000 0.135963 
0.167889 0.167889 0.000000 0.000000 0.000000 0.000000 0.000000 0.130410 
0.171638 0.171638 0.000000 0.000000 0.000000 0.000000 0.000000 0.124819 
0.174943 0.174943 0.000000 0.000000 0.000000 0.000000 0.000000 0.119230 
0.177765 0.177765 0.000000 0.000000 0.000000 0.000000 0.000000 0.113683 
0.180067 0.180067 0.000000 0.000000 0.000000 0.000000 0.000000 0.108213 
0.181821 0.181821 0.000000 0.000000 0.000000 0.000000 0.000000 0.102850 
0.183004 0.183004 0.007754 0.000000 0.000000 0.000000 0.000000 0.097623 
0.183599 0.183599 0.052634 0.000000 0.000000 0.000000 0.000000 0.092555 
0.183599 0.183599 0.092555 0.000000 0.000000 0.000000 0.000000 0.052634 
0.183004 0.183004 0.097623 0.000000 0.000000 0.000000 0.000000 0.007754 
0.181821 0.181821 0.102850 0.000000 0.000000 0.000000 0.000000 0.000000 
0.180067 0.180067 0.108213 0.000000 0.000000 0.000000 0.000000 0.000000 
0.177765 0.177765 0.113683 0.000000 0.000000 0.000000 0.000000 0.000000 
0.174943 0.174943 0.119230 0.000000 0.000000 0.000000 0.000000 0.000000 
0.171638 0.171638 0.124819 0.000000 0.000000 0.000000 0.000000 0.000000 
0.167889 0.167889 0.130410 0.000000 0.000000 0.000000 0.000000 0.000000 
0.163741 0.163741 0.135963 0.000000 0.000000 0.000000 0.000000 0.000000 
0.159241 0.159241 0.141434 0.000000 0.000000 0.000000 0.000000 0.000000 
0.154438 0.154438 0.146775 0.000000 0.000000 0.000000 0.000000 0.000000 
0.149382 0.151939 0.151939 0.000000 0.000000 0.000000 0.000000 0.000000 
0.144124 0.156874 0.156874 0.000000 0.000000 0.000000 0.000000 0.000000 
0.138712 0.161532 0.161532 0.000000 0.000000 0.000000 0.000000 0.000000 
0.133194 0.165862 0.165862 0.000000 0.000000 0.000000 0.000000 0.000000 
0.127616 0.169816 0.169816 0.000000 0.000000 0.000000 0.000000 0.000000 
0.122022 0.173349 0.173349 0.000000 0.000000 0.000000 0.000000 0.000000 
0.116449 0.176417 0.176417 0.000000 0.000000 0.000000 0.000000 0.000000 
0.110936 0.178983 0.178983 0.000000 0.000000 0.000000 0.000000 0.000000 
0.105516 0.181015 0.181015 0.000000 0.000000 0.000000 0.000000 0.000000 
0.100218 0.182485 0.182485 0.000304 0.000000 0.000000 0.000000 0.000000 
0.095068 0.183375 0.183375 0.025193 0.000000 0.000000 0.000000 0.000000 
0.090087 0.183673 0.183673 0.090087 0.000000 0.000000 0.000000 0.000000 
0.025193 0.183375 0.183375 0.095068 0.000000 0.000000 0.000000 0.000000 
0.000304 0.182485 0.182485 0.100218 0.000000 0.000000 0.000000 0.000000 
0.000000 0.181015 0.181015 0.105516 0.000000 0.000000 0.000000 0.000000 
0.000000 0.178983 0.178983 0.110936 0.000000 0.000000 0.000000 0.000000 
0.000000 0.176417 0.176417 0.116449 0.000000 0.000000 0.000000 0.000000 
0.000000 0.173349 0.173349 0.122022 0.000000 0.000000 0.000000 0.000000 
0.000000 0.169816 0.169816 0.127616 0.000000 0.000000 0.000000 0.000000 
0.000000 0.165862 0.165862 0.133194 0.000000 0.000000 0.000000 0.000000 
0.000000 0.161532 0.161532 0.138712 0.000000 0.000000 0.000000 0.000000 
0.000000 0.156874 0.156874 0.144124 0.000000 0.000000 0.000000 0.000000 
0.000000 0.151939 0.151939 0.149382 0.000000 0.000000 0.000000 0.000000 
0.000000 0.146775 0.154438 0.154438 0.000000 0.000000 0.000000 0.000000 
0.000000 0.141434 0.159241 0.159241 0.000000 0.000000 0.000000 0.000000 
0.000000 0.135963 0.163741 0.163741 0.000000 0.000000 0.000000 0.000000 
0.000000 0.130410 0.167889 0.167889 0.000000 0.000000 0.000000 0.000000 
0.000000 0.124819 0.171638 0.171638 0.000000 0.000000 0.000000 0.000000 
0.000000 0.119230 0.174943 0.174943 0.000000 0.000000 0.000000 0.000000 
0.000000 0.113683 0.177765 0.177765 0.000000 0.000000 0.000000 0.000000 
0.000000 0.108213 0.180067 0.180067 0.000000 0.000000 0.000000 0.000000 
0.000000 0.102850 0.181821 0.181821 0.000000 0.000000 0.000000 0.000000 
0.000000 0.097623 0.183004 0.183004 0.007754 0.000000 0.000000 0.000000 
0.000000 0.092555 0.183599 0.183599 0.052634 0.000000 0.000000 0.000000 
0.000000 0.052634 0.183599 0.183599 0.092555 0.000000 0.000000 0.000000 
0.000000 0.007754 0.183004 0.183004 0.097623 0.000000 0.000000 0.000000 
0.000000 0.000000 0.181821 0.181821 0.102850 0.000000 0.000000 0.000000 
0.000000 0.000000 0.180067 0.180067 0.108213 0.000000 0.000000 0.000000 
0.000000 0.000000 0.177765 0.177765 0.113683 0.000000 0.000000 0.000000 
0.000000 0.000000 0.174943 0.174943 0.119230 0.000000 0.000000 0.000000 
0.000000 0.000000 0.171638 0.171638 0.124819 0.000000 0.000000 0.000000 
0.000000 0.000000 0.167889 0.167889 0.130410 0.000000 0.000000 0.000000 
0.000000 0.000000 0.163741 0.163741 0.135963 0.000000 0.000000 0.000000 
0.000000 0.000000 0.159241 0.159241 0.141434 0.000000 0.000000 0.000000 
0.000000 0.000000 0.154438 0.154438 0.146775 0.000000 0.000000 0.000000 
0.000000 0.000000 0.149382 0.151939 0.151939 0.000000 0.000000 0.000000 
0.000000 0.000000 0.144124 0.156874 0.156874 0.000000 0.000000 0.000000 
0.000000 0.000000 0.138712 0.161532 0.161532 0.000000 0.000000 0.000000 
0.000000 0.000000 0.133194 0.165862 0.165862 0.000000 0.000000 0.000000 
0.000000 0.000000 0.127616 0.169816 0.169816 0.000000 0.000000 0.000000 
0.000000 0.000000 0.122022 0.173349 0.173349 0.000000 0.000000 0.000000 
0.000000 0.000000 0.116449 0.176417 0.176417 0.000000 0.000000 0.000000 
0.000000 0.000000 0.110936 0.178983 0.178983 0.000000 0.000000 0.000000 
0.000000 0.000000 0.105516 0.181015 0.181015 0.000000 0.000000 0.000000 
0.000000 0.000000 0.100218 0.182485 0.182485 0.000304 0.000000 0.000000 
0.000000 0.000000 0.095068 0.183375 0.183375 0.025193 0.000000 0.000000 
TURN 29
0.000000 0.000000 0.076628 0.167710 0.167710 0.076628 0.000000 0.000000 
0.000000 0.000000 0.018259 0.167415 0.167710 0.081382 0.000000 0.000000 
0.000000 0.000000 0.000000 0.166537 0.167710 0.086313 0.000000 0.000000 
0.000000 0.000000 0.000000 0.165085 0.167710 0.091402 0.000000 0.000000 
0.000000 0.000000 0.000000 0.163081 0.167710 0.096622 0.000000 0.000000 
0.000000 0.000000 0.000000 0.160550 0.167710 0.101945 0.000000 0.000000 
0.000000 0.000000 0.000000 0.157527 0.167710 0.107339 0.000000 0.000000 
0.000000 0.000000 0.000000 0.154049 0.167710 0.112768 0.000000 0.000000 
0.000000 0.000000 0.000000 0.150159 0.167710 0.118191 0.000000 0.000000 
0.000000 0.000000 0.000000 0.145904 0.167710 0.123568 0.000000 0.000000 
0.000000 0.000000 0.000000 0.141333 0.167710 0.128851 0.000000 0.000000 
0.000000 0.000000 0.000000 0.136495 0.167710 0.133993 0.000000 0.000000 
0.000000 0.000000 0.000000 0.131442 0.167710 0.138944 0.000000 0.000000 
0.000000 0.000000 0.000000 0.126224 0.167710 0.143655 0.000000 0.000000 
0.000000 0.000000 0.000000 0.120888 0.167710 0.148074 0.000000 0.000000 
0.000000 0.000000 0.000000 0.115483 0.167710 0.152152 0.000000 0.000000 
0.000000 0.000000 0.000000 0.110051 0.167710 0.155842 0.000000 0.000000 
0.000000 0.000000 0.000000 0.104635 0.167710 0.159098 0.000000 0.000000 
0.000000 0.000000 0.000000 0.099272 0.167710 0.161879 0.000000 0.000000 
0.000000 0.000000 0.000000 0.093997 0.167710 0.164151 0.000000 0.000000 
0.000000 0.000000 0.000000 0.088839 0.167710 0.165881 0.000000 0.000000 
0.000000 0.000000 0.000000 0.083826 0.167710 0.167049 0.004138 0.000000 
0.000000 0.000000 0.000000 0.078981 0.167710 0.167636 0.042418 0.000000 
0.000000 0.000000 0.000000 0.042418 0.167636 0.167710 0.078981 0.000000 
0.000000 0.000000 0.000000 0.004138 0.167049 0.167710 0.083826 0.000000 
0.000000 0.000000 0.000000 0.000000 0.165881 0.167710 0.088839 0.000000 
0.000000 0.000000 0.000000 0.000000 0.164151 0.167710 0.093997 0.000000 
0.000000 0.000000 0.000000 0.000000 0.161879 0.167710 0.099272 0.000000 
0.000000 0.000000 0.000000 0.000000 0.159098 0.167710 0.104635 0.000000 
0.000000 0.000000 0.000000 0.000000 0.155842 0.167710 0.110051 0.000000 
0.000000 0.000000 0.000000 0.000000 0.152152 0.167710 0.115483 0.000000 
0.000000 0.000000 0.000000 0.000000 0.148074 0.167710 0.120888 0.000000 
0.000000 0.000000 0.000000 0.000000 0.143655 0.167710 0.126224 0.000000 
0.000000 0.000000 0.000000 0.000000 0.138944 0.167710 0.131442 0.000000 
0.000000 0.000000 0.000000 0.000000 0.133993 0.167710 0.136495 0.000000 
0.000000 0.000000 0.000000 0.000000 0.128851 0.167710 0.141333 0.000000 
0.000000 0.000000 0.000000 0.000000 0.123568 0.167710 0.145904 0.000000 
0.000000 0.000000 0.000000 0.000000 0.118191 0.167710 0.150159 0.000000 
0.000000 0.000000 0.000000 0.000000 0.112768 0.167710 0.154049 0.000000 
0.000000 0.000000 0.000000 0.000000 0.107339 0.167710 0.157527 0.000000 
0.000000 0.000000 0.000000 0.000000 0.101945 0.167710 0.160550 0.000000 
0.000000 0.000000 0.000000 0.000000 0.096622 0.167710 0.163081 0.000000 
0.000000 0.000000 0.000000 0.000000 0.091402 0.167710 0.165085 0.000000 
0.000000 0.000000 0.000000 0.000000 0.086313 0.167710 0.166537 0.000000 
0.000000 0.000000 0.000000 0.000000 0.081382 0.167710 0.167415 0.018259 
0.000000 0.000000 0.000000 0.000000 0.076628 0.167710 0.167710 0.076628 
0.000000 0.000000 0.000000 0.000000 0.018259 0.167415 0.167710 0.081382 
0.000000 0.000000 0.000000 0.000000 0.000000 0.166537 0.167710 0.086313 
0.000000 0.000000 0.000000 0.000000 0.000000 0.165085 0.167710 0.091402 
0.000000 0.000000 0.000000 0.000000 0.000000 0.163081 0.167710 0.096622 
0.000000 0.000000 0.000000 0.000000 0.000000 0.160550 0.167710 0.101945 
0.000000 0.000000 0.000000 0.000000 0.000000 0.157527 0.167710 0.107339 
0.000000 0.000000 0.000000 0.000000 0.000000 0.154049 0.167710 0.112768 
0.000000 0.000000 0.000000 0.000000 0.000000 0.150159 0.167710 0.118191 
0.000000 0.000000 0.000000 0.000000 0.000000 0.145904 0.167710 0.123568 
0.000000 0.000000 0.000000 0.000000 0.000000 0.141333 0.167710 0.128851 
0.000000 0.000000 0.000000 0.000000 0.000000 0.136495 0.167710 0.133993 
0.000000 0.000000 0.000000 0.000000 0.000000 0.131442 0.167710 0.138944 
0.000000 0.000000 0.000000 0.000000 0.000000 0.126224 0.167710 0.143655 
0.000000 0.000000 0.000000 0.000000 0.000000 0.120888 0.167710 0.148074 
0.000000 0.000000 0.000000 0.000000 0.000000 0.115483 0.167710 0.152152 
0.000000 0.000000 0.000000 0.000000 0.000000 0.110051 0.167710 0.155842 
0.000000 0.000000 0.000000 0.000000 0.000000 0.104635 0.167710 0.159098 
0.000000 0.000000 0.000000 0.000000 0.000000 0.099272 0.167710 0.161879 
0.000000 0.000000 0.000000 0.000000 0.000000 0.093997 0.167710 0.164151 
0.000000 0.000000 0.000000 0.000000 0.000000 0.088839 0.167710 0.165881 
0.004138 0.000000 0.000000 0.000000 0.000000 0.083826 0.167710 0.167049 
0.042418 0.000000 0.000000 0.000000 0.000000 0.078981 0.167710 0.167636 
0.078981 0.000000 0.000000 0.000000 0.000000 0.042418 0.167636 0.167710 
0.083826 0.000000 0.000000 0.000000 0.000000 0.004138 0.167049 0.167710 
0.088839 0.000000 0.000000 0.000000 0.000000 0.000000 0.165881 0.167710 
0.093997 0.000000 0.000000 0.000000 0.000000 0.000000 0.164151 0.167710 
0.099272 0.000000 0.000000 0.000000 0.000000 0.000000 0.161879 0.167710 
0.104635 0.000000 0.000000 0.000000 0.000000 0.000000 0.159098 0.167710 
0.110051 0.000000 0.000000 0.000000 0.000000 0.000000 0.155842 0.167710 
0.115483 0.000000 0.000000 0.000000 0.000000 0.000000 0.152152 0.167710 
0.120888 0.000000 0.000000 0.000000 0.000000 0.000000 0.148074 0.167710 
0.126224 0.000000 0.000000 0.000000 0.000000 0.000000 0.143655 0.167710 
0.131442 0.000000 0.000000 0.000000 0.000000 0.000000 0.138944 0.167710 
0.136495 0.000000 0.000000 0.000000 0.000000 0.000000 0.133993 0.167710 
0.141333 0.000000 0.000000 0.000000 0.000000 0.000000 0.128851 0.167710 
0.145904 0.000000 0.000000 0.000000 0.000000 0.000000 0.123568 0.167710 
0.150159 0.000000 0.000000 0.000000 0.000000 0.000000 0.118191 0.167710 
0.154049 0.000000 0.000000 0.000000 0.000000 0.000000 0.112768 0.167710 
0.157527 0.000000 0.000000 0.000000 0.000000 0.000000 0.107339 0.167710 
0.160550 0.000000 0.000000 0.000000 0.000000 0.000000 0.101945 0.167710 
0.163081 0.000000 0.000000 0.000000 0.000000 0.000000 0.096622 0.167710 
0.165085 0.000000 0.000000 0.000000 0.000000 0.000000 0.091402 0.167710 
0.166537 0.000000 0.000000 0.000000 0.000000 0.000000 0.086313 0.167710 
0.167415 0.018259 0.000000 0.000000 0.000000 0.000000 0.081382 0.167710 
0.167710 0.076628 0.000000 0.000000 0.000000 0.000000 0.076628 0.167710 
0.167415 0.081382 0.000000 0.000000 0.000000 0.000000 0.018259 0.167415 
0.166537 0.086313 0.000000 0.000000 0.000000 0.000000 0.000000 0.166537 
0.165085 0.091402 0.000000 0.000000 0.000000 0.000000 0.000000 0.165085 
0.163081 0.096622 0.000000 0.000000 0.000000 0.000000 0.000000 0.163081 
0.160550 0.101945 0.000000 0.000000 0.000000 0.000000 0.000000 0.160550 
0.157527 0.107339 0.000000 0.000000 0.000000 0.000000 0.000000 0.157527 
0.154049 0.112768 0.000000 0.000000 0.000000 0.000000 0.000000 0.154049 
0.150159 0.118191 0.000000 0.000000 0.000000 0.000000 0.000000 0.150159 
0.145904 0.123568 0.000000 0.000000 0.000000 0.000000 0.000000 0.145904 
0.141333 0.128851 0.000000 0.000000 0.000000 0.000000 0.000000 0.141333 
0.136495 0.133993 0.000000 0.000000 0.000000 0.000000 0.000000 0.136495 
0.138944 0.138944 0.000000 0.000000 0.000000 0.000000 0.000000 0.131442 
0.143655 0.143655 0.000000 0.000000 0.000000 0.000000 0.000000 0.126224 
0.148074 0.148074 0.000000 0.000000 0.000000 0.000000 0.000000 0.120888 
0.152152 0.152152 0.000000 0.000000 0.000000 0.000000 0.000000 0.115483 
0.155842 0.155842 0.000000 0.000000 0.000000 0.000000 0.000000 0.110051 
0.159098 0.159098 0.000000 0.000000 0.000000 0.000000 0.000000 0.104635 
0.161879 0.161879 0.000000 0.000000 0.000000 0.000000 0.000000 0.099272 
0.164151 0.164151 0.000000 0.000000 0.000000 0.000000 0.000000 0.093997 
0.165881 0.165881 0.000000 0.000000 0.000000 0.000000 0.000000 0.088839 
0.167049 0.167049 0.004138 0.000000 0.000000 0.000000 0.000000 0.083826 
0.167636 0.167636 0.042418 0.000000 0.000000 0.000000 0.000000 0.078981 
0.167636 0.167636 0.078981 0.000000 0.000000 0.000000 0.000000 0.042418 
0.167049 0.167049 0.083826 0.000000 0.000000 0.000000 0.000000 0.004138 
0.165881 0.165881 0.088839 0.000000 0.000000 0.000000 0.000000 0.000000 
0.164151 0.164151 0.093997 0.000000 0.000000 0.000000 0.000000 0.000000 
0.161879 0.161879 0.099272 0.000000 0.000000 0.000000 0.000000 0.000000 
0.159098 0.159098 0.104635 0.000000 0.000000 0.000000 0.000000 0.000000 
0.155842 0.155842 0.110051 0.000000 0.000000 0.000000 0.000000 0.000000 
0.152152 0.152152 0.115483 0.000000 0.000000 0.000000 0.000000 0.000000 
0.148074 0.148074 0.120888 0.000000 0.000000 0.000000 0.000000 0.000000 
0.143655 0.143655 0.126224 0.000000 0.000000 0.000000 0.000000 0.000000 
0.138944 0.138944 0.131442 0.000000 0.000000 0.000000 0.000000 0.000000 
0.133993 0.136495 0.136495 0.000000 0.000000 0.000000 0.000000 0.000000 
0.128851 0.141333 0.141333 0.000000 0.000000 0.000000 0.000000 0.000000 
0.123568 0.145904 0.145904 0.000000 0.000000 0.000000 0.000000 0.000000 
0.118191 0.150159 0.150159 0.000000 0.000000 0.000000 0.000000 0.000000 
0.112768 0.154049 0.154049 0.000000 0.000000 0.000000 0.000000 0.000000 
0.107339 0.157527 0.157527 0.000000 0.000000 0.000000 0.000000 0.000000 
0.101945 0.160550 0.160550 0.000000 0.000000 0.000000 0.000000 0.000000 
0.096622 0.163081 0.163081 0.000000 0.000000 0.000000 0.000000 0.000000 
0.091402 0.165085 0.165085 0.000000 0.000000 0.000000 0.000000 0.000000 
0.086313 0.166537 0.166537 0.000000 0.000000 0.000000 0.000000 0.000000 
0.081382 0.167415 0.167415 0.018259 0.000000 0.000000 0.000000 0.000000 
0.076628 0.167710 0.167710 0.076628 0.000000 0.000000 0.000000 0.000000 
0.018259 0.167415 0.167415 0.081382 0.000000 0.000000 0.000000 0.000000 
0.000000 0.166537 0.166537 0.086313 0.000000 0.000000 0.000000 0.000000 
0.000000 0.165085 0.165085 0.091402 0.000000 0.000000 0.000000 0.000000 
0.000000 0.163081 0.163081 0.096622 0.000000 0.000000 0.000000 0.000000 
0.000000 0.160550 0.160550 0.101945 0.000000 0.000000 0.000000 0.000000 
0.000000 0.157527 0.157527 0.107339 0.000000 0.000000 0.000000 0.000000 
0.000000 0.154049 0.154049 0.112768 0.000000 0.000000 0.000000 0.000000 
0.000000 0.150159 0.150159 0.118191 0.000000 0.000000 0.000000 0.000000 
0.000000 0.145904 0.145904 0.123568 0.000000 0.000000 0.000000 0.000000 
0.000000 0.141333 0.141333 0.128851 0.000000 0.000000 0.000000 0.000000 
0.000000 0.136495 0.136495 0.133993 0.000000 0.000000 0.000000 0.000000 
0.000000 0.131442 0.138944 0.138944 0.000000 0.000000 0.000000 0.000000 
0.000000 0.126224 0.143655 0.143655 0.000000 0.000000 0.000000 0.000000 
0.000000 0.120888 0.148074 0.148074 0.000000 0.000000 0.000000 0.000000 
0.000000 0.115483 0.152152 0.152152 0.000000 0.000000 0.000000 0.000000 
0.000000 0.110051 0.155842 0.155842 0.000000 0.000000 0.000000 0.000000 
0.000000 0.104635 0.159098 0.159098 0.000000 0.000000 0.000000 0.000000 
0.000000 0.099272 0.161879 0.161879 0.000000 0.000000 0.000000 0.000000 
0.000000 0.093997 0.164151 0.164151 0.000000 0.000000 0.000000 0.000000 
0.000000 0.088839 0.165881 0.165881 0.000000 0.000000 0.000000 0.000000 
0.000000 0.083826 0.167049 0.167049 0.004138 0.000000 0.000000 0.000000 
0.000000 0.078981 0.167636 0.167636 0.042418 0.000000 0.000000 0.000000 
0.000000 0.042418 0.167636 0.167636 0.078981 0.000000 0.000000 0.000000 
0.000000 0.004138 0.167049 0.167049 0.083826 0.000000 0.000000 0.000000 
0.000000 0.000000 0.165881 0.165881 0.088839 0.000000 0.000000 0.000000 
0.000000 0.000000 0.164151 0.164151 0.093997 0.000000 0.000000 0.000000 
0.000000 0.000000 0.161879 0.161879 0.099272 0.000000 0.000000 0.000000 
0.000000 0.000000 0.159098 0.159098 0.104635 0.000000 0.000000 0.000000 
0.000000 0.000000 0.155842 0.155842 0.110051 0.000000 0.000000 0.000000 
0.000000 0.000000 0.152152 0.152152 0.115483 0.000000 0.000000 0.000000 
0.000000 0.000000 0.148074 0.148074 0.120888 0.000000 0.000000 0.000000 
0.000000 0.000000 0.143655 0.143655 0.126224 0.000000 0.000000 0.000000 
0.000000 0.000000 0.138944 0.138944 0.131442 0.000000 0.000000 0.000000 
0.000000 0.000000 0.133993 0.136495 0.136495 0.000000 0.000000 0.000000 
0.000000 0.000000 0.128851 0.141333 0.141333 0.000000 0.000000 0.000000 
0.000000 0.000000 0.123568 0.145904 0.145904 0.000000 0.000000 0.000000 
0.000000 0.000000 0.118191 0.150159 0.150159 0.000000 0.000000 0.000000 
0.000000 0.000000 0.112768 0.154049 0.154049 0.000000 0.000000 0.000000 
0.000000 0.000000 0.107339 0.157527 0.157527 0.000000 0.000000 0.000000 
0.000000 0.000000 0.101945 0.160550 0.160550 0.000000 0.000000 0.000000 
0.000000 0.000000 0.096622 0.163081 0.163081 0.000000 0.000000 0.000000 
0.000000 0.000000 0.091402 0.165085 0.165085 0.000000 0.000000 0.000000 
0.000000 0.000000 0.086313 0.166537 0.166537 0.000000 0.000000 0.000000 
0.000000 0.000000 0.081382 0.167415 0.167415 0.018259 0.000000 0.000000 
TURN 30
0.000000 0.000000 0.064257 0.152472 0.152472 0.064257 0.000000 0.000000 
0.000000 0.000000 0.012438 0.152182 0.152472 0.068759 0.000000 0.000000 
0.000000 0.000000 0.000000 0.151317 0.152472 0.073447 0.000000 0.000000 
0.000000 0.000000 0.000000 0.149889 0.152472 0.078300 0.000000 0.000000 
0.000000 0.000000 0.000000 0.147918 0.152472 0.083295 0.000000 0.000000 
0.000000 0.000000 0.000000 0.145431 0.152472 0.088405 0.000000 0.000000 
0.000000 0.000000 0.000000 0.142462 0.152472 0.093597 0.000000 0.000000 
0.000000 0.000000 0.000000 0.139049 0.152472 0.098837 0.000000 0.000000 
0.000000 0.000000 0.000000 0.135237 0.152472 0.104085 0.000000 0.000000 
0.000000 0.000000 0.000000 0.131071 0.152472 0.109298 0.000000 0.000000 
0.000000 0.000000 0.000000 0.126602 0.152472 0.114433 0.000000 0.000000 
0.000000 0.000000 0.000000 0.121879 0.152472 0.119439 0.000000 0.000000 
0.000000 0.000000 0.000000 0.116955 0.152472 0.124269 0.000000 0.000000 
0.000000 0.000000 0.000000 0.111878 0.152472 0.128871 0.000000 0.000000 
0.000000 0.000000 0.000000 0.106699 0.152472 0.133195 0.000000 0.000000 
0.000000 0.000000 0.000000 0.101462 0.152472 0.137190 0.000000 0.000000 
0.000000 0.000000 0.000000 0.096214 0.152472 0.140809 0.000000 0.000000 
0.000000 0.000000 0.000000 0.090993 0.152472 0.144005 0.000000 0.000000 
0.000000 0.000000 0.000000 0.085838 0.152472 0.146737 0.000000 0.000000 
0.000000 0.000000 0.000000 0.080782 0.152472 0.148970 0.000000 0.000000 
0.000000 0.000000 0.000000 0.075854 0.152472 0.150672 0.000000 0.000000 
0.000000 0.000000 0.000000 0.071081 0.152472 0.151821 0.001648 0.000000 
0.000000 0.000000 0.000000 0.066483 0.152472 0.152399 0.033304 0.000000 
0.000000 0.000000 0.000000 0.033304 0.152399 0.152472 0.066483 0.000000 
0.000000 0.000000 0.000000 0.001648 0.151821 0.152472 0.071081 0.000000 
0.000000 0.000000 0.000000 0.000000 0.150672 0.152472 0.075854 0.000000 
0.000000 0.000000 0.000000 0.000000 0.148970 0.152472 0.080782 0.000000 
0.000000 0.000000 0.000000 0.000000 0.146737 0.152472 0.085838 0.000000 
0.000000 0.000000 0.000000 0.000000 0.144005 0.152472 0.090993 0.000000 
0.000000 0.000000 0.000000 0.000000 0.140809 0.152472 0.096214 0.000000 
0.000000 0.000000 0.000000 0.000000 0.137190 0.152472 0.101462 0.000000 
0.000000 0.000000 0.000000 0.000000 0.133195 0.152472 0.106699 0.000000 
0.000000 0.000000 0.000000 0.000000 0.128871 0.152472 0.111878 0.000000 
0.000000 0.000000 0.000000 0.000000 0.124269 0.152472 0.116955 0.000000 
0.000000 0.000000 0.000000 0.000000 0.119439 0.152472 0.121879 0.000000 
0.000000 0.000000 0.000000 0.000000 0.114433 0.152472 0.126602 0.000000 
0.000000 0.000000 0.000000 0.000000 0.109298 0.152472 0.131071 0.000000 
0.000000 0.000000 0.000000 0.000000 0.104085 0.152472 0.135237 0.000000 
0.000000 0.000000 0.000000 0.000000 0.098837 0.152472 0.139049 0.000000 
0.000000 0.000000 0.000000 0.000000 0.093597 0.152472 0.142462 0.000000 
0.000000 0.000000 0.000000 0.000000 0.088405 0.152472 0.145431 0.000000 
0.000000 0.000000 0.000000 0.000000 0.083295 0.152472 0.147918 0.000000 
0.000000 0.000000 0.000000 0.000000 0.078300 0.152472 0.149889 0.000000 
0.000000 0.000000 0.000000 0.000000 0.073447 0.152472 0.151317 0.000000 
0.000000 0.000000 0.000000 0.000000 0.068759 0.152472 0.152182 0.012438 
0.000000 0.000000 0.000000 0.000000 0.064257 0.152472 0.152472 0.064257 
0.000000 0.000000 0.000000 0.000000 0.012438 0.152182 0.152472 0.068759 
0.000000 0.000000 0.000000 0.000000 0.000000 0.151317 0.152472 0.073447 
0.000000 0.000000 0.000000 0.000000 0.000000 0.149889 0.152472 0.078300 
0.000000 0.000000 0.000000 0.000000 0.000000 0.147918 0.152472 0.083295 
0.000000 0.000000 0.000000 0.000000 0.000000 0.145431 0.152472 0.088405 
0.000000 0.000000 0.000000 0.000000 0.000000 0.142462 0.152472 0.093597 
0.000000 0.000000 0.000000 0.000000 0.000000 0.139049 0.152472 0.098837 
0.000000 0.000000 0.000000 0.000000 0.000000 0.135237 0.152472 0.104085 
0.000000 0.000000 0.000000 0.000000 0.000000 0.131071 0.152472 0.109298 
0.000000 0.000000 0.000000 0.000000 0.000000 0.126602 0.152472 0.114433 
0.000000 0.000000 0.000000 0.000000 0.000000 0.121879 0.152472 0.119439 
0.000000 0.000000 0.000000 0.000000 0.000000 0.116955 0.152472 0.124269 
0.000000 0.000000 0.000000 0.000000 0.000000 0.111878 0.152472 0.128871 
0.000000 0.000000 0.000000 0.000000 0.000000 0.106699 0.152472 0.133195 
0.000000 0.000000 0.000000 0.000000 0.000000 0.101462 0.152472 0.137190 
0.000000 0.000000 0.000000 0.000000 0.000000 0.096214 0.152472 0.140809 
0.000000 0.000000 0.000000 0.000000 0.000000 0.090993 0.152472 0.144005 
0.000000 0.000000 0.000000 0.000000 0.000000 0.085838 0.152472 0.146737 
0.000000 0.000000 0.000000 0.000000 0.000000 0.080782 0.152472 0.148970 
0.000000 0.000000 0.000000 0.000000 0.000000 0.075854 0.152472 0.150672 
0.001648 0.000000 0.000000 0.000000 0.000000 0.071081 0.152472 0.151821 
0.033304 0.000000 0.000000 0.000000 0.000000 0.066483 0.152472 0.152399 
0.066483 0.000000 0.000000 0.000000 0.000000 0.033304 0.152399 0.152472 
0.071081 0.000000 0.000000 0.000000 0.000000 0.001648 0.151821 0.152472 
0.075854 0.000000 0.000000 0.000000 0.000000 0.000000 0.150672 0.152472 
0.080782 0.000000 0.000000 0.000000 0.000000 0.000000 0.148970 0.152472 
0.085838 0.000000 0.000000 0.000000 0.000000 0.000000 0.146737 0.152472 
0.090993 0.000000 0.000000 0.000000 0.000000 0.000000 0.144005 0.152472 
0.096214 0.000000 0.000000 0.000000 0.000000 0.000000 0.140809 0.152472 
0.101462 0.000000 0.000000 0.000000 0.000000 0.000000 0.137190 0.152472
[truncated: 257,409 more chars]
