# Supplementary material for: Robust optimization through neuroevolution
Source: PLoS One. 2019 Mar 1;14(3):e0213193. doi: 10.1371/journal.pone.0213193 (PMC6396973; doi:10.1371/journal.pone.0213193)
Supplement: S3 File — (ZIP) [file pone.0213193.s003.zip › foraging/src/cforaging.h]

void update_world();				// THIS FUNCTION IS INCLUDED IN MAIN.CPP

// public discrim.c functions
bool readEvoConfig(const char* filename);
void initEnvironment();
void createInitialStates(int mode);
int initialize(const char* filename);
double evaluate(double* genotype, const int glen, int mode);
