# Supplementary material for: Robust optimization through neuroevolution
Source: PLoS One. 2019 Mar 1;14(3):e0213193. doi: 10.1371/journal.pone.0213193 (PMC6396973; doi:10.1371/journal.pone.0213193)
Supplement: S3 File — (ZIP) [file pone.0213193.s003.zip › foraging/src/doublepole.h]

//extern int trials=1;                        // number of trials
//extern int ttrials=1;                       // number of testing trials

//extern double evaluate(double* genotype, const int glen, int mode);
//extern int initialize(const char* filename);
