# Supplementary material for: Robust optimization through neuroevolution
Source: PLoS One. 2019 Mar 1;14(3):e0213193. doi: 10.1371/journal.pone.0213193 (PMC6396973; doi:10.1371/journal.pone.0213193)
Supplement: S3 File — (ZIP) [file pone.0213193.s003.zip › foraging/src/evo.cpp]

/***************************************************************************

    file                 : main.cpp
    created              : Sat Mar 18 23:54:30 CET 2000
    copyright            : (C) 2000 by Eric Espie
    email                : torcs@free.fr
    version              : $Id: main.cpp,v 1.14.2.3 2012/06/01 01:59:42 berniw Exp $

 ***************************************************************************/

/***************************************************************************
 *                                                                         *
 *   This program is free software; you can redistribute it and/or modify  *
 *   it under the terms of the GNU General Public License as published by  *
 *   the Free Software Foundation; either version 2 of the License, or     *
 *   (at your option) any later version.                                   *
 *                                                                         *
 ***************************************************************************/

#include <stdlib.h>

#include <vector>
#include <algorithm>
#include <string.h>
#include <time.h>
#include <typeinfo>
#include "evo.h"
#include "utilities.h"

#include "./Eigen/Core"                            // required by xNES
#include "./Eigen/Dense"                            // required by xNES
#include "./unsupported/Eigen/MatrixFunctions"    // required by xNES

#include "gsl/gsl_rng.h"
#include "gsl/gsl_randist.h"

int trials=1;
int ttrials=1;

double *bestggenotype;				// the best generalizing genotype

int popsize = 20;					// popsize (parents)
long int maxevaluations = 100;		// max number of evaluations
int seed = 1;						// random seed
int nreplications = 1;				// number of replications
double prange = 5.0;				// parameters range
double mutrate = 0.03;				// mutation rate
double mutablegfraction=1.0;        // fraction of mutable genes
int mutablegevery=0;                // change mutablegenes every n generations
double stochasticity = 0.1;			// stochasticity
int algo = 1;						// 1=xNES 2=SSS
int steptimelength = 0;				// time length of a step during graphic visualization
int envchangeevery = 20;			// environment changed every n generations

RandomGenerator* RNG;               // randomgenerator class

/*
 * display indfit matrix (in, fitness, noisefitness)
 */
void displayindfit(double **indfit, int popsize)
{
    double **gpi;
    double *in;
    int i,j;
    
    for (i=0, gpi=indfit; i < popsize*2; i++, gpi++)
    {
      for(j=0, in = *gpi; j < 3; j++, in++)
        printf("%.4f ", *in);
      printf("\n");
    }
}

/*
 * sort indfit matrix on the basis of noisefitness in descending order
 * offspring are preferred to parents having the same fitness
 */
void sortindfit(double **indfit, int popsize, double *maxnfitness, double *maxfitness, double *avefitness)
{
    double **gpi;
    double **gpj;
    double *in;
    double *ij;
    int i,j;
    double cmax;
    double fmax;
    double fnmax;
    int    imax;
    
    *avefitness = 0.0;
    for (i=0; i < popsize*2; i++)
       {
        cmax = 0;
        fmax = -9999.0;
        fnmax = -9999.0;
        for (j=0, gpi=indfit; j < popsize*2; j++, gpi++)
          {
            in = *gpi;
            if (*(in + 2) >= fnmax)
              {
                  cmax = *in;
                  fmax = *(in + 1);
                  fnmax = *(in + 2);
                  imax = j;
              }
            if (i == 0)
              *avefitness += *(in + 2);
          }
        if (i == 0)
          {
           *maxfitness = fmax;
           *maxnfitness = fnmax;
          }
       // printf("sort %.4f %.4f %.4f -> %d \n", cmax, fmax, fnmax, popsize*2+i);
        gpi=(indfit + (popsize*2+i));
        in = *gpi;
        *in = cmax; in++;
        *in = fmax; in++;
        *in = fnmax;
        gpi=(indfit + imax);
        in=*gpi;
        *(in + 2) = -9999000.0;
        }
    
     for (i=0, gpi=indfit, gpj = (indfit + (popsize *2)); i < popsize*2; i++, gpi++, gpj++)
        for(j=0, in = *gpi, ij = *gpj; j < 3; j++, in++, ij++)
           *in = *ij;
    
     *avefitness = *avefitness / (double) popsize*2;
}

/*
 * copy and mutate
 */
void copyandmutate(double **genome, int ngenes, double mutr, double prange, int parent, int offspring, int *mutg)
{
    double **gpi;
    double **gpi2;
    double *gi;
    double *gi2;
    int g;
    
    gpi=(genome + parent);
    gpi2=(genome + offspring);
    
    for (g=0,gi = *gpi, gi2 = *gpi2; g < ngenes; g++, gi++, gi2++, mutg++)
        {
            if (*mutg != 0 && ((double) (rand()/(double)RAND_MAX) < mutr))
			 {
			   //printf("%d ", g);
               if (RNG->getDouble(0.0, 1.0) < 0.5)
			     {
                  //*gi2 = (double) rand()/(double) (RAND_MAX * (prange * 2.0) - prange);
                  *gi2 = RNG->getDouble(-prange, prange);
			     }
			     else
			     {
                  //*gi2 += gaussrand();
                  *gi2 += RNG->getGaussian(1.0, 0.0);
				  if (*gi2 > prange)
				     *gi2 = prange;
				  if (*gi2 < -prange)
				     *gi2 = -prange;
				 }
			 }
             else
			 {
               *gi2 = *gi;
			 }
            
        }
//printf("\n");
    //printf("copy and mutate %d %d\n", parent, offspring);
}


/*
 * stochastic steady state
 */
void SSS(int ngenes)
{

    double **genome;
    double **indfit;
    double **gpi;
    double **ipi;
    double **ipi2;
    double *gi;
	double *gi2;
    double *in;
    double *in2;
	int *mutablegenes;
	int *mutg;
    int ceval;
    int cgen;
    double maxnf;
    double maxf;
    double avef;
	double maxgf;
    double f;
    int i;
    int j;
    int ci;
    int s, ss;
    char filen[256];
    FILE *fp;
    double *statistics;                     // performance across generations
    double *stat;                           // performance across generations, local pointer
    long int statn;                         // number of stat data
	double mutr;							// mutation rate (reduced to 0.01 during last phase)
	double stoch;							// stochasticity (reduced to 0.0 during last phase)

    printf("SSS: seed %d MaxEval %ld popsize %d prange %.1f mutrate %.1f stochasticity %.1lf\n", seed, maxevaluations, popsize, prange, mutrate, stochasticity);

	// initialize local mutrate and stochasticity
	mutr = mutrate;
	stoch = stochasticity;
	
    // set the seed and generate the initial states
    RNG->setSeed(seed);
    createInitialStates(0);

    // allocate memory for statistics
    statn = (maxevaluations / (trials * popsize) * 7) + 100;
    statistics = (double *) malloc(statn * sizeof(double));
    stat = statistics;
    statn = 0;
	// initialize fitness statistics
	maxgf = 0.0;
	

    // allocate and initialize genome (parent, offspring, and best generalizing ind to date)
    genome = (double **) malloc(popsize*2 * sizeof(double *));
    for (i=0, gpi=genome; i < popsize*2; i++,gpi++)
    {
        *gpi = (double *)malloc(ngenes * sizeof(double));
        for (j=0,gi = *gpi; j < ngenes; j++,gi++)
        {
            //*gi = (double) rand()/(double)RAND_MAX * (prange * 2.0) - prange;
            *gi = RNG->getDouble(-prange, prange);
        }
    }
	
	// allocate and initialize vector of mutable genes
	mutablegenes = (int *) malloc(ngenes * sizeof(int));
	for(i=0, mutg=mutablegenes; i < ngenes; i++, mutg++)
      if ( (RNG->getDouble(0.0, 1.0) < mutablegfraction) || (mutablegevery == 0))
	    *mutg = 1;
	   else
	    *mutg = 0;
	 

    // allocate and initialize indfit matrix with id, fitness, and noisefitness
    indfit = (double **) malloc(popsize*4 * sizeof(double *));
    for (i=0, gpi=indfit; i < popsize*4; i++, gpi++)
    {
        *gpi = (double *) malloc(3 * sizeof(double));
        gi = *gpi;
        *gi = (double) i; gi++;
        *gi = -9999; gi++;
        *gi = -9999;
    }

    printf("Seed %d\n", seed);

    //evaluate parents
    ceval = 0;
    cgen = 0;
    for(i=0, gpi=genome, ipi=indfit; i < popsize; i++, gpi++, ipi++)
      {
          f = evaluate(*gpi, ngenes, 0);
          in = *ipi; in++;
          *in = f; in++;
          *in = f + (double) rand()/(double)RAND_MAX * (stoch * f * 2.0) - (stoch * f);
          ceval += trials;
      }
	
	
    sortindfit(indfit, popsize, &maxnf, &maxf, &avef);
    //displayindfit(indfit, popsize);
    printf("Gen %d Maxn %.4f Max %.4f\n", cgen, maxnf, maxf);
    while (ceval <= maxevaluations)
      {
	  
		 cgen += 1;
	     // during last phase reduce mutation rate and seto stochasticity to null
		if (ceval > (maxevaluations / 20 * 19))
		  {
			stoch = 0.0;
			mutr = 0.01;
		  }
		 // change environment every n generations and re-evaluate parents
         if (cgen > 0 && (cgen % envchangeevery) == 0)
		   {
		    createInitialStates(1);
			printf("Environment varied\n");
		    for(i=0, gpi=genome, ipi=indfit; i < popsize; i++, gpi++, ipi++)
             {
               f = evaluate(*gpi, ngenes, 0);
               in = *ipi; in++;
               *in = f; in++;
               *in = f + (double) rand()/(double)RAND_MAX * (stoch * f * 2.0) - (stoch * f);
               ceval += trials;
             }
		   }
		 // change mutable genes every n generations oooooooooooo
		 if (mutablegevery > 0 && (cgen % mutablegevery) == 0)
		  {
		    for(i=0, mutg=mutablegenes; i < ngenes; i++, mutg++)
              if ( (RNG->getDouble(0.0, 1.0) <= mutablegfraction) || (mutablegevery == 0))
	            *mutg = 1;
	           else
	          *mutg = 0;
			  printf("Mutable genes varied\n");
		  }
		 
          // regenerate noisefitness
         for(i=0, ipi=indfit; i < popsize; i++, ipi++)
          {
              in = *ipi;
              in++;
              f = *in;
              in++;
              *in = f + (double) rand()/(double)RAND_MAX * (stoch * f * 2.0) - (stoch * f);
          }
         // evaluate offspring
         for(i=0, ipi=(indfit + popsize); i < popsize; i++, ipi++)
          {
              in = *ipi;
              ci = (int) *in;
              gpi=(genome + ci);
              in++;
              *in = f = evaluate(*gpi, ngenes, 0);
              in++;
              *in = f + (double) rand()/(double)RAND_MAX * (stoch * f * 2.0) - (stoch * f);
              ceval += trials;
          }
         // sort indexes by fitness
         sortindfit(indfit, popsize, &maxnf, &maxf, &avef);
		 // test generalization ability of the best individual and store the best found to far
		 ipi=indfit;
		 in = *ipi;
		 ci = (int) *in;
		 gpi=(genome + ci);
		 f = evaluate(*gpi, ngenes, 1);
		 ceval += ttrials;
		 if (f > maxgf)
		   {
		     maxgf = f;
			 for (j=0,gi = *gpi, gi2 = bestggenotype; j < ngenes; j++,gi++, gi2++)
			     *gi2 = *gi;
		   }

		 // display statistics
		 printf("Gen %d Maxn %.2f Max %.2f g %.2f Maxg %.2f Ave %.2f\n", cgen, maxnf, maxf, f, maxgf, avef);
         //displayindfit(indfit, popsize);
         // generate offspring
          for (i=0, ipi= indfit, ipi2=(indfit + popsize); i < popsize; i++, ipi++, ipi2++)
           {
            in = *ipi;
            in2 = *ipi2;
            copyandmutate(genome, ngenes, mutr, prange, (int) *in, (int) *in2, mutablegenes);
            in2++;
            in2++;
            *in2 = -9999;
           }
          // store stat data
          *stat = ceval; stat++;
          *stat = maxgf; stat++;
          *stat = maxf; stat++;
          *stat = avef; stat++;
          statn++;
      }

	
     sprintf(filen,"bestgS%d.bgen", seed);
     saveGenotype(filen, bestggenotype, ngenes);
	
	 double *gen;
	 int g;
	 sprintf(filen,"bestgS%d.gen", seed);
	 fp = fopen(filen,"w!");
	 for(g=0, gen=bestggenotype; g < ngenes; g++, gen++)
           fprintf(fp, "%lf ", *gen);
	fclose(fp);


     sprintf(filen, "S%d.fit", seed);
     if  ((fp = fopen(filen,"w")) != NULL)
     {
        fprintf(fp, "Gen %d Maxn %.2f Max %.2f g %.2f Maxg %.2f Ave %.2f\n", cgen, maxnf, maxf, f, maxgf, avef);
        fclose(fp);
     }

     sprintf(filen, "statS%d.fit", seed);
     if  ((fp = fopen(filen,"w")) != NULL)
         {
            fprintf(fp, "cevaluation bestgfit bestfit avefit \n");
            for(s=0, stat = statistics; s < statn; s++)
              {
               for(ss=0; ss < 4; ss++, stat++)
                 fprintf(fp, "%lf ", *stat);
               fprintf(fp, "\n");
               }
            fclose(fp);
         }

 }

/*
 * evaluates genotype1 against genotype2, or viceversa, during phase 0 or 1
 
double evaluate2(double* genotype1, double* genotype2, const int glen, int phase)

{

  return(0.0);

}
*/


/*
 * save a genotype in a file
 */
void saveGenotype(char* filename, double* genotype, int glen)

{

	FILE *fp;
	
	fp = fopen(filename,"wb!");
	if (!fp)
      printf("ERROR: unable to open file %s\n", filename);
     else
      {
      fwrite(&glen, sizeof(int), 1, fp);
	  fwrite(genotype, sizeof(double)*glen, 1, fp);
      }
	fclose(fp);

}

/*
 * load a genotype from a file
 */
int loadGenotype(char* filename, double* genotype, int glen)

{

	FILE *fp;
	size_t result;
    int np;
	
	fp = fopen(filename,"rb");
	if (!fp)
	 {
	  printf("ERROR: unable to open file %s\n", filename);
	  return(0);
	 }
     else
	 {
      fread(&np, sizeof(int), 1, fp);
      if (np != glen)
        {
         printf("ERROR: the number of parameters contained in the file %s differ from that expected\n", filename);
         //if (!feof(fp) || result != sizeof(double)*glen */)
         //  printf("ERROR: the number of parameters contained in the file %s differ from what is expected\n", filename);
        }
       else
        {
         result = fread(genotype, sizeof(double)*glen, 1, fp);
        }
      fclose(fp);
	 }
    return(1);
}

/*
 * save a genotype in a file
 */
void savePop(char* filename, double **pop, int glen, int popsize)

{

	FILE *fp;
	int p;
	
	fp = fopen(filename,"wb!");
	if (!fp)
      printf("ERROR: unable to open file %s\n", filename);
     else
      {
	  fwrite(&popsize, sizeof(int), 1, fp);
      fwrite(&glen, sizeof(int), 1, fp);
	  for(p=0; p < popsize; p++, pop++)
	    fwrite(*pop, sizeof(double)*glen, 1, fp);
      }
	fclose(fp);

}

/*
 * load a genotype from a file
 */
void loadPop(char* filename, double **pop, int glen, int popsize)

{

	FILE *fp;
    int np;
	int ps;
	int p;
	
	fp = fopen(filename,"rb");
	if (!fp)
	 {
	  printf("ERROR: unable to open file %s\n", filename);
	 }
     else
	 {
	  fread(&ps, sizeof(int), 1, fp);
      fread(&np, sizeof(int), 1, fp);
      if (np != glen || ps != popsize)
        {
         printf("ERROR: the number of parameters contained in the file %s differ from that expected\n", filename);
        }
       else
        {
		 for(p=0; p < popsize; p++, pop++)
           fread(*pop, sizeof(double)*glen, 1, fp);
        }
      fclose(fp);
	 }
}


bool isSpareReady = false;
double spare = 0.0;

//! xNES
void xNES(int _glen)
{

	std::vector<double*> _individuals;
	_individuals.resize(1);
	for (int i = 0; i < 1; i++)
	{
		_individuals[i] = new double[_glen];
	}

	double _stepRate;						// learning rate (usually 1.0)
	double genLen = (double)_glen;
	double sampleSize = 4.0 + floor(3.0 * log(genLen));
    int ssize = (int)sampleSize;            // number of samples
	Eigen::VectorXf ind(_glen);				// The individual from which the offspring will be generated
	Eigen::VectorXf dInd(_glen);			// The update of the individual
	Eigen::MatrixXf covMatrix(_glen,_glen); // Covariance Matrix
	Eigen::MatrixXf dCovM(_glen,_glen);		// The update of the covariance matrix
	Eigen::MatrixXf expCovM(_glen,_glen);	// Exponential matrix of CovM
	double etaInd;							// Learning rate for the individual
	double etaCovM;							// Learning rate for the covariance matrix
	Eigen::VectorXf utility(ssize);			// Array containing the utility values
	double utilSum;							// Sum of utility values
	double tmp;								// Temporary variable
	Eigen::VectorXf orderedUtility(ssize);  // Array containing the ordered utilities (i.e. the best individual has the highest utility value)
	double ordUtilSum;						// Sum of ordered utility values (it shall be equal to 1.0)
	double* f = new double[ssize];			// Array containing the fitness of the offspring
	Eigen::VectorXf ordf(ssize);			// Array containing the ordered fitness of the offspring
	int* ordoff = new int[ssize];			// Array containing the ordered indices of the offspring
	double* currInd = new double[_glen];	// Current individual to be evaluated (temporary variable)
	Eigen::MatrixXf eye(_glen,_glen);		// Identity matrix
	char filen[256];						// filename
	int ceval;								// current evaluation
	int gn;									// current generation
	double* bestind = new double[_glen];	// genotype of the best individual to date
	double* bestgsol = new double[_glen];	// genotype of the best generalizing individual to date
	int i;
	int j;
    int s, ss;
	double gfit;							// generalization fitness
	double bestfit;							// best fitness to date
	double bestgfit;						// best generalization fitness to date
	double fitcentroid;						// fitness of the centroid
    double *statistics;                     // performance across generations
    double *stat;                           // performance across generations, local pointer
    long int statn;                         // number of stat data
    FILE *fp;

    printf("sNES seed %d MaxEval %ld prange %.1f\n", seed, maxevaluations, prange);
	
    // set the seed and generate the initial states
    RNG->setSeed(seed);
    createInitialStates(0);

    // allocate memory for statistics
    statn = (maxevaluations / (trials * ssize) * 7) + 100;
    statistics = (double *) malloc(statn * sizeof(double));
    stat = statistics;
    statn = 0;

	// Initialize learning rates
	etaInd = 1.0;
	etaCovM = (9.0 + 3.0 * log(genLen)) / (5.0 * genLen * sqrt(genLen));
	_stepRate = 1.0;
	// Calculate the utility values before normalization
	utilSum = 0.0;
	for (j = 0; j < ssize; j++)
	{
		// u[j] is equal to the uttermost between 0 and (log(lambda / 2 + 1) - log(j))
		tmp = log(sampleSize / 2.0 + 1.0) - log((double)j + 1.0); // Remember that log(0) = -Inf, so 1 is added to index i
		if (tmp < 0.0)
		{
			tmp = 0.0;
		}
		utility[j] = tmp;
		// Update the sum of utility values
		utilSum += utility[j];
	}
	// Normalize the utility values
	for (j = 0; j < ssize; j++)
	{
		if (utilSum != 0.0)
		{
			utility[j] /= utilSum;
		}
		utility[j] -= 1.0 / genLen; // In the standard version, utility values might be negative
	}
	for (i = 0; i < _glen; i++)
	{
		// Define the identity matrix
		eye(i,i) = 1.0;
		for (j = 0; j < _glen; j++)
		{
			if (i != j)
			{
				eye(i,j) = 0.0;
			}
			// Initialize covariance matrix, its update and its exponential
			covMatrix(i,j) = 0.0;
			dCovM(i,j) = 0.0;
			expCovM(i,j) = 0.0;
		}
		// Initialize individual and its update
		ind[i] = 0.0;
		dInd[i] = 0.0;
		// Initialize the individual (temporary variable) used for evaluation
		currInd[i] = 0.0;
	}
	printf("Seed %d \n", seed);
	fflush(stdout);
	
		bestfit = -999999999.0;
		bestgfit = -999999999.0;
		// Initialize the individual for this replication
		for (i = 0; i < _glen; i++)
        {
            //_individuals[0][i] = - prange + ( double( rand() ) / double( RAND_MAX ) ) * (prange * 2.0);
            _individuals[0][i] = RNG->getDouble(-prange, prange);
			// Reset the current offspring (to avoid numerical issues)
			currInd[i] = 0.0;
		}
		// Initialize Covariance Matrix
		for (i = 0; i < _glen; i++)
		{
			for (j = 0; j < _glen; j++)
			{
				covMatrix(i,j) = 0.0;
				expCovM(i,j) = 0.0;
			}
		}
		// Initialize fitnesses, ordered offspring and ordered utilities
		for (j = 0; j < ssize; j++) // Remember that the last slot is reserved for the parent
		{
			f[j] = 0.0;
			ordf[j] = 0.0;
			ordoff[j] = 0.0;
			orderedUtility[j] = 0.0;
		}

		// While (maxevaluations) loop
		gn = 0;
		ceval = 0;
		while (ceval < maxevaluations)
		{
			// change environment every n generations and re-evaluate parents
            if (gn > 0 && (gn % envchangeevery) == 0)
		     {
		      createInitialStates(1);
			  printf("Environment changed\n");
		     }
			
			printf("Gen %d) ", (gn + 1));

			for (i = 0; i < _glen; i++)
			{
				// Copy back individual from previous generation
				ind[i] = _individuals[0][i];
			}
			
			// Calculate the matrix exponential
			Eigen::MatrixExponential<Eigen::MatrixXf>(covMatrix).compute(expCovM);
			// Extracting samples (i.e. generate offspring of current individual)
			Eigen::MatrixXf samples(_glen,ssize);
			Eigen::MatrixXf trSamples(_glen,ssize);
			Eigen::MatrixXf offspring(_glen,ssize);
			
			// Draw out samples from a Gaussian distribution 
			for (i = 0; i < _glen; i++)
			{
				for (j = 0; j < ssize; j++)
				{
                    //samples(i,j) = rand_gaussian(0.0,1.0);
                    samples(i,j) = RNG->getGaussian(1.0, 0.0);
				}
			}
			// Create the offspring
			trSamples = expCovM * samples;
			for (j = 0; j < ssize; j++)
			{
				for (i = 0; i < _glen; i++)
				{
					offspring(i,j) = ind[i] + trSamples(i,j);
				}
			}
			// Fill and evaluate the current offspring
			for (j = 0; j < ssize; j++)
			{
				for (i = 0; i < _glen; i++)
				 {
				   currInd[i] = offspring(i,j);
				 }
				f[j] = evaluate(currInd, _glen, 0);
				ceval += trials;
			}
			
			// Now fitnesses have to be ordered in descending order
			// (in the original XNES, fitnesses are ordered in ascending order)
			int startIndex = 0;
			bool* examined = new bool[ssize];
			for (j = 0; j < ssize; j++)
			{
				examined[j] = false;
			}
			int countExamined = 0;
			while (countExamined < ssize)
			{
				bool found = false;
				i = 0;
				double maxf;
				int indMaxf;
				while (i < ssize && !found)
				{
					if (!examined[i])
					{
						maxf = f[i];
						indMaxf = i;
						found = true;
					}
					i++;
				}
				for (j = 0; j < ssize; j++)
				{
					if (f[j] > maxf && !examined[j])
					{
						maxf = f[j];
						indMaxf = j;
					}
				}
				ordf[startIndex] = maxf;
				ordoff[startIndex] = indMaxf;
				examined[indMaxf] = true;
				countExamined++;
				startIndex++;
			}
			delete examined;
			// Initialize the sum of ordered utility values
			ordUtilSum = 0.0;
			// Now fill the array with the utility values
			for (j = 0; j < ssize; j++)
			{
				orderedUtility[ordoff[j]] = utility[j];
				ordUtilSum += orderedUtility[ordoff[j]];
			}
			// Compute the natural gradient for both the individual and the covariance matrix
			// Create a matrix whose rows contain weights * samples
			Eigen::MatrixXf ordUtil(_glen,ssize);
			Eigen::MatrixXf ordUtilSamples(_glen,ssize);
			Eigen::MatrixXf Z(ssize,_glen);
			for (i = 0; i < _glen; i++)
			{
				for (j = 0; j < ssize; j++)
				{
					ordUtil(i,j) = orderedUtility[j];
				}
			}
			for (i = 0; i < _glen; i++)
			{
				for (j = 0; j < ssize; j++)
				{
					ordUtilSamples(i,j) = ordUtil(i,j) * samples(i,j);
					Z(j,i) = samples(i,j);
				}
			}
			Eigen::MatrixXf G = ordUtilSamples * Z - ordUtilSum * eye;
			// Define transpose matrices for both samples and ordered utilities
			// (they are necessary to perform the calculation of gradients)
			Eigen::MatrixXf ordUtilTr(ssize,1);
			Eigen::MatrixXf v(_glen,1);
			for (j = 0; j < ssize; j++)
			{
				ordUtilTr(j,0) = orderedUtility[j];
			}

			v = etaInd * expCovM * samples * ordUtilTr;
			for (i = 0; i < _glen; i++)
			{
				dInd[i] = v(i,0);
			}
			dCovM = etaCovM * G;
			// Update the individual and the covariance matrix
			for (i = 0; i < _glen; i++)
			{
				ind[i] += (_stepRate * dInd[i]);
			}
			covMatrix += (_stepRate * dCovM);
			// Copy back the individual
			for (i = 0; i < _glen; i++)
			{
				_individuals[0][i] = (double)ind[i];
			}
			// Evaluate the individual (to find out its fitness)
			fitcentroid = evaluate(_individuals[0], _glen, 0);
			ceval += trials;
			// the best of the current generation is the centroid
			if (fitcentroid > ordf[0])
			{
				if (fitcentroid > bestfit)
				{
					bestfit = fitcentroid;
					for (i = 0; i < _glen; i++)
					{
						bestind[i] = _individuals[0][i];
					}
				}
				// Generalization
				gfit = evaluate(bestind, _glen, 1);
				ceval += ttrials;
				if (gfit > bestgfit)
				{
					bestgfit = gfit;
					for (i = 0; i < _glen; i++)
					{
						bestgsol[i] = _individuals[0][i];
					}
				}
			}
			else
			{
			    // the best of the current generation is one of the offspring
				if (ordf[0] > bestfit)
				{
					bestfit = ordf[0];
					for (i = 0; i < _glen; i++)
					{
						bestind[i] = offspring(i,ordoff[0]);
					}
				}
				// Generalization
				for (i = 0; i < _glen; i++)
				{
					currInd[i] = offspring(i,ordoff[0]);
				}
				gfit = evaluate(currInd, _glen, 1);
				ceval += ttrials;
				if (gfit > bestgfit)
				{
					bestgfit = gfit;
					for (i = 0; i < _glen; i++)
					{
						bestgsol[i] = offspring(i,ordoff[0]);
					}
				}
			}
			// Reset weights and fitnesses once used
			for (j = 0; j < ssize; j++)
			{
				f[j] = 0.0;
				orderedUtility[j] = 0.0;
			}
			// Reset matrix exponential
			for (i = 0; i < _glen; i++)
			{
				for (j = 0; j < _glen; j++)
				{
					expCovM(i,j) = 0.0;
				}
			}
			// Reset current offspring
			for (i = 0; i < _glen; i++)
			{
				currInd[i] = 0.0;
			}
            printf("Gen %d Centroid %.2f BestOffspring %.2f Bestfit %.2f BestgFit %.2f\n", gn, fitcentroid, ordf[0], bestfit, bestgfit);
			fflush(stdout);
			gn++;

            // store stat data
            *stat = ceval; stat++;
            *stat = bestgfit; stat++;
            *stat = bestfit; stat++;
            *stat = ordf[0]; stat++;
            *stat = fitcentroid; stat++;
            statn++;

        }


        sprintf(filen,"bestgS%d.bgen", seed);
        saveGenotype(filen, bestgsol, _glen);
	
		double *gen;
        int g;
        sprintf(filen,"bestgS%d.gen", seed);
        fp = fopen(filen,"w!");
        for(g=0, gen=bestgsol; g < _glen; g++, gen++)
           fprintf(fp, "%lf ", *gen);
        fclose(fp);

        sprintf(filen, "S%d.fit", seed);
        if  ((fp = fopen(filen,"w")) != NULL)
            {
               fprintf(fp, "Gen %d Centroid %.2f BestOffspring %.2f Bestfit %.2f BestgFit %.2f\n", gn, fitcentroid, ordf[0], bestfit, bestgfit);
               fclose(fp);
            }

        sprintf(filen, "statS%d.fit", seed);
        if  ((fp = fopen(filen,"w")) != NULL)
            {
               fprintf(fp, "cevaluation bestgfit bestfit fitbestoffspring fitcentroid \n");
               for(s=0, stat = statistics; s < statn; s++)
                 {
                  for(ss=0; ss < 5; ss++, stat++)
                    fprintf(fp, "%lf ", *stat);
                  fprintf(fp, "\n");
                  }
               fclose(fp);
            }


}

/*
 * read parameters from the configuration file
 */
bool readEvoParameters(const char* filename)
{
    char *s;
    char buff[1024];
    char name[1024];
    char value[1024];
    char *ptr;
    int section;  // 0=before the section 1=in the section 2= after the section

    section = 0;
    FILE* fp = fopen(filename, "r");
    if (fp != NULL)
    {
        // Read lines
        while (fgets(buff, 1024, fp) != NULL)
        {
            // check whether the relevant section start or end
            if (buff[0] == '[')
            {
              if (section == 1)
                {
                    section = 2;
                    continue;
                }
              if ((section == 0) && (strncmp(buff, "[EVO]",5)==0))
              {
                section = 1;
                continue;
              }
            }

            if (section == 1)
            {

            //Skip blank lines and comments
            if (buff[0] == '\n' || buff[0] == '#' || buff[0] == '/')
            continue;

            //Parse name/value pair from line
            s = strtok(buff, " = ");
            if (s == NULL)
            continue;
            else
            copyandclear(s, name);

            s = strtok(NULL, " = ");
            if (s == NULL)
            continue;
            else
            copyandclear(s, value);

            // Copy into correct entry in parameters struct
            if (strcmp(name, "maxevaluations")==0)
            maxevaluations = (int)strtol(value, &ptr, 10);
            else if (strcmp(name, "nreplications")==0)
            nreplications = (int)strtol(value, &ptr, 10);
            else if (strcmp(name, "prange")==0)
            prange = strtod(value, &ptr);
            else if (strcmp(name, "mutrate")==0)
            mutrate = strtod(value, &ptr);
            else if (strcmp(name, "stochasticity")==0)
            stochasticity = strtod(value, &ptr);
            else if (strcmp(name, "popsize")==0)
            popsize = (int)strtol(value, &ptr, 10);
            else if (strcmp(name, "seed")==0)
            seed = (int)strtol(value, &ptr, 10);
            else if (strcmp(name, "steptimelength")==0)
            steptimelength = (int)strtol(value, &ptr, 10);
            else if (strcmp(name, "algo")==0)
            algo = (int)strtol(value, &ptr, 10);
            else if (strcmp(name, "mutablegfraction")==0)
            mutablegfraction = strtod(value, &ptr);
            else if (strcmp(name, "mutablegevery")==0)
            mutablegevery = (int)strtol(value, &ptr, 10);
            else if (strcmp(name, "envchangeevery")==0)
            envchangeevery = (int)strtol(value, &ptr, 10);
            else printf("WARNING: Unknown parameter %s in section [EVO] of file %s \n", name, filename);
             /*
              if (strcmp(name, "xNES")==0)
                algo = 1;
              if (strcmp(name, "SSS")==0)
                algo = 2;
              printf("ALGORITMO %s %d\n", value, algo);
            */
            }
         }
        fclose (fp);
        if (section == 0)
           printf("WARNING: Missing section [NET] in file %s \n", filename);
        return(true);
    }
    else
    {
        printf("ERROR: unable to open file %s\n", filename);
        fflush(stdout);
        return(false);
    }
}


/*
 * copy the content of the ini file into a file SN.ini
 */
void copyIniFile(char* filename, int seed)
{

    char fname[1024];
    char buff[1024];
    FILE* fp1;
    FILE* fp2;

    sprintf(fname, "S%d.log", seed);

    fp1 = fopen(filename, "r");
    fp2 = fopen(fname, "w");
    if (fp1 != NULL)
    {
        // Read lines
        while (fgets(buff, 1024, fp1) != NULL)
        {
          fprintf(fp2, "%s", buff);
        }
        fclose (fp1);
        fclose (fp2);
    }
    else
    {
        printf("ERROR: unable to open file %s\n", filename);
        fflush(stdout);
    }
}


/*
 * Function
 *	main
 
int
main(int argc, char *argv[])
{
	const char *raceconfig = "";

	int startTime;
	int endTime;
	int elapsedTime;
	int seconds;
	int minutes;
	int hours;

	//init_args(argc, argv, &raceconfig);  // stefano
	//LinuxSpecInit();			// init specific linux functions // stefano

	    //_idAlgo = 1;
		// Run race from console, no Window, no OpenGL/OpenAL etc.
		// Thought for blind scripted AI training
		startTime = time(NULL);
		// Genetic algorithm
		xNES(10);
		//ReRunRaceOnConsole(raceconfig);
		endTime = time(NULL);
		elapsedTime = (endTime - startTime);
		printf("Start time = %d\tEnd time = %d\tElapsed time = %d\n", startTime, endTime, elapsedTime);
		fflush(stdout);
		// Compute the time required by the simulation
		seconds = (elapsedTime % 60);
		minutes = ((elapsedTime - seconds) / 60);
		hours = (minutes / 60);
		if ((minutes % 60) == 0)
		{
			minutes = 0;
		}
		else
		{
			minutes = (minutes % 60);
		}
		printf("Simulation took %d hours, %d minutes and %d seconds...\n", hours, minutes, seconds);
		fflush(stdout);

	return 0;
}
*/
