# Supplementary material for: Robust optimization through neuroevolution
Source: PLoS One. 2019 Mar 1;14(3):e0213193. doi: 10.1371/journal.pone.0213193 (PMC6396973; doi:10.1371/journal.pone.0213193)
Supplement: S3 File — (ZIP) [file pone.0213193.s003.zip › foraging/src/evoxnes.h]

/*
 * evo.h
 */

extern long int maxevaluations;		// max number of evaluations
extern int seed;					// random seed
extern int nreplications;			// number of replications
extern double prange;				// parameters range
extern double *bestggenotype;		// vector of genes
extern int steptimelength;			// step timelength during display

extern double evaluate(double* genotype, const int glen, int mode);
extern void createInitialStates(int mode);
extern void saveGenotype(char* filename, double* genotype, int glen);
extern int loadGenotype(char* filename, double* genotype, int glen);
extern void savePop(char* filename, double **pop, int glen, int popsize);
extern void loadPop(char* filename, double **pop, int glen, int popsize);
extern bool readEvoParameters(const char* filename);
extern void evolve(int ngenes);
