# Supplementary material for: Robust optimization through neuroevolution
Source: PLoS One. 2019 Mar 1;14(3):e0213193. doi: 10.1371/journal.pone.0213193 (PMC6396973; doi:10.1371/journal.pone.0213193)
Supplement: S3 File — (ZIP) [file pone.0213193.s003.zip › foraging/src/utilities.cpp]

/********************************************************************************
 *  FARSA Genetic Algorithm Library                                             *
 *  Copyright (C) 2007-2008 Gianluca Massera <emmegian@yahoo.it>                *
 *                                                                              *
 *  This program is free software; you can redistribute it and/or modify        *
 *  it under the terms of the GNU General Public License as published by        *
 *  the Free Software Foundation; either version 2 of the License, or           *
 *  (at your option) any later version.                                         *
 *                                                                              *
 *  This program is distributed in the hope that it will be useful,             *
 *  but WITHOUT ANY WARRANTY; without even the implied warranty of              *
 *  MERCHANTABILITY or FITNESS FOR A PARTICULAR PURPOSE.  See the               *
 *  GNU General Public License for more details.                                *
 *                                                                              *
 *  You should have received a copy of the GNU General Public License           *
 *  along with this program; if not, write to the Free Software                 *
 *  Foundation, Inc., 51 Franklin St, Fifth Floor, Boston, MA  02110-1301  USA  *
 ********************************************************************************/


#include "utilities.h"
#include <cmath>
#include <cstdlib>
#include <string.h>

#include "gsl/gsl_rng.h"
#include "gsl/gsl_randist.h"

/******************       RANDOM NUMBER GENERATOR FUNCTIONS          ******************************/

class RandomGeneratorPrivate {
public:
	gsl_rng* rng;
	RandomGeneratorPrivate() {
		rng = gsl_rng_alloc( gsl_rng_taus2 );
	};
	~RandomGeneratorPrivate() {
		gsl_rng_free( rng );
	};
};

RandomGenerator::RandomGenerator( int seed ) {
	prive = new RandomGeneratorPrivate();
	gsl_rng_set( prive->rng, seed );
}

RandomGenerator::~RandomGenerator() {
	delete prive;
}

void RandomGenerator::setSeed( int seed ) {
	this->seedv = seed;
	gsl_rng_set( prive->rng, seed );
}

int RandomGenerator::seed() {
	return seedv;
}

bool RandomGenerator::getBool( double trueProbability ) {
	return ( gsl_rng_uniform( prive->rng ) < trueProbability );
}

int RandomGenerator::getInt( int min, int max ) {
    return ( gsl_rng_uniform_int( prive->rng, max-min+1) + min);
}

double RandomGenerator::getDouble( double min, double max ) {
	//--- FIXME this implementation never return max
	return gsl_ran_flat( prive->rng, min, max );
}

double RandomGenerator::getGaussian( double var, double mean )
{
	return gsl_ran_gaussian( prive->rng, var ) + mean;
}

/******************       SORTING FUNCTIONS                ******************************/

/*
 * sort a vector of doubles in descending order and create a ranking list with id numbers
 * in case of parity prefer the latter
 */
void sortDoubles(int n, double *vector, int *rank)
{
    int i,ii;
    int *r;
    double *v;
    int *rr;
    double max;
    int maxi;
    bool *exist;
    bool *e;

    exist = (bool *) malloc(n * sizeof(bool));
    for(i=0, e=exist; i < n; i++, e++)
        *e = true;

    for(i=0, r=rank; i < n; i++, r++)
    {
      for(ii=0,rr=rank,v=vector, e=exist, maxi=0, max = -999999999999; ii < n; ii++, rr++, v++, e++)
      {
        if (*e)
        {
           if (*v >= max)
           {
              maxi = ii;
              max = *v;
           }
        }
      }
      *r = maxi;
      *(exist + maxi) = false;
    }
}


/******************       TRIGONOMENTRIC FUNCTIONS          ******************************/

/*
 * return the x endpoint of a vector starting from x
 */
double xvect(double ang, double module)

{
    return(cos(ang) * module);
}

/*
 * return the x endpoint of a vector starting from x
 */
double yvect(double ang, double module)

{
    return(sin(ang) * module);
}

/*
 * return the (clockwise) angle between two vectors
 */
double angv(double x1, double y1, double x2, double y2)

{

    return(atan2(y2 - y1, x2 - x1) + M_PI);
}

/*
 * return the smallest angle span from a1 to a2
 */
double angdelta(double a1, double a2)

{

    double da;

    da = a2 - a1;
    if (da > M_PI)
      da = (M_PI * 2) - da;
    if (da < -M_PI)
      da = da + (M_PI * 2);

    return(da);
}

/*
 * verify whether the angle a is in the range [r1,r2] or [r1-PI2,r2-PI2] or [r1+PI2,r2+PI2]
 *   assume that the angle is in the range [0, PI2]
 */
bool anginrange(double a, double r1, double r2)

{

    if (a > r1 && a < r2)
      {
      return(true);
      }
     else
      {
        if (a > (r1 + PI2) && a < (r2 + PI2))
         {
           return(true);
         }
         else
          {
            if (a > (r1 - PI2) && a < (r2 - PI2))
              {
               return(true);
              }
              else
              {
                return(false);
              }
           }
        }

}

/*
 * return the relative angle
 */
double mangrelr(double absolute, double orient)


{

    double  relative;

    relative = absolute - orient;

    if (relative < 0.0)
        relative += (M_PI * 2.0);

    return(relative);

}


/******************       STRING UTILITY FUNCTIONS          ******************************/

/*
 * copy the first string in the second string by removing initial spaces
 * and by terminating when a newline is encountered
 * strings should be shorter than 1024 characters
 */
void copyandclear(char *s, char *sc)

{
    int n = 0;

    while (*s == ' ' && n < 1024)
    {
        s++;
        n++;
    }

    while (*s != ' ' && *s != '\n' && *s != '\0' && n < 1024)
    {
        *sc = *s;
        sc++;
        s++;
    }
    *sc = '\0';

}

/*
 * check whether a filename string end with a suffix
 * the suffix should start with a dot
 */
bool filenendwith(char *str, char *suffix)
{
    char *dot = strrchr(str, '.');
    if (dot && !strcmp(dot, suffix))
       return(true);
     else
       return(false);
}

/*
 * return the binary value of a true/false string
 */
bool parsebool(char *str)

{
  if (strcmp(str, "true") || strcmp(str, "True"))
      return(true);
  if (strcmp(str, "false") || strcmp(str, "False"))
      return(false);
  printf("Warning: %s is not a true/false string\n", str);
  return(false);
    
}
