# Supplementary material for: Robust optimization through neuroevolution
Source: PLoS One. 2019 Mar 1;14(3):e0213193. doi: 10.1371/journal.pone.0213193 (PMC6396973; doi:10.1371/journal.pone.0213193)
Supplement: S4 File — (ZIP) [file pone.0213193.s004.zip]

Archive with 1 entries (1 files):
- S4File.mov
